# Supplementary material for: Proteomic analysis of cell cycle progression in asynchronous cultures, including mitotic subphases, using PRIMMUS
Source: eLife. 2017 Oct 20;6:e27574. doi: 10.7554/eLife.27574 (PMC5650473; doi:10.7554/eLife.27574)
Supplement: Supplementary file 1. — A tab-delimited text file containing a list of all the protein groups identified and their associated SILAC ratios comparing the different fixation and permeabilisation protocols. [file elife-27574-supp1.txt]

Protein.IDs	Majority.protein.IDs	Protein.names	Gene.names	Fasta.headers	Number.of.proteins	Peptides	Razor...unique.peptides	Unique.peptides	Ratio.H.L.normalized MeOH vs MeOH	Ratio.H.L.normalized Triton vs Lysis-Only	Ratio.H.L.normalized MeOH vs Lysis-Only
A0FGR8-2;A0FGR8;A0FGR8-6;A0FGR8-4;A0FGR8-5	A0FGR8-2;A0FGR8;A0FGR8-6;A0FGR8-4	Extended synaptotagmin-2	ESYT2	>sp|A0FGR8-2|ESYT2_HUMAN Isoform 2 of Extended synaptotagmin-2 OS=Homo sapiens GN=ESYT2;>sp|A0FGR8|ESYT2_HUMAN Extended synaptotagmin-2 OS=Homo sapiens GN=ESYT2 PE=1 SV=1;>sp|A0FGR8-6|ESYT2_HUMAN Isoform 6 of Extended synaptotagmin-2 OS=Homo sapiens GN=ESY	5	20	20	20	0.98655	0.587307967	1.116470168
A1IGU5	A1IGU5	Rho guanine nucleotide exchange factor 37	ARHGEF37	>sp|A1IGU5|ARH37_HUMAN Rho guanine nucleotide exchange factor 37 OS=Homo sapiens GN=ARHGEF37 PE=2 SV=2	1	1	1	1	NA	NA	NA
A1L0T0	A1L0T0	Acetolactate synthase-like protein	ILVBL	>sp|A1L0T0|ILVBL_HUMAN Acetolactate synthase-like protein OS=Homo sapiens GN=ILVBL PE=1 SV=2	1	2	2	2	NA	NA	NA
A2RRP1-2;A2RRP1	A2RRP1-2;A2RRP1	Neuroblastoma-amplified sequence	NBAS	>sp|A2RRP1-2|NBAS_HUMAN Isoform 2 of Neuroblastoma-amplified sequence OS=Homo sapiens GN=NBAS;>sp|A2RRP1|NBAS_HUMAN Neuroblastoma-amplified sequence OS=Homo sapiens GN=NBAS PE=1 SV=2	2	4	4	4	NA	NA	NA
A2VCL2	A2VCL2	Coiled-coil domain-containing protein 162	CCDC162P	>sp|A2VCL2|CC162_HUMAN Coiled-coil domain-containing protein 162 OS=Homo sapiens GN=CCDC162P PE=2 SV=3	1	1	1	1	NA	NA	NA
A4D1E9;A4D1E9-2	A4D1E9;A4D1E9-2	GTP-binding protein 10	GTPBP10	>sp|A4D1E9|GTPBA_HUMAN GTP-binding protein 10 OS=Homo sapiens GN=GTPBP10 PE=1 SV=1;>sp|A4D1E9-2|GTPBA_HUMAN Isoform 2 of GTP-binding protein 10 OS=Homo sapiens GN=GTPBP10	2	4	4	4	NA	NA	NA
A4FU69-3;A4FU69	A4FU69-3;A4FU69	EF-hand calcium-binding domain-containing protein 5	EFCAB5	>sp|A4FU69-3|EFCB5_HUMAN Isoform 3 of EF-hand calcium-binding domain-containing protein 5 OS=Homo sapiens GN=EFCAB5;>sp|A4FU69|EFCB5_HUMAN EF-hand calcium-binding domain-containing protein 5 OS=Homo sapiens GN=EFCAB5 PE=1 SV=3	2	1	1	1	NA	NA	NA
A5YKK6;A5YKK6-2;A5YKK6-3;A5YKK6-4	A5YKK6;A5YKK6-2;A5YKK6-3;A5YKK6-4	CCR4-NOT transcription complex subunit 1	CNOT1	>sp|A5YKK6|CNOT1_HUMAN CCR4-NOT transcription complex subunit 1 OS=Homo sapiens GN=CNOT1 PE=1 SV=2;>sp|A5YKK6-2|CNOT1_HUMAN Isoform 2 of CCR4-NOT transcription complex subunit 1 OS=Homo sapiens GN=CNOT1;>sp|A5YKK6-3|CNOT1_HUMAN Isoform 3 of CCR4-NOT transc	4	32	32	32	0.99022	1.066071904	1.023101635
Q9GZQ8;A6NCE7	Q9GZQ8;A6NCE7	Microtubule-associated proteins 1A/1B light chain 3B;Microtubule-associated proteins 1A/1B light chain 3 beta 2	MAP1LC3B;MAP1LC3B2	>sp|Q9GZQ8|MLP3B_HUMAN Microtubule-associated proteins 1A/1B light chain 3B OS=Homo sapiens GN=MAP1LC3B PE=1 SV=3;>sp|A6NCE7|MP3B2_HUMAN Microtubule-associated proteins 1A/1B light chain 3 beta 2 OS=Homo sapiens GN=MAP1LC3B2 PE=2 SV=1	2	1	1	1	NA	NA	NA
A6NDG6	A6NDG6	Phosphoglycolate phosphatase	PGP	>sp|A6NDG6|PGP_HUMAN Phosphoglycolate phosphatase OS=Homo sapiens GN=PGP PE=1 SV=1	1	4	4	4	0.9276	0.504016787	0.999200639
A6NDU8	A6NDU8	UPF0600 protein C5orf51	C5orf51	>sp|A6NDU8|CE051_HUMAN UPF0600 protein C5orf51 OS=Homo sapiens GN=C5orf51 PE=1 SV=1	1	3	3	3	NA	NA	NA
A6NFE3	A6NFE3	EF-hand calcium-binding domain-containing protein 10	EFCAB10	>sp|A6NFE3|EFC10_HUMAN EF-hand calcium-binding domain-containing protein 10 OS=Homo sapiens GN=EFCAB10 PE=2 SV=2	1	1	1	1	NA	NA	NA
P30046;A6NHG4	P30046;A6NHG4	D-dopachrome decarboxylase;D-dopachrome decarboxylase-like protein	DDT;DDTL	>sp|P30046|DOPD_HUMAN D-dopachrome decarboxylase OS=Homo sapiens GN=DDT PE=1 SV=3;>sp|A6NHG4|DDTL_HUMAN D-dopachrome decarboxylase-like protein OS=Homo sapiens GN=DDTL PE=2 SV=1	2	2	2	2	NA	NA	0.711541198
A6NKT7;Q7Z3J3	A6NKT7;Q7Z3J3	RanBP2-like and GRIP domain-containing protein 3;RanBP2-like and GRIP domain-containing protein 4	RGPD3;RGPD4	>sp|A6NKT7|RGPD3_HUMAN RanBP2-like and GRIP domain-containing protein 3 OS=Homo sapiens GN=RGPD3 PE=2 SV=2;>sp|Q7Z3J3|RGPD4_HUMAN RanBP2-like and GRIP domain-containing protein 4 OS=Homo sapiens GN=RGPD4 PE=2 SV=3	2	17	1	1	NA	NA	NA
A6NMK8	A6NMK8	Protein FAM196B	FAM196B	>sp|A6NMK8|F196B_HUMAN Protein FAM196B OS=Homo sapiens GN=FAM196B PE=2 SV=1	1	1	1	1	NA	NA	NA
Q96HA1-2;A8CG34-2;Q96HA1-3;A8CG34;Q96HA1;A6NF01	Q96HA1-2;A8CG34-2;Q96HA1-3;A8CG34;Q96HA1;A6NF01	Nuclear envelope pore membrane protein POM 121;Nuclear envelope pore membrane protein POM 121C;Putative nuclear envelope pore membrane protein POM 121B	POM121;POM121C;POM121B	>sp|Q96HA1-2|P121A_HUMAN Isoform 2 of Nuclear envelope pore membrane protein POM 121 OS=Homo sapiens GN=POM121;>sp|A8CG34-2|P121C_HUMAN Isoform 2 of Nuclear envelope pore membrane protein POM 121C OS=Homo sapiens GN=POM121C;>sp|Q96HA1-3|P121A_HUMAN Isoform	6	2	2	2	NA	NA	NA
A8MXV4	A8MXV4	"Nucleoside diphosphate-linked moiety X motif 19, mitochondrial"	NUDT19	">sp|A8MXV4|NUD19_HUMAN Nucleoside diphosphate-linked moiety X motif 19, mitochondrial OS=Homo sapiens GN=NUDT19 PE=1 SV=1"	1	1	1	1	NA	NA	NA
B0I1T2;B0I1T2-4;B0I1T2-3;B0I1T2-2;O94832	B0I1T2;B0I1T2-4	Unconventional myosin-Ig;Minor histocompatibility antigen HA-2	MYO1G	>sp|B0I1T2|MYO1G_HUMAN Unconventional myosin-Ig OS=Homo sapiens GN=MYO1G PE=1 SV=2;>sp|B0I1T2-4|MYO1G_HUMAN Isoform 4 of Unconventional myosin-Ig OS=Homo sapiens GN=MYO1G	5	22	22	22	0.8914	0.949436512	1.157059218
C9JLW8	C9JLW8	Protein FAM195B	FAM195B	>sp|C9JLW8|F195B_HUMAN Protein FAM195B OS=Homo sapiens GN=FAM195B PE=1 SV=1	1	2	2	2	NA	NA	NA
O00116	O00116	"Alkyldihydroxyacetonephosphate synthase, peroxisomal"	AGPS	">sp|O00116|ADAS_HUMAN Alkyldihydroxyacetonephosphate synthase, peroxisomal OS=Homo sapiens GN=AGPS PE=1 SV=1"	1	17	17	17	0.98543	0.651992671	0.916170408
O00139-2;O00139-1;O00139-5;O00139;O00139-4	O00139-2;O00139-1;O00139-5;O00139;O00139-4	Kinesin-like protein KIF2A	KIF2A	>sp|O00139-2|KIF2A_HUMAN Isoform 2 of Kinesin-like protein KIF2A OS=Homo sapiens GN=KIF2A;>sp|O00139-1|KIF2A_HUMAN Isoform 1 of Kinesin-like protein KIF2A OS=Homo sapiens GN=KIF2A;>sp|O00139-5|KIF2A_HUMAN Isoform 5 of Kinesin-like protein KIF2A OS=Homo sap	5	9	9	8	1.1353	0.822263648	0.887705282
O00148;O00148-2	O00148;O00148-2	ATP-dependent RNA helicase DDX39A	DDX39A	>sp|O00148|DX39A_HUMAN ATP-dependent RNA helicase DDX39A OS=Homo sapiens GN=DDX39A PE=1 SV=2;>sp|O00148-2|DX39A_HUMAN Isoform 2 of ATP-dependent RNA helicase DDX39A OS=Homo sapiens GN=DDX39A	2	15	4	4	0.92166	1.132717501	1.000810657
O00154-6;O00154-4;O00154-7;O00154;O00154-5;O00154-2;O00154-3	O00154-6;O00154-4;O00154-7;O00154;O00154-5;O00154-2;O00154-3	Cytosolic acyl coenzyme A thioester hydrolase	ACOT7	>sp|O00154-6|BACH_HUMAN Isoform 6 of Cytosolic acyl coenzyme A thioester hydrolase OS=Homo sapiens GN=ACOT7;>sp|O00154-4|BACH_HUMAN Isoform 4 of Cytosolic acyl coenzyme A thioester hydrolase OS=Homo sapiens GN=ACOT7;>sp|O00154-7|BACH_HUMAN Isoform 7 of Cyt	7	8	8	8	1.182	0.294952438	0.594530321
O00160	O00160	Unconventional myosin-If	MYO1F	>sp|O00160|MYO1F_HUMAN Unconventional myosin-If OS=Homo sapiens GN=MYO1F PE=1 SV=3	1	18	18	15	0.88832	0.742462212	0.994431185
O00165-5;O00165;O00165-2;O00165-3;O00165-4;O00165-6	O00165-5;O00165;O00165-2;O00165-3	HCLS1-associated protein X-1	HAX1	>sp|O00165-5|HAX1_HUMAN Isoform 5 of HCLS1-associated protein X-1 OS=Homo sapiens GN=HAX1;>sp|O00165|HAX1_HUMAN HCLS1-associated protein X-1 OS=Homo sapiens GN=HAX1 PE=1 SV=2;>sp|O00165-2|HAX1_HUMAN Isoform 2 of HCLS1-associated protein X-1 OS=Homo sapiens	6	3	3	3	NA	NA	NA
O00170	O00170	AH receptor-interacting protein	AIP	>sp|O00170|AIP_HUMAN AH receptor-interacting protein OS=Homo sapiens GN=AIP PE=1 SV=2	1	8	8	8	0.97099	0.594675304	0.79001422
O00178	O00178	GTP-binding protein 1	GTPBP1	>sp|O00178|GTPB1_HUMAN GTP-binding protein 1 OS=Homo sapiens GN=GTPBP1 PE=1 SV=3	1	4	4	4	NA	NA	NA
O00203;Q13367	O00203	AP-3 complex subunit beta-1	AP3B1	>sp|O00203|AP3B1_HUMAN AP-3 complex subunit beta-1 OS=Homo sapiens GN=AP3B1 PE=1 SV=3	2	12	12	12	0.82183	0.884091559	1.020949892
O00217	O00217	"NADH dehydrogenase [ubiquinone] iron-sulfur protein 8, mitochondrial"	NDUFS8	">sp|O00217|NDUS8_HUMAN NADH dehydrogenase [ubiquinone] iron-sulfur protein 8, mitochondrial OS=Homo sapiens GN=NDUFS8 PE=1 SV=1"	1	3	3	3	NA	0.366650075	0.995520159
O00231;O00231-2	O00231;O00231-2	26S proteasome non-ATPase regulatory subunit 11	PSMD11	>sp|O00231|PSD11_HUMAN 26S proteasome non-ATPase regulatory subunit 11 OS=Homo sapiens GN=PSMD11 PE=1 SV=3;>sp|O00231-2|PSD11_HUMAN Isoform 2 of 26S proteasome non-ATPase regulatory subunit 11 OS=Homo sapiens GN=PSMD11	2	23	23	23	1.0569	0.645646374	1.010590994
O00232;O00232-2	O00232;O00232-2	26S proteasome non-ATPase regulatory subunit 12	PSMD12	>sp|O00232|PSD12_HUMAN 26S proteasome non-ATPase regulatory subunit 12 OS=Homo sapiens GN=PSMD12 PE=1 SV=3;>sp|O00232-2|PSD12_HUMAN Isoform 2 of 26S proteasome non-ATPase regulatory subunit 12 OS=Homo sapiens GN=PSMD12	2	16	16	16	0.99681	0.671732428	1.034532702
O00233-2;O00233	O00233-2;O00233	26S proteasome non-ATPase regulatory subunit 9	PSMD9	>sp|O00233-2|PSMD9_HUMAN Isoform p27-S of 26S proteasome non-ATPase regulatory subunit 9 OS=Homo sapiens GN=PSMD9;>sp|O00233|PSMD9_HUMAN 26S proteasome non-ATPase regulatory subunit 9 OS=Homo sapiens GN=PSMD9 PE=1 SV=3	2	3	3	3	1.1544	0.640872737	0.701557458
O00244	O00244	Copper transport protein ATOX1	ATOX1	>sp|O00244|ATOX1_HUMAN Copper transport protein ATOX1 OS=Homo sapiens GN=ATOX1 PE=1 SV=1	1	2	2	2	NA	NA	NA
O00255-3;O00255-2;O00255	O00255-3;O00255-2;O00255	Menin	MEN1	>sp|O00255-3|MEN1_HUMAN Isoform 3 of Menin OS=Homo sapiens GN=MEN1;>sp|O00255-2|MEN1_HUMAN Isoform 2 of Menin OS=Homo sapiens GN=MEN1;>sp|O00255|MEN1_HUMAN Menin OS=Homo sapiens GN=MEN1 PE=1 SV=4	3	1	1	1	NA	NA	NA
O00264	O00264	Membrane-associated progesterone receptor component 1	PGRMC1	>sp|O00264|PGRC1_HUMAN Membrane-associated progesterone receptor component 1 OS=Homo sapiens GN=PGRMC1 PE=1 SV=3	1	5	5	5	0.90984	NA	1.087594893
O00273;O00273-2	O00273;O00273-2	DNA fragmentation factor subunit alpha	DFFA	>sp|O00273|DFFA_HUMAN DNA fragmentation factor subunit alpha OS=Homo sapiens GN=DFFA PE=1 SV=1;>sp|O00273-2|DFFA_HUMAN Isoform DFF35 of DNA fragmentation factor subunit alpha OS=Homo sapiens GN=DFFA	2	6	6	6	1.2504	0.518736369	0.660894852
O00291-3;O00291	O00291-3;O00291	Huntingtin-interacting protein 1	HIP1	>sp|O00291-3|HIP1_HUMAN Isoform 3 of Huntingtin-interacting protein 1 OS=Homo sapiens GN=HIP1;>sp|O00291|HIP1_HUMAN Huntingtin-interacting protein 1 OS=Homo sapiens GN=HIP1 PE=1 SV=5	2	11	11	11	1.023	0.740586686	0.908182726
O00299	O00299	Chloride intracellular channel protein 1	CLIC1	>sp|O00299|CLIC1_HUMAN Chloride intracellular channel protein 1 OS=Homo sapiens GN=CLIC1 PE=1 SV=4	1	9	9	9	1.0674	0.347602982	0.78462142
O00303	O00303	Eukaryotic translation initiation factor 3 subunit F	EIF3F	>sp|O00303|EIF3F_HUMAN Eukaryotic translation initiation factor 3 subunit F OS=Homo sapiens GN=EIF3F PE=1 SV=1	1	10	10	10	0.98774	1.029934665	1.047032709
O00329;O00329-2	O00329	"Phosphatidylinositol 4,5-bisphosphate 3-kinase catalytic subunit delta isoform"	PIK3CD	">sp|O00329|PK3CD_HUMAN Phosphatidylinositol 4,5-bisphosphate 3-kinase catalytic subunit delta isoform OS=Homo sapiens GN=PIK3CD PE=1 SV=2"	2	5	5	4	NA	NA	0.947508054
O00330;O00330-2	O00330;O00330-2	"Pyruvate dehydrogenase protein X component, mitochondrial"	PDHX	">sp|O00330|ODPX_HUMAN Pyruvate dehydrogenase protein X component, mitochondrial OS=Homo sapiens GN=PDHX PE=1 SV=3;>sp|O00330-2|ODPX_HUMAN Isoform 2 of Pyruvate dehydrogenase protein X component, mitochondrial OS=Homo sapiens GN=PDHX"	2	4	4	4	NA	NA	NA
O00399	O00399	Dynactin subunit 6	DCTN6	>sp|O00399|DCTN6_HUMAN Dynactin subunit 6 OS=Homo sapiens GN=DCTN6 PE=1 SV=1	1	2	2	2	NA	NA	NA
O00410;O00410-3;O00410-2	O00410;O00410-3;O00410-2	Importin-5	IPO5	>sp|O00410|IPO5_HUMAN Importin-5 OS=Homo sapiens GN=IPO5 PE=1 SV=4;>sp|O00410-3|IPO5_HUMAN Isoform 3 of Importin-5 OS=Homo sapiens GN=IPO5;>sp|O00410-2|IPO5_HUMAN Isoform 2 of Importin-5 OS=Homo sapiens GN=IPO5	3	22	22	22	0.95926	0.684315042	0.959324635
O00425;O00425-2	O00425	Insulin-like growth factor 2 mRNA-binding protein 3	IGF2BP3	>sp|O00425|IF2B3_HUMAN Insulin-like growth factor 2 mRNA-binding protein 3 OS=Homo sapiens GN=IGF2BP3 PE=1 SV=2	2	15	13	13	1.079	1.304852635	0.992358837
O00429-4;O00429-2;O00429-5;O00429-3;O00429;O00429-6	O00429-4;O00429-2;O00429-5;O00429-3;O00429;O00429-6	Dynamin-1-like protein	DNM1L	>sp|O00429-4|DNM1L_HUMAN Isoform 3 of Dynamin-1-like protein OS=Homo sapiens GN=DNM1L;>sp|O00429-2|DNM1L_HUMAN Isoform 4 of Dynamin-1-like protein OS=Homo sapiens GN=DNM1L;>sp|O00429-5|DNM1L_HUMAN Isoform 5 of Dynamin-1-like protein OS=Homo sapiens GN=DNM1	6	20	20	20	0.93012	0.660135946	0.99960016
O00461	O00461	Golgi integral membrane protein 4	GOLIM4	>sp|O00461|GOLI4_HUMAN Golgi integral membrane protein 4 OS=Homo sapiens GN=GOLIM4 PE=1 SV=1	1	1	1	1	NA	NA	NA
O00471	O00471	Exocyst complex component 5	EXOC5	>sp|O00471|EXOC5_HUMAN Exocyst complex component 5 OS=Homo sapiens GN=EXOC5 PE=1 SV=1	1	5	5	5	NA	NA	NA
O00483	O00483	NADH dehydrogenase [ubiquinone] 1 alpha subcomplex subunit 4	NDUFA4	>sp|O00483|NDUA4_HUMAN NADH dehydrogenase [ubiquinone] 1 alpha subcomplex subunit 4 OS=Homo sapiens GN=NDUFA4 PE=1 SV=1	1	1	1	1	NA	NA	NA
O00487	O00487	26S proteasome non-ATPase regulatory subunit 14	PSMD14	>sp|O00487|PSDE_HUMAN 26S proteasome non-ATPase regulatory subunit 14 OS=Homo sapiens GN=PSMD14 PE=1 SV=1	1	7	7	7	0.98802	0.618936371	1.002667094
O00499-9;O00499-10;O00499-7;O00499-8;O00499-4;O00499-6;O00499-11;O00499-3;O00499-2;O00499-5;O00499	O00499-9;O00499-10;O00499-7;O00499-8;O00499-4;O00499-6;O00499-11;O00499-3;O00499-2;O00499-5;O00499	Myc box-dependent-interacting protein 1	BIN1	>sp|O00499-9|BIN1_HUMAN Isoform BIN1-10-13 of Myc box-dependent-interacting protein 1 OS=Homo sapiens GN=BIN1;>sp|O00499-10|BIN1_HUMAN Isoform BIN1-13 of Myc box-dependent-interacting protein 1 OS=Homo sapiens GN=BIN1;>sp|O00499-7|BIN1_HUMAN Isoform II3 of	11	1	1	1	NA	NA	NA
O00505	O00505	Importin subunit alpha-4	KPNA3	>sp|O00505|IMA4_HUMAN Importin subunit alpha-4 OS=Homo sapiens GN=KPNA3 PE=1 SV=2	1	6	6	4	1.0388	0.668283781	0.890154887
O00541-2;O00541	O00541-2;O00541	Pescadillo homolog	PES1	>sp|O00541-2|PESC_HUMAN Isoform 2 of Pescadillo homolog OS=Homo sapiens GN=PES1;>sp|O00541|PESC_HUMAN Pescadillo homolog OS=Homo sapiens GN=PES1 PE=1 SV=1	2	7	7	7	1.0078	0.999407633	0.84623847
O00566	O00566	U3 small nucleolar ribonucleoprotein protein MPP10	MPHOSPH10	>sp|O00566|MPP10_HUMAN U3 small nucleolar ribonucleoprotein protein MPP10 OS=Homo sapiens GN=MPHOSPH10 PE=1 SV=2	1	6	6	6	0.55454	1.172455171	1.132041297
O00567	O00567	Nucleolar protein 56	NOP56	>sp|O00567|NOP56_HUMAN Nucleolar protein 56 OS=Homo sapiens GN=NOP56 PE=1 SV=4	1	21	21	21	1.015	1.357301898	1.130237237
O00571;O00571-2;O15523;Q9NQI0-3;Q9NQI0-2;Q9NQI0-4;Q9NQI0	O00571;O00571-2;O15523	ATP-dependent RNA helicase DDX3X;ATP-dependent RNA helicase DDX3Y	DDX3X;DDX3Y	>sp|O00571|DDX3X_HUMAN ATP-dependent RNA helicase DDX3X OS=Homo sapiens GN=DDX3X PE=1 SV=3;>sp|O00571-2|DDX3X_HUMAN Isoform 2 of ATP-dependent RNA helicase DDX3X OS=Homo sapiens GN=DDX3X;>sp|O15523|DDX3Y_HUMAN ATP-dependent RNA helicase DDX3Y OS=Homo sapie	7	20	19	19	1.0068	0.885911409	0.99990001
O00625	O00625	Pirin	PIR	>sp|O00625|PIR_HUMAN Pirin OS=Homo sapiens GN=PIR PE=1 SV=1	1	1	1	1	NA	NA	NA
O00629	O00629	Importin subunit alpha-3	KPNA4	>sp|O00629|IMA3_HUMAN Importin subunit alpha-3 OS=Homo sapiens GN=KPNA4 PE=1 SV=1	1	3	1	1	NA	NA	NA
O00743-2;O00743;O00743-3	O00743-2;O00743;O00743-3	Serine/threonine-protein phosphatase 6 catalytic subunit	PPP6C	>sp|O00743-2|PPP6_HUMAN Isoform 2 of Serine/threonine-protein phosphatase 6 catalytic subunit OS=Homo sapiens GN=PPP6C;>sp|O00743|PPP6_HUMAN Serine/threonine-protein phosphatase 6 catalytic subunit OS=Homo sapiens GN=PPP6C PE=1 SV=1;>sp|O00743-3|PPP6_HUMAN	3	2	2	2	1.0427	NA	NA
O00750	O00750	Phosphatidylinositol 4-phosphate 3-kinase C2 domain-containing subunit beta	PIK3C2B	>sp|O00750|P3C2B_HUMAN Phosphatidylinositol 4-phosphate 3-kinase C2 domain-containing subunit beta OS=Homo sapiens GN=PIK3C2B PE=1 SV=2	1	1	1	1	NA	NA	NA
O00754-2;O00754	O00754-2;O00754	Lysosomal alpha-mannosidase;Lysosomal alpha-mannosidase A peptide;Lysosomal alpha-mannosidase B peptide;Lysosomal alpha-mannosidase C peptide;Lysosomal alpha-mannosidase D peptide;Lysosomal alpha-mannosidase E peptide	MAN2B1	>sp|O00754-2|MA2B1_HUMAN Isoform 2 of Lysosomal alpha-mannosidase OS=Homo sapiens GN=MAN2B1;>sp|O00754|MA2B1_HUMAN Lysosomal alpha-mannosidase OS=Homo sapiens GN=MAN2B1 PE=1 SV=3	2	8	8	8	NA	NA	0.175678999
O00764-2;O00764;O00764-3	O00764-2;O00764;O00764-3	Pyridoxal kinase	PDXK	>sp|O00764-2|PDXK_HUMAN Isoform 2 of Pyridoxal kinase OS=Homo sapiens GN=PDXK;>sp|O00764|PDXK_HUMAN Pyridoxal kinase OS=Homo sapiens GN=PDXK PE=1 SV=1;>sp|O00764-3|PDXK_HUMAN Isoform 3 of Pyridoxal kinase OS=Homo sapiens GN=PDXK	3	5	5	5	1.2399	0.260660901	0.470057347
O00767	O00767	Acyl-CoA desaturase	SCD	>sp|O00767|ACOD_HUMAN Acyl-CoA desaturase OS=Homo sapiens GN=SCD PE=1 SV=2	1	2	2	2	0.6044	NA	NA
O14497;O14497-3;O14497-2;Q8NFD5-4;Q8NFD5;Q8NFD5-2;Q8NFD5-3	O14497;O14497-3;O14497-2	AT-rich interactive domain-containing protein 1A	ARID1A	>sp|O14497|ARI1A_HUMAN AT-rich interactive domain-containing protein 1A OS=Homo sapiens GN=ARID1A PE=1 SV=3;>sp|O14497-3|ARI1A_HUMAN Isoform 3 of AT-rich interactive domain-containing protein 1A OS=Homo sapiens GN=ARID1A;>sp|O14497-2|ARI1A_HUMAN Isoform 2 	7	14	14	14	0.92429	1.161368736	0.934928945
O14548	O14548	"Cytochrome c oxidase subunit 7A-related protein, mitochondrial"	COX7A2L	">sp|O14548|COX7R_HUMAN Cytochrome c oxidase subunit 7A-related protein, mitochondrial OS=Homo sapiens GN=COX7A2L PE=1 SV=2"	1	1	1	1	NA	NA	NA
O14561	O14561	"Acyl carrier protein, mitochondrial"	NDUFAB1	">sp|O14561|ACPM_HUMAN Acyl carrier protein, mitochondrial OS=Homo sapiens GN=NDUFAB1 PE=1 SV=3"	1	1	1	1	NA	NA	0.956114351
O14579;O14579-2;O14579-3	O14579;O14579-2;O14579-3	Coatomer subunit epsilon	COPE	>sp|O14579|COPE_HUMAN Coatomer subunit epsilon OS=Homo sapiens GN=COPE PE=1 SV=3;>sp|O14579-2|COPE_HUMAN Isoform 2 of Coatomer subunit epsilon OS=Homo sapiens GN=COPE;>sp|O14579-3|COPE_HUMAN Isoform 3 of Coatomer subunit epsilon OS=Homo sapiens GN=COPE	3	7	7	7	0.98404	0.795712233	0.798466943
P47813;O14602	P47813;O14602	"Eukaryotic translation initiation factor 1A, X-chromosomal;Eukaryotic translation initiation factor 1A, Y-chromosomal"	EIF1AX;EIF1AY	">sp|P47813|IF1AX_HUMAN Eukaryotic translation initiation factor 1A, X-chromosomal OS=Homo sapiens GN=EIF1AX PE=1 SV=2;>sp|O14602|IF1AY_HUMAN Eukaryotic translation initiation factor 1A, Y-chromosomal OS=Homo sapiens GN=EIF1AY PE=1 SV=4"	2	2	2	2	0.91389	0.971995707	1.003019087
O14617-4;O14617;O14617-5;O14617-3;O14617-2	O14617-4;O14617;O14617-5;O14617-3;O14617-2	AP-3 complex subunit delta-1	AP3D1	>sp|O14617-4|AP3D1_HUMAN Isoform 4 of AP-3 complex subunit delta-1 OS=Homo sapiens GN=AP3D1;>sp|O14617|AP3D1_HUMAN AP-3 complex subunit delta-1 OS=Homo sapiens GN=AP3D1 PE=1 SV=1;>sp|O14617-5|AP3D1_HUMAN Isoform 5 of AP-3 complex subunit delta-1 OS=Homo sa	5	5	5	5	NA	NA	NA
O14639-4;O14639-3;O14639-5;O14639-2;O14639	O14639-4;O14639-3;O14639-5;O14639-2;O14639	Actin-binding LIM protein 1	ABLIM1	>sp|O14639-4|ABLM1_HUMAN Isoform 4 of Actin-binding LIM protein 1 OS=Homo sapiens GN=ABLIM1;>sp|O14639-3|ABLM1_HUMAN Isoform 3 of Actin-binding LIM protein 1 OS=Homo sapiens GN=ABLIM1;>sp|O14639-5|ABLM1_HUMAN Isoform 5 of Actin-binding LIM protein 1 OS=Hom	5	1	1	1	NA	NA	NA
O14646-2;O14646;O14647-2;O14647	O14646-2;O14646	Chromodomain-helicase-DNA-binding protein 1	CHD1	>sp|O14646-2|CHD1_HUMAN Isoform 2 of Chromodomain-helicase-DNA-binding protein 1 OS=Homo sapiens GN=CHD1;>sp|O14646|CHD1_HUMAN Chromodomain-helicase-DNA-binding protein 1 OS=Homo sapiens GN=CHD1 PE=1 SV=2	4	8	8	7	0.96896	1.280430845	0.953197979
O14672	O14672	Disintegrin and metalloproteinase domain-containing protein 10	ADAM10	>sp|O14672|ADA10_HUMAN Disintegrin and metalloproteinase domain-containing protein 10 OS=Homo sapiens GN=ADAM10 PE=1 SV=1	1	7	7	7	0.79514	0.760084362	1.562255898
O14683	O14683	Tumor protein p53-inducible protein 11	TP53I11	>sp|O14683|P5I11_HUMAN Tumor protein p53-inducible protein 11 OS=Homo sapiens GN=TP53I11 PE=1 SV=2	1	2	2	2	0.56807	NA	NA
O14733;O14733-4;O14733-3;O14733-2	O14733;O14733-4;O14733-3;O14733-2	Dual specificity mitogen-activated protein kinase kinase 7	MAP2K7	>sp|O14733|MP2K7_HUMAN Dual specificity mitogen-activated protein kinase kinase 7 OS=Homo sapiens GN=MAP2K7 PE=1 SV=2;>sp|O14733-4|MP2K7_HUMAN Isoform 4 of Dual specificity mitogen-activated protein kinase kinase 7 OS=Homo sapiens GN=MAP2K7;>sp|O14733-3|MP	4	1	1	1	NA	NA	NA
O14734	O14734	Acyl-coenzyme A thioesterase 8	ACOT8	>sp|O14734|ACOT8_HUMAN Acyl-coenzyme A thioesterase 8 OS=Homo sapiens GN=ACOT8 PE=1 SV=1	1	1	1	1	NA	NA	NA
O14737	O14737	Programmed cell death protein 5	PDCD5	>sp|O14737|PDCD5_HUMAN Programmed cell death protein 5 OS=Homo sapiens GN=PDCD5 PE=1 SV=3	1	6	6	6	0.85246	0.423031766	0.652273172
O14744-2;O14744	O14744-2;O14744	"Protein arginine N-methyltransferase 5;Protein arginine N-methyltransferase 5, N-terminally processed"	PRMT5	>sp|O14744-2|ANM5_HUMAN Isoform 2 of Protein arginine N-methyltransferase 5 OS=Homo sapiens GN=PRMT5;>sp|O14744|ANM5_HUMAN Protein arginine N-methyltransferase 5 OS=Homo sapiens GN=PRMT5 PE=1 SV=4	2	12	12	12	0.98686	0.590622466	0.900819746
O14745	O14745	Na(+)/H(+) exchange regulatory cofactor NHE-RF1	SLC9A3R1	>sp|O14745|NHRF1_HUMAN Na(+)/H(+) exchange regulatory cofactor NHE-RF1 OS=Homo sapiens GN=SLC9A3R1 PE=1 SV=4	1	10	10	10	0.98497	0.390417776	0.578636732
O14757-2;O14757-3;O14757	O14757-2;O14757-3;O14757	Serine/threonine-protein kinase Chk1	CHEK1	>sp|O14757-2|CHK1_HUMAN Isoform 2 of Serine/threonine-protein kinase Chk1 OS=Homo sapiens GN=CHEK1;>sp|O14757-3|CHK1_HUMAN Isoform 3 of Serine/threonine-protein kinase Chk1 OS=Homo sapiens GN=CHEK1;>sp|O14757|CHK1_HUMAN Serine/threonine-protein kinase Chk1	3	1	1	1	NA	NA	NA
O14777	O14777	Kinetochore protein NDC80 homolog	NDC80	>sp|O14777|NDC80_HUMAN Kinetochore protein NDC80 homolog OS=Homo sapiens GN=NDC80 PE=1 SV=1	1	2	2	2	NA	NA	NA
O14818;O14818-2;O14818-4;Q8TAA3-2;Q8TAA3-5;Q8TAA3	O14818;O14818-2	Proteasome subunit alpha type-7	PSMA7	>sp|O14818|PSA7_HUMAN Proteasome subunit alpha type-7 OS=Homo sapiens GN=PSMA7 PE=1 SV=1;>sp|O14818-2|PSA7_HUMAN Isoform 2 of Proteasome subunit alpha type-7 OS=Homo sapiens GN=PSMA7	6	11	11	11	1.0052	0.461594268	0.895656068
O14893-3;O14893-2;O14893	O14893-3;O14893-2;O14893	Gem-associated protein 2	GEMIN2	>sp|O14893-3|GEMI2_HUMAN Isoform 3 of Gem-associated protein 2 OS=Homo sapiens GN=GEMIN2;>sp|O14893-2|GEMI2_HUMAN Isoform 2 of Gem-associated protein 2 OS=Homo sapiens GN=GEMIN2;>sp|O14893|GEMI2_HUMAN Gem-associated protein 2 OS=Homo sapiens GN=GEMIN2 PE=1	3	1	1	1	NA	NA	NA
O14910;Q9NUP9;Q9HAP6;Q9HAP6-2	O14910;Q9NUP9	Protein lin-7 homolog A;Protein lin-7 homolog C	LIN7A;LIN7C	>sp|O14910|LIN7A_HUMAN Protein lin-7 homolog A OS=Homo sapiens GN=LIN7A PE=1 SV=2;>sp|Q9NUP9|LIN7C_HUMAN Protein lin-7 homolog C OS=Homo sapiens GN=LIN7C PE=1 SV=1	4	5	5	5	0.55538	1.356041919	1.42582163
O14929;O14929-2	O14929;O14929-2	Histone acetyltransferase type B catalytic subunit	HAT1	>sp|O14929|HAT1_HUMAN Histone acetyltransferase type B catalytic subunit OS=Homo sapiens GN=HAT1 PE=1 SV=1;>sp|O14929-2|HAT1_HUMAN Isoform B of Histone acetyltransferase type B catalytic subunit OS=Homo sapiens GN=HAT1	2	6	6	6	1.1503	0.482476149	0.717308658
O14949	O14949	Cytochrome b-c1 complex subunit 8	UQCRQ	>sp|O14949|QCR8_HUMAN Cytochrome b-c1 complex subunit 8 OS=Homo sapiens GN=UQCRQ PE=1 SV=4	1	2	2	2	0.77843	0.545024116	1.474991519
P19105;O14950;P24844;P24844-2	P19105;O14950;P24844	Myosin regulatory light chain 12A;Myosin regulatory light chain 12B;Myosin regulatory light polypeptide 9	MYL12A;MYL12B;MYL9	>sp|P19105|ML12A_HUMAN Myosin regulatory light chain 12A OS=Homo sapiens GN=MYL12A PE=1 SV=2;>sp|O14950|ML12B_HUMAN Myosin regulatory light chain 12B OS=Homo sapiens GN=MYL12B PE=1 SV=2;>sp|P24844|MYL9_HUMAN Myosin regulatory light polypeptide 9 OS=Homo sa	4	10	10	10	0.96284	1.142363294	1.122384843
O14964-2;O14964	O14964-2;O14964	Hepatocyte growth factor-regulated tyrosine kinase substrate	HGS	>sp|O14964-2|HGS_HUMAN Isoform 2 of Hepatocyte growth factor-regulated tyrosine kinase substrate OS=Homo sapiens GN=HGS;>sp|O14964|HGS_HUMAN Hepatocyte growth factor-regulated tyrosine kinase substrate OS=Homo sapiens GN=HGS PE=1 SV=1	2	7	7	7	0.94713	0.78904802	0.936066648
O14965;Q96GD4-3;Q9UQB9-2;Q9UQB9-3;Q9UQB9	O14965	Aurora kinase A	AURKA	>sp|O14965|AURKA_HUMAN Aurora kinase A OS=Homo sapiens GN=AURKA PE=1 SV=2	5	4	4	3	NA	NA	NA
O14974-5;O14974-4;O14974-3;O14974-2;O14974	O14974-5;O14974-4;O14974-3;O14974-2;O14974	Protein phosphatase 1 regulatory subunit 12A	PPP1R12A	>sp|O14974-5|MYPT1_HUMAN Isoform 5 of Protein phosphatase 1 regulatory subunit 12A OS=Homo sapiens GN=PPP1R12A;>sp|O14974-4|MYPT1_HUMAN Isoform 4 of Protein phosphatase 1 regulatory subunit 12A OS=Homo sapiens GN=PPP1R12A;>sp|O14974-3|MYPT1_HUMAN Isoform 3	5	2	2	2	NA	NA	NA
O14976	O14976	Cyclin-G-associated kinase	GAK	>sp|O14976|GAK_HUMAN Cyclin-G-associated kinase OS=Homo sapiens GN=GAK PE=1 SV=2	1	4	4	4	NA	NA	NA
O14979-3;O14979-2;O14979	O14979-3;O14979-2;O14979	Heterogeneous nuclear ribonucleoprotein D-like	HNRPDL	>sp|O14979-3|HNRDL_HUMAN Isoform 3 of Heterogeneous nuclear ribonucleoprotein D-like OS=Homo sapiens GN=HNRNPDL;>sp|O14979-2|HNRDL_HUMAN Isoform 2 of Heterogeneous nuclear ribonucleoprotein D-like OS=Homo sapiens GN=HNRNPDL;>sp|O14979|HNRDL_HUMAN Heterogen	3	6	5	5	1.0643	1.287602671	1.038389251
O14981	O14981	TATA-binding protein-associated factor 172	BTAF1	>sp|O14981|BTAF1_HUMAN TATA-binding protein-associated factor 172 OS=Homo sapiens GN=BTAF1 PE=1 SV=2	1	5	5	5	0.86032	NA	NA
O14990	O14990	Putative type-1 protein phosphatase inhibitor 4	PPP1R2P9	>sp|O14990|IPP4_HUMAN Putative type-1 protein phosphatase inhibitor 4 OS=Homo sapiens GN=PPP1R2P9 PE=5 SV=1	1	1	1	1	NA	NA	NA
O15067	O15067	Phosphoribosylformylglycinamidine synthase	PFAS	>sp|O15067|PUR4_HUMAN Phosphoribosylformylglycinamidine synthase OS=Homo sapiens GN=PFAS PE=1 SV=4	1	13	13	13	1.3026	0.133152057	0.715563506
O15078-2;O15078	O15078-2;O15078	Centrosomal protein of 290 kDa	CEP290	>sp|O15078-2|CE290_HUMAN Isoform 2 of Centrosomal protein of 290 kDa OS=Homo sapiens GN=CEP290;>sp|O15078|CE290_HUMAN Centrosomal protein of 290 kDa OS=Homo sapiens GN=CEP290 PE=1 SV=2	2	2	2	2	NA	NA	NA
O15084-2;O15084;O15084-4;O15084-1	O15084-2;O15084;O15084-4;O15084-1	Serine/threonine-protein phosphatase 6 regulatory ankyrin repeat subunit A	ANKRD28	>sp|O15084-2|ANR28_HUMAN Isoform 2 of Serine/threonine-protein phosphatase 6 regulatory ankyrin repeat subunit A OS=Homo sapiens GN=ANKRD28;>sp|O15084|ANR28_HUMAN Serine/threonine-protein phosphatase 6 regulatory ankyrin repeat subunit A OS=Homo sapiens GN	4	1	1	1	NA	NA	NA
O15091-4;O15091-2;O15091	O15091-4;O15091-2;O15091	Mitochondrial ribonuclease P protein 3	KIAA0391	>sp|O15091-4|MRRP3_HUMAN Isoform 4 of Mitochondrial ribonuclease P protein 3 OS=Homo sapiens GN=KIAA0391;>sp|O15091-2|MRRP3_HUMAN Isoform 2 of Mitochondrial ribonuclease P protein 3 OS=Homo sapiens GN=KIAA0391;>sp|O15091|MRRP3_HUMAN Mitochondrial ribonucle	3	1	1	1	NA	NA	NA
O15116	O15116	U6 snRNA-associated Sm-like protein LSm1	LSM1	>sp|O15116|LSM1_HUMAN U6 snRNA-associated Sm-like protein LSm1 OS=Homo sapiens GN=LSM1 PE=1 SV=1	1	1	1	1	NA	NA	NA
O15121	O15121	Sphingolipid delta(4)-desaturase DES1	DEGS1	>sp|O15121|DEGS1_HUMAN Sphingolipid delta(4)-desaturase DES1 OS=Homo sapiens GN=DEGS1 PE=1 SV=1	1	3	3	3	1.0286	NA	1.424339107
O15143	O15143	Actin-related protein 2/3 complex subunit 1B	ARPC1B	>sp|O15143|ARC1B_HUMAN Actin-related protein 2/3 complex subunit 1B OS=Homo sapiens GN=ARPC1B PE=1 SV=3	1	9	9	8	0.91373	0.853829129	1.07439082
O15144	O15144	Actin-related protein 2/3 complex subunit 2	ARPC2	>sp|O15144|ARPC2_HUMAN Actin-related protein 2/3 complex subunit 2 OS=Homo sapiens GN=ARPC2 PE=1 SV=1	1	16	16	16	0.98232	0.714435368	0.961076406
O15145	O15145	Actin-related protein 2/3 complex subunit 3	ARPC3	>sp|O15145|ARPC3_HUMAN Actin-related protein 2/3 complex subunit 3 OS=Homo sapiens GN=ARPC3 PE=1 SV=3	1	3	3	3	1.1345	0.787457522	1.029760066
O15173;O15173-2	O15173;O15173-2	Membrane-associated progesterone receptor component 2	PGRMC2	>sp|O15173|PGRC2_HUMAN Membrane-associated progesterone receptor component 2 OS=Homo sapiens GN=PGRMC2 PE=1 SV=1;>sp|O15173-2|PGRC2_HUMAN Isoform 2 of Membrane-associated progesterone receptor component 2 OS=Homo sapiens GN=PGRMC2	2	4	4	4	NA	NA	1.539551067
O15212	O15212	Prefoldin subunit 6	PFDN6	>sp|O15212|PFD6_HUMAN Prefoldin subunit 6 OS=Homo sapiens GN=PFDN6 PE=1 SV=1	1	5	5	5	0.8303	0.880829279	1.270341341
O15226;O15226-2	O15226;O15226-2	NF-kappa-B-repressing factor	NKRF	>sp|O15226|NKRF_HUMAN NF-kappa-B-repressing factor OS=Homo sapiens GN=NKRF PE=1 SV=2;>sp|O15226-2|NKRF_HUMAN Isoform 2 of NF-kappa-B-repressing factor OS=Homo sapiens GN=NKRF	2	14	14	14	0.99748	1.383096055	1.011848749
O15258	O15258	Protein RER1	RER1	>sp|O15258|RER1_HUMAN Protein RER1 OS=Homo sapiens GN=RER1 PE=1 SV=1	1	2	2	2	NA	NA	NA
O15294;O15294-3;O15294-2;O15294-4	O15294;O15294-3;O15294-2;O15294-4	UDP-N-acetylglucosamine--peptide N-acetylglucosaminyltransferase 110 kDa subunit	OGT	>sp|O15294|OGT1_HUMAN UDP-N-acetylglucosamine--peptide N-acetylglucosaminyltransferase 110 kDa subunit OS=Homo sapiens GN=OGT PE=1 SV=3;>sp|O15294-3|OGT1_HUMAN Isoform 1 of UDP-N-acetylglucosamine--peptide N-acetylglucosaminyltransferase 110 kDa subunit OS	4	15	15	15	0.99271	1.07466635	1.079773679
O15305	O15305	Phosphomannomutase 2	PMM2	>sp|O15305|PMM2_HUMAN Phosphomannomutase 2 OS=Homo sapiens GN=PMM2 PE=1 SV=1	1	2	2	2	NA	NA	NA
O15320-9;O15320-8;O15320-6;O15320-7;O15320-2;O15320-4;O15320-3;O15320-10;O15320;O15320-5;Q96RT6;A4FU28	O15320-9;O15320-8;O15320-6;O15320-7;O15320-2;O15320-4;O15320-3;O15320-10;O15320;O15320-5	cTAGE family member 5	CTAGE5	>sp|O15320-9|CTGE5_HUMAN Isoform 10 of cTAGE family member 5 OS=Homo sapiens GN=CTAGE5;>sp|O15320-8|CTGE5_HUMAN Isoform 9 of cTAGE family member 5 OS=Homo sapiens GN=CTAGE5;>sp|O15320-6|CTGE5_HUMAN Isoform 7 of cTAGE family member 5 OS=Homo sapiens GN=CTAG	12	5	5	5	1.2929	0.978486056	0.885347499
O15347	O15347	High mobility group protein B3	HMGB3	>sp|O15347|HMGB3_HUMAN High mobility group protein B3 OS=Homo sapiens GN=HMGB3 PE=1 SV=4	1	5	5	5	0.95469	0.902041918	0.899523253
O15355	O15355	Protein phosphatase 1G	PPM1G	>sp|O15355|PPM1G_HUMAN Protein phosphatase 1G OS=Homo sapiens GN=PPM1G PE=1 SV=1	1	11	11	11	0.92279	0.698225399	0.841042893
O15371	O15371	Eukaryotic translation initiation factor 3 subunit D	EIF3D	>sp|O15371|EIF3D_HUMAN Eukaryotic translation initiation factor 3 subunit D OS=Homo sapiens GN=EIF3D PE=1 SV=1	1	15	15	15	1.0191	0.973837209	1.009366925
O15372	O15372	Eukaryotic translation initiation factor 3 subunit H	EIF3H	>sp|O15372|EIF3H_HUMAN Eukaryotic translation initiation factor 3 subunit H OS=Homo sapiens GN=EIF3H PE=1 SV=1	1	14	14	14	0.95744	1.012349625	1.065541455
O15381-2;O15381;O15381-3;O15381-4;O15381-5	O15381-2;O15381;O15381-3;O15381-4;O15381-5	Nuclear valosin-containing protein-like	NVL	>sp|O15381-2|NVL_HUMAN Isoform 2 of Nuclear valosin-containing protein-like OS=Homo sapiens GN=NVL;>sp|O15381|NVL_HUMAN Nuclear valosin-containing protein-like OS=Homo sapiens GN=NVL PE=1 SV=1;>sp|O15381-3|NVL_HUMAN Isoform 3 of Nuclear valosin-containing 	5	4	4	4	NA	NA	NA
O15382;O15382-2	O15382;O15382-2	"Branched-chain-amino-acid aminotransferase, mitochondrial"	BCAT2	">sp|O15382|BCAT2_HUMAN Branched-chain-amino-acid aminotransferase, mitochondrial OS=Homo sapiens GN=BCAT2 PE=1 SV=2;>sp|O15382-2|BCAT2_HUMAN Isoform B of Branched-chain-amino-acid aminotransferase, mitochondrial OS=Homo sapiens GN=BCAT2"	2	4	4	4	NA	NA	NA
O15397;O15397-2	O15397;O15397-2	Importin-8	IPO8	>sp|O15397|IPO8_HUMAN Importin-8 OS=Homo sapiens GN=IPO8 PE=1 SV=2;>sp|O15397-2|IPO8_HUMAN Isoform 2 of Importin-8 OS=Homo sapiens GN=IPO8	2	7	7	7	1.1825	2.683795509	2.931347834
O15427	O15427	Monocarboxylate transporter 4	SLC16A3	>sp|O15427|MOT4_HUMAN Monocarboxylate transporter 4 OS=Homo sapiens GN=SLC16A3 PE=1 SV=1	1	7	7	7	0.99272	0.178927991	1.082837033
O15504;O15504-2	O15504;O15504-2	Nucleoporin-like protein 2	NUPL2	>sp|O15504|NUPL2_HUMAN Nucleoporin-like protein 2 OS=Homo sapiens GN=NUPL2 PE=1 SV=1;>sp|O15504-2|NUPL2_HUMAN Isoform 2 of Nucleoporin-like protein 2 OS=Homo sapiens GN=NUPL2	2	2	2	2	NA	NA	NA
O15511;O15511-2	O15511;O15511-2	Actin-related protein 2/3 complex subunit 5	ARPC5	>sp|O15511|ARPC5_HUMAN Actin-related protein 2/3 complex subunit 5 OS=Homo sapiens GN=ARPC5 PE=1 SV=3;>sp|O15511-2|ARPC5_HUMAN Isoform 2 of Actin-related protein 2/3 complex subunit 5 OS=Homo sapiens GN=ARPC5	2	5	4	4	0.90938	0.648164392	0.812215724
O15541	O15541	RING finger protein 113A	RNF113A	>sp|O15541|R113A_HUMAN RING finger protein 113A OS=Homo sapiens GN=RNF113A PE=1 SV=1	1	1	1	1	NA	NA	NA
O43143	O43143	Putative pre-mRNA-splicing factor ATP-dependent RNA helicase DHX15	DHX15	>sp|O43143|DHX15_HUMAN Putative pre-mRNA-splicing factor ATP-dependent RNA helicase DHX15 OS=Homo sapiens GN=DHX15 PE=1 SV=2	1	28	28	27	1.0246	1.001728277	0.960153625
O43148;O43148-2	O43148;O43148-2	mRNA cap guanine-N7 methyltransferase	RNMT	>sp|O43148|MCES_HUMAN mRNA cap guanine-N7 methyltransferase OS=Homo sapiens GN=RNMT PE=1 SV=1;>sp|O43148-2|MCES_HUMAN Isoform 2 of mRNA cap guanine-N7 methyltransferase OS=Homo sapiens GN=RNMT	2	3	3	3	NA	NA	NA
Q9ULL4;Q9ULL4-2;O43157-2;O43157	Q9ULL4;Q9ULL4-2;O43157-2;O43157	Plexin-B3;Plexin-B1	PLXNB3;PLXNB1	>sp|Q9ULL4|PLXB3_HUMAN Plexin-B3 OS=Homo sapiens GN=PLXNB3 PE=1 SV=2;>sp|Q9ULL4-2|PLXB3_HUMAN Isoform 2 of Plexin-B3 OS=Homo sapiens GN=PLXNB3;>sp|O43157-2|PLXB1_HUMAN Isoform 2 of Plexin-B1 OS=Homo sapiens GN=PLXNB1;>sp|O43157|PLXB1_HUMAN Plexin-B1 OS=Hom	4	1	1	1	NA	NA	NA
O43169	O43169	Cytochrome b5 type B	CYB5B	>sp|O43169|CYB5B_HUMAN Cytochrome b5 type B OS=Homo sapiens GN=CYB5B PE=1 SV=2	1	4	4	4	0.88262	0.163557085	1.147446931
O43172-2;O43172	O43172-2;O43172	U4/U6 small nuclear ribonucleoprotein Prp4	PRPF4	>sp|O43172-2|PRP4_HUMAN Isoform 2 of U4/U6 small nuclear ribonucleoprotein Prp4 OS=Homo sapiens GN=PRPF4;>sp|O43172|PRP4_HUMAN U4/U6 small nuclear ribonucleoprotein Prp4 OS=Homo sapiens GN=PRPF4 PE=1 SV=2	2	12	12	12	0.98931	1.236187607	1.149834999
O43181	O43181	"NADH dehydrogenase [ubiquinone] iron-sulfur protein 4, mitochondrial"	NDUFS4	">sp|O43181|NDUS4_HUMAN NADH dehydrogenase [ubiquinone] iron-sulfur protein 4, mitochondrial OS=Homo sapiens GN=NDUFS4 PE=1 SV=1"	1	3	3	3	0.61488	NA	NA
O43237	O43237	Cytoplasmic dynein 1 light intermediate chain 2	DYNC1LI2	>sp|O43237|DC1L2_HUMAN Cytoplasmic dynein 1 light intermediate chain 2 OS=Homo sapiens GN=DYNC1LI2 PE=1 SV=1	1	2	2	2	NA	NA	NA
O43242	O43242	26S proteasome non-ATPase regulatory subunit 3	PSMD3	>sp|O43242|PSMD3_HUMAN 26S proteasome non-ATPase regulatory subunit 3 OS=Homo sapiens GN=PSMD3 PE=1 SV=2	1	21	21	21	0.96492	0.735125313	1.107984134
O43252	O43252	Bifunctional 3-phosphoadenosine 5-phosphosulfate synthase 1;Sulfate adenylyltransferase;Adenylyl-sulfate kinase	PAPSS1	>sp|O43252|PAPS1_HUMAN Bifunctional 3-phosphoadenosine 5-phosphosulfate synthase 1 OS=Homo sapiens GN=PAPSS1 PE=1 SV=2	1	5	5	5	NA	NA	NA
O43324;O43324-2	O43324;O43324-2	Eukaryotic translation elongation factor 1 epsilon-1	EEF1E1	>sp|O43324|MCA3_HUMAN Eukaryotic translation elongation factor 1 epsilon-1 OS=Homo sapiens GN=EEF1E1 PE=1 SV=1;>sp|O43324-2|MCA3_HUMAN Isoform 2 of Eukaryotic translation elongation factor 1 epsilon-1 OS=Homo sapiens GN=EEF1E1	2	7	7	7	1.0333	1.362448477	1.062337993
O43390;O43390-3	O43390;O43390-3	Heterogeneous nuclear ribonucleoprotein R	HNRNPR	>sp|O43390|HNRPR_HUMAN Heterogeneous nuclear ribonucleoprotein R OS=Homo sapiens GN=HNRNPR PE=1 SV=1;>sp|O43390-3|HNRPR_HUMAN Isoform 3 of Heterogeneous nuclear ribonucleoprotein R OS=Homo sapiens GN=HNRNPR	2	17	17	2	1.0071	1.317309523	1.057909993
O43390-2	O43390-2	Heterogeneous nuclear ribonucleoprotein R	HNRNPR	>sp|O43390-2|HNRPR_HUMAN Isoform 2 of Heterogeneous nuclear ribonucleoprotein R OS=Homo sapiens GN=HNRNPR	1	16	1	1	NA	NA	NA
O43395	O43395	U4/U6 small nuclear ribonucleoprotein Prp3	PRPF3	>sp|O43395|PRPF3_HUMAN U4/U6 small nuclear ribonucleoprotein Prp3 OS=Homo sapiens GN=PRPF3 PE=1 SV=2	1	10	10	10	0.89575	1.129085116	0.910332271
O43402	O43402	ER membrane protein complex subunit 8	EMC8	>sp|O43402|EMC8_HUMAN ER membrane protein complex subunit 8 OS=Homo sapiens GN=EMC8 PE=1 SV=1	1	1	1	1	NA	NA	NA
O43427-2;O43427	O43427-2;O43427	Acidic fibroblast growth factor intracellular-binding protein	FIBP	>sp|O43427-2|FIBP_HUMAN Isoform Short of Acidic fibroblast growth factor intracellular-binding protein OS=Homo sapiens GN=FIBP;>sp|O43427|FIBP_HUMAN Acidic fibroblast growth factor intracellular-binding protein OS=Homo sapiens GN=FIBP PE=1 SV=3	2	3	3	3	NA	NA	1.106978392
O43432;O43432-3	O43432;O43432-3	Eukaryotic translation initiation factor 4 gamma 3	EIF4G3	>sp|O43432|IF4G3_HUMAN Eukaryotic translation initiation factor 4 gamma 3 OS=Homo sapiens GN=EIF4G3 PE=1 SV=2;>sp|O43432-3|IF4G3_HUMAN Isoform 3 of Eukaryotic translation initiation factor 4 gamma 3 OS=Homo sapiens GN=EIF4G3	2	4	1	1	NA	NA	NA
O43447	O43447	Peptidyl-prolyl cis-trans isomerase H	PPIH	>sp|O43447|PPIH_HUMAN Peptidyl-prolyl cis-trans isomerase H OS=Homo sapiens GN=PPIH PE=1 SV=1	1	4	4	4	0.96972	0.898033625	0.983187494
O43464-2;O43464-4;O43464-3;O43464	O43464-2;O43464-4;O43464-3;O43464	"Serine protease HTRA2, mitochondrial"	HTRA2	">sp|O43464-2|HTRA2_HUMAN Isoform 2 of Serine protease HTRA2, mitochondrial OS=Homo sapiens GN=HTRA2;>sp|O43464-4|HTRA2_HUMAN Isoform 4 of Serine protease HTRA2, mitochondrial OS=Homo sapiens GN=HTRA2;>sp|O43464-3|HTRA2_HUMAN Isoform 3 of Serine protease HT"	4	1	1	1	NA	NA	NA
O43488;Q8NHP1	O43488	Aflatoxin B1 aldehyde reductase member 2	AKR7A2	>sp|O43488|ARK72_HUMAN Aflatoxin B1 aldehyde reductase member 2 OS=Homo sapiens GN=AKR7A2 PE=1 SV=3	2	5	5	5	1.1033	NA	0.950299344
O43491-4;O43491;O43491-3;O43491-2	O43491-4;O43491;O43491-3;O43491-2	Band 4.1-like protein 2	EPB41L2	>sp|O43491-4|E41L2_HUMAN Isoform 4 of Band 4.1-like protein 2 OS=Homo sapiens GN=EPB41L2;>sp|O43491|E41L2_HUMAN Band 4.1-like protein 2 OS=Homo sapiens GN=EPB41L2 PE=1 SV=1;>sp|O43491-3|E41L2_HUMAN Isoform 3 of Band 4.1-like protein 2 OS=Homo sapiens GN=EP	4	11	11	11	0.79945	0.432716661	1.101200308
O43504	O43504	Ragulator complex protein LAMTOR5	LAMTOR5	>sp|O43504|LTOR5_HUMAN Ragulator complex protein LAMTOR5 OS=Homo sapiens GN=LAMTOR5 PE=1 SV=1	1	2	2	2	NA	NA	NA
O43566	O43566	Regulator of G-protein signaling 14	RGS14	>sp|O43566|RGS14_HUMAN Regulator of G-protein signaling 14 OS=Homo sapiens GN=RGS14 PE=1 SV=4	1	1	1	1	NA	NA	NA
O43583	O43583	Density-regulated protein	DENR	>sp|O43583|DENR_HUMAN Density-regulated protein OS=Homo sapiens GN=DENR PE=1 SV=2	1	3	3	3	1.1011	NA	NA
O43586-2;O43586	O43586-2;O43586	Proline-serine-threonine phosphatase-interacting protein 1	PSTPIP1	>sp|O43586-2|PPIP1_HUMAN Isoform 2 of Proline-serine-threonine phosphatase-interacting protein 1 OS=Homo sapiens GN=PSTPIP1;>sp|O43586|PPIP1_HUMAN Proline-serine-threonine phosphatase-interacting protein 1 OS=Homo sapiens GN=PSTPIP1 PE=1 SV=1	2	1	1	1	NA	NA	NA
O43598;O43598-2	O43598;O43598-2	2-deoxynucleoside 5-phosphate N-hydrolase 1	DNPH1	>sp|O43598|DNPH1_HUMAN 2-deoxynucleoside 5-phosphate N-hydrolase 1 OS=Homo sapiens GN=DNPH1 PE=1 SV=1;>sp|O43598-2|DNPH1_HUMAN Isoform 2 of 2-deoxynucleoside 5-phosphate N-hydrolase 1 OS=Homo sapiens GN=DNPH1	2	3	3	3	NA	NA	NA
O43633	O43633	Charged multivesicular body protein 2a	CHMP2A	>sp|O43633|CHM2A_HUMAN Charged multivesicular body protein 2a OS=Homo sapiens GN=CHMP2A PE=1 SV=1	1	3	3	3	0.75089	NA	0.895335303
O43660-2;O43660	O43660-2;O43660	Pleiotropic regulator 1	PLRG1	>sp|O43660-2|PLRG1_HUMAN Isoform 2 of Pleiotropic regulator 1 OS=Homo sapiens GN=PLRG1;>sp|O43660|PLRG1_HUMAN Pleiotropic regulator 1 OS=Homo sapiens GN=PLRG1 PE=1 SV=1	2	6	6	6	0.93298	NA	NA
O43663-2;O43663	O43663-2;O43663	Protein regulator of cytokinesis 1	PRC1	>sp|O43663-2|PRC1_HUMAN Isoform 2 of Protein regulator of cytokinesis 1 OS=Homo sapiens GN=PRC1;>sp|O43663|PRC1_HUMAN Protein regulator of cytokinesis 1 OS=Homo sapiens GN=PRC1 PE=1 SV=2	2	4	4	1	NA	2.357989121	1.241896625
O43663-3	O43663-3	Protein regulator of cytokinesis 1	PRC1	>sp|O43663-3|PRC1_HUMAN Isoform 3 of Protein regulator of cytokinesis 1 OS=Homo sapiens GN=PRC1	1	4	1	1	NA	NA	NA
O43665-2;O43665;O43665-3	O43665-2;O43665;O43665-3	Regulator of G-protein signaling 10	RGS10	>sp|O43665-2|RGS10_HUMAN Isoform 2 of Regulator of G-protein signaling 10 OS=Homo sapiens GN=RGS10;>sp|O43665|RGS10_HUMAN Regulator of G-protein signaling 10 OS=Homo sapiens GN=RGS10 PE=1 SV=2;>sp|O43665-3|RGS10_HUMAN Isoform 3 of Regulator of G-protein si	3	5	5	5	1.2124	0.640406682	0.843739453
O43674;O43674-2	O43674;O43674-2	"NADH dehydrogenase [ubiquinone] 1 beta subcomplex subunit 5, mitochondrial"	NDUFB5	">sp|O43674|NDUB5_HUMAN NADH dehydrogenase [ubiquinone] 1 beta subcomplex subunit 5, mitochondrial OS=Homo sapiens GN=NDUFB5 PE=1 SV=1;>sp|O43674-2|NDUB5_HUMAN Isoform 2 of NADH dehydrogenase [ubiquinone] 1 beta subcomplex subunit 5, mitochondrial OS=Homo s"	2	4	4	4	1.0573	NA	0.964785335
O43676	O43676	NADH dehydrogenase [ubiquinone] 1 beta subcomplex subunit 3	NDUFB3	>sp|O43676|NDUB3_HUMAN NADH dehydrogenase [ubiquinone] 1 beta subcomplex subunit 3 OS=Homo sapiens GN=NDUFB3 PE=1 SV=3	1	3	3	3	1.103	NA	NA
O43678;O43678-2	O43678;O43678-2	NADH dehydrogenase [ubiquinone] 1 alpha subcomplex subunit 2	NDUFA2	>sp|O43678|NDUA2_HUMAN NADH dehydrogenase [ubiquinone] 1 alpha subcomplex subunit 2 OS=Homo sapiens GN=NDUFA2 PE=1 SV=3;>sp|O43678-2|NDUA2_HUMAN Isoform 2 of NADH dehydrogenase [ubiquinone] 1 alpha subcomplex subunit 2 OS=Homo sapiens GN=NDUFA2	2	2	2	2	NA	NA	NA
O43681	O43681	ATPase ASNA1	ASNA1	>sp|O43681|ASNA_HUMAN ATPase ASNA1 OS=Homo sapiens GN=ASNA1 PE=1 SV=2	1	9	9	9	1.0895	0.267202639	0.687143544
O43684-2;O43684	O43684-2;O43684	Mitotic checkpoint protein BUB3	BUB3	>sp|O43684-2|BUB3_HUMAN Isoform 2 of Mitotic checkpoint protein BUB3 OS=Homo sapiens GN=BUB3;>sp|O43684|BUB3_HUMAN Mitotic checkpoint protein BUB3 OS=Homo sapiens GN=BUB3 PE=1 SV=1	2	9	9	9	1.0111	0.925740026	0.99000099
O43707;O43707-2;O43707-3	O43707;O43707-2	Alpha-actinin-4	ACTN4	>sp|O43707|ACTN4_HUMAN Alpha-actinin-4 OS=Homo sapiens GN=ACTN4 PE=1 SV=2;>sp|O43707-2|ACTN4_HUMAN Isoform ACTN4ISO of Alpha-actinin-4 OS=Homo sapiens GN=ACTN4	3	41	41	28	0.98678	0.749085821	1.059917114
O43719	O43719	HIV Tat-specific factor 1	HTATSF1	>sp|O43719|HTSF1_HUMAN HIV Tat-specific factor 1 OS=Homo sapiens GN=HTATSF1 PE=1 SV=1	1	2	2	2	NA	NA	NA
O43747;O43747-2	O43747;O43747-2	AP-1 complex subunit gamma-1	AP1G1	>sp|O43747|AP1G1_HUMAN AP-1 complex subunit gamma-1 OS=Homo sapiens GN=AP1G1 PE=1 SV=5;>sp|O43747-2|AP1G1_HUMAN Isoform 2 of AP-1 complex subunit gamma-1 OS=Homo sapiens GN=AP1G1	2	6	6	6	1.036	0.647336581	0.78566939
O43768-6;O43768-5;O43768-2;O43768;O43768-9;O43768-7;O43768-3;O43768-4	O43768-6;O43768-5;O43768-2;O43768;O43768-9;O43768-7;O43768-3;O43768-4	Alpha-endosulfine	ENSA	>sp|O43768-6|ENSA_HUMAN Isoform 6 of Alpha-endosulfine OS=Homo sapiens GN=ENSA;>sp|O43768-5|ENSA_HUMAN Isoform 5 of Alpha-endosulfine OS=Homo sapiens GN=ENSA;>sp|O43768-2|ENSA_HUMAN Isoform 2 of Alpha-endosulfine OS=Homo sapiens GN=ENSA;>sp|O43768|ENSA_HUM	8	2	1	1	NA	NA	NA
O43781-2;O43781	O43781-2;O43781	Dual specificity tyrosine-phosphorylation-regulated kinase 3	DYRK3	>sp|O43781-2|DYRK3_HUMAN Isoform 2 of Dual specificity tyrosine-phosphorylation-regulated kinase 3 OS=Homo sapiens GN=DYRK3;>sp|O43781|DYRK3_HUMAN Dual specificity tyrosine-phosphorylation-regulated kinase 3 OS=Homo sapiens GN=DYRK3 PE=2 SV=3	2	1	1	1	NA	NA	NA
O43795;O43795-2	O43795;O43795-2	Unconventional myosin-Ib	MYO1B	>sp|O43795|MYO1B_HUMAN Unconventional myosin-Ib OS=Homo sapiens GN=MYO1B PE=1 SV=3;>sp|O43795-2|MYO1B_HUMAN Isoform 2 of Unconventional myosin-Ib OS=Homo sapiens GN=MYO1B	2	2	2	2	NA	NA	NA
O43809	O43809	Cleavage and polyadenylation specificity factor subunit 5	NUDT21	>sp|O43809|CPSF5_HUMAN Cleavage and polyadenylation specificity factor subunit 5 OS=Homo sapiens GN=NUDT21 PE=1 SV=1	1	9	9	9	1.0871	0.806034789	0.709975151
O43813	O43813	LanC-like protein 1	LANCL1	>sp|O43813|LANC1_HUMAN LanC-like protein 1 OS=Homo sapiens GN=LANCL1 PE=1 SV=1	1	3	3	3	1.3077	NA	NA
O43823	O43823	A-kinase anchor protein 8	AKAP8	>sp|O43823|AKAP8_HUMAN A-kinase anchor protein 8 OS=Homo sapiens GN=AKAP8 PE=1 SV=1	1	2	2	2	NA	NA	NA
O43837;O43837-2;O43837-3	O43837;O43837-2	"Isocitrate dehydrogenase [NAD] subunit beta, mitochondrial"	IDH3B	">sp|O43837|IDH3B_HUMAN Isocitrate dehydrogenase [NAD] subunit beta, mitochondrial OS=Homo sapiens GN=IDH3B PE=1 SV=2;>sp|O43837-2|IDH3B_HUMAN Isoform A of Isocitrate dehydrogenase [NAD] subunit beta, mitochondrial OS=Homo sapiens GN=IDH3B"	3	13	13	13	1.0738	0.118499383	0.771128933
O43847;O43847-2	O43847;O43847-2	Nardilysin	NRD1	>sp|O43847|NRDC_HUMAN Nardilysin OS=Homo sapiens GN=NRD1 PE=1 SV=2;>sp|O43847-2|NRDC_HUMAN Isoform 2 of Nardilysin OS=Homo sapiens GN=NRD1	2	5	5	5	NA	NA	NA
O43852;O43852-3;O43852-6;O43852-5;O43852-10;O43852-2;O43852-4;O43852-13;O43852-14;O43852-9;O43852-15;O43852-11;O43852-8;O43852-12;O43852-7	O43852;O43852-3;O43852-6;O43852-5;O43852-10;O43852-2;O43852-4;O43852-13;O43852-14;O43852-9;O43852-15;O43852-11	Calumenin	CALU	>sp|O43852|CALU_HUMAN Calumenin OS=Homo sapiens GN=CALU PE=1 SV=2;>sp|O43852-3|CALU_HUMAN Isoform 3 of Calumenin OS=Homo sapiens GN=CALU;>sp|O43852-6|CALU_HUMAN Isoform 6 of Calumenin OS=Homo sapiens GN=CALU;>sp|O43852-5|CALU_HUMAN Isoform 5 of Calumenin O	15	12	12	12	1.3043	0.13427829	0.39373179
O43913-2;O43913	O43913-2;O43913	Origin recognition complex subunit 5	ORC5	>sp|O43913-2|ORC5_HUMAN Isoform 2 of Origin recognition complex subunit 5 OS=Homo sapiens GN=ORC5;>sp|O43913|ORC5_HUMAN Origin recognition complex subunit 5 OS=Homo sapiens GN=ORC5 PE=1 SV=1	2	1	1	1	NA	NA	NA
O43920	O43920	NADH dehydrogenase [ubiquinone] iron-sulfur protein 5	NDUFS5	>sp|O43920|NDUS5_HUMAN NADH dehydrogenase [ubiquinone] iron-sulfur protein 5 OS=Homo sapiens GN=NDUFS5 PE=1 SV=3	1	1	1	1	NA	NA	NA
O43924	O43924	"Retinal rod rhodopsin-sensitive cGMP 3,5-cyclic phosphodiesterase subunit delta"	PDE6D	">sp|O43924|PDE6D_HUMAN Retinal rod rhodopsin-sensitive cGMP 3,5-cyclic phosphodiesterase subunit delta OS=Homo sapiens GN=PDE6D PE=1 SV=1"	1	3	3	3	0.90287	0.507350958	0.674399784
O43929-2;O43929-3;O43929	O43929-2;O43929-3;O43929	Origin recognition complex subunit 4	ORC4	>sp|O43929-2|ORC4_HUMAN Isoform 2 of Origin recognition complex subunit 4 OS=Homo sapiens GN=ORC4;>sp|O43929-3|ORC4_HUMAN Isoform 3 of Origin recognition complex subunit 4 OS=Homo sapiens GN=ORC4;>sp|O43929|ORC4_HUMAN Origin recognition complex subunit 4 O	3	1	1	1	NA	NA	NA
O60216;Q9H4I0;Q9H4I0-2	O60216	Double-strand-break repair protein rad21 homolog	RAD21	>sp|O60216|RAD21_HUMAN Double-strand-break repair protein rad21 homolog OS=Homo sapiens GN=RAD21 PE=1 SV=2	3	11	11	11	1.0082	1.085796747	0.874584572
O60231	O60231	Putative pre-mRNA-splicing factor ATP-dependent RNA helicase DHX16	DHX16	>sp|O60231|DHX16_HUMAN Putative pre-mRNA-splicing factor ATP-dependent RNA helicase DHX16 OS=Homo sapiens GN=DHX16 PE=1 SV=2	1	10	9	9	0.93279	0.715905909	0.70008401
O60234	O60234	Glia maturation factor gamma	GMFG	>sp|O60234|GMFG_HUMAN Glia maturation factor gamma OS=Homo sapiens GN=GMFG PE=1 SV=1	1	2	1	1	NA	NA	NA
O60256;O60256-3;O60256-2	O60256;O60256-3;O60256-2	Phosphoribosyl pyrophosphate synthase-associated protein 2	PRPSAP2	>sp|O60256|KPRB_HUMAN Phosphoribosyl pyrophosphate synthase-associated protein 2 OS=Homo sapiens GN=PRPSAP2 PE=1 SV=1;>sp|O60256-3|KPRB_HUMAN Isoform 3 of Phosphoribosyl pyrophosphate synthase-associated protein 2 OS=Homo sapiens GN=PRPSAP2;>sp|O60256-2|KP	3	9	9	8	0.82587	0.20213609	1.148435257
O60271-4;O60271;O60271-9;O60271-2;O60271-5;O60271-3;Q9UPT6	O60271-4;O60271;O60271-9;O60271-2;O60271-5;O60271-3	C-Jun-amino-terminal kinase-interacting protein 4	SPAG9	>sp|O60271-4|JIP4_HUMAN Isoform 4 of C-Jun-amino-terminal kinase-interacting protein 4 OS=Homo sapiens GN=SPAG9;>sp|O60271|JIP4_HUMAN C-Jun-amino-terminal kinase-interacting protein 4 OS=Homo sapiens GN=SPAG9 PE=1 SV=4;>sp|O60271-9|JIP4_HUMAN Isoform 6 of 	7	9	9	9	0.87727	0.362388485	0.749681385
O60287	O60287	Nucleolar pre-ribosomal-associated protein 1	URB1	>sp|O60287|NPA1P_HUMAN Nucleolar pre-ribosomal-associated protein 1 OS=Homo sapiens GN=URB1 PE=1 SV=4	1	6	6	6	0.74966	1.919430162	1.17930091
O60306	O60306	Intron-binding protein aquarius	AQR	>sp|O60306|AQR_HUMAN Intron-binding protein aquarius OS=Homo sapiens GN=AQR PE=1 SV=4	1	18	18	18	0.93751	1.077487429	0.82433435
O60313;O60313-2	O60313;O60313-2	"Dynamin-like 120 kDa protein, mitochondrial;Dynamin-like 120 kDa protein, form S1"	OPA1	">sp|O60313|OPA1_HUMAN Dynamin-like 120 kDa protein, mitochondrial OS=Homo sapiens GN=OPA1 PE=1 SV=3;>sp|O60313-2|OPA1_HUMAN Isoform 2 of Dynamin-like 120 kDa protein, mitochondrial OS=Homo sapiens GN=OPA1"	2	17	17	17	0.93449	0.431999914	1.080567082
O60341;O60341-2	O60341;O60341-2	Lysine-specific histone demethylase 1A	KDM1A	>sp|O60341|KDM1A_HUMAN Lysine-specific histone demethylase 1A OS=Homo sapiens GN=KDM1A PE=1 SV=2;>sp|O60341-2|KDM1A_HUMAN Isoform 2 of Lysine-specific histone demethylase 1A OS=Homo sapiens GN=KDM1A	2	11	11	11	1.1439	1.223122346	1.120485843
O60488-2;O60488	O60488-2;O60488	Long-chain-fatty-acid--CoA ligase 4	ACSL4	>sp|O60488-2|ACSL4_HUMAN Isoform Short of Long-chain-fatty-acid--CoA ligase 4 OS=Homo sapiens GN=ACSL4;>sp|O60488|ACSL4_HUMAN Long-chain-fatty-acid--CoA ligase 4 OS=Homo sapiens GN=ACSL4 PE=1 SV=2	2	14	11	11	0.89139	0.570252046	1.015496476
O60494	O60494	Cubilin	CUBN	>sp|O60494|CUBN_HUMAN Cubilin OS=Homo sapiens GN=CUBN PE=1 SV=5	1	2	2	2	0.85123	NA	NA
O60502;O60502-2;O60502-3	O60502;O60502-2;O60502-3	Bifunctional protein NCOAT;Protein O-GlcNAcase;Histone acetyltransferase	MGEA5	>sp|O60502|NCOAT_HUMAN Bifunctional protein NCOAT OS=Homo sapiens GN=MGEA5 PE=1 SV=2;>sp|O60502-2|NCOAT_HUMAN Isoform 2 of Bifunctional protein NCOAT OS=Homo sapiens GN=MGEA5;>sp|O60502-3|NCOAT_HUMAN Isoform 3 of Bifunctional protein NCOAT OS=Homo sapiens 	3	7	7	7	0.97257	NA	0.874049471
O60506;O60506-3;O60506-2;O60506-4;O60506-5	O60506;O60506-3;O60506-2;O60506-4;O60506-5	Heterogeneous nuclear ribonucleoprotein Q	SYNCRIP	>sp|O60506|HNRPQ_HUMAN Heterogeneous nuclear ribonucleoprotein Q OS=Homo sapiens GN=SYNCRIP PE=1 SV=2;>sp|O60506-3|HNRPQ_HUMAN Isoform 3 of Heterogeneous nuclear ribonucleoprotein Q OS=Homo sapiens GN=SYNCRIP;>sp|O60506-2|HNRPQ_HUMAN Isoform 2 of Heterogen	5	16	13	13	1.0628	1.073248716	0.968898363
O60508	O60508	Pre-mRNA-processing factor 17	CDC40	>sp|O60508|PRP17_HUMAN Pre-mRNA-processing factor 17 OS=Homo sapiens GN=CDC40 PE=1 SV=1	1	3	3	3	NA	NA	0.984833563
O60524-4;O60524-5;O60524-3;O60524;O60524-2	O60524-4;O60524-5;O60524-3;O60524	Nuclear export mediator factor NEMF	NEMF	>sp|O60524-4|NEMF_HUMAN Isoform 4 of Nuclear export mediator factor NEMF OS=Homo sapiens GN=NEMF;>sp|O60524-5|NEMF_HUMAN Isoform 5 of Nuclear export mediator factor NEMF OS=Homo sapiens GN=NEMF;>sp|O60524-3|NEMF_HUMAN Isoform 3 of Nuclear export mediator f	5	5	5	5	0.87296	NA	NA
O60547-2;O60547	O60547-2;O60547	"GDP-mannose 4,6 dehydratase"	GMDS	">sp|O60547-2|GMDS_HUMAN Isoform 2 of GDP-mannose 4,6 dehydratase OS=Homo sapiens GN=GMDS;>sp|O60547|GMDS_HUMAN GDP-mannose 4,6 dehydratase OS=Homo sapiens GN=GMDS PE=1 SV=1"	2	3	3	3	NA	NA	NA
O60563	O60563	Cyclin-T1	CCNT1	>sp|O60563|CCNT1_HUMAN Cyclin-T1 OS=Homo sapiens GN=CCNT1 PE=1 SV=1	1	3	3	3	NA	NA	NA
O60566;O60566-3;O60566-2	O60566;O60566-3;O60566-2	Mitotic checkpoint serine/threonine-protein kinase BUB1 beta	BUB1B	>sp|O60566|BUB1B_HUMAN Mitotic checkpoint serine/threonine-protein kinase BUB1 beta OS=Homo sapiens GN=BUB1B PE=1 SV=3;>sp|O60566-3|BUB1B_HUMAN Isoform 3 of Mitotic checkpoint serine/threonine-protein kinase BUB1 beta OS=Homo sapiens GN=BUB1B;>sp|O60566-2|	3	2	2	2	NA	NA	NA
O60568	O60568	"Procollagen-lysine,2-oxoglutarate 5-dioxygenase 3"	PLOD3	">sp|O60568|PLOD3_HUMAN Procollagen-lysine,2-oxoglutarate 5-dioxygenase 3 OS=Homo sapiens GN=PLOD3 PE=1 SV=1"	1	9	9	9	1.0317	0.335314092	0.848896435
O60573	O60573	Eukaryotic translation initiation factor 4E type 2	EIF4E2	>sp|O60573|IF4E2_HUMAN Eukaryotic translation initiation factor 4E type 2 OS=Homo sapiens GN=EIF4E2 PE=1 SV=1	1	3	3	3	0.93641	NA	NA
O60610-2;O60610-3;O60610	O60610-2;O60610-3;O60610	Protein diaphanous homolog 1	DIAPH1	>sp|O60610-2|DIAP1_HUMAN Isoform 2 of Protein diaphanous homolog 1 OS=Homo sapiens GN=DIAPH1;>sp|O60610-3|DIAP1_HUMAN Isoform 3 of Protein diaphanous homolog 1 OS=Homo sapiens GN=DIAPH1;>sp|O60610|DIAP1_HUMAN Protein diaphanous homolog 1 OS=Homo sapiens GN	3	24	24	24	0.95504	0.693655504	1.009305799
O60645-2;O60645-3;O60645	O60645-2;O60645-3;O60645	Exocyst complex component 3	EXOC3	>sp|O60645-2|EXOC3_HUMAN Isoform 2 of Exocyst complex component 3 OS=Homo sapiens GN=EXOC3;>sp|O60645-3|EXOC3_HUMAN Isoform 3 of Exocyst complex component 3 OS=Homo sapiens GN=EXOC3;>sp|O60645|EXOC3_HUMAN Exocyst complex component 3 OS=Homo sapiens GN=EXOC	3	3	3	3	1.016	NA	NA
O60664-4;O60664-3;O60664;O60664-2	O60664-4;O60664-3;O60664	Perilipin-3	PLIN3	>sp|O60664-4|PLIN3_HUMAN Isoform 4 of Perilipin-3 OS=Homo sapiens GN=PLIN3;>sp|O60664-3|PLIN3_HUMAN Isoform 3 of Perilipin-3 OS=Homo sapiens GN=PLIN3;>sp|O60664|PLIN3_HUMAN Perilipin-3 OS=Homo sapiens GN=PLIN3 PE=1 SV=3	4	11	11	11	1.1745	0.15367036	0.577100646
O60671-2;O60671	O60671-2;O60671	Cell cycle checkpoint protein RAD1	RAD1	>sp|O60671-2|RAD1_HUMAN Isoform 2 of Cell cycle checkpoint protein RAD1 OS=Homo sapiens GN=RAD1;>sp|O60671|RAD1_HUMAN Cell cycle checkpoint protein RAD1 OS=Homo sapiens GN=RAD1 PE=1 SV=1	2	1	1	1	NA	NA	NA
O60678-2;O60678	O60678-2;O60678	Protein arginine N-methyltransferase 3	PRMT3	>sp|O60678-2|ANM3_HUMAN Isoform 2 of Protein arginine N-methyltransferase 3 OS=Homo sapiens GN=PRMT3;>sp|O60678|ANM3_HUMAN Protein arginine N-methyltransferase 3 OS=Homo sapiens GN=PRMT3 PE=1 SV=3	2	2	2	2	NA	NA	NA
O60684;O15131	O60684;O15131	Importin subunit alpha-7;Importin subunit alpha-6	KPNA6;KPNA5	>sp|O60684|IMA7_HUMAN Importin subunit alpha-7 OS=Homo sapiens GN=KPNA6 PE=1 SV=1;>sp|O15131|IMA6_HUMAN Importin subunit alpha-6 OS=Homo sapiens GN=KPNA5 PE=1 SV=2	2	6	6	3	0.96037	0.717411257	1.067258639
O60711;O60711-2	O60711;O60711-2	Leupaxin	LPXN	>sp|O60711|LPXN_HUMAN Leupaxin OS=Homo sapiens GN=LPXN PE=1 SV=1;>sp|O60711-2|LPXN_HUMAN Isoform 2 of Leupaxin OS=Homo sapiens GN=LPXN	2	3	3	3	0.94351	NA	NA
O60762	O60762	Dolichol-phosphate mannosyltransferase	DPM1	>sp|O60762|DPM1_HUMAN Dolichol-phosphate mannosyltransferase OS=Homo sapiens GN=DPM1 PE=1 SV=1	1	7	7	7	0.87331	0.380406871	1.246540849
Q99879;Q99877;Q93079;Q5QNW6;P62807;P58876;O60814;Q5QNW6-2;Q99880;P57053;Q96A08	Q99879;Q99877;Q93079;Q5QNW6;P62807;P58876;O60814;Q5QNW6-2;Q99880;P57053	Histone H2B type 1-M;Histone H2B type 1-N;Histone H2B type 1-H;Histone H2B type 2-F;Histone H2B type 1-C/E/F/G/I;Histone H2B type 1-D;Histone H2B type 1-K;Histone H2B type 1-L;Histone H2B type F-S	HIST1H2BM;HIST1H2BN;HIST1H2BH;HIST2H2BF;HIST1H2BC;HIST1H2BD;HIST1H2BK;HIST1H2BL;H2BFS	>sp|Q99879|H2B1M_HUMAN Histone H2B type 1-M OS=Homo sapiens GN=HIST1H2BM PE=1 SV=3;>sp|Q99877|H2B1N_HUMAN Histone H2B type 1-N OS=Homo sapiens GN=HIST1H2BN PE=1 SV=3;>sp|Q93079|H2B1H_HUMAN Histone H2B type 1-H OS=Homo sapiens GN=HIST1H2BH PE=1 SV=3;>sp|Q5Q	11	10	10	3	1.0339	1.353593463	1.042187761
O60826	O60826	Coiled-coil domain-containing protein 22	CCDC22	>sp|O60826|CCD22_HUMAN Coiled-coil domain-containing protein 22 OS=Homo sapiens GN=CCDC22 PE=1 SV=1	1	5	5	5	1.0414	NA	NA
O60828-5;O60828-4;O60828-2;O60828;O60828-10;O60828-9;O60828-8;O60828-7;O60828-6;O60828-3	O60828-5;O60828-4;O60828-2;O60828	Polyglutamine-binding protein 1	PQBP1	>sp|O60828-5|PQBP1_HUMAN Isoform 5 of Polyglutamine-binding protein 1 OS=Homo sapiens GN=PQBP1;>sp|O60828-4|PQBP1_HUMAN Isoform 4 of Polyglutamine-binding protein 1 OS=Homo sapiens GN=PQBP1;>sp|O60828-2|PQBP1_HUMAN Isoform 2 of Polyglutamine-binding protei	10	3	3	3	NA	NA	NA
O60832;O60832-2	O60832;O60832-2	H/ACA ribonucleoprotein complex subunit 4	DKC1	>sp|O60832|DKC1_HUMAN H/ACA ribonucleoprotein complex subunit 4 OS=Homo sapiens GN=DKC1 PE=1 SV=3;>sp|O60832-2|DKC1_HUMAN Isoform 3 of H/ACA ribonucleoprotein complex subunit 4 OS=Homo sapiens GN=DKC1	2	14	14	14	1.0232	1.267510659	1.08761855
O60841	O60841	Eukaryotic translation initiation factor 5B	EIF5B	>sp|O60841|IF2P_HUMAN Eukaryotic translation initiation factor 5B OS=Homo sapiens GN=EIF5B PE=1 SV=4	1	22	22	22	1.0889	1.011044739	1.142165317
O60869-2;O60869	O60869-2;O60869	Endothelial differentiation-related factor 1	EDF1	>sp|O60869-2|EDF1_HUMAN Isoform 2 of Endothelial differentiation-related factor 1 OS=Homo sapiens GN=EDF1;>sp|O60869|EDF1_HUMAN Endothelial differentiation-related factor 1 OS=Homo sapiens GN=EDF1 PE=1 SV=1	2	5	5	5	1.0016	0.768618775	0.867603679
O60879-2;O60879-3;O60879	O60879-2;O60879-3;O60879	Protein diaphanous homolog 2	DIAPH2	>sp|O60879-2|DIAP2_HUMAN Isoform 2 of Protein diaphanous homolog 2 OS=Homo sapiens GN=DIAPH2;>sp|O60879-3|DIAP2_HUMAN Isoform 3 of Protein diaphanous homolog 2 OS=Homo sapiens GN=DIAPH2;>sp|O60879|DIAP2_HUMAN Protein diaphanous homolog 2 OS=Homo sapiens GN	3	5	5	5	NA	NA	NA
O60884	O60884	DnaJ homolog subfamily A member 2	DNAJA2	>sp|O60884|DNJA2_HUMAN DnaJ homolog subfamily A member 2 OS=Homo sapiens GN=DNAJA2 PE=1 SV=1	1	6	6	6	0.82959	0.885516711	0.960430273
O60885;O60885-2;O60885-3	O60885;O60885-2;O60885-3	Bromodomain-containing protein 4	BRD4	>sp|O60885|BRD4_HUMAN Bromodomain-containing protein 4 OS=Homo sapiens GN=BRD4 PE=1 SV=2;>sp|O60885-2|BRD4_HUMAN Isoform C of Bromodomain-containing protein 4 OS=Homo sapiens GN=BRD4;>sp|O60885-3|BRD4_HUMAN Isoform B of Bromodomain-containing protein 4 OS=	3	9	9	5	0.87963	1.385900836	1.250813028
O60888-3;O60888;O60888-2	O60888-3;O60888;O60888-2	Protein CutA	CUTA	>sp|O60888-3|CUTA_HUMAN Isoform C of Protein CutA OS=Homo sapiens GN=CUTA;>sp|O60888|CUTA_HUMAN Protein CutA OS=Homo sapiens GN=CUTA PE=1 SV=2;>sp|O60888-2|CUTA_HUMAN Isoform A of Protein CutA OS=Homo sapiens GN=CUTA	3	1	1	1	NA	NA	NA
O60925	O60925	Prefoldin subunit 1	PFDN1	>sp|O60925|PFD1_HUMAN Prefoldin subunit 1 OS=Homo sapiens GN=PFDN1 PE=1 SV=2	1	6	6	6	0.96399	NA	NA
O60934	O60934	Nibrin	NBN	>sp|O60934|NBN_HUMAN Nibrin OS=Homo sapiens GN=NBN PE=1 SV=1	1	5	5	5	NA	NA	NA
O75027;O75027-2	O75027;O75027-2	"ATP-binding cassette sub-family B member 7, mitochondrial"	ABCB7	">sp|O75027|ABCB7_HUMAN ATP-binding cassette sub-family B member 7, mitochondrial OS=Homo sapiens GN=ABCB7 PE=1 SV=2;>sp|O75027-2|ABCB7_HUMAN Isoform 2 of ATP-binding cassette sub-family B member 7, mitochondrial OS=Homo sapiens GN=ABCB7"	2	3	3	3	NA	NA	NA
O75122;O75122-2	O75122	CLIP-associating protein 2	CLASP2	>sp|O75122|CLAP2_HUMAN CLIP-associating protein 2 OS=Homo sapiens GN=CLASP2 PE=1 SV=2	2	9	9	7	0.93604	0.682444557	0.84645336
O75127	O75127	"Pentatricopeptide repeat-containing protein 1, mitochondrial"	PTCD1	">sp|O75127|PTCD1_HUMAN Pentatricopeptide repeat-containing protein 1, mitochondrial OS=Homo sapiens GN=PTCD1 PE=1 SV=2"	1	2	2	2	NA	NA	NA
O75150-4;O75150;O75150-3	O75150-4;O75150;O75150-3	E3 ubiquitin-protein ligase BRE1B	RNF40	>sp|O75150-4|BRE1B_HUMAN Isoform 4 of E3 ubiquitin-protein ligase BRE1B OS=Homo sapiens GN=RNF40;>sp|O75150|BRE1B_HUMAN E3 ubiquitin-protein ligase BRE1B OS=Homo sapiens GN=RNF40 PE=1 SV=4;>sp|O75150-3|BRE1B_HUMAN Isoform 3 of E3 ubiquitin-protein ligase B	3	8	8	5	0.94053	0.882060214	0.622045285
O75153;Q9Y5I4-2;Q9Y5I4	O75153	Clustered mitochondria protein homolog	CLUH	>sp|O75153|CLU_HUMAN Clustered mitochondria protein homolog OS=Homo sapiens GN=CLUH PE=1 SV=2	3	14	14	14	0.97485	0.946937322	0.89031339
O75165	O75165	DnaJ homolog subfamily C member 13	DNAJC13	>sp|O75165|DJC13_HUMAN DnaJ homolog subfamily C member 13 OS=Homo sapiens GN=DNAJC13 PE=1 SV=5	1	4	4	4	0.50026	NA	NA
O75175;O75175-2;O75175-3	O75175;O75175-2	CCR4-NOT transcription complex subunit 3	CNOT3	>sp|O75175|CNOT3_HUMAN CCR4-NOT transcription complex subunit 3 OS=Homo sapiens GN=CNOT3 PE=1 SV=1;>sp|O75175-2|CNOT3_HUMAN Isoform 2 of CCR4-NOT transcription complex subunit 3 OS=Homo sapiens GN=CNOT3	3	5	5	5	NA	NA	NA
O75179-6;O75179-2;O75179;Q8IWZ3-5;Q8IWZ3-2;O75179-5;O75179-3;O75179-4	O75179-6;O75179-2;O75179	Ankyrin repeat domain-containing protein 17	ANKRD17	>sp|O75179-6|ANR17_HUMAN Isoform 6 of Ankyrin repeat domain-containing protein 17 OS=Homo sapiens GN=ANKRD17;>sp|O75179-2|ANR17_HUMAN Isoform 2 of Ankyrin repeat domain-containing protein 17 OS=Homo sapiens GN=ANKRD17;>sp|O75179|ANR17_HUMAN Ankyrin repeat 	8	4	1	1	NA	NA	NA
O75190;O75190-2;O75190-3;Q8WWF6	O75190;O75190-2;O75190-3	DnaJ homolog subfamily B member 6	DNAJB6	>sp|O75190|DNJB6_HUMAN DnaJ homolog subfamily B member 6 OS=Homo sapiens GN=DNAJB6 PE=1 SV=2;>sp|O75190-2|DNJB6_HUMAN Isoform B of DnaJ homolog subfamily B member 6 OS=Homo sapiens GN=DNAJB6;>sp|O75190-3|DNJB6_HUMAN Isoform C of DnaJ homolog subfamily B me	4	4	4	4	0.83204	NA	NA
O75208-2;O75208	O75208-2;O75208	"Ubiquinone biosynthesis protein COQ9, mitochondrial"	COQ9	">sp|O75208-2|COQ9_HUMAN Isoform 2 of Ubiquinone biosynthesis protein COQ9, mitochondrial OS=Homo sapiens GN=COQ9;>sp|O75208|COQ9_HUMAN Ubiquinone biosynthesis protein COQ9, mitochondrial OS=Homo sapiens GN=COQ9 PE=1 SV=1"	2	1	1	1	NA	NA	NA
O75223;O75223-3	O75223;O75223-3	Gamma-glutamylcyclotransferase	GGCT	>sp|O75223|GGCT_HUMAN Gamma-glutamylcyclotransferase OS=Homo sapiens GN=GGCT PE=1 SV=1;>sp|O75223-3|GGCT_HUMAN Isoform 3 of Gamma-glutamylcyclotransferase OS=Homo sapiens GN=GGCT	2	4	4	4	NA	NA	0.381912618
O75251	O75251	"NADH dehydrogenase [ubiquinone] iron-sulfur protein 7, mitochondrial"	NDUFS7	">sp|O75251|NDUS7_HUMAN NADH dehydrogenase [ubiquinone] iron-sulfur protein 7, mitochondrial OS=Homo sapiens GN=NDUFS7 PE=1 SV=3"	1	1	1	1	NA	NA	NA
O75306-2;O75306	O75306-2;O75306	"NADH dehydrogenase [ubiquinone] iron-sulfur protein 2, mitochondrial"	NDUFS2	">sp|O75306-2|NDUS2_HUMAN Isoform 2 of NADH dehydrogenase [ubiquinone] iron-sulfur protein 2, mitochondrial OS=Homo sapiens GN=NDUFS2;>sp|O75306|NDUS2_HUMAN NADH dehydrogenase [ubiquinone] iron-sulfur protein 2, mitochondrial OS=Homo sapiens GN=NDUFS2 PE=1 "	2	6	6	6	0.9363	0.216707527	0.908017797
O75323;O75323-2	O75323;O75323-2	Protein NipSnap homolog 2	GBAS	>sp|O75323|NIPS2_HUMAN Protein NipSnap homolog 2 OS=Homo sapiens GN=GBAS PE=1 SV=1;>sp|O75323-2|NIPS2_HUMAN Isoform 2 of Protein NipSnap homolog 2 OS=Homo sapiens GN=GBAS	2	3	3	3	NA	NA	NA
O75330-4;O75330-2;O75330;O75330-3	O75330-4;O75330-2;O75330;O75330-3	Hyaluronan mediated motility receptor	HMMR	>sp|O75330-4|HMMR_HUMAN Isoform 4 of Hyaluronan mediated motility receptor OS=Homo sapiens GN=HMMR;>sp|O75330-2|HMMR_HUMAN Isoform 2 of Hyaluronan mediated motility receptor OS=Homo sapiens GN=HMMR;>sp|O75330|HMMR_HUMAN Hyaluronan mediated motility recepto	4	1	1	1	NA	NA	NA
O75340-2;O75340;O75340-3	O75340-2;O75340	Programmed cell death protein 6	PDCD6	>sp|O75340-2|PDCD6_HUMAN Isoform 2 of Programmed cell death protein 6 OS=Homo sapiens GN=PDCD6;>sp|O75340|PDCD6_HUMAN Programmed cell death protein 6 OS=Homo sapiens GN=PDCD6 PE=1 SV=1	3	4	4	4	0.90432	0.839746974	0.91016656
O75367-3;O75367;O75367-2;Q9P0M6	O75367-3;O75367;O75367-2	Core histone macro-H2A.1	H2AFY	>sp|O75367-3|H2AY_HUMAN Isoform 3 of Core histone macro-H2A.1 OS=Homo sapiens GN=H2AFY;>sp|O75367|H2AY_HUMAN Core histone macro-H2A.1 OS=Homo sapiens GN=H2AFY PE=1 SV=4;>sp|O75367-2|H2AY_HUMAN Isoform 1 of Core histone macro-H2A.1 OS=Homo sapiens GN=H2AFY	4	14	14	14	0.96185	1.345866291	1.083541012
O75369-2;O75369-9;O75369;O75369-8;O75369-6;O75369-3;O75369-7;O75369-5;O75369-4	O75369-2;O75369-9;O75369;O75369-8;O75369-6;O75369-3;O75369-7;O75369-5;O75369-4	Filamin-B	FLNB	>sp|O75369-2|FLNB_HUMAN Isoform 2 of Filamin-B OS=Homo sapiens GN=FLNB;>sp|O75369-9|FLNB_HUMAN Isoform 9 of Filamin-B OS=Homo sapiens GN=FLNB;>sp|O75369|FLNB_HUMAN Filamin-B OS=Homo sapiens GN=FLNB PE=1 SV=2;>sp|O75369-8|FLNB_HUMAN Isoform 8 of Filamin-B O	9	31	27	27	0.8077	0.977524822	1.038594159
O75376;O75376-2;O75376-3	O75376;O75376-2	Nuclear receptor corepressor 1	NCOR1	>sp|O75376|NCOR1_HUMAN Nuclear receptor corepressor 1 OS=Homo sapiens GN=NCOR1 PE=1 SV=2;>sp|O75376-2|NCOR1_HUMAN Isoform 2 of Nuclear receptor corepressor 1 OS=Homo sapiens GN=NCOR1	3	7	7	7	NA	1.770749761	1.294029349
O75381-2;O75381	O75381-2;O75381	Peroxisomal membrane protein PEX14	PEX14	>sp|O75381-2|PEX14_HUMAN Isoform 2 of Peroxisomal membrane protein PEX14 OS=Homo sapiens GN=PEX14;>sp|O75381|PEX14_HUMAN Peroxisomal membrane protein PEX14 OS=Homo sapiens GN=PEX14 PE=1 SV=1	2	7	7	7	NA	NA	1.138653883
O75390	O75390	"Citrate synthase, mitochondrial"	CS	">sp|O75390|CISY_HUMAN Citrate synthase, mitochondrial OS=Homo sapiens GN=CS PE=1 SV=2"	1	15	15	15	0.98246	0.078575161	1.024474701
O75400-2;O75400-3;O75400;Q6NWY9-2;Q6NWY9-3;Q6NWY9	O75400-2;O75400-3;O75400	Pre-mRNA-processing factor 40 homolog A	PRPF40A	>sp|O75400-2|PR40A_HUMAN Isoform 2 of Pre-mRNA-processing factor 40 homolog A OS=Homo sapiens GN=PRPF40A;>sp|O75400-3|PR40A_HUMAN Isoform 3 of Pre-mRNA-processing factor 40 homolog A OS=Homo sapiens GN=PRPF40A;>sp|O75400|PR40A_HUMAN Pre-mRNA-processing fac	6	12	12	12	1.0493	1.113185976	0.952743902
O75419-2;O75419;O75419-3	O75419-2;O75419;O75419-3	Cell division control protein 45 homolog	CDC45	>sp|O75419-2|CDC45_HUMAN Isoform 2 of Cell division control protein 45 homolog OS=Homo sapiens GN=CDC45;>sp|O75419|CDC45_HUMAN Cell division control protein 45 homolog OS=Homo sapiens GN=CDC45 PE=1 SV=1;>sp|O75419-3|CDC45_HUMAN Isoform 3 of Cell division c	3	1	1	1	NA	NA	NA
O75427	O75427	Leucine-rich repeat and calponin homology domain-containing protein 4	LRCH4	>sp|O75427|LRCH4_HUMAN Leucine-rich repeat and calponin homology domain-containing protein 4 OS=Homo sapiens GN=LRCH4 PE=1 SV=2	1	4	4	4	0.54139	NA	NA
O75431	O75431	Metaxin-2	MTX2	>sp|O75431|MTX2_HUMAN Metaxin-2 OS=Homo sapiens GN=MTX2 PE=1 SV=1	1	5	5	5	0.95581	0.730112012	0.772499034
O75438;O75438-2	O75438;O75438-2	NADH dehydrogenase [ubiquinone] 1 beta subcomplex subunit 1	NDUFB1	>sp|O75438|NDUB1_HUMAN NADH dehydrogenase [ubiquinone] 1 beta subcomplex subunit 1 OS=Homo sapiens GN=NDUFB1 PE=1 SV=1;>sp|O75438-2|NDUB1_HUMAN Isoform 2 of NADH dehydrogenase [ubiquinone] 1 beta subcomplex subunit 1 OS=Homo sapiens GN=NDUFB1	2	3	3	3	0.66645	NA	NA
O75439	O75439	Mitochondrial-processing peptidase subunit beta	PMPCB	>sp|O75439|MPPB_HUMAN Mitochondrial-processing peptidase subunit beta OS=Homo sapiens GN=PMPCB PE=1 SV=2	1	6	6	6	0.90219	NA	1.091941472
O75475;O75475-3;O75475-2	O75475;O75475-3;O75475-2	PC4 and SFRS1-interacting protein	PSIP1	>sp|O75475|PSIP1_HUMAN PC4 and SFRS1-interacting protein OS=Homo sapiens GN=PSIP1 PE=1 SV=1;>sp|O75475-3|PSIP1_HUMAN Isoform 3 of PC4 and SFRS1-interacting protein OS=Homo sapiens GN=PSIP1;>sp|O75475-2|PSIP1_HUMAN Isoform 2 of PC4 and SFRS1-interacting pro	3	10	9	9	0.96232	1.138652623	1.072581597
O75477	O75477	Erlin-1	ERLIN1	>sp|O75477|ERLN1_HUMAN Erlin-1 OS=Homo sapiens GN=ERLIN1 PE=1 SV=1	1	5	3	3	1.1867	0.716997324	1.262052602
O75489	O75489	"NADH dehydrogenase [ubiquinone] iron-sulfur protein 3, mitochondrial"	NDUFS3	">sp|O75489|NDUS3_HUMAN NADH dehydrogenase [ubiquinone] iron-sulfur protein 3, mitochondrial OS=Homo sapiens GN=NDUFS3 PE=1 SV=1"	1	7	7	7	0.97258	0.447737419	1.08361146
O75496	O75496	Geminin	GMNN	>sp|O75496|GEMI_HUMAN Geminin OS=Homo sapiens GN=GMNN PE=1 SV=1	1	1	1	1	NA	NA	NA
O75521-2;O75521	O75521-2;O75521	"Enoyl-CoA delta isomerase 2, mitochondrial"	ECI2	">sp|O75521-2|ECI2_HUMAN Isoform 2 of Enoyl-CoA delta isomerase 2, mitochondrial OS=Homo sapiens GN=ECI2;>sp|O75521|ECI2_HUMAN Enoyl-CoA delta isomerase 2, mitochondrial OS=Homo sapiens GN=ECI2 PE=1 SV=4"	2	3	3	3	NA	0.713955975	0.891186169
O75530-3;O75530;O75530-2	O75530-3;O75530;O75530-2	Polycomb protein EED	EED	>sp|O75530-3|EED_HUMAN Isoform 3 of Polycomb protein EED OS=Homo sapiens GN=EED;>sp|O75530|EED_HUMAN Polycomb protein EED OS=Homo sapiens GN=EED PE=1 SV=2;>sp|O75530-2|EED_HUMAN Isoform 2 of Polycomb protein EED OS=Homo sapiens GN=EED	3	4	4	4	0.81472	1.031941403	0.75511591
O75531	O75531	"Barrier-to-autointegration factor;Barrier-to-autointegration factor, N-terminally processed"	BANF1	>sp|O75531|BAF_HUMAN Barrier-to-autointegration factor OS=Homo sapiens GN=BANF1 PE=1 SV=1	1	6	6	6	0.92308	0.637451325	0.763533634
O75534-2;O75534;O75534-3	O75534-2;O75534;O75534-3	Cold shock domain-containing protein E1	CSDE1	>sp|O75534-2|CSDE1_HUMAN Isoform Short of Cold shock domain-containing protein E1 OS=Homo sapiens GN=CSDE1;>sp|O75534|CSDE1_HUMAN Cold shock domain-containing protein E1 OS=Homo sapiens GN=CSDE1 PE=1 SV=2;>sp|O75534-3|CSDE1_HUMAN Isoform 3 of Cold shock do	3	22	22	22	1.0856	0.890427818	0.976753272
O75569-3;O75569-2;O75569	O75569-3;O75569-2;O75569	Interferon-inducible double stranded RNA-dependent protein kinase activator A	PRKRA	>sp|O75569-3|PRKRA_HUMAN Isoform 3 of Interferon-inducible double-stranded RNA-dependent protein kinase activator A OS=Homo sapiens GN=PRKRA;>sp|O75569-2|PRKRA_HUMAN Isoform 2 of Interferon-inducible double-stranded RNA-dependent protein kinase activator A	3	4	4	4	1.1562	0.997213709	0.928763815
O75592;O75592-2	O75592;O75592-2	Probable E3 ubiquitin-protein ligase MYCBP2	MYCBP2	>sp|O75592|MYCB2_HUMAN Probable E3 ubiquitin-protein ligase MYCBP2 OS=Homo sapiens GN=MYCBP2 PE=1 SV=3;>sp|O75592-2|MYCB2_HUMAN Isoform 2 of Probable E3 ubiquitin-protein ligase MYCBP2 OS=Homo sapiens GN=MYCBP2	2	22	22	22	0.96715	1.089726416	1.071616104
O75607	O75607	Nucleoplasmin-3	NPM3	>sp|O75607|NPM3_HUMAN Nucleoplasmin-3 OS=Homo sapiens GN=NPM3 PE=1 SV=3	1	1	1	1	NA	NA	NA
O75608-2;O75608	O75608-2;O75608	Acyl-protein thioesterase 1	LYPLA1	>sp|O75608-2|LYPA1_HUMAN Isoform 2 of Acyl-protein thioesterase 1 OS=Homo sapiens GN=LYPLA1;>sp|O75608|LYPA1_HUMAN Acyl-protein thioesterase 1 OS=Homo sapiens GN=LYPLA1 PE=1 SV=1	2	4	4	4	1.105	0.319728464	0.936329588
O75616-2;O75616	O75616-2;O75616	"GTPase Era, mitochondrial"	ERAL1	">sp|O75616-2|ERAL1_HUMAN Isoform HERA-B of GTPase Era, mitochondrial OS=Homo sapiens GN=ERAL1;>sp|O75616|ERAL1_HUMAN GTPase Era, mitochondrial OS=Homo sapiens GN=ERAL1 PE=1 SV=2"	2	2	2	2	NA	NA	NA
O75629	O75629	Protein CREG1	CREG1	>sp|O75629|CREG1_HUMAN Protein CREG1 OS=Homo sapiens GN=CREG1 PE=1 SV=1	1	1	1	1	NA	NA	NA
O75676-2;O75676	O75676-2;O75676	Ribosomal protein S6 kinase alpha-4	RPS6KA4	>sp|O75676-2|KS6A4_HUMAN Isoform 2 of Ribosomal protein S6 kinase alpha-4 OS=Homo sapiens GN=RPS6KA4;>sp|O75676|KS6A4_HUMAN Ribosomal protein S6 kinase alpha-4 OS=Homo sapiens GN=RPS6KA4 PE=1 SV=1	2	2	2	1	NA	NA	NA
O75688-5;O75688-4;O75688-2;O75688	O75688-5;O75688-4;O75688-2;O75688	Protein phosphatase 1B	PPM1B	>sp|O75688-5|PPM1B_HUMAN Isoform 5 of Protein phosphatase 1B OS=Homo sapiens GN=PPM1B;>sp|O75688-4|PPM1B_HUMAN Isoform 4 of Protein phosphatase 1B OS=Homo sapiens GN=PPM1B;>sp|O75688-2|PPM1B_HUMAN Isoform Beta-2 of Protein phosphatase 1B OS=Homo sapiens GN	4	3	3	1	NA	NA	0.742335387
O75694-2;O75694	O75694-2;O75694	Nuclear pore complex protein Nup155	NUP155	>sp|O75694-2|NU155_HUMAN Isoform 2 of Nuclear pore complex protein Nup155 OS=Homo sapiens GN=NUP155;>sp|O75694|NU155_HUMAN Nuclear pore complex protein Nup155 OS=Homo sapiens GN=NUP155 PE=1 SV=1	2	20	20	20	0.90929	1.150429046	1.011899943
O75718	O75718	Cartilage-associated protein	CRTAP	>sp|O75718|CRTAP_HUMAN Cartilage-associated protein OS=Homo sapiens GN=CRTAP PE=1 SV=1	1	2	2	2	NA	NA	NA
O75746	O75746	Calcium-binding mitochondrial carrier protein Aralar1	SLC25A12	>sp|O75746|CMC1_HUMAN Calcium-binding mitochondrial carrier protein Aralar1 OS=Homo sapiens GN=SLC25A12 PE=1 SV=2	1	14	14	12	1.0902	0.15571119	1.026915454
O75787	O75787	Renin receptor	ATP6AP2	>sp|O75787|RENR_HUMAN Renin receptor OS=Homo sapiens GN=ATP6AP2 PE=1 SV=2	1	1	1	1	NA	NA	NA
O75794	O75794	Cell division cycle protein 123 homolog	CDC123	>sp|O75794|CD123_HUMAN Cell division cycle protein 123 homolog OS=Homo sapiens GN=CDC123 PE=1 SV=1	1	1	1	1	NA	NA	NA
O75817	O75817	Ribonuclease P protein subunit p20	POP7	>sp|O75817|POP7_HUMAN Ribonuclease P protein subunit p20 OS=Homo sapiens GN=POP7 PE=1 SV=2	1	2	2	2	NA	NA	NA
O75821	O75821	Eukaryotic translation initiation factor 3 subunit G	EIF3G	>sp|O75821|EIF3G_HUMAN Eukaryotic translation initiation factor 3 subunit G OS=Homo sapiens GN=EIF3G PE=1 SV=2	1	11	11	11	0.96505	0.808553852	0.976467142
O75822	O75822	Eukaryotic translation initiation factor 3 subunit J	EIF3J	>sp|O75822|EIF3J_HUMAN Eukaryotic translation initiation factor 3 subunit J OS=Homo sapiens GN=EIF3J PE=1 SV=2	1	8	8	8	1.0048	0.520656934	0.729927007
O75832;O75832-2	O75832	26S proteasome non-ATPase regulatory subunit 10	PSMD10	>sp|O75832|PSD10_HUMAN 26S proteasome non-ATPase regulatory subunit 10 OS=Homo sapiens GN=PSMD10 PE=1 SV=1	2	3	3	3	1.0741	0.595230712	0.738279808
O75844	O75844	CAAX prenyl protease 1 homolog	ZMPSTE24	>sp|O75844|FACE1_HUMAN CAAX prenyl protease 1 homolog OS=Homo sapiens GN=ZMPSTE24 PE=1 SV=2	1	8	8	8	1.0727	0.213402145	1.013931418
O75874	O75874	Isocitrate dehydrogenase [NADP] cytoplasmic	IDH1	>sp|O75874|IDHC_HUMAN Isocitrate dehydrogenase [NADP] cytoplasmic OS=Homo sapiens GN=IDH1 PE=1 SV=2	1	12	11	11	0.92098	0.18225343	0.404710834
O75909;O75909-4;O75909-2;O75909-1	O75909;O75909-4;O75909-2;O75909-1	Cyclin-K	CCNK	>sp|O75909|CCNK_HUMAN Cyclin-K OS=Homo sapiens GN=CCNK PE=1 SV=2;>sp|O75909-4|CCNK_HUMAN Isoform 4 of Cyclin-K OS=Homo sapiens GN=CCNK;>sp|O75909-2|CCNK_HUMAN Isoform 2 of Cyclin-K OS=Homo sapiens GN=CCNK;>sp|O75909-1|CCNK_HUMAN Isoform 3 of Cyclin-K OS=Ho	4	2	2	2	0.62695	NA	NA
O75915	O75915	PRA1 family protein 3	ARL6IP5	>sp|O75915|PRAF3_HUMAN PRA1 family protein 3 OS=Homo sapiens GN=ARL6IP5 PE=1 SV=1	1	4	4	4	0.79331	0.224114316	1.317002502
O75923-15;O75923-3;O75923-9;O75923;O75923-14;O75923-6;O75923-12;O75923-5;O75923-11;O75923-4;O75923-10;O75923-2;O75923-8;O75923-7;O75923-13	O75923-15;O75923-3;O75923-9;O75923;O75923-14;O75923-6;O75923-12;O75923-5;O75923-11;O75923-4;O75923-10;O75923-2;O75923-8;O75923-7;O75923-13	Dysferlin	DYSF	>sp|O75923-15|DYSF_HUMAN Isoform 15 of Dysferlin OS=Homo sapiens GN=DYSF;>sp|O75923-3|DYSF_HUMAN Isoform 3 of Dysferlin OS=Homo sapiens GN=DYSF;>sp|O75923-9|DYSF_HUMAN Isoform 9 of Dysferlin OS=Homo sapiens GN=DYSF;>sp|O75923|DYSF_HUMAN Dysferlin OS=Homo s	15	6	6	6	1.0805	NA	NA
O75928-2;O75928;O75928-3;O75925	O75928-2;O75928;O75928-3;O75925	E3 SUMO-protein ligase PIAS2;E3 SUMO-protein ligase PIAS1	PIAS2;PIAS1	>sp|O75928-2|PIAS2_HUMAN Isoform PIAS2-alpha of E3 SUMO-protein ligase PIAS2 OS=Homo sapiens GN=PIAS2;>sp|O75928|PIAS2_HUMAN E3 SUMO-protein ligase PIAS2 OS=Homo sapiens GN=PIAS2 PE=1 SV=3;>sp|O75928-3|PIAS2_HUMAN Isoform 3 of E3 SUMO-protein ligase PIAS2 	4	2	2	2	NA	NA	NA
O75935-3;O75935-2;O75935	O75935-3;O75935-2;O75935	Dynactin subunit 3	DCTN3	>sp|O75935-3|DCTN3_HUMAN Isoform 3 of Dynactin subunit 3 OS=Homo sapiens GN=DCTN3;>sp|O75935-2|DCTN3_HUMAN Isoform 2 of Dynactin subunit 3 OS=Homo sapiens GN=DCTN3;>sp|O75935|DCTN3_HUMAN Dynactin subunit 3 OS=Homo sapiens GN=DCTN3 PE=1 SV=1	3	3	3	3	1.5102	0.684736666	0.6709158
O75937	O75937	DnaJ homolog subfamily C member 8	DNAJC8	>sp|O75937|DNJC8_HUMAN DnaJ homolog subfamily C member 8 OS=Homo sapiens GN=DNAJC8 PE=1 SV=2	1	7	7	7	0.90744	0.728964793	0.80749354
O75947;O75947-2	O75947;O75947-2	"ATP synthase subunit d, mitochondrial"	ATP5H	">sp|O75947|ATP5H_HUMAN ATP synthase subunit d, mitochondrial OS=Homo sapiens GN=ATP5H PE=1 SV=3;>sp|O75947-2|ATP5H_HUMAN Isoform 2 of ATP synthase subunit d, mitochondrial OS=Homo sapiens GN=ATP5H"	2	7	7	7	0.9812	0.210505297	0.814995925
O75955	O75955	Flotillin-1	FLOT1	>sp|O75955|FLOT1_HUMAN Flotillin-1 OS=Homo sapiens GN=FLOT1 PE=1 SV=3	1	4	4	4	0.88862	NA	NA
O75964	O75964	"ATP synthase subunit g, mitochondrial"	ATP5L	">sp|O75964|ATP5L_HUMAN ATP synthase subunit g, mitochondrial OS=Homo sapiens GN=ATP5L PE=1 SV=3"	1	4	4	4	0.98893	NA	0.920640766
O75976-2;O75976	O75976-2;O75976	Carboxypeptidase D	CPD	>sp|O75976-2|CBPD_HUMAN Isoform 2 of Carboxypeptidase D OS=Homo sapiens GN=CPD;>sp|O75976|CBPD_HUMAN Carboxypeptidase D OS=Homo sapiens GN=CPD PE=1 SV=2	2	4	4	4	NA	NA	NA
O76003	O76003	Glutaredoxin-3	GLRX3	>sp|O76003|GLRX3_HUMAN Glutaredoxin-3 OS=Homo sapiens GN=GLRX3 PE=1 SV=2	1	12	12	12	1.1659	0.540181129	0.774053719
O76021	O76021	Ribosomal L1 domain-containing protein 1	RSL1D1	>sp|O76021|RL1D1_HUMAN Ribosomal L1 domain-containing protein 1 OS=Homo sapiens GN=RSL1D1 PE=1 SV=3	1	11	11	11	1.0459	1.372913599	1.07477188
O76031	O76031	"ATP-dependent Clp protease ATP-binding subunit clpX-like, mitochondrial"	CLPX	">sp|O76031|CLPX_HUMAN ATP-dependent Clp protease ATP-binding subunit clpX-like, mitochondrial OS=Homo sapiens GN=CLPX PE=1 SV=2"	1	10	10	10	0.99424	0.295228721	0.937382827
O76071	O76071	Probable cytosolic iron-sulfur protein assembly protein CIAO1	CIAO1	>sp|O76071|CIAO1_HUMAN Probable cytosolic iron-sulfur protein assembly protein CIAO1 OS=Homo sapiens GN=CIAO1 PE=1 SV=1	1	2	2	2	NA	0.446455882	0.735294118
O76096	O76096	Cystatin-F	CST7	>sp|O76096|CYTF_HUMAN Cystatin-F OS=Homo sapiens GN=CST7 PE=1 SV=1	1	1	1	1	NA	NA	NA
O94766	O94766	Galactosylgalactosylxylosylprotein 3-beta-glucuronosyltransferase 3	B3GAT3	>sp|O94766|B3GA3_HUMAN Galactosylgalactosylxylosylprotein 3-beta-glucuronosyltransferase 3 OS=Homo sapiens GN=B3GAT3 PE=1 SV=2	1	2	2	2	NA	NA	NA
O94776	O94776	Metastasis-associated protein MTA2	MTA2	>sp|O94776|MTA2_HUMAN Metastasis-associated protein MTA2 OS=Homo sapiens GN=MTA2 PE=1 SV=1	1	17	17	15	0.96571	1.106412383	0.921319329
O94868-3;O94868-2;O94868	O94868-3;O94868-2;O94868	FCH and double SH3 domains protein 2	FCHSD2	>sp|O94868-3|FCSD2_HUMAN Isoform 3 of FCH and double SH3 domains protein 2 OS=Homo sapiens GN=FCHSD2;>sp|O94868-2|FCSD2_HUMAN Isoform 2 of FCH and double SH3 domains protein 2 OS=Homo sapiens GN=FCHSD2;>sp|O94868|FCSD2_HUMAN FCH and double SH3 domains prot	3	2	2	2	NA	NA	NA
O94903	O94903	Proline synthase co-transcribed bacterial homolog protein	PROSC	>sp|O94903|PROSC_HUMAN Proline synthase co-transcribed bacterial homolog protein OS=Homo sapiens GN=PROSC PE=1 SV=1	1	5	5	5	NA	NA	0.604594921
O94905;O94905-2;O94905-3	O94905	Erlin-2	ERLIN2	>sp|O94905|ERLN2_HUMAN Erlin-2 OS=Homo sapiens GN=ERLIN2 PE=1 SV=1	3	8	8	6	0.86506	0.566594085	0.907276356
O94906-2;O94906	O94906-2;O94906	Pre-mRNA-processing factor 6	PRPF6	>sp|O94906-2|PRP6_HUMAN Isoform 2 of Pre-mRNA-processing factor 6 OS=Homo sapiens GN=PRPF6;>sp|O94906|PRP6_HUMAN Pre-mRNA-processing factor 6 OS=Homo sapiens GN=PRPF6 PE=1 SV=1	2	17	17	17	0.89551	1.384834134	1.146670642
O94913	O94913	Pre-mRNA cleavage complex 2 protein Pcf11	PCF11	>sp|O94913|PCF11_HUMAN Pre-mRNA cleavage complex 2 protein Pcf11 OS=Homo sapiens GN=PCF11 PE=1 SV=3	1	7	7	7	NA	NA	NA
O94915	O94915	Protein furry homolog-like	FRYL	>sp|O94915|FRYL_HUMAN Protein furry homolog-like OS=Homo sapiens GN=FRYL PE=1 SV=2	1	1	1	1	NA	NA	NA
O94925-3;O94925;O94925-2	O94925-3;O94925	"Glutaminase kidney isoform, mitochondrial"	GLS	">sp|O94925-3|GLSK_HUMAN Isoform 3 of Glutaminase kidney isoform, mitochondrial OS=Homo sapiens GN=GLS;>sp|O94925|GLSK_HUMAN Glutaminase kidney isoform, mitochondrial OS=Homo sapiens GN=GLS PE=1 SV=1"	3	10	10	10	1.0078	0.268509855	1.028182482
O94952-1;O94952	O94952-1;O94952	F-box only protein 21	FBXO21	>sp|O94952-1|FBX21_HUMAN Isoform 2 of F-box only protein 21 OS=Homo sapiens GN=FBXO21;>sp|O94952|FBX21_HUMAN F-box only protein 21 OS=Homo sapiens GN=FBXO21 PE=2 SV=2	2	1	1	1	NA	NA	NA
O94973;O94973-2;O94973-3	O94973;O94973-2;O94973-3	AP-2 complex subunit alpha-2	AP2A2	>sp|O94973|AP2A2_HUMAN AP-2 complex subunit alpha-2 OS=Homo sapiens GN=AP2A2 PE=1 SV=2;>sp|O94973-2|AP2A2_HUMAN Isoform 2 of AP-2 complex subunit alpha-2 OS=Homo sapiens GN=AP2A2;>sp|O94973-3|AP2A2_HUMAN Isoform 3 of AP-2 complex subunit alpha-2 OS=Homo sa	3	6	2	2	NA	NA	NA
O94992	O94992	Protein HEXIM1	HEXIM1	>sp|O94992|HEXI1_HUMAN Protein HEXIM1 OS=Homo sapiens GN=HEXIM1 PE=1 SV=1	1	3	3	3	NA	NA	NA
O95067	O95067	G2/mitotic-specific cyclin-B2	CCNB2	>sp|O95067|CCNB2_HUMAN G2/mitotic-specific cyclin-B2 OS=Homo sapiens GN=CCNB2 PE=1 SV=1	1	1	1	1	NA	NA	NA
O95076;Q9H161	O95076;Q9H161	Homeobox protein aristaless-like 3;Homeobox protein aristaless-like 4	ALX3;ALX4	>sp|O95076|ALX3_HUMAN Homeobox protein aristaless-like 3 OS=Homo sapiens GN=ALX3 PE=1 SV=2;>sp|Q9H161|ALX4_HUMAN Homeobox protein aristaless-like 4 OS=Homo sapiens GN=ALX4 PE=1 SV=2	2	1	1	1	NA	NA	NA
O95139	O95139	NADH dehydrogenase [ubiquinone] 1 beta subcomplex subunit 6	NDUFB6	>sp|O95139|NDUB6_HUMAN NADH dehydrogenase [ubiquinone] 1 beta subcomplex subunit 6 OS=Homo sapiens GN=NDUFB6 PE=1 SV=3	1	1	1	1	NA	NA	NA
O95140;O95140-2	O95140;O95140-2	Mitofusin-2	MFN2	>sp|O95140|MFN2_HUMAN Mitofusin-2 OS=Homo sapiens GN=MFN2 PE=1 SV=3;>sp|O95140-2|MFN2_HUMAN Isoform 2 of Mitofusin-2 OS=Homo sapiens GN=MFN2	2	2	2	2	NA	NA	NA
O95163	O95163	Elongator complex protein 1	IKBKAP	>sp|O95163|ELP1_HUMAN Elongator complex protein 1 OS=Homo sapiens GN=IKBKAP PE=1 SV=3	1	8	8	8	0.89619	NA	NA
O95168-2;O95168	O95168-2;O95168	NADH dehydrogenase [ubiquinone] 1 beta subcomplex subunit 4	NDUFB4	>sp|O95168-2|NDUB4_HUMAN Isoform 2 of NADH dehydrogenase [ubiquinone] 1 beta subcomplex subunit 4 OS=Homo sapiens GN=NDUFB4;>sp|O95168|NDUB4_HUMAN NADH dehydrogenase [ubiquinone] 1 beta subcomplex subunit 4 OS=Homo sapiens GN=NDUFB4 PE=1 SV=3	2	3	3	3	1.1739	NA	NA
O95169	O95169	"NADH dehydrogenase [ubiquinone] 1 beta subcomplex subunit 8, mitochondrial"	NDUFB8	">sp|O95169|NDUB8_HUMAN NADH dehydrogenase [ubiquinone] 1 beta subcomplex subunit 8, mitochondrial OS=Homo sapiens GN=NDUFB8 PE=1 SV=1"	1	2	2	2	NA	NA	NA
O95182	O95182	NADH dehydrogenase [ubiquinone] 1 alpha subcomplex subunit 7	NDUFA7	>sp|O95182|NDUA7_HUMAN NADH dehydrogenase [ubiquinone] 1 alpha subcomplex subunit 7 OS=Homo sapiens GN=NDUFA7 PE=1 SV=3	1	3	3	3	NA	NA	NA
O95202;O95202-2;O95202-3	O95202	"LETM1 and EF-hand domain-containing protein 1, mitochondrial"	LETM1	">sp|O95202|LETM1_HUMAN LETM1 and EF-hand domain-containing protein 1, mitochondrial OS=Homo sapiens GN=LETM1 PE=1 SV=1"	3	20	20	20	0.95595	0.092733444	1.08780785
O95232	O95232	Luc7-like protein 3	LUC7L3	>sp|O95232|LC7L3_HUMAN Luc7-like protein 3 OS=Homo sapiens GN=LUC7L3 PE=1 SV=2	1	5	5	5	0.84987	NA	NA
O95235	O95235	Kinesin-like protein KIF20A	KIF20A	>sp|O95235|KI20A_HUMAN Kinesin-like protein KIF20A OS=Homo sapiens GN=KIF20A PE=1 SV=1	1	1	1	1	NA	NA	NA
O95239-2;O95239;Q2VIQ3;Q9Y496	O95239-2;O95239	Chromosome-associated kinesin KIF4A	KIF4A	>sp|O95239-2|KIF4A_HUMAN Isoform 2 of Chromosome-associated kinesin KIF4A OS=Homo sapiens GN=KIF4A;>sp|O95239|KIF4A_HUMAN Chromosome-associated kinesin KIF4A OS=Homo sapiens GN=KIF4A PE=1 SV=3	4	9	9	8	1.0478	1.263895921	1.100667004
O95249;O95249-2	O95249;O95249-2	Golgi SNAP receptor complex member 1	GOSR1	>sp|O95249|GOSR1_HUMAN Golgi SNAP receptor complex member 1 OS=Homo sapiens GN=GOSR1 PE=1 SV=1;>sp|O95249-2|GOSR1_HUMAN Isoform 2 of Golgi SNAP receptor complex member 1 OS=Homo sapiens GN=GOSR1	2	2	2	2	NA	NA	NA
O95251-2;O95251-4;O95251	O95251-2;O95251-4;O95251	Histone acetyltransferase KAT7	KAT7	>sp|O95251-2|KAT7_HUMAN Isoform 2 of Histone acetyltransferase KAT7 OS=Homo sapiens GN=KAT7;>sp|O95251-4|KAT7_HUMAN Isoform 4 of Histone acetyltransferase KAT7 OS=Homo sapiens GN=KAT7;>sp|O95251|KAT7_HUMAN Histone acetyltransferase KAT7 OS=Homo sapiens GN=	3	1	1	1	NA	NA	NA
O95260-2;O95260	O95260-2;O95260	Arginyl-tRNA--protein transferase 1	ATE1	>sp|O95260-2|ATE1_HUMAN Isoform ATE1-2 of Arginyl-tRNA--protein transferase 1 OS=Homo sapiens GN=ATE1;>sp|O95260|ATE1_HUMAN Arginyl-tRNA--protein transferase 1 OS=Homo sapiens GN=ATE1 PE=1 SV=2	2	1	1	1	NA	NA	NA
O95273-2;O95273;O95273-4;O95273-3	O95273-2;O95273;O95273-4;O95273-3	Cyclin-D1-binding protein 1	CCNDBP1	>sp|O95273-2|CCDB1_HUMAN Isoform 2 of Cyclin-D1-binding protein 1 OS=Homo sapiens GN=CCNDBP1;>sp|O95273|CCDB1_HUMAN Cyclin-D1-binding protein 1 OS=Homo sapiens GN=CCNDBP1 PE=1 SV=2;>sp|O95273-4|CCDB1_HUMAN Isoform 4 of Cyclin-D1-binding protein 1 OS=Homo s	4	2	2	2	NA	NA	NA
O95298-2;O95298	O95298-2;O95298	NADH dehydrogenase [ubiquinone] 1 subunit C2	NDUFC2	>sp|O95298-2|NDUC2_HUMAN Isoform 4 of NADH dehydrogenase [ubiquinone] 1 subunit C2 OS=Homo sapiens GN=NDUFC2;>sp|O95298|NDUC2_HUMAN NADH dehydrogenase [ubiquinone] 1 subunit C2 OS=Homo sapiens GN=NDUFC2 PE=1 SV=1	2	1	1	1	NA	NA	NA
O95299	O95299	"NADH dehydrogenase [ubiquinone] 1 alpha subcomplex subunit 10, mitochondrial"	NDUFA10	">sp|O95299|NDUAA_HUMAN NADH dehydrogenase [ubiquinone] 1 alpha subcomplex subunit 10, mitochondrial OS=Homo sapiens GN=NDUFA10 PE=1 SV=1"	1	7	7	7	1.1205	NA	0.925154963
O95319-5;O95319-2;O95319;O95319-4;O95319-3	O95319-5;O95319-2;O95319;O95319-4;O95319-3	CUGBP Elav-like family member 2	CELF2	>sp|O95319-5|CELF2_HUMAN Isoform 5 of CUGBP Elav-like family member 2 OS=Homo sapiens GN=CELF2;>sp|O95319-2|CELF2_HUMAN Isoform 2 of CUGBP Elav-like family member 2 OS=Homo sapiens GN=CELF2;>sp|O95319|CELF2_HUMAN CUGBP Elav-like family member 2 OS=Homo sap	5	7	7	7	0.94485	0.95555363	0.86640097
O95336	O95336	6-phosphogluconolactonase	PGLS	>sp|O95336|6PGL_HUMAN 6-phosphogluconolactonase OS=Homo sapiens GN=PGLS PE=1 SV=2	1	8	8	8	0.83763	0.292431611	0.759878419
O95372	O95372	Acyl-protein thioesterase 2	LYPLA2	>sp|O95372|LYPA2_HUMAN Acyl-protein thioesterase 2 OS=Homo sapiens GN=LYPLA2 PE=1 SV=1	1	1	1	1	NA	NA	NA
O95373	O95373	Importin-7	IPO7	>sp|O95373|IPO7_HUMAN Importin-7 OS=Homo sapiens GN=IPO7 PE=1 SV=1	1	13	13	13	1.1041	0.634371841	0.919033177
O95376	O95376	E3 ubiquitin-protein ligase ARIH2	ARIH2	>sp|O95376|ARI2_HUMAN E3 ubiquitin-protein ligase ARIH2 OS=Homo sapiens GN=ARIH2 PE=1 SV=1	1	1	1	1	NA	NA	NA
O95394;O95394-3;O95394-4	O95394;O95394-3;O95394-4	Phosphoacetylglucosamine mutase	PGM3	>sp|O95394|AGM1_HUMAN Phosphoacetylglucosamine mutase OS=Homo sapiens GN=PGM3 PE=1 SV=1;>sp|O95394-3|AGM1_HUMAN Isoform 2 of Phosphoacetylglucosamine mutase OS=Homo sapiens GN=PGM3;>sp|O95394-4|AGM1_HUMAN Isoform 3 of Phosphoacetylglucosamine mutase OS=Hom	3	2	2	2	NA	NA	NA
O95400	O95400	CD2 antigen cytoplasmic tail-binding protein 2	CD2BP2	>sp|O95400|CD2B2_HUMAN CD2 antigen cytoplasmic tail-binding protein 2 OS=Homo sapiens GN=CD2BP2 PE=1 SV=1	1	4	4	4	NA	NA	NA
O95433	O95433	Activator of 90 kDa heat shock protein ATPase homolog 1	AHSA1	>sp|O95433|AHSA1_HUMAN Activator of 90 kDa heat shock protein ATPase homolog 1 OS=Homo sapiens GN=AHSA1 PE=1 SV=1	1	11	11	11	1.0656	0.433013642	0.826787929
O95453-2;O95453;O95453-3	O95453-2;O95453;O95453-3	Poly(A)-specific ribonuclease PARN	PARN	>sp|O95453-2|PARN_HUMAN Isoform 2 of Poly(A)-specific ribonuclease PARN OS=Homo sapiens GN=PARN;>sp|O95453|PARN_HUMAN Poly(A)-specific ribonuclease PARN OS=Homo sapiens GN=PARN PE=1 SV=1;>sp|O95453-3|PARN_HUMAN Isoform 3 of Poly(A)-specific ribonuclease PA	3	7	7	7	0.99897	1.227033428	1.172511637
O95456-2;O95456	O95456-2;O95456	Proteasome assembly chaperone 1	PSMG1	>sp|O95456-2|PSMG1_HUMAN Isoform 2 of Proteasome assembly chaperone 1 OS=Homo sapiens GN=PSMG1;>sp|O95456|PSMG1_HUMAN Proteasome assembly chaperone 1 OS=Homo sapiens GN=PSMG1 PE=1 SV=1	2	4	4	4	1.4624	0.911450516	0.882846296
O95466-2;O95466;O95466-3;Q8IVF7-2;Q8IVF7-3;Q8IVF7;Q96PY5;Q96PY5-3	O95466-2;O95466;O95466-3	Formin-like protein 1	FMNL1	>sp|O95466-2|FMNL_HUMAN Isoform 2 of Formin-like protein 1 OS=Homo sapiens GN=FMNL1;>sp|O95466|FMNL_HUMAN Formin-like protein 1 OS=Homo sapiens GN=FMNL1 PE=1 SV=3;>sp|O95466-3|FMNL_HUMAN Isoform 3 of Formin-like protein 1 OS=Homo sapiens GN=FMNL1	8	10	10	10	0.81496	0.629939731	0.927213723
O95478	O95478	Ribosome biogenesis protein NSA2 homolog	NSA2	>sp|O95478|NSA2_HUMAN Ribosome biogenesis protein NSA2 homolog OS=Homo sapiens GN=NSA2 PE=1 SV=1	1	2	2	2	NA	1.342881935	1.098382083
O95563	O95563	Mitochondrial pyruvate carrier 2	MPC2	>sp|O95563|MPC2_HUMAN Mitochondrial pyruvate carrier 2 OS=Homo sapiens GN=MPC2 PE=1 SV=1	1	2	2	2	NA	NA	NA
O95573	O95573	Long-chain-fatty-acid--CoA ligase 3	ACSL3	>sp|O95573|ACSL3_HUMAN Long-chain-fatty-acid--CoA ligase 3 OS=Homo sapiens GN=ACSL3 PE=1 SV=3	1	16	16	13	0.89625	0.549242462	1.001371879
O95639-3;O95639-2;O95639	O95639-3;O95639-2;O95639	Cleavage and polyadenylation specificity factor subunit 4	CPSF4	>sp|O95639-3|CPSF4_HUMAN Isoform 3 of Cleavage and polyadenylation specificity factor subunit 4 OS=Homo sapiens GN=CPSF4;>sp|O95639-2|CPSF4_HUMAN Isoform 2 of Cleavage and polyadenylation specificity factor subunit 4 OS=Homo sapiens GN=CPSF4;>sp|O95639|CPS	3	2	2	2	NA	NA	NA
O95671-2;O95671;O95671-3	O95671-2;O95671;O95671-3	N-acetylserotonin O-methyltransferase-like protein	ASMTL	>sp|O95671-2|ASML_HUMAN Isoform 2 of N-acetylserotonin O-methyltransferase-like protein OS=Homo sapiens GN=ASMTL;>sp|O95671|ASML_HUMAN N-acetylserotonin O-methyltransferase-like protein OS=Homo sapiens GN=ASMTL PE=1 SV=3;>sp|O95671-3|ASML_HUMAN Isoform 3 o	3	2	2	2	NA	NA	NA
O95714	O95714	E3 ubiquitin-protein ligase HERC2	HERC2	>sp|O95714|HERC2_HUMAN E3 ubiquitin-protein ligase HERC2 OS=Homo sapiens GN=HERC2 PE=1 SV=2	1	1	1	1	NA	NA	NA
O95716	O95716	Ras-related protein Rab-3D	RAB3D	>sp|O95716|RAB3D_HUMAN Ras-related protein Rab-3D OS=Homo sapiens GN=RAB3D PE=1 SV=1	1	3	2	2	1.0068	NA	NA
O95747	O95747	Serine/threonine-protein kinase OSR1	OXSR1	>sp|O95747|OXSR1_HUMAN Serine/threonine-protein kinase OSR1 OS=Homo sapiens GN=OXSR1 PE=1 SV=1	1	9	9	9	1.1526	0.391522024	0.872219799
O95757	O95757	Heat shock 70 kDa protein 4L	HSPA4L	>sp|O95757|HS74L_HUMAN Heat shock 70 kDa protein 4L OS=Homo sapiens GN=HSPA4L PE=1 SV=3	1	9	7	7	0.77805	0.361373082	0.799232737
O95758-1;O95758-6;O95758-2;O95758;O95758-5;O95758-4;O95758-7	O95758-1;O95758-6;O95758-2;O95758;O95758-5;O95758-4;O95758-7	Polypyrimidine tract-binding protein 3	PTBP3	>sp|O95758-1|PTBP3_HUMAN Isoform 1 of Polypyrimidine tract-binding protein 3 OS=Homo sapiens GN=PTBP3;>sp|O95758-6|PTBP3_HUMAN Isoform 6 of Polypyrimidine tract-binding protein 3 OS=Homo sapiens GN=PTBP3;>sp|O95758-2|PTBP3_HUMAN Isoform 2 of Polypyrimidine	7	3	2	2	1.2014	NA	NA
O95777	O95777	"N-alpha-acetyltransferase 38, NatC auxiliary subunit"	NAA38	">sp|O95777|NAA38_HUMAN N-alpha-acetyltransferase 38, NatC auxiliary subunit OS=Homo sapiens GN=NAA38 PE=1 SV=3"	1	4	4	4	NA	NA	0.767931193
O95782-2;O95782	O95782-2;O95782	AP-2 complex subunit alpha-1	AP2A1	>sp|O95782-2|AP2A1_HUMAN Isoform B of AP-2 complex subunit alpha-1 OS=Homo sapiens GN=AP2A1;>sp|O95782|AP2A1_HUMAN AP-2 complex subunit alpha-1 OS=Homo sapiens GN=AP2A1 PE=1 SV=3	2	18	18	14	1.05	0.976990862	1.019908616
O95816	O95816	BAG family molecular chaperone regulator 2	BAG2	>sp|O95816|BAG2_HUMAN BAG family molecular chaperone regulator 2 OS=Homo sapiens GN=BAG2 PE=1 SV=1	1	4	4	4	0.86901	1.0789453	1.122977237
O95817	O95817	BAG family molecular chaperone regulator 3	BAG3	>sp|O95817|BAG3_HUMAN BAG family molecular chaperone regulator 3 OS=Homo sapiens GN=BAG3 PE=1 SV=3	1	3	3	3	NA	NA	NA
O95819-4;O95819-2;O95819;O95819-5;Q8N4C8-5;Q8N4C8-2;Q8N4C8-3;Q8N4C8-4;O95819-3;Q8N4C8	O95819-4;O95819-2;O95819;O95819-5;Q8N4C8-5;Q8N4C8-2;Q8N4C8-3;Q8N4C8-4;O95819-3;Q8N4C8	Mitogen-activated protein kinase kinase kinase kinase 4;Misshapen-like kinase 1	MAP4K4;MINK1	>sp|O95819-4|M4K4_HUMAN Isoform 4 of Mitogen-activated protein kinase kinase kinase kinase 4 OS=Homo sapiens GN=MAP4K4;>sp|O95819-2|M4K4_HUMAN Isoform 2 of Mitogen-activated protein kinase kinase kinase kinase 4 OS=Homo sapiens GN=MAP4K4;>sp|O95819|M4K4_HU	10	2	2	2	NA	NA	NA
O95825	O95825	Quinone oxidoreductase-like protein 1	CRYZL1	>sp|O95825|QORL1_HUMAN Quinone oxidoreductase-like protein 1 OS=Homo sapiens GN=CRYZL1 PE=1 SV=2	1	2	2	2	1.0847	NA	1.053596451
O95831-3;O95831;O95831-2;O95831-5;O95831-6;O95831-4	O95831-3;O95831;O95831-2	"Apoptosis-inducing factor 1, mitochondrial"	AIFM1	">sp|O95831-3|AIFM1_HUMAN Isoform 3 of Apoptosis-inducing factor 1, mitochondrial OS=Homo sapiens GN=AIFM1;>sp|O95831|AIFM1_HUMAN Apoptosis-inducing factor 1, mitochondrial OS=Homo sapiens GN=AIFM1 PE=1 SV=1;>sp|O95831-2|AIFM1_HUMAN Isoform 2 of Apoptosis-i"	6	17	17	17	1.0275	0.155886939	1.032705792
O95834;O95834-2;O95834-3	O95834;O95834-2;O95834-3	Echinoderm microtubule-associated protein-like 2	EML2	>sp|O95834|EMAL2_HUMAN Echinoderm microtubule-associated protein-like 2 OS=Homo sapiens GN=EML2 PE=2 SV=1;>sp|O95834-2|EMAL2_HUMAN Isoform 2 of Echinoderm microtubule-associated protein-like 2 OS=Homo sapiens GN=EML2;>sp|O95834-3|EMAL2_HUMAN Isoform 3 of E	3	1	1	1	NA	NA	NA
O95861;O95861-2	O95861;O95861-2	"3(2),5-bisphosphate nucleotidase 1"	BPNT1	">sp|O95861|BPNT1_HUMAN 3(2),5-bisphosphate nucleotidase 1 OS=Homo sapiens GN=BPNT1 PE=1 SV=1;>sp|O95861-2|BPNT1_HUMAN Isoform 2 of 3(2),5-bisphosphate nucleotidase 1 OS=Homo sapiens GN=BPNT1"	2	4	4	4	1.065	NA	0.903342367
O95864;O95864-3;O95864-2	O95864;O95864-3;O95864-2	Fatty acid desaturase 2	FADS2	>sp|O95864|FADS2_HUMAN Fatty acid desaturase 2 OS=Homo sapiens GN=FADS2 PE=1 SV=1;>sp|O95864-3|FADS2_HUMAN Isoform 3 of Fatty acid desaturase 2 OS=Homo sapiens GN=FADS2;>sp|O95864-2|FADS2_HUMAN Isoform 2 of Fatty acid desaturase 2 OS=Homo sapiens GN=FADS2	3	9	9	9	0.91169	0.303637488	1.212900409
O95865;O94760-2;O94760	O95865;O94760-2;O94760	"N(G),N(G)-dimethylarginine dimethylaminohydrolase 2;N(G),N(G)-dimethylarginine dimethylaminohydrolase 1"	DDAH2;DDAH1	">sp|O95865|DDAH2_HUMAN N(G),N(G)-dimethylarginine dimethylaminohydrolase 2 OS=Homo sapiens GN=DDAH2 PE=1 SV=1;>sp|O94760-2|DDAH1_HUMAN Isoform 2 of N(G),N(G)-dimethylarginine dimethylaminohydrolase 1 OS=Homo sapiens GN=DDAH1;>sp|O94760|DDAH1_HUMAN N(G),N(G"	3	2	2	2	NA	NA	NA
O95870-2;O95870	O95870-2;O95870	Abhydrolase domain-containing protein 16A	ABHD16A	>sp|O95870-2|ABHGA_HUMAN Isoform 2 of Abhydrolase domain-containing protein 16A OS=Homo sapiens GN=ABHD16A;>sp|O95870|ABHGA_HUMAN Abhydrolase domain-containing protein 16A OS=Homo sapiens GN=ABHD16A PE=1 SV=3	2	1	1	1	NA	NA	NA
O95983-2;O95983	O95983-2;O95983	Methyl-CpG-binding domain protein 3	MBD3	>sp|O95983-2|MBD3_HUMAN Isoform 2 of Methyl-CpG-binding domain protein 3 OS=Homo sapiens GN=MBD3;>sp|O95983|MBD3_HUMAN Methyl-CpG-binding domain protein 3 OS=Homo sapiens GN=MBD3 PE=1 SV=1	2	3	3	3	NA	NA	NA
O96000	O96000	NADH dehydrogenase [ubiquinone] 1 beta subcomplex subunit 10	NDUFB10	>sp|O96000|NDUBA_HUMAN NADH dehydrogenase [ubiquinone] 1 beta subcomplex subunit 10 OS=Homo sapiens GN=NDUFB10 PE=1 SV=3	1	6	6	6	0.88074	NA	1.123368308
O96005	O96005	Cleft lip and palate transmembrane protein 1	CLPTM1	>sp|O96005|CLPT1_HUMAN Cleft lip and palate transmembrane protein 1 OS=Homo sapiens GN=CLPTM1 PE=1 SV=1	1	2	2	2	NA	NA	NA
O96011-2;O96011	O96011-2;O96011	Peroxisomal membrane protein 11B	PEX11B	>sp|O96011-2|PX11B_HUMAN Isoform 2 of Peroxisomal membrane protein 11B OS=Homo sapiens GN=PEX11B;>sp|O96011|PX11B_HUMAN Peroxisomal membrane protein 11B OS=Homo sapiens GN=PEX11B PE=1 SV=1	2	2	2	2	NA	NA	NA
O96019;O96019-2;O94805	O96019;O96019-2	Actin-like protein 6A	ACTL6A	>sp|O96019|ACL6A_HUMAN Actin-like protein 6A OS=Homo sapiens GN=ACTL6A PE=1 SV=1;>sp|O96019-2|ACL6A_HUMAN Isoform 2 of Actin-like protein 6A OS=Homo sapiens GN=ACTL6A	3	10	10	10	0.97408	1.131615712	1.082989484
O96028;O96028-5;O96028-3;O96028-6;O96028-7;O96028-4;O96028-2	O96028;O96028-5;O96028-3;O96028-6	Histone-lysine N-methyltransferase NSD2	WHSC1	>sp|O96028|NSD2_HUMAN Histone-lysine N-methyltransferase NSD2 OS=Homo sapiens GN=WHSC1 PE=1 SV=1;>sp|O96028-5|NSD2_HUMAN Isoform 5 of Histone-lysine N-methyltransferase NSD2 OS=Homo sapiens GN=WHSC1;>sp|O96028-3|NSD2_HUMAN Isoform 3 of Histone-lysine N-met	7	7	7	7	0.89827	NA	NA
P00338;P00338-3;P00338-5;P00338-2;P00338-4;Q6ZMR3;P07864	P00338;P00338-3;P00338-5;P00338-2;P00338-4	L-lactate dehydrogenase A chain	LDHA	>sp|P00338|LDHA_HUMAN L-lactate dehydrogenase A chain OS=Homo sapiens GN=LDHA PE=1 SV=2;>sp|P00338-3|LDHA_HUMAN Isoform 3 of L-lactate dehydrogenase A chain OS=Homo sapiens GN=LDHA;>sp|P00338-5|LDHA_HUMAN Isoform 5 of L-lactate dehydrogenase A chain OS=Hom	7	12	11	11	0.98474	0.121632913	0.908182726
P00367;P49448	P00367;P49448	"Glutamate dehydrogenase 1, mitochondrial;Glutamate dehydrogenase 2, mitochondrial"	GLUD1;GLUD2	">sp|P00367|DHE3_HUMAN Glutamate dehydrogenase 1, mitochondrial OS=Homo sapiens GN=GLUD1 PE=1 SV=2;>sp|P49448|DHE4_HUMAN Glutamate dehydrogenase 2, mitochondrial OS=Homo sapiens GN=GLUD2 PE=1 SV=2"	2	18	18	18	1.0153	0.205828439	0.889838049
P00387-2;P00387;P00387-3	P00387-2;P00387;P00387-3	NADH-cytochrome b5 reductase 3;NADH-cytochrome b5 reductase 3 membrane-bound form;NADH-cytochrome b5 reductase 3 soluble form	CYB5R3	>sp|P00387-2|NB5R3_HUMAN Isoform 2 of NADH-cytochrome b5 reductase 3 OS=Homo sapiens GN=CYB5R3;>sp|P00387|NB5R3_HUMAN NADH-cytochrome b5 reductase 3 OS=Homo sapiens GN=CYB5R3 PE=1 SV=3;>sp|P00387-3|NB5R3_HUMAN Isoform 3 of NADH-cytochrome b5 reductase 3 OS	3	8	8	8	0.99101	NA	1.179426091
P00390-2;P00390-3;P00390;P00390-5;P00390-4	P00390-2;P00390-3;P00390;P00390-5;P00390-4	"Glutathione reductase, mitochondrial"	GSR	">sp|P00390-2|GSHR_HUMAN Isoform Cytoplasmic of Glutathione reductase, mitochondrial OS=Homo sapiens GN=GSR;>sp|P00390-3|GSHR_HUMAN Isoform 2 of Glutathione reductase, mitochondrial OS=Homo sapiens GN=GSR;>sp|P00390|GSHR_HUMAN Glutathione reductase, mitocho"	5	7	7	7	1.2	0.312904486	0.651084055
P00403	P00403	Cytochrome c oxidase subunit 2	MT-CO2	>sp|P00403|COX2_HUMAN Cytochrome c oxidase subunit 2 OS=Homo sapiens GN=MT-CO2 PE=1 SV=1	1	4	4	4	0.95218	0.123277182	1.048899704
P00491	P00491	Purine nucleoside phosphorylase	PNP	>sp|P00491|PNPH_HUMAN Purine nucleoside phosphorylase OS=Homo sapiens GN=PNP PE=1 SV=2	1	15	15	15	1.1179	0.112233027	0.868206286
P00492	P00492	Hypoxanthine-guanine phosphoribosyltransferase	HPRT1	>sp|P00492|HPRT_HUMAN Hypoxanthine-guanine phosphoribosyltransferase OS=Homo sapiens GN=HPRT1 PE=1 SV=2	1	7	7	7	1.2239	0.219621749	0.394011032
P00505	P00505	"Aspartate aminotransferase, mitochondrial"	GOT2	">sp|P00505|AATM_HUMAN Aspartate aminotransferase, mitochondrial OS=Homo sapiens GN=GOT2 PE=1 SV=3"	1	15	15	15	0.97433	0.079218567	1.044975757
P42684-8;P42684-4;P42684-7;P42684-10;P42684-5;P00519;P42684-2;P00519-2;P42684-6;P42684-3;P42684	P42684-8;P42684-4;P42684-7;P42684-10;P42684-5;P00519;P42684-2;P00519-2;P42684-6;P42684-3;P42684	Abelson tyrosine-protein kinase 2;Tyrosine-protein kinase ABL1	ABL2;ABL1	>sp|P42684-8|ABL2_HUMAN Isoform 8 of Abelson tyrosine-protein kinase 2 OS=Homo sapiens GN=ABL2;>sp|P42684-4|ABL2_HUMAN Isoform 4 of Abelson tyrosine-protein kinase 2 OS=Homo sapiens GN=ABL2;>sp|P42684-7|ABL2_HUMAN Isoform 7 of Abelson tyrosine-protein kina	11	1	1	1	NA	NA	NA
P00558;P07205	P00558	Phosphoglycerate kinase 1	PGK1	>sp|P00558|PGK1_HUMAN Phosphoglycerate kinase 1 OS=Homo sapiens GN=PGK1 PE=1 SV=3	2	17	17	17	1.1208	0.251311723	0.718752246
P00846	P00846	ATP synthase subunit a	MT-ATP6	>sp|P00846|ATP6_HUMAN ATP synthase subunit a OS=Homo sapiens GN=MT-ATP6 PE=1 SV=1	1	1	1	1	NA	NA	NA
P00918	P00918	Carbonic anhydrase 2	CA2	>sp|P00918|CAH2_HUMAN Carbonic anhydrase 2 OS=Homo sapiens GN=CA2 PE=1 SV=2	1	10	10	10	1.2989	0.114491472	0.631711939
P00966	P00966	Argininosuccinate synthase	ASS1	>sp|P00966|ASSY_HUMAN Argininosuccinate synthase OS=Homo sapiens GN=ASS1 PE=1 SV=2	1	16	16	16	1.0946	0.347398201	0.92755774
P01040	P01040	"Cystatin-A;Cystatin-A, N-terminally processed"	CSTA	>sp|P01040|CYTA_HUMAN Cystatin-A OS=Homo sapiens GN=CSTA PE=1 SV=1	1	3	3	3	NA	NA	NA
P01116-2;P01116	P01116-2;P01116	"GTPase KRas;GTPase KRas, N-terminally processed"	KRAS	>sp|P01116-2|RASK_HUMAN Isoform 2B of GTPase KRas OS=Homo sapiens GN=KRAS;>sp|P01116|RASK_HUMAN GTPase KRas OS=Homo sapiens GN=KRAS PE=1 SV=1	2	6	6	3	1.0348	NA	0.660851176
Q04826;P30480;P30479;P30460;P01889;Q29963;Q07000;P30501;P04222;P30499;P10321	Q04826;P30480;P30479;P30460;P01889;Q29963;Q07000;P30501;P04222	"HLA class I histocompatibility antigen, B-40 alpha chain;HLA class I histocompatibility antigen, B-42 alpha chain;HLA class I histocompatibility antigen, B-41 alpha chain;HLA class I histocompatibility antigen, B-8 alpha chain;HLA class I histocompatibility antigen, B-7 alpha chain;HLA class I histocompatibility antigen, Cw-6 alpha chain;HLA class I histocompatibility antigen, Cw-15 alpha chain;HLA class I histocompatibility antigen, Cw-2 alpha chain;HLA class I histocompatibility antigen, Cw-3 alpha chain"	HLA-B;HLA-C	">sp|Q04826|1B40_HUMAN HLA class I histocompatibility antigen, B-40 alpha chain OS=Homo sapiens GN=HLA-B PE=1 SV=1;>sp|P30480|1B42_HUMAN HLA class I histocompatibility antigen, B-42 alpha chain OS=Homo sapiens GN=HLA-B PE=1 SV=1;>sp|P30479|1B41_HUMAN HLA cl"	11	4	2	0	0.72958	NA	NA
P02545;P02545-3;P02545-5;P02545-4	P02545;P02545-3;P02545-5;P02545-4	Prelamin-A/C;Lamin-A/C	LMNA	>sp|P02545|LMNA_HUMAN Prelamin-A/C OS=Homo sapiens GN=LMNA PE=1 SV=1;>sp|P02545-3|LMNA_HUMAN Isoform ADelta10 of Prelamin-A/C OS=Homo sapiens GN=LMNA;>sp|P02545-5|LMNA_HUMAN Isoform 5 of Prelamin-A/C OS=Homo sapiens GN=LMNA;>sp|P02545-4|LMNA_HUMAN Isoform 	4	31	31	2	0.97497	1.270553064	1.09107176
P02545-2;P02545-6	P02545-2;P02545-6	Prelamin-A/C;Lamin-A/C	LMNA	>sp|P02545-2|LMNA_HUMAN Isoform C of Prelamin-A/C OS=Homo sapiens GN=LMNA;>sp|P02545-6|LMNA_HUMAN Isoform 6 of Prelamin-A/C OS=Homo sapiens GN=LMNA	2	30	1	1	NA	NA	NA
P02792	P02792	Ferritin light chain	FTL	>sp|P02792|FRIL_HUMAN Ferritin light chain OS=Homo sapiens GN=FTL PE=1 SV=2	1	2	2	2	1.0952	NA	0.321357414
P02794	P02794	Ferritin heavy chain	FTH1	>sp|P02794|FRIH_HUMAN Ferritin heavy chain OS=Homo sapiens GN=FTH1 PE=1 SV=2	1	5	5	5	1.3009	0.36673398	0.448752468
P04040	P04040	Catalase	CAT	>sp|P04040|CATA_HUMAN Catalase OS=Homo sapiens GN=CAT PE=1 SV=3	1	18	18	18	0.97495	0.503873861	0.735077918
P04075;P04075-2	P04075;P04075-2	Fructose-bisphosphate aldolase A	ALDOA	>sp|P04075|ALDOA_HUMAN Fructose-bisphosphate aldolase A OS=Homo sapiens GN=ALDOA PE=1 SV=2;>sp|P04075-2|ALDOA_HUMAN Isoform 2 of Fructose-bisphosphate aldolase A OS=Homo sapiens GN=ALDOA	2	16	16	15	1.0687	0.372281565	0.768462307
P04080	P04080	Cystatin-B	CSTB	>sp|P04080|CYTB_HUMAN Cystatin-B OS=Homo sapiens GN=CSTB PE=1 SV=2	1	6	6	6	0.94269	0.210015313	0.325807187
P04083	P04083	Annexin A1	ANXA1	>sp|P04083|ANXA1_HUMAN Annexin A1 OS=Homo sapiens GN=ANXA1 PE=1 SV=2	1	15	15	15	1.2887	0.274922707	0.687049124
P04181;P04181-2	P04181;P04181-2	"Ornithine aminotransferase, mitochondrial;Ornithine aminotransferase, hepatic form;Ornithine aminotransferase, renal form"	OAT	">sp|P04181|OAT_HUMAN Ornithine aminotransferase, mitochondrial OS=Homo sapiens GN=OAT PE=1 SV=1;>sp|P04181-2|OAT_HUMAN Isoform 2 of Ornithine aminotransferase, mitochondrial OS=Homo sapiens GN=OAT"	2	8	8	8	1.1815	0.37891544	0.739809129
P04183	P04183	"Thymidine kinase, cytosolic"	TK1	">sp|P04183|KITH_HUMAN Thymidine kinase, cytosolic OS=Homo sapiens GN=TK1 PE=1 SV=2"	1	1	1	1	NA	NA	NA
P04406;P04406-2;O14556	P04406;P04406-2	Glyceraldehyde-3-phosphate dehydrogenase	GAPDH	>sp|P04406|G3P_HUMAN Glyceraldehyde-3-phosphate dehydrogenase OS=Homo sapiens GN=GAPDH PE=1 SV=3;>sp|P04406-2|G3P_HUMAN Isoform 2 of Glyceraldehyde-3-phosphate dehydrogenase OS=Homo sapiens GN=GAPDH	3	16	16	16	1.2868	0.324235763	0.68695473
P04632;Q96L46	P04632	Calpain small subunit 1	CAPNS1	>sp|P04632|CPNS1_HUMAN Calpain small subunit 1 OS=Homo sapiens GN=CAPNS1 PE=1 SV=1	2	6	6	6	1.1113	0.29672789	0.771724031
P04637-4;P04637;P04637-7;P04637-5;P04637-6;P04637-2;P04637-3;P04637-8;P04637-9	P04637-4;P04637;P04637-7;P04637-5;P04637-6;P04637-2;P04637-3;P04637-8;P04637-9	Cellular tumor antigen p53	TP53	>sp|P04637-4|P53_HUMAN Isoform 4 of Cellular tumor antigen p53 OS=Homo sapiens GN=TP53;>sp|P04637|P53_HUMAN Cellular tumor antigen p53 OS=Homo sapiens GN=TP53 PE=1 SV=4;>sp|P04637-7|P53_HUMAN Isoform 7 of Cellular tumor antigen p53 OS=Homo sapiens GN=TP53;	9	4	4	4	1.0341	1.152753204	1.072328561
P04792	P04792	Heat shock protein beta-1	HSPB1	>sp|P04792|HSPB1_HUMAN Heat shock protein beta-1 OS=Homo sapiens GN=HSPB1 PE=1 SV=2	1	9	9	9	1.0134	0.598936755	0.916590284
P04899;P04899-3;P04899-2;P04899-4;P63096;P63096-2;P09471-2;P11488;P09471;P19087;A8MTJ3;P38405-3	P04899;P04899-3;P04899-2;P04899-4	Guanine nucleotide-binding protein G(i) subunit alpha-2	GNAI2	>sp|P04899|GNAI2_HUMAN Guanine nucleotide-binding protein G(i) subunit alpha-2 OS=Homo sapiens GN=GNAI2 PE=1 SV=3;>sp|P04899-3|GNAI2_HUMAN Isoform 3 of Guanine nucleotide-binding protein G(i) subunit alpha-2 OS=Homo sapiens GN=GNAI2;>sp|P04899-2|GNAI2_HUMA	12	11	11	7	0.95286	0.213190504	1.04305741
Q99878;Q96KK5;Q9BTM1;Q16777;Q93077;Q7L7L0;Q6FI13;P20671;P0C0S8;P04908;Q96QV6;P16104;Q9BTM1-2;Q71UI9-5;Q8IUE6	Q99878;Q96KK5;Q9BTM1;Q16777;Q93077;Q7L7L0;Q6FI13;P20671;P0C0S8;P04908;Q96QV6;P16104;Q9BTM1-2	Histone H2A type 1-J;Histone H2A type 1-H;Histone H2A.J;Histone H2A type 2-C;Histone H2A type 1-C;Histone H2A type 3;Histone H2A type 2-A;Histone H2A type 1-D;Histone H2A type 1;Histone H2A type 1-B/E;Histone H2A type 1-A;Histone H2A.x	HIST1H2AJ;HIST1H2AH;H2AFJ;HIST2H2AC;HIST1H2AC;HIST3H2A;HIST2H2AA3;HIST1H2AD;HIST1H2AG;HIST1H2AB;HIST1H2AA;H2AFX	>sp|Q99878|H2A1J_HUMAN Histone H2A type 1-J OS=Homo sapiens GN=HIST1H2AJ PE=1 SV=3;>sp|Q96KK5|H2A1H_HUMAN Histone H2A type 1-H OS=Homo sapiens GN=HIST1H2AH PE=1 SV=3;>sp|Q9BTM1|H2AJ_HUMAN Histone H2A.J OS=Homo sapiens GN=H2AFJ PE=1 SV=1;>sp|Q16777|H2A2C_HU	15	4	2	2	NA	NA	NA
P05023-4;P05023;P05023-3;P05023-2;P13637;P13637-2;P13637-3;P50993;Q13733;P20648;P54707;P54707-2	P05023-4;P05023;P05023-3;P05023-2	Sodium/potassium-transporting ATPase subunit alpha-1	ATP1A1	>sp|P05023-4|AT1A1_HUMAN Isoform 4 of Sodium/potassium-transporting ATPase subunit alpha-1 OS=Homo sapiens GN=ATP1A1;>sp|P05023|AT1A1_HUMAN Sodium/potassium-transporting ATPase subunit alpha-1 OS=Homo sapiens GN=ATP1A1 PE=1 SV=1;>sp|P05023-3|AT1A1_HUMAN Is	12	28	28	28	0.96646	0.19878149	1.066996724
P05026-2;P05026	P05026-2;P05026	Sodium/potassium-transporting ATPase subunit beta-1	ATP1B1	>sp|P05026-2|AT1B1_HUMAN Isoform 2 of Sodium/potassium-transporting ATPase subunit beta-1 OS=Homo sapiens GN=ATP1B1;>sp|P05026|AT1B1_HUMAN Sodium/potassium-transporting ATPase subunit beta-1 OS=Homo sapiens GN=ATP1B1 PE=1 SV=1	2	1	1	1	NA	NA	NA
P05107	P05107	Integrin beta-2	ITGB2	>sp|P05107|ITB2_HUMAN Integrin beta-2 OS=Homo sapiens GN=ITGB2 PE=1 SV=2	1	11	11	11	0.87924	0.489578284	1.211827436
P05114	P05114	Non-histone chromosomal protein HMG-14	HMGN1	>sp|P05114|HMGN1_HUMAN Non-histone chromosomal protein HMG-14 OS=Homo sapiens GN=HMGN1 PE=1 SV=3	1	3	3	3	NA	NA	NA
P05141	P05141	"ADP/ATP translocase 2;ADP/ATP translocase 2, N-terminally processed"	SLC25A5	>sp|P05141|ADT2_HUMAN ADP/ATP translocase 2 OS=Homo sapiens GN=SLC25A5 PE=1 SV=7	1	12	12	4	0.95741	0.116458524	1.128146117
P05161	P05161	Ubiquitin-like protein ISG15	ISG15	>sp|P05161|ISG15_HUMAN Ubiquitin-like protein ISG15 OS=Homo sapiens GN=ISG15 PE=1 SV=5	1	2	2	2	NA	NA	NA
P05164;P05164-3;P05164-2;P11678	P05164;P05164-3;P05164-2	Myeloperoxidase;Myeloperoxidase;89 kDa myeloperoxidase;84 kDa myeloperoxidase;Myeloperoxidase light chain;Myeloperoxidase heavy chain	MPO	>sp|P05164|PERM_HUMAN Myeloperoxidase OS=Homo sapiens GN=MPO PE=1 SV=1;>sp|P05164-3|PERM_HUMAN Isoform H7 of Myeloperoxidase OS=Homo sapiens GN=MPO;>sp|P05164-2|PERM_HUMAN Isoform H14 of Myeloperoxidase OS=Homo sapiens GN=MPO	4	33	33	33	1.3727	0.202358084	0.615687723
P05165-2;P05165;P05165-3	P05165-2;P05165;P05165-3	"Propionyl-CoA carboxylase alpha chain, mitochondrial"	PCCA	">sp|P05165-2|PCCA_HUMAN Isoform 2 of Propionyl-CoA carboxylase alpha chain, mitochondrial OS=Homo sapiens GN=PCCA;>sp|P05165|PCCA_HUMAN Propionyl-CoA carboxylase alpha chain, mitochondrial OS=Homo sapiens GN=PCCA PE=1 SV=4;>sp|P05165-3|PCCA_HUMAN Isoform 3"	3	5	5	5	1.2025	NA	NA
P05166;P05166-2	P05166;P05166-2	"Propionyl-CoA carboxylase beta chain, mitochondrial"	PCCB	">sp|P05166|PCCB_HUMAN Propionyl-CoA carboxylase beta chain, mitochondrial OS=Homo sapiens GN=PCCB PE=1 SV=3;>sp|P05166-2|PCCB_HUMAN Isoform 2 of Propionyl-CoA carboxylase beta chain, mitochondrial OS=Homo sapiens GN=PCCB"	2	6	6	6	0.69037	NA	NA
P05198	P05198	Eukaryotic translation initiation factor 2 subunit 1	EIF2S1	>sp|P05198|IF2A_HUMAN Eukaryotic translation initiation factor 2 subunit 1 OS=Homo sapiens GN=EIF2S1 PE=1 SV=3	1	17	17	17	0.95695	0.785716585	1.073134088
P05386	P05386	60S acidic ribosomal protein P1	RPLP1	>sp|P05386|RLA1_HUMAN 60S acidic ribosomal protein P1 OS=Homo sapiens GN=RPLP1 PE=1 SV=1	1	2	1	1	NA	NA	NA
P05387;P05386-2	P05387	60S acidic ribosomal protein P2	RPLP2	>sp|P05387|RLA2_HUMAN 60S acidic ribosomal protein P2 OS=Homo sapiens GN=RPLP2 PE=1 SV=1	2	6	6	5	0.60959	1.123812201	0.562271577
P05388;Q8NHW5	P05388;Q8NHW5	60S acidic ribosomal protein P0;60S acidic ribosomal protein P0-like	RPLP0;RPLP0P6	>sp|P05388|RLA0_HUMAN 60S acidic ribosomal protein P0 OS=Homo sapiens GN=RPLP0 PE=1 SV=1;>sp|Q8NHW5|RLA0L_HUMAN 60S acidic ribosomal protein P0-like OS=Homo sapiens GN=RPLP0P6 PE=5 SV=1	2	10	10	10	0.9353	1.248907059	1.181558239
P05455	P05455	Lupus La protein	SSB	>sp|P05455|LA_HUMAN Lupus La protein OS=Homo sapiens GN=SSB PE=1 SV=2	1	18	18	18	1.0786	0.630730062	0.636496722
P05556;P05556-2;P05556-5;P05556-4;P05556-3	P05556;P05556-2;P05556-5;P05556-4;P05556-3	Integrin beta-1	ITGB1	>sp|P05556|ITB1_HUMAN Integrin beta-1 OS=Homo sapiens GN=ITGB1 PE=1 SV=2;>sp|P05556-2|ITB1_HUMAN Isoform 2 of Integrin beta-1 OS=Homo sapiens GN=ITGB1;>sp|P05556-5|ITB1_HUMAN Isoform 5 of Integrin beta-1 OS=Homo sapiens GN=ITGB1;>sp|P05556-4|ITB1_HUMAN Iso	5	5	5	5	1.3097	NA	NA
P05771-2;P05771	P05771-2;P05771	Protein kinase C beta type	PRKCB	>sp|P05771-2|KPCB_HUMAN Isoform Beta-II of Protein kinase C beta type OS=Homo sapiens GN=PRKCB;>sp|P05771|KPCB_HUMAN Protein kinase C beta type OS=Homo sapiens GN=PRKCB PE=1 SV=4	2	4	4	2	NA	NA	NA
P05976-2;P05976;P08590	P05976-2;P05976;P08590	"Myosin light chain 1/3, skeletal muscle isoform;Myosin light chain 3"	MYL1;MYL3	">sp|P05976-2|MYL1_HUMAN Isoform MLC3 of Myosin light chain 1/3, skeletal muscle isoform OS=Homo sapiens GN=MYL1;>sp|P05976|MYL1_HUMAN Myosin light chain 1/3, skeletal muscle isoform OS=Homo sapiens GN=MYL1 PE=1 SV=3;>sp|P08590|MYL3_HUMAN Myosin light chain"	3	1	1	1	NA	NA	NA
P06132	P06132	Uroporphyrinogen decarboxylase	UROD	>sp|P06132|DCUP_HUMAN Uroporphyrinogen decarboxylase OS=Homo sapiens GN=UROD PE=1 SV=2	1	3	3	3	NA	NA	NA
P06396-2;P06396-3;P06396;CON__Q3SX14	P06396-2;P06396-3;P06396	Gelsolin	GSN	>sp|P06396-2|GELS_HUMAN Isoform 2 of Gelsolin OS=Homo sapiens GN=GSN;>sp|P06396-3|GELS_HUMAN Isoform 3 of Gelsolin OS=Homo sapiens GN=GSN;>sp|P06396|GELS_HUMAN Gelsolin OS=Homo sapiens GN=GSN PE=1 SV=1	4	21	21	21	1.3849	0.203944613	0.427368691
P06400	P06400	Retinoblastoma-associated protein	RB1	>sp|P06400|RB_HUMAN Retinoblastoma-associated protein OS=Homo sapiens GN=RB1 PE=1 SV=2	1	5	5	5	1.2423	NA	1.056993066
P06454-2;P06454	P06454-2;P06454	"Prothymosin alpha;Prothymosin alpha, N-terminally processed;Thymosin alpha-1"	PTMA	>sp|P06454-2|PTMA_HUMAN Isoform 2 of Prothymosin alpha OS=Homo sapiens GN=PTMA;>sp|P06454|PTMA_HUMAN Prothymosin alpha OS=Homo sapiens GN=PTMA PE=1 SV=2	2	3	3	3	0.27749	NA	0.119843724
P06493;P06493-2;Q00534;Q96Q40-2;Q96Q40-4;Q96Q40-3;O94921-3;Q96Q40-5;Q96Q40;O94921-2;O94921;Q07002;Q07002-2;Q00536;Q00536-3;Q07002-3;Q00537-2;Q00537;Q00536-2	P06493;P06493-2	Cyclin-dependent kinase 1	CDK1	>sp|P06493|CDK1_HUMAN Cyclin-dependent kinase 1 OS=Homo sapiens GN=CDK1 PE=1 SV=3;>sp|P06493-2|CDK1_HUMAN Isoform 2 of Cyclin-dependent kinase 1 OS=Homo sapiens GN=CDK1	19	17	17	15	0.98367	0.654234646	1.113647753
P06576	P06576	"ATP synthase subunit beta, mitochondrial"	ATP5B	">sp|P06576|ATPB_HUMAN ATP synthase subunit beta, mitochondrial OS=Homo sapiens GN=ATP5B PE=1 SV=3"	1	21	21	21	1.0219	0.173763827	0.945447669
P06730;P06730-3;P06730-2;A6NMX2	P06730;P06730-3;P06730-2	Eukaryotic translation initiation factor 4E	EIF4E	>sp|P06730|IF4E_HUMAN Eukaryotic translation initiation factor 4E OS=Homo sapiens GN=EIF4E PE=1 SV=2;>sp|P06730-3|IF4E_HUMAN Isoform 3 of Eukaryotic translation initiation factor 4E OS=Homo sapiens GN=EIF4E;>sp|P06730-2|IF4E_HUMAN Isoform 2 of Eukaryotic t	4	5	5	5	1.0571	0.731420579	0.756029334
P06733;P06733-2;P13929-3;P13929-2;P13929	P06733;P06733-2	Alpha-enolase	ENO1	>sp|P06733|ENOA_HUMAN Alpha-enolase OS=Homo sapiens GN=ENO1 PE=1 SV=2;>sp|P06733-2|ENOA_HUMAN Isoform MBP-1 of Alpha-enolase OS=Homo sapiens GN=ENO1	5	18	18	17	1.0406	0.26349797	0.563824989
P06737-2;P06737	P06737-2;P06737	"Glycogen phosphorylase, liver form"	PYGL	">sp|P06737-2|PYGL_HUMAN Isoform 2 of Glycogen phosphorylase, liver form OS=Homo sapiens GN=PYGL;>sp|P06737|PYGL_HUMAN Glycogen phosphorylase, liver form OS=Homo sapiens GN=PYGL PE=1 SV=4"	2	28	28	24	1.0429	0.228840632	0.897343862
P06744;P06744-2;CON__Q3ZBD7	P06744;P06744-2	Glucose-6-phosphate isomerase	GPI	>sp|P06744|G6PI_HUMAN Glucose-6-phosphate isomerase OS=Homo sapiens GN=GPI PE=1 SV=4;>sp|P06744-2|G6PI_HUMAN Isoform 2 of Glucose-6-phosphate isomerase OS=Homo sapiens GN=GPI	3	18	18	18	1.0247	0.152582343	0.974468914
P06748-2;P06748;P06748-3	P06748-2;P06748;P06748-3	Nucleophosmin	NPM1	>sp|P06748-2|NPM_HUMAN Isoform 2 of Nucleophosmin OS=Homo sapiens GN=NPM1;>sp|P06748|NPM_HUMAN Nucleophosmin OS=Homo sapiens GN=NPM1 PE=1 SV=2;>sp|P06748-3|NPM_HUMAN Isoform 3 of Nucleophosmin OS=Homo sapiens GN=NPM1	3	6	6	6	NA	NA	NA
P06858	P06858	Lipoprotein lipase	LPL	>sp|P06858|LIPL_HUMAN Lipoprotein lipase OS=Homo sapiens GN=LPL PE=1 SV=1	1	1	1	1	NA	NA	NA
P06865	P06865	Beta-hexosaminidase subunit alpha	HEXA	>sp|P06865|HEXA_HUMAN Beta-hexosaminidase subunit alpha OS=Homo sapiens GN=HEXA PE=1 SV=2	1	4	4	4	NA	NA	0.434801513
Q16778;P33778;P23527;P06899;Q8N257	Q16778;P33778;P23527;P06899;Q8N257	Histone H2B type 2-E;Histone H2B type 1-B;Histone H2B type 1-O;Histone H2B type 1-J;Histone H2B type 3-B	HIST2H2BE;HIST1H2BB;HIST1H2BO;HIST1H2BJ;HIST3H2BB	>sp|Q16778|H2B2E_HUMAN Histone H2B type 2-E OS=Homo sapiens GN=HIST2H2BE PE=1 SV=3;>sp|P33778|H2B1B_HUMAN Histone H2B type 1-B OS=Homo sapiens GN=HIST1H2BB PE=1 SV=2;>sp|P23527|H2B1O_HUMAN Histone H2B type 1-O OS=Homo sapiens GN=HIST1H2BO PE=1 SV=3;>sp|P06	5	10	3	0	NA	NA	NA
P07099	P07099	Epoxide hydrolase 1	EPHX1	>sp|P07099|HYEP_HUMAN Epoxide hydrolase 1 OS=Homo sapiens GN=EPHX1 PE=1 SV=1	1	3	3	3	NA	NA	NA
P07108;P07108-3;P07108-2;P07108-4;P07108-5;P07108-6	P07108;P07108-3;P07108-2;P07108-4;P07108-5	Acyl-CoA-binding protein	DBI	>sp|P07108|ACBP_HUMAN Acyl-CoA-binding protein OS=Homo sapiens GN=DBI PE=1 SV=2;>sp|P07108-3|ACBP_HUMAN Isoform 3 of Acyl-CoA-binding protein OS=Homo sapiens GN=DBI;>sp|P07108-2|ACBP_HUMAN Isoform 2 of Acyl-CoA-binding protein OS=Homo sapiens GN=DBI;>sp|P0	6	4	4	4	0.58032	0.133810112	0.24201941
P07195	P07195	L-lactate dehydrogenase B chain	LDHB	>sp|P07195|LDHB_HUMAN L-lactate dehydrogenase B chain OS=Homo sapiens GN=LDHB PE=1 SV=2	1	14	14	13	1.143	0.089561186	0.918020747
P07199	P07199	Major centromere autoantigen B	CENPB	>sp|P07199|CENPB_HUMAN Major centromere autoantigen B OS=Homo sapiens GN=CENPB PE=1 SV=2	1	1	1	1	NA	NA	NA
P07203;P07203-2	P07203	Glutathione peroxidase 1	GPX1	>sp|P07203|GPX1_HUMAN Glutathione peroxidase 1 OS=Homo sapiens GN=GPX1 PE=1 SV=4	2	7	7	7	1.0681	0.261878707	0.459791255
P07237	P07237	Protein disulfide-isomerase	P4HB	>sp|P07237|PDIA1_HUMAN Protein disulfide-isomerase OS=Homo sapiens GN=P4HB PE=1 SV=3	1	27	27	27	1.4991	0.065012647	0.538184167
P07311	P07311	Acylphosphatase-1	ACYP1	>sp|P07311|ACYP1_HUMAN Acylphosphatase-1 OS=Homo sapiens GN=ACYP1 PE=1 SV=2	1	2	2	2	0.87317	NA	0.416979401
P07339	P07339	Cathepsin D;Cathepsin D light chain;Cathepsin D heavy chain	CTSD	>sp|P07339|CATD_HUMAN Cathepsin D OS=Homo sapiens GN=CTSD PE=1 SV=1	1	7	7	7	1.277	NA	0.684603272
P07355;P07355-2;A6NMY6	P07355;P07355-2;A6NMY6	Annexin A2;Putative annexin A2-like protein	ANXA2;ANXA2P2	>sp|P07355|ANXA2_HUMAN Annexin A2 OS=Homo sapiens GN=ANXA2 PE=1 SV=2;>sp|P07355-2|ANXA2_HUMAN Isoform 2 of Annexin A2 OS=Homo sapiens GN=ANXA2;>sp|A6NMY6|AXA2L_HUMAN Putative annexin A2-like protein OS=Homo sapiens GN=ANXA2P2 PE=5 SV=2	3	21	21	21	1.091	0.552491215	0.90098207
P07384	P07384	Calpain-1 catalytic subunit	CAPN1	>sp|P07384|CAN1_HUMAN Calpain-1 catalytic subunit OS=Homo sapiens GN=CAPN1 PE=1 SV=1	1	15	15	15	1.2227	0.259571847	0.770060065
P07686	P07686	Beta-hexosaminidase subunit beta;Beta-hexosaminidase subunit beta chain B;Beta-hexosaminidase subunit beta chain A	HEXB	>sp|P07686|HEXB_HUMAN Beta-hexosaminidase subunit beta OS=Homo sapiens GN=HEXB PE=1 SV=3	1	3	3	3	NA	NA	0.483488856
P07737;CON__P02584	P07737	Profilin-1	PFN1	>sp|P07737|PROF1_HUMAN Profilin-1 OS=Homo sapiens GN=PFN1 PE=1 SV=2	2	6	6	6	1.1649	0.295109894	0.668047298
P07741-2;P07741	P07741-2;P07741	Adenine phosphoribosyltransferase	APRT	>sp|P07741-2|APT_HUMAN Isoform 2 of Adenine phosphoribosyltransferase OS=Homo sapiens GN=APRT;>sp|P07741|APT_HUMAN Adenine phosphoribosyltransferase OS=Homo sapiens GN=APRT PE=1 SV=2	2	5	5	5	1.0836	0.228600463	0.700819959
P07858	P07858	Cathepsin B;Cathepsin B light chain;Cathepsin B heavy chain	CTSB	>sp|P07858|CATB_HUMAN Cathepsin B OS=Homo sapiens GN=CTSB PE=1 SV=3	1	1	1	1	NA	NA	NA
P07900;P07900-2;Q58FG0	P07900;P07900-2	Heat shock protein HSP 90-alpha	HSP90AA1	>sp|P07900|HS90A_HUMAN Heat shock protein HSP 90-alpha OS=Homo sapiens GN=HSP90AA1 PE=1 SV=5;>sp|P07900-2|HS90A_HUMAN Isoform 2 of Heat shock protein HSP 90-alpha OS=Homo sapiens GN=HSP90AA1	3	35	35	20	1.0621	0.413603079	0.938790837
P07910;P07910-3;O60812	P07910;P07910-3;O60812	Heterogeneous nuclear ribonucleoproteins C1/C2;Heterogeneous nuclear ribonucleoprotein C-like 1	HNRNPC;HNRNPCL1	>sp|P07910|HNRPC_HUMAN Heterogeneous nuclear ribonucleoproteins C1/C2 OS=Homo sapiens GN=HNRNPC PE=1 SV=4;>sp|P07910-3|HNRPC_HUMAN Isoform 3 of Heterogeneous nuclear ribonucleoproteins C1/C2 OS=Homo sapiens GN=HNRNPC;>sp|O60812|HNRCL_HUMAN Heterogeneous nu	3	12	1	1	NA	0.673496553	0.792330243
P07910-2;P07910-4	P07910-2;P07910-4	Heterogeneous nuclear ribonucleoproteins C1/C2	HNRNPC	>sp|P07910-2|HNRPC_HUMAN Isoform C1 of Heterogeneous nuclear ribonucleoproteins C1/C2 OS=Homo sapiens GN=HNRNPC;>sp|P07910-4|HNRPC_HUMAN Isoform 4 of Heterogeneous nuclear ribonucleoproteins C1/C2 OS=Homo sapiens GN=HNRNPC	2	13	13	2	0.95573	1.229436292	1.083012942
P07948-2;P07948;P08631-3;P08631-2;P08631-4;P08631;P06241-3;P06241-2;P06241	P07948-2;P07948	Tyrosine-protein kinase Lyn	LYN	>sp|P07948-2|LYN_HUMAN Isoform 2 of Tyrosine-protein kinase Lyn OS=Homo sapiens GN=LYN;>sp|P07948|LYN_HUMAN Tyrosine-protein kinase Lyn OS=Homo sapiens GN=LYN PE=1 SV=3	9	5	5	5	NA	NA	NA
P07954-2;P07954	P07954-2;P07954	"Fumarate hydratase, mitochondrial"	FH	">sp|P07954-2|FUMH_HUMAN Isoform Cytoplasmic of Fumarate hydratase, mitochondrial OS=Homo sapiens GN=FH;>sp|P07954|FUMH_HUMAN Fumarate hydratase, mitochondrial OS=Homo sapiens GN=FH PE=1 SV=3"	2	11	11	11	1.0815	0.15220908	0.869716472
P08107;P08107-2	P08107;P08107-2	Heat shock 70 kDa protein 1A/1B	HSPA1A	>sp|P08107|HSP71_HUMAN Heat shock 70 kDa protein 1A/1B OS=Homo sapiens GN=HSPA1A PE=1 SV=5;>sp|P08107-2|HSP71_HUMAN Isoform 2 of Heat shock 70 kDa protein 1A/1B OS=Homo sapiens GN=HSPA1A	2	14	13	7	1.1632	0.58869969	0.773993808
P08133;P08133-2	P08133;P08133-2	Annexin A6	ANXA6	>sp|P08133|ANXA6_HUMAN Annexin A6 OS=Homo sapiens GN=ANXA6 PE=1 SV=3;>sp|P08133-2|ANXA6_HUMAN Isoform 2 of Annexin A6 OS=Homo sapiens GN=ANXA6	2	29	29	29	1.2416	0.366295908	0.699545296
P08195-2;P08195-3;P08195;P08195-4	P08195-2;P08195-3;P08195;P08195-4	4F2 cell-surface antigen heavy chain	SLC3A2	>sp|P08195-2|4F2_HUMAN Isoform 2 of 4F2 cell-surface antigen heavy chain OS=Homo sapiens GN=SLC3A2;>sp|P08195-3|4F2_HUMAN Isoform 3 of 4F2 cell-surface antigen heavy chain OS=Homo sapiens GN=SLC3A2;>sp|P08195|4F2_HUMAN 4F2 cell-surface antigen heavy chain 	4	21	21	21	0.962	0.08945308	1.041156934
P08237-2;P08237;P08237-3	P08237-2;P08237;P08237-3	"6-phosphofructokinase, muscle type"	PFKM	">sp|P08237-2|K6PF_HUMAN Isoform 2 of 6-phosphofructokinase, muscle type OS=Homo sapiens GN=PFKM;>sp|P08237|K6PF_HUMAN 6-phosphofructokinase, muscle type OS=Homo sapiens GN=PFKM PE=1 SV=2;>sp|P08237-3|K6PF_HUMAN Isoform 3 of 6-phosphofructokinase, muscle ty"	3	5	4	4	NA	NA	NA
P08238;Q58FF7	P08238	Heat shock protein HSP 90-beta	HSP90AB1	>sp|P08238|HS90B_HUMAN Heat shock protein HSP 90-beta OS=Homo sapiens GN=HSP90AB1 PE=1 SV=4	2	34	21	17	1.1168	0.375698418	0.841467519
P08243-2;P08243;P08243-3	P08243-2;P08243;P08243-3	Asparagine synthetase [glutamine-hydrolyzing]	ASNS	>sp|P08243-2|ASNS_HUMAN Isoform 2 of Asparagine synthetase [glutamine-hydrolyzing] OS=Homo sapiens GN=ASNS;>sp|P08243|ASNS_HUMAN Asparagine synthetase [glutamine-hydrolyzing] OS=Homo sapiens GN=ASNS PE=1 SV=4;>sp|P08243-3|ASNS_HUMAN Isoform 3 of Asparagine	3	9	9	9	0.84765	0.461594084	0.821692687
P08311	P08311	Cathepsin G	CTSG	>sp|P08311|CATG_HUMAN Cathepsin G OS=Homo sapiens GN=CTSG PE=1 SV=2	1	4	4	4	0.90242	NA	NA
P08397-3;P08397;P08397-4;P08397-2	P08397-3;P08397;P08397-4;P08397-2	Porphobilinogen deaminase	HMBS	>sp|P08397-3|HEM3_HUMAN Isoform 3 of Porphobilinogen deaminase OS=Homo sapiens GN=HMBS;>sp|P08397|HEM3_HUMAN Porphobilinogen deaminase OS=Homo sapiens GN=HMBS PE=1 SV=2;>sp|P08397-4|HEM3_HUMAN Isoform 4 of Porphobilinogen deaminase OS=Homo sapiens GN=HMBS;	4	6	6	6	1.2881	NA	0.481625969
P08559-3;P08559;P08559-2;P08559-4;P29803	P08559-3;P08559;P08559-2;P08559-4	"Pyruvate dehydrogenase E1 component subunit alpha, somatic form, mitochondrial"	PDHA1	">sp|P08559-3|ODPA_HUMAN Isoform 3 of Pyruvate dehydrogenase E1 component subunit alpha, somatic form, mitochondrial OS=Homo sapiens GN=PDHA1;>sp|P08559|ODPA_HUMAN Pyruvate dehydrogenase E1 component subunit alpha, somatic form, mitochondrial OS=Homo sapien"	5	9	9	9	1.116	0.51392116	0.992950055
P08567	P08567	Pleckstrin	PLEK	>sp|P08567|PLEK_HUMAN Pleckstrin OS=Homo sapiens GN=PLEK PE=1 SV=3	1	5	5	5	0.9171	0.616105836	0.921913893
P08574	P08574	"Cytochrome c1, heme protein, mitochondrial"	CYC1	">sp|P08574|CY1_HUMAN Cytochrome c1, heme protein, mitochondrial OS=Homo sapiens GN=CYC1 PE=1 SV=3"	1	2	2	2	NA	NA	1.141852313
P08575-2;P08575	P08575-2;P08575	Receptor-type tyrosine-protein phosphatase C	PTPRC	>sp|P08575-2|PTPRC_HUMAN Isoform 2 of Receptor-type tyrosine-protein phosphatase C OS=Homo sapiens GN=PTPRC;>sp|P08575|PTPRC_HUMAN Receptor-type tyrosine-protein phosphatase C OS=Homo sapiens GN=PTPRC PE=1 SV=2	2	8	8	8	1.1037	0.340528923	0.934492104
P08648	P08648	Integrin alpha-5;Integrin alpha-5 heavy chain;Integrin alpha-5 light chain	ITGA5	>sp|P08648|ITA5_HUMAN Integrin alpha-5 OS=Homo sapiens GN=ITGA5 PE=1 SV=2	1	3	3	3	NA	NA	NA
P08754	P08754	Guanine nucleotide-binding protein G(k) subunit alpha	GNAI3	>sp|P08754|GNAI3_HUMAN Guanine nucleotide-binding protein G(k) subunit alpha OS=Homo sapiens GN=GNAI3 PE=1 SV=3	1	7	3	3	NA	NA	0.917683766
P08758	P08758	Annexin A5	ANXA5	>sp|P08758|ANXA5_HUMAN Annexin A5 OS=Homo sapiens GN=ANXA5 PE=1 SV=2	1	6	6	6	1.8002	NA	0.555926173
P08962-3;P08962-2;P08962	P08962-3;P08962-2;P08962	CD63 antigen	CD63	>sp|P08962-3|CD63_HUMAN Isoform 3 of CD63 antigen OS=Homo sapiens GN=CD63;>sp|P08962-2|CD63_HUMAN Isoform 2 of CD63 antigen OS=Homo sapiens GN=CD63;>sp|P08962|CD63_HUMAN CD63 antigen OS=Homo sapiens GN=CD63 PE=1 SV=2	3	1	1	1	NA	NA	NA
P09104	P09104	Gamma-enolase	ENO2	>sp|P09104|ENOG_HUMAN Gamma-enolase OS=Homo sapiens GN=ENO2 PE=1 SV=3	1	3	2	2	NA	NA	NA
P09211	P09211	Glutathione S-transferase P	GSTP1	>sp|P09211|GSTP1_HUMAN Glutathione S-transferase P OS=Homo sapiens GN=GSTP1 PE=1 SV=2	1	14	14	14	1.0749	0.29205495	0.708114998
P09382	P09382	Galectin-1	LGALS1	>sp|P09382|LEG1_HUMAN Galectin-1 OS=Homo sapiens GN=LGALS1 PE=1 SV=2	1	3	3	3	0.68846	0.195181858	0.336462434
P09417	P09417	Dihydropteridine reductase	QDPR	>sp|P09417|DHPR_HUMAN Dihydropteridine reductase OS=Homo sapiens GN=QDPR PE=1 SV=2	1	7	7	7	1.1716	0.196411946	0.302279185
P09429;B2RPK0	P09429	High mobility group protein B1	HMGB1	>sp|P09429|HMGB1_HUMAN High mobility group protein B1 OS=Homo sapiens GN=HMGB1 PE=1 SV=3	2	12	12	11	0.9486	0.851319414	0.888494003
P09488-2;Q03013-2;Q03013;P46439;P09488	P09488-2;Q03013-2;Q03013;P46439;P09488	Glutathione S-transferase Mu 1;Glutathione S-transferase Mu 4;Glutathione S-transferase Mu 5	GSTM1;GSTM4;GSTM5	>sp|P09488-2|GSTM1_HUMAN Isoform 2 of Glutathione S-transferase Mu 1 OS=Homo sapiens GN=GSTM1;>sp|Q03013-2|GSTM4_HUMAN Isoform 2 of Glutathione S-transferase Mu 4 OS=Homo sapiens GN=GSTM4;>sp|Q03013|GSTM4_HUMAN Glutathione S-transferase Mu 4 OS=Homo sapien	5	1	1	1	NA	NA	NA
P09496-2;P09496-5;P09496-4;P09496-3;P09496	P09496-2;P09496-5;P09496-4;P09496-3;P09496	Clathrin light chain A	CLTA	>sp|P09496-2|CLCA_HUMAN Isoform Non-brain of Clathrin light chain A OS=Homo sapiens GN=CLTA;>sp|P09496-5|CLCA_HUMAN Isoform 5 of Clathrin light chain A OS=Homo sapiens GN=CLTA;>sp|P09496-4|CLCA_HUMAN Isoform 4 of Clathrin light chain A OS=Homo sapiens GN=C	5	4	4	4	0.94218	1.192224516	0.4914971
P09497-2;P09497	P09497-2;P09497	Clathrin light chain B	CLTB	>sp|P09497-2|CLCB_HUMAN Isoform Non-brain of Clathrin light chain B OS=Homo sapiens GN=CLTB;>sp|P09497|CLCB_HUMAN Clathrin light chain B OS=Homo sapiens GN=CLTB PE=1 SV=1	2	1	1	1	NA	NA	NA
P09525	P09525	Annexin A4	ANXA4	>sp|P09525|ANXA4_HUMAN Annexin A4 OS=Homo sapiens GN=ANXA4 PE=1 SV=4	1	13	13	13	1.3428	0.344901457	0.714081691
P09543-2;P09543	P09543-2;P09543	"2,3-cyclic-nucleotide 3-phosphodiesterase"	CNP	">sp|P09543-2|CN37_HUMAN Isoform CNPI of 2,3-cyclic-nucleotide 3-phosphodiesterase OS=Homo sapiens GN=CNP;>sp|P09543|CN37_HUMAN 2,3-cyclic-nucleotide 3-phosphodiesterase OS=Homo sapiens GN=CNP PE=1 SV=2"	2	8	8	8	1.3767	0.402521939	0.852006475
P09622	P09622	"Dihydrolipoyl dehydrogenase, mitochondrial"	DLD	">sp|P09622|DLDH_HUMAN Dihydrolipoyl dehydrogenase, mitochondrial OS=Homo sapiens GN=DLD PE=1 SV=2"	1	9	9	9	1.1665	0.233826507	0.778694907
P09668	P09668	Pro-cathepsin H;Cathepsin H mini chain;Cathepsin H;Cathepsin H heavy chain;Cathepsin H light chain	CTSH	>sp|P09668|CATH_HUMAN Pro-cathepsin H OS=Homo sapiens GN=CTSH PE=1 SV=4	1	2	2	2	NA	NA	0.287571174
P09669	P09669	Cytochrome c oxidase subunit 6C	COX6C	>sp|P09669|COX6C_HUMAN Cytochrome c oxidase subunit 6C OS=Homo sapiens GN=COX6C PE=1 SV=2	1	2	2	2	1.0102	0.175196186	0.993344591
P09874	P09874	Poly [ADP-ribose] polymerase 1	PARP1	>sp|P09874|PARP1_HUMAN Poly [ADP-ribose] polymerase 1 OS=Homo sapiens GN=PARP1 PE=1 SV=4	1	40	40	40	1.0086	1.091400491	0.982800983
P09884	P09884	DNA polymerase alpha catalytic subunit	POLA1	>sp|P09884|DPOLA_HUMAN DNA polymerase alpha catalytic subunit OS=Homo sapiens GN=POLA1 PE=1 SV=2	1	2	2	2	NA	NA	NA
P09960;P09960-2;P09960-4;P09960-3	P09960;P09960-2;P09960-4;P09960-3	Leukotriene A-4 hydrolase	LTA4H	>sp|P09960|LKHA4_HUMAN Leukotriene A-4 hydrolase OS=Homo sapiens GN=LTA4H PE=1 SV=2;>sp|P09960-2|LKHA4_HUMAN Isoform 2 of Leukotriene A-4 hydrolase OS=Homo sapiens GN=LTA4H;>sp|P09960-4|LKHA4_HUMAN Isoform 4 of Leukotriene A-4 hydrolase OS=Homo sapiens GN=	4	16	16	16	0.99332	0.247156221	0.935453695
P09972	P09972	Fructose-bisphosphate aldolase C	ALDOC	>sp|P09972|ALDOC_HUMAN Fructose-bisphosphate aldolase C OS=Homo sapiens GN=ALDOC PE=1 SV=2	1	15	14	14	1.1204	0.355995234	0.627116518
Q71UI9;P0C0S5;Q71UI9-3;Q71UI9-4;Q71UI9-2	Q71UI9;P0C0S5;Q71UI9-3;Q71UI9-4;Q71UI9-2	Histone H2A.V;Histone H2A.Z	H2AFV;H2AFZ	>sp|Q71UI9|H2AV_HUMAN Histone H2A.V OS=Homo sapiens GN=H2AFV PE=1 SV=3;>sp|P0C0S5|H2AZ_HUMAN Histone H2A.Z OS=Homo sapiens GN=H2AFZ PE=1 SV=2;>sp|Q71UI9-3|H2AV_HUMAN Isoform 3 of Histone H2A.V OS=Homo sapiens GN=H2AFV;>sp|Q71UI9-4|H2AV_HUMAN Isoform 4 of H	5	5	5	3	0.98561	1.166346515	1.103972092
Q9BQY4;P0C7M4	Q9BQY4;P0C7M4	Rhox homeobox family member 2;Rhox homeobox family member 2B	RHOXF2;RHOXF2B	>sp|Q9BQY4|RHXF2_HUMAN Rhox homeobox family member 2 OS=Homo sapiens GN=RHOXF2 PE=1 SV=1;>sp|P0C7M4|RHF2B_HUMAN Rhox homeobox family member 2B OS=Homo sapiens GN=RHOXF2B PE=2 SV=1	2	4	4	4	0.68524	NA	NA
P0CW27	P0CW27	Coiled-coil domain-containing protein 166	CCDC166	>sp|P0CW27|CC166_HUMAN Coiled-coil domain-containing protein 166 OS=Homo sapiens GN=CCDC166 PE=4 SV=1	1	1	1	1	NA	NA	NA
P10253	P10253	Lysosomal alpha-glucosidase;76 kDa lysosomal alpha-glucosidase;70 kDa lysosomal alpha-glucosidase	GAA	>sp|P10253|LYAG_HUMAN Lysosomal alpha-glucosidase OS=Homo sapiens GN=GAA PE=1 SV=4	1	1	1	1	NA	NA	NA
P10398;P04049;P04049-2;P15056	P10398;P04049;P04049-2;P15056	Serine/threonine-protein kinase A-Raf;RAF proto-oncogene serine/threonine-protein kinase;Serine/threonine-protein kinase B-raf	ARAF;RAF1;BRAF	>sp|P10398|ARAF_HUMAN Serine/threonine-protein kinase A-Raf OS=Homo sapiens GN=ARAF PE=1 SV=2;>sp|P04049|RAF1_HUMAN RAF proto-oncogene serine/threonine-protein kinase OS=Homo sapiens GN=RAF1 PE=1 SV=1;>sp|P04049-2|RAF1_HUMAN Isoform 2 of RAF proto-oncogene	4	4	4	4	NA	NA	NA
P10412	P10412	Histone H1.4	HIST1H1E	>sp|P10412|H14_HUMAN Histone H1.4 OS=Homo sapiens GN=HIST1H1E PE=1 SV=2	1	8	1	1	0.86021	NA	1.29035588
P10415-2;P10415	P10415-2;P10415	Apoptosis regulator Bcl-2	BCL2	>sp|P10415-2|BCL2_HUMAN Isoform Beta of Apoptosis regulator Bcl-2 OS=Homo sapiens GN=BCL2;>sp|P10415|BCL2_HUMAN Apoptosis regulator Bcl-2 OS=Homo sapiens GN=BCL2 PE=1 SV=2	2	1	1	1	NA	NA	NA
P10515	P10515	"Dihydrolipoyllysine-residue acetyltransferase component of pyruvate dehydrogenase complex, mitochondrial"	DLAT	">sp|P10515|ODP2_HUMAN Dihydrolipoyllysine-residue acetyltransferase component of pyruvate dehydrogenase complex, mitochondrial OS=Homo sapiens GN=DLAT PE=1 SV=3"	1	9	9	9	0.95023	0.658907363	0.989707047
P10606	P10606	"Cytochrome c oxidase subunit 5B, mitochondrial"	COX5B	">sp|P10606|COX5B_HUMAN Cytochrome c oxidase subunit 5B, mitochondrial OS=Homo sapiens GN=COX5B PE=1 SV=2"	1	4	4	4	0.64778	0.098625551	0.881057269
P10619	P10619	Lysosomal protective protein;Lysosomal protective protein 32 kDa chain;Lysosomal protective protein 20 kDa chain	CTSA	>sp|P10619|PPGB_HUMAN Lysosomal protective protein OS=Homo sapiens GN=CTSA PE=1 SV=2	1	2	2	2	NA	NA	NA
P10620-2;P10620	P10620-2;P10620	Microsomal glutathione S-transferase 1	MGST1	>sp|P10620-2|MGST1_HUMAN Isoform 2 of Microsomal glutathione S-transferase 1 OS=Homo sapiens GN=MGST1;>sp|P10620|MGST1_HUMAN Microsomal glutathione S-transferase 1 OS=Homo sapiens GN=MGST1 PE=1 SV=1	2	1	1	1	NA	NA	NA
P10644;P31321	P10644	"cAMP-dependent protein kinase type I-alpha regulatory subunit;cAMP-dependent protein kinase type I-alpha regulatory subunit, N-terminally processed"	PRKAR1A	>sp|P10644|KAP0_HUMAN cAMP-dependent protein kinase type I-alpha regulatory subunit OS=Homo sapiens GN=PRKAR1A PE=1 SV=1	2	9	9	9	1.0087	0.702693934	0.983187494
P10768	P10768	S-formylglutathione hydrolase	ESD	>sp|P10768|ESTD_HUMAN S-formylglutathione hydrolase OS=Homo sapiens GN=ESD PE=1 SV=2	1	7	7	7	1.0461	0.670317502	0.865126741
P10809	P10809	"60 kDa heat shock protein, mitochondrial"	HSPD1	">sp|P10809|CH60_HUMAN 60 kDa heat shock protein, mitochondrial OS=Homo sapiens GN=HSPD1 PE=1 SV=2"	1	34	34	34	1.3584	0.121880528	0.680364675
P11021	P11021	78 kDa glucose-regulated protein	HSPA5	>sp|P11021|GRP78_HUMAN 78 kDa glucose-regulated protein OS=Homo sapiens GN=HSPA5 PE=1 SV=2	1	30	30	29	1.4211	0.176666667	0.568828214
P11142;P11142-2	P11142;P11142-2	Heat shock cognate 71 kDa protein	HSPA8	>sp|P11142|HSP7C_HUMAN Heat shock cognate 71 kDa protein OS=Homo sapiens GN=HSPA8 PE=1 SV=1;>sp|P11142-2|HSP7C_HUMAN Isoform 2 of Heat shock cognate 71 kDa protein OS=Homo sapiens GN=HSPA8	2	26	25	19	1.1129	0.578467571	0.81685999
P11166	P11166	"Solute carrier family 2, facilitated glucose transporter member 1"	SLC2A1	">sp|P11166|GTR1_HUMAN Solute carrier family 2, facilitated glucose transporter member 1 OS=Homo sapiens GN=SLC2A1 PE=1 SV=2"	1	5	5	5	NA	NA	1.062112329
P11169;Q8TDB8-2;Q8TDB8	P11169;Q8TDB8-2;Q8TDB8	"Solute carrier family 2, facilitated glucose transporter member 3;Solute carrier family 2, facilitated glucose transporter member 14"	SLC2A3;SLC2A14	">sp|P11169|GTR3_HUMAN Solute carrier family 2, facilitated glucose transporter member 3 OS=Homo sapiens GN=SLC2A3 PE=1 SV=1;>sp|Q8TDB8-2|GTR14_HUMAN Isoform 2 of Solute carrier family 2, facilitated glucose transporter member 14 OS=Homo sapiens GN=SLC2A14;"	3	1	1	1	NA	NA	NA
P11171-5;P11171-2;P11171;P11171-6;P11171-4;P11171-3;P11171-7	P11171-5;P11171-2;P11171;P11171-6;P11171-4;P11171-3;P11171-7	Protein 4.1	EPB41	>sp|P11171-5|41_HUMAN Isoform 5 of Protein 4.1 OS=Homo sapiens GN=EPB41;>sp|P11171-2|41_HUMAN Isoform 2 of Protein 4.1 OS=Homo sapiens GN=EPB41;>sp|P11171|41_HUMAN Protein 4.1 OS=Homo sapiens GN=EPB41 PE=1 SV=4;>sp|P11171-6|41_HUMAN Isoform 6 of Protein 4.	7	6	6	6	1.3487	NA	NA
P11177-2;P11177;P11177-3	P11177-2;P11177;P11177-3	"Pyruvate dehydrogenase E1 component subunit beta, mitochondrial"	PDHB	">sp|P11177-2|ODPB_HUMAN Isoform 2 of Pyruvate dehydrogenase E1 component subunit beta, mitochondrial OS=Homo sapiens GN=PDHB;>sp|P11177|ODPB_HUMAN Pyruvate dehydrogenase E1 component subunit beta, mitochondrial OS=Homo sapiens GN=PDHB PE=1 SV=3;>sp|P11177-"	3	9	9	9	1.0026	0.553409571	1.03117234
P11216	P11216	"Glycogen phosphorylase, brain form"	PYGB	">sp|P11216|PYGB_HUMAN Glycogen phosphorylase, brain form OS=Homo sapiens GN=PYGB PE=1 SV=5"	1	14	11	10	1.2016	0.63939473	0.869640838
P11217-2;P11217	P11217-2;P11217	"Glycogen phosphorylase, muscle form"	PYGM	">sp|P11217-2|PYGM_HUMAN Isoform 2 of Glycogen phosphorylase, muscle form OS=Homo sapiens GN=PYGM;>sp|P11217|PYGM_HUMAN Glycogen phosphorylase, muscle form OS=Homo sapiens GN=PYGM PE=1 SV=6"	2	7	2	2	NA	NA	NA
P11233	P11233	Ras-related protein Ral-A	RALA	>sp|P11233|RALA_HUMAN Ras-related protein Ral-A OS=Homo sapiens GN=RALA PE=1 SV=1	1	5	5	3	1.0825	0.149767481	0.845522956
P11234	P11234	Ras-related protein Ral-B	RALB	>sp|P11234|RALB_HUMAN Ras-related protein Ral-B OS=Homo sapiens GN=RALB PE=1 SV=1	1	4	2	2	0.91107	NA	0.748559024
P11279	P11279	Lysosome-associated membrane glycoprotein 1	LAMP1	>sp|P11279|LAMP1_HUMAN Lysosome-associated membrane glycoprotein 1 OS=Homo sapiens GN=LAMP1 PE=1 SV=3	1	3	3	3	1.0323	NA	0.811030008
P11310;P11310-2	P11310;P11310-2	"Medium-chain specific acyl-CoA dehydrogenase, mitochondrial"	ACADM	">sp|P11310|ACADM_HUMAN Medium-chain specific acyl-CoA dehydrogenase, mitochondrial OS=Homo sapiens GN=ACADM PE=1 SV=1;>sp|P11310-2|ACADM_HUMAN Isoform 2 of Medium-chain specific acyl-CoA dehydrogenase, mitochondrial OS=Homo sapiens GN=ACADM"	2	9	9	9	1.0697	0.138349611	0.996611521
P11413;P11413-2;P11413-3	P11413;P11413-2;P11413-3	Glucose-6-phosphate 1-dehydrogenase	G6PD	>sp|P11413|G6PD_HUMAN Glucose-6-phosphate 1-dehydrogenase OS=Homo sapiens GN=G6PD PE=1 SV=4;>sp|P11413-2|G6PD_HUMAN Isoform Long of Glucose-6-phosphate 1-dehydrogenase OS=Homo sapiens GN=G6PD;>sp|P11413-3|G6PD_HUMAN Isoform 3 of Glucose-6-phosphate 1-dehyd	3	18	18	18	1.0985	0.263487519	0.894694462
P11498	P11498	"Pyruvate carboxylase, mitochondrial"	PC	">sp|P11498|PYC_HUMAN Pyruvate carboxylase, mitochondrial OS=Homo sapiens GN=PC PE=1 SV=2"	1	1	1	1	NA	NA	NA
P11532-3;P11532-2;P11532-4;P11532	P11532-3;P11532-2;P11532-4;P11532	Dystrophin	DMD	>sp|P11532-3|DMD_HUMAN Isoform 2 of Dystrophin OS=Homo sapiens GN=DMD;>sp|P11532-2|DMD_HUMAN Isoform 1 of Dystrophin OS=Homo sapiens GN=DMD;>sp|P11532-4|DMD_HUMAN Isoform 3 of Dystrophin OS=Homo sapiens GN=DMD;>sp|P11532|DMD_HUMAN Dystrophin OS=Homo sapien	4	1	1	1	NA	NA	NA
P11586	P11586	"C-1-tetrahydrofolate synthase, cytoplasmic;Methylenetetrahydrofolate dehydrogenase;Methenyltetrahydrofolate cyclohydrolase;Formyltetrahydrofolate synthetase;C-1-tetrahydrofolate synthase, cytoplasmic, N-terminally processed"	MTHFD1	">sp|P11586|C1TC_HUMAN C-1-tetrahydrofolate synthase, cytoplasmic OS=Homo sapiens GN=MTHFD1 PE=1 SV=3"	1	29	29	29	1.0225	0.594085189	0.968054211
P11717	P11717	Cation-independent mannose-6-phosphate receptor	IGF2R	>sp|P11717|MPRI_HUMAN Cation-independent mannose-6-phosphate receptor OS=Homo sapiens GN=IGF2R PE=1 SV=3	1	10	10	10	0.78373	NA	NA
P11766	P11766	Alcohol dehydrogenase class-3	ADH5	>sp|P11766|ADHX_HUMAN Alcohol dehydrogenase class-3 OS=Homo sapiens GN=ADH5 PE=1 SV=4	1	6	6	6	1.1874	NA	0.695216908
P11802	P11802	Cyclin-dependent kinase 4	CDK4	>sp|P11802|CDK4_HUMAN Cyclin-dependent kinase 4 OS=Homo sapiens GN=CDK4 PE=1 SV=2	1	3	2	2	NA	NA	NA
P11908;P11908-2	P11908;P11908-2	Ribose-phosphate pyrophosphokinase 2	PRPS2	>sp|P11908|PRPS2_HUMAN Ribose-phosphate pyrophosphokinase 2 OS=Homo sapiens GN=PRPS2 PE=1 SV=2;>sp|P11908-2|PRPS2_HUMAN Isoform 2 of Ribose-phosphate pyrophosphokinase 2 OS=Homo sapiens GN=PRPS2	2	9	9	5	1.1732	0.231832947	0.773395205
P11940;P11940-2;Q9H361;Q4VXU2;Q96DU9-2;Q96DU9	P11940;P11940-2	Polyadenylate-binding protein 1	PABPC1	>sp|P11940|PABP1_HUMAN Polyadenylate-binding protein 1 OS=Homo sapiens GN=PABPC1 PE=1 SV=2;>sp|P11940-2|PABP1_HUMAN Isoform 2 of Polyadenylate-binding protein 1 OS=Homo sapiens GN=PABPC1	6	27	27	18	1.0444	1.023800119	0.987556785
P12004	P12004	Proliferating cell nuclear antigen	PCNA	>sp|P12004|PCNA_HUMAN Proliferating cell nuclear antigen OS=Homo sapiens GN=PCNA PE=1 SV=1	1	8	8	8	1.2835	0.254005606	0.583907509
P12074	P12074	"Cytochrome c oxidase subunit 6A1, mitochondrial"	COX6A1	">sp|P12074|CX6A1_HUMAN Cytochrome c oxidase subunit 6A1, mitochondrial OS=Homo sapiens GN=COX6A1 PE=1 SV=4"	1	2	2	2	NA	NA	NA
P12236	P12236	ADP/ATP translocase 3	SLC25A6	>sp|P12236|ADT3_HUMAN ADP/ATP translocase 3 OS=Homo sapiens GN=SLC25A6 PE=1 SV=4	1	12	5	4	0.90027	0.381130812	1.079843639
P12268	P12268	Inosine-5-monophosphate dehydrogenase 2	IMPDH2	>sp|P12268|IMDH2_HUMAN Inosine-5-monophosphate dehydrogenase 2 OS=Homo sapiens GN=IMPDH2 PE=1 SV=2	1	13	13	13	1.2011	0.410359508	0.591296121
P12694	P12694	"2-oxoisovalerate dehydrogenase subunit alpha, mitochondrial"	BCKDHA	">sp|P12694|ODBA_HUMAN 2-oxoisovalerate dehydrogenase subunit alpha, mitochondrial OS=Homo sapiens GN=BCKDHA PE=1 SV=2"	1	2	2	2	NA	NA	NA
P12724	P12724	Eosinophil cationic protein	RNASE3	>sp|P12724|ECP_HUMAN Eosinophil cationic protein OS=Homo sapiens GN=RNASE3 PE=1 SV=2	1	1	1	1	NA	NA	NA
P12814;P12814-3;P12814-2;P12814-4;P35609;Q08043	P12814;P12814-3;P12814-2;P12814-4	Alpha-actinin-1	ACTN1	>sp|P12814|ACTN1_HUMAN Alpha-actinin-1 OS=Homo sapiens GN=ACTN1 PE=1 SV=2;>sp|P12814-3|ACTN1_HUMAN Isoform 3 of Alpha-actinin-1 OS=Homo sapiens GN=ACTN1;>sp|P12814-2|ACTN1_HUMAN Isoform 2 of Alpha-actinin-1 OS=Homo sapiens GN=ACTN1;>sp|P12814-4|ACTN1_HUMAN	6	39	26	26	1.0025	0.766588488	0.977230529
P12955-2;P12955;P12955-3	P12955-2;P12955;P12955-3	Xaa-Pro dipeptidase	PEPD	>sp|P12955-2|PEPD_HUMAN Isoform 2 of Xaa-Pro dipeptidase OS=Homo sapiens GN=PEPD;>sp|P12955|PEPD_HUMAN Xaa-Pro dipeptidase OS=Homo sapiens GN=PEPD PE=1 SV=3;>sp|P12955-3|PEPD_HUMAN Isoform 3 of Xaa-Pro dipeptidase OS=Homo sapiens GN=PEPD	3	3	3	3	0.97703	NA	NA
P13073	P13073	"Cytochrome c oxidase subunit 4 isoform 1, mitochondrial"	COX4I1	">sp|P13073|COX41_HUMAN Cytochrome c oxidase subunit 4 isoform 1, mitochondrial OS=Homo sapiens GN=COX4I1 PE=1 SV=1"	1	6	6	6	0.96278	0.126426516	0.992358837
P13196	P13196	"5-aminolevulinate synthase, nonspecific, mitochondrial"	ALAS1	">sp|P13196|HEM1_HUMAN 5-aminolevulinate synthase, nonspecific, mitochondrial OS=Homo sapiens GN=ALAS1 PE=1 SV=2"	1	2	2	2	NA	NA	NA
P13473-2;P13473;P13473-3	P13473-2;P13473;P13473-3	Lysosome-associated membrane glycoprotein 2	LAMP2	>sp|P13473-2|LAMP2_HUMAN Isoform LAMP-2B of Lysosome-associated membrane glycoprotein 2 OS=Homo sapiens GN=LAMP2;>sp|P13473|LAMP2_HUMAN Lysosome-associated membrane glycoprotein 2 OS=Homo sapiens GN=LAMP2 PE=1 SV=2;>sp|P13473-3|LAMP2_HUMAN Isoform LAMP-2C 	3	3	3	3	1.2986	0.03505739	0.546567556
P13489	P13489	Ribonuclease inhibitor	RNH1	>sp|P13489|RINI_HUMAN Ribonuclease inhibitor OS=Homo sapiens GN=RNH1 PE=1 SV=2	1	4	4	4	0.94637	NA	NA
P13498	P13498	Cytochrome b-245 light chain	CYBA	>sp|P13498|CY24A_HUMAN Cytochrome b-245 light chain OS=Homo sapiens GN=CYBA PE=1 SV=3	1	1	1	1	NA	NA	NA
P13612	P13612	Integrin alpha-4	ITGA4	>sp|P13612|ITA4_HUMAN Integrin alpha-4 OS=Homo sapiens GN=ITGA4 PE=1 SV=3	1	2	2	2	NA	NA	0.86918731
P13639	P13639	Elongation factor 2	EEF2	>sp|P13639|EF2_HUMAN Elongation factor 2 OS=Homo sapiens GN=EEF2 PE=1 SV=4	1	30	30	30	1.1094	0.633657317	0.925668796
P13667	P13667	Protein disulfide-isomerase A4	PDIA4	>sp|P13667|PDIA4_HUMAN Protein disulfide-isomerase A4 OS=Homo sapiens GN=PDIA4 PE=1 SV=2	1	30	30	30	1.4957	0.096832758	0.56557887
P13674;P13674-3;P13674-2	P13674;P13674-3;P13674-2	Prolyl 4-hydroxylase subunit alpha-1	P4HA1	>sp|P13674|P4HA1_HUMAN Prolyl 4-hydroxylase subunit alpha-1 OS=Homo sapiens GN=P4HA1 PE=1 SV=2;>sp|P13674-3|P4HA1_HUMAN Isoform 3 of Prolyl 4-hydroxylase subunit alpha-1 OS=Homo sapiens GN=P4HA1;>sp|P13674-2|P4HA1_HUMAN Isoform 2 of Prolyl 4-hydroxylase su	3	16	16	16	1.2217	0.173220122	0.710530055
P13727	P13727	Bone marrow proteoglycan;Eosinophil granule major basic protein	PRG2	>sp|P13727|PRG2_HUMAN Bone marrow proteoglycan OS=Homo sapiens GN=PRG2 PE=1 SV=2	1	5	5	5	1.0971	0.827669337	0.777665448
P13796;P13797;Q14651	P13796	Plastin-2	LCP1	>sp|P13796|PLSL_HUMAN Plastin-2 OS=Homo sapiens GN=LCP1 PE=1 SV=6	3	31	31	31	1.2098	0.261863627	0.708064859
P13798	P13798	Acylamino-acid-releasing enzyme	APEH	>sp|P13798|ACPH_HUMAN Acylamino-acid-releasing enzyme OS=Homo sapiens GN=APEH PE=1 SV=4	1	7	7	7	1.1666	0.214779166	0.77621672
P13804-2;P13804	P13804-2;P13804	"Electron transfer flavoprotein subunit alpha, mitochondrial"	ETFA	">sp|P13804-2|ETFA_HUMAN Isoform 2 of Electron transfer flavoprotein subunit alpha, mitochondrial OS=Homo sapiens GN=ETFA;>sp|P13804|ETFA_HUMAN Electron transfer flavoprotein subunit alpha, mitochondrial OS=Homo sapiens GN=ETFA PE=1 SV=1"	2	7	7	7	1.0332	0.155719729	0.929281665
P13807-2;P13807	P13807-2;P13807	"Glycogen [starch] synthase, muscle"	GYS1	">sp|P13807-2|GYS1_HUMAN Isoform 2 of Glycogen [starch] synthase, muscle OS=Homo sapiens GN=GYS1;>sp|P13807|GYS1_HUMAN Glycogen [starch] synthase, muscle OS=Homo sapiens GN=GYS1 PE=1 SV=2"	2	5	5	5	1.1244	0.355459157	0.735240056
P13861;P31323	P13861	cAMP-dependent protein kinase type II-alpha regulatory subunit	PRKAR2A	>sp|P13861|KAP2_HUMAN cAMP-dependent protein kinase type II-alpha regulatory subunit OS=Homo sapiens GN=PRKAR2A PE=1 SV=2	2	7	7	7	1.0036	0.863100396	0.941796949
Q5VT79;Q5T2P8;P13928;Q5VT79-2	Q5VT79;Q5T2P8;P13928	Annexin A8-like protein 2;Annexin A8-like protein 1;Annexin A8	ANXA8L2;ANXA8L1;ANXA8	>sp|Q5VT79|AXA82_HUMAN Annexin A8-like protein 2 OS=Homo sapiens GN=ANXA8L2 PE=2 SV=1;>sp|Q5T2P8|AXA81_HUMAN Annexin A8-like protein 1 OS=Homo sapiens GN=ANXA8L1 PE=1 SV=1;>sp|P13928|ANXA8_HUMAN Annexin A8 OS=Homo sapiens GN=ANXA8 PE=1 SV=3	4	5	5	5	1.5524	0.251049964	0.804569957
P13995	P13995	"Bifunctional methylenetetrahydrofolate dehydrogenase/cyclohydrolase, mitochondrial;NAD-dependent methylenetetrahydrofolate dehydrogenase;Methenyltetrahydrofolate cyclohydrolase"	MTHFD2	">sp|P13995|MTDC_HUMAN Bifunctional methylenetetrahydrofolate dehydrogenase/cyclohydrolase, mitochondrial OS=Homo sapiens GN=MTHFD2 PE=1 SV=2"	1	7	7	7	0.87806	NA	0.700378204
P14174	P14174	Macrophage migration inhibitory factor	MIF	>sp|P14174|MIF_HUMAN Macrophage migration inhibitory factor OS=Homo sapiens GN=MIF PE=1 SV=4	1	2	2	2	0.93937	NA	NA
P14209-3;P14209	P14209-3;P14209	CD99 antigen	CD99	>sp|P14209-3|CD99_HUMAN Isoform 3 of CD99 antigen OS=Homo sapiens GN=CD99;>sp|P14209|CD99_HUMAN CD99 antigen OS=Homo sapiens GN=CD99 PE=1 SV=1	2	1	1	1	NA	NA	NA
P14314-2;P14314	P14314-2;P14314	Glucosidase 2 subunit beta	PRKCSH	>sp|P14314-2|GLU2B_HUMAN Isoform 2 of Glucosidase 2 subunit beta OS=Homo sapiens GN=PRKCSH;>sp|P14314|GLU2B_HUMAN Glucosidase 2 subunit beta OS=Homo sapiens GN=PRKCSH PE=1 SV=2	2	10	10	10	1.3703	0.060541114	0.321326436
P14317	P14317	Hematopoietic lineage cell-specific protein	HCLS1	>sp|P14317|HCLS1_HUMAN Hematopoietic lineage cell-specific protein OS=Homo sapiens GN=HCLS1 PE=1 SV=3	1	11	11	11	1.0123	0.617924101	0.905715062
P14324-2;P14324	P14324-2;P14324	Farnesyl pyrophosphate synthase	FDPS	>sp|P14324-2|FPPS_HUMAN Isoform 2 of Farnesyl pyrophosphate synthase OS=Homo sapiens GN=FDPS;>sp|P14324|FPPS_HUMAN Farnesyl pyrophosphate synthase OS=Homo sapiens GN=FDPS PE=1 SV=4	2	4	4	4	0.92012	0.215548689	0.996710854
P14406	P14406	"Cytochrome c oxidase subunit 7A2, mitochondrial"	COX7A2	">sp|P14406|CX7A2_HUMAN Cytochrome c oxidase subunit 7A2, mitochondrial OS=Homo sapiens GN=COX7A2 PE=1 SV=1"	1	2	2	2	0.91453	0.182243085	1.005146349
P14550	P14550	Alcohol dehydrogenase [NADP(+)]	AKR1A1	>sp|P14550|AK1A1_HUMAN Alcohol dehydrogenase [NADP(+)] OS=Homo sapiens GN=AKR1A1 PE=1 SV=3	1	8	8	8	1.1506	0.36203172	0.683620454
P14618;P14618-3	P14618;P14618-3	Pyruvate kinase PKM	PKM	>sp|P14618|KPYM_HUMAN Pyruvate kinase PKM OS=Homo sapiens GN=PKM PE=1 SV=4;>sp|P14618-3|KPYM_HUMAN Isoform 3 of Pyruvate kinase PKM OS=Homo sapiens GN=PKM	2	26	26	3	1.108	0.491849809	0.810964236
P14618-2;P30613-2;P30613	P14618-2	Pyruvate kinase PKM	PKM	>sp|P14618-2|KPYM_HUMAN Isoform M1 of Pyruvate kinase PKM OS=Homo sapiens GN=PKM	3	24	1	1	NA	NA	NA
P14621	P14621	Acylphosphatase-2	ACYP2	>sp|P14621|ACYP2_HUMAN Acylphosphatase-2 OS=Homo sapiens GN=ACYP2 PE=1 SV=2	1	3	3	3	NA	NA	0.409836066
P14625;Q58FF3	P14625	Endoplasmin	HSP90B1	>sp|P14625|ENPL_HUMAN Endoplasmin OS=Homo sapiens GN=HSP90B1 PE=1 SV=1	2	33	32	32	1.4895	0.093536234	0.588685465
P14635	P14635	G2/mitotic-specific cyclin-B1	CCNB1	>sp|P14635|CCNB1_HUMAN G2/mitotic-specific cyclin-B1 OS=Homo sapiens GN=CCNB1 PE=1 SV=1	1	3	3	3	NA	NA	NA
P14735;P14735-2	P14735	Insulin-degrading enzyme	IDE	>sp|P14735|IDE_HUMAN Insulin-degrading enzyme OS=Homo sapiens GN=IDE PE=1 SV=4	2	12	12	12	1.1862	0.31122752	0.824946378
P14859-4;P14859-5;P14859-3;P14859;P14859-2	P14859-4;P14859-5;P14859-3;P14859;P14859-2	"POU domain, class 2, transcription factor 1"	POU2F1	">sp|P14859-4|PO2F1_HUMAN Isoform 4 of POU domain, class 2, transcription factor 1 OS=Homo sapiens GN=POU2F1;>sp|P14859-5|PO2F1_HUMAN Isoform 5 of POU domain, class 2, transcription factor 1 OS=Homo sapiens GN=POU2F1;>sp|P14859-3|PO2F1_HUMAN Isoform 3 of PO"	5	1	1	1	NA	NA	NA
P14866;P14866-2	P14866;P14866-2	Heterogeneous nuclear ribonucleoprotein L	HNRNPL	>sp|P14866|HNRPL_HUMAN Heterogeneous nuclear ribonucleoprotein L OS=Homo sapiens GN=HNRNPL PE=1 SV=2;>sp|P14866-2|HNRPL_HUMAN Isoform 2 of Heterogeneous nuclear ribonucleoprotein L OS=Homo sapiens GN=HNRNPL	2	11	11	11	0.88701	1.059486384	1.020699792
P14927;P14927-2	P14927;P14927-2	Cytochrome b-c1 complex subunit 7	UQCRB	>sp|P14927|QCR7_HUMAN Cytochrome b-c1 complex subunit 7 OS=Homo sapiens GN=UQCRB PE=1 SV=2;>sp|P14927-2|QCR7_HUMAN Isoform 2 of Cytochrome b-c1 complex subunit 7 OS=Homo sapiens GN=UQCRB	2	5	5	5	1.0037	0.148364032	0.777181938
P15121;C9JRZ8-2;C9JRZ8	P15121	Aldose reductase	AKR1B1	>sp|P15121|ALDR_HUMAN Aldose reductase OS=Homo sapiens GN=AKR1B1 PE=1 SV=3	3	10	10	10	0.98279	0.362112582	0.739699682
P15144	P15144	Aminopeptidase N	ANPEP	>sp|P15144|AMPN_HUMAN Aminopeptidase N OS=Homo sapiens GN=ANPEP PE=1 SV=4	1	28	28	28	0.92124	0.104731902	1.090048943
P15153	P15153	Ras-related C3 botulinum toxin substrate 2	RAC2	>sp|P15153|RAC2_HUMAN Ras-related C3 botulinum toxin substrate 2 OS=Homo sapiens GN=RAC2 PE=1 SV=1	1	4	1	1	NA	NA	NA
P15170-2;P15170-3;P15170;Q8IYD1	P15170-2;P15170-3;P15170;Q8IYD1	Eukaryotic peptide chain release factor GTP-binding subunit ERF3A;Eukaryotic peptide chain release factor GTP-binding subunit ERF3B	GSPT1;GSPT2	>sp|P15170-2|ERF3A_HUMAN Isoform 2 of Eukaryotic peptide chain release factor GTP-binding subunit ERF3A OS=Homo sapiens GN=GSPT1;>sp|P15170-3|ERF3A_HUMAN Isoform 3 of Eukaryotic peptide chain release factor GTP-binding subunit ERF3A OS=Homo sapiens GN=GSPT	4	14	14	14	1.0789	0.629442928	0.802697062
P15291-2;P15291	P15291-2;P15291	"Beta-1,4-galactosyltransferase 1;Lactose synthase A protein;N-acetyllactosamine synthase;Beta-N-acetylglucosaminylglycopeptide beta-1,4-galactosyltransferase;Beta-N-acetylglucosaminyl-glycolipid beta-1,4-galactosyltransferase;Processed beta-1,4-galactosyltransferase 1"	B4GALT1	">sp|P15291-2|B4GT1_HUMAN Isoform Short of Beta-1,4-galactosyltransferase 1 OS=Homo sapiens GN=B4GALT1;>sp|P15291|B4GT1_HUMAN Beta-1,4-galactosyltransferase 1 OS=Homo sapiens GN=B4GALT1 PE=1 SV=5"	2	1	1	1	NA	NA	NA
P15311;P35241-3	P15311	Ezrin	EZR	>sp|P15311|EZRI_HUMAN Ezrin OS=Homo sapiens GN=EZR PE=1 SV=4	2	17	8	7	0.86664	0.677139553	0.963762529
P15408-3;P15408	P15408-3;P15408	Fos-related antigen 2	FOSL2	>sp|P15408-3|FOSL2_HUMAN Isoform 3 of Fos-related antigen 2 OS=Homo sapiens GN=FOSL2;>sp|P15408|FOSL2_HUMAN Fos-related antigen 2 OS=Homo sapiens GN=FOSL2 PE=1 SV=1	2	1	1	1	NA	NA	NA
P15529-7;P15529-4;P15529-6;P15529-3;P15529-5;P15529-2;P15529-16;P15529-15;P15529-9;P15529-12;P15529-14;P15529-8;P15529-11;P15529-13;P15529-10;P15529	P15529-7;P15529-4;P15529-6;P15529-3;P15529-5;P15529-2;P15529-16;P15529-15;P15529-9;P15529-12;P15529-14;P15529-8;P15529-11;P15529-13;P15529-10;P15529	Membrane cofactor protein	CD46	>sp|P15529-7|MCP_HUMAN Isoform L of Membrane cofactor protein OS=Homo sapiens GN=CD46;>sp|P15529-4|MCP_HUMAN Isoform F of Membrane cofactor protein OS=Homo sapiens GN=CD46;>sp|P15529-6|MCP_HUMAN Isoform J of Membrane cofactor protein OS=Homo sapiens GN=CD4	16	3	3	3	0.70507	NA	1.318721895
P15531;P15531-2	P15531;P15531-2	Nucleoside diphosphate kinase A	NME1	>sp|P15531|NDKA_HUMAN Nucleoside diphosphate kinase A OS=Homo sapiens GN=NME1 PE=1 SV=1;>sp|P15531-2|NDKA_HUMAN Isoform 2 of Nucleoside diphosphate kinase A OS=Homo sapiens GN=NME1	2	8	1	1	1.0416	0.439946192	0.640573954
P15559-3;P15559-2;P15559	P15559-3;P15559-2;P15559	NAD(P)H dehydrogenase [quinone] 1	NQO1	>sp|P15559-3|NQO1_HUMAN Isoform 3 of NAD(P)H dehydrogenase [quinone] 1 OS=Homo sapiens GN=NQO1;>sp|P15559-2|NQO1_HUMAN Isoform 2 of NAD(P)H dehydrogenase [quinone] 1 OS=Homo sapiens GN=NQO1;>sp|P15559|NQO1_HUMAN NAD(P)H dehydrogenase [quinone] 1 OS=Homo sa	3	9	9	9	1.0937	0.345932117	1.178925527
P15848-2;P15848	P15848-2;P15848	Arylsulfatase B	ARSB	>sp|P15848-2|ARSB_HUMAN Isoform 2 of Arylsulfatase B OS=Homo sapiens GN=ARSB;>sp|P15848|ARSB_HUMAN Arylsulfatase B OS=Homo sapiens GN=ARSB PE=1 SV=1	2	1	1	1	NA	NA	NA
P15927;P15927-2;P15927-3	P15927;P15927-2;P15927-3	Replication protein A 32 kDa subunit	RPA2	>sp|P15927|RFA2_HUMAN Replication protein A 32 kDa subunit OS=Homo sapiens GN=RPA2 PE=1 SV=1;>sp|P15927-2|RFA2_HUMAN Isoform 2 of Replication protein A 32 kDa subunit OS=Homo sapiens GN=RPA2;>sp|P15927-3|RFA2_HUMAN Isoform 3 of Replication protein A 32 kDa	3	1	1	1	NA	NA	NA
P16070-18;P16070-12;P16070-14;P16070-13;P16070-11;P16070-10;P16070-16;P16070-8;P16070-17;P16070-6;P16070-4;P16070-3;P16070-7;P16070-5;P16070;P16070-15;P16070-9;P16070-19	P16070-18;P16070-12;P16070-14;P16070-13;P16070-11;P16070-10;P16070-16;P16070-8;P16070-17;P16070-6;P16070-4;P16070-3;P16070-7;P16070-5;P16070	CD44 antigen	CD44	>sp|P16070-18|CD44_HUMAN Isoform 18 of CD44 antigen OS=Homo sapiens GN=CD44;>sp|P16070-12|CD44_HUMAN Isoform 12 of CD44 antigen OS=Homo sapiens GN=CD44;>sp|P16070-14|CD44_HUMAN Isoform 14 of CD44 antigen OS=Homo sapiens GN=CD44;>sp|P16070-13|CD44_HUMAN Iso	18	6	6	6	0.9022	0.179420912	1.072386059
P16150	P16150	Leukosialin	SPN	>sp|P16150|LEUK_HUMAN Leukosialin OS=Homo sapiens GN=SPN PE=1 SV=1	1	3	3	3	NA	0.372884836	1.08054373
P16152;O75828	P16152	Carbonyl reductase [NADPH] 1	CBR1	>sp|P16152|CBR1_HUMAN Carbonyl reductase [NADPH] 1 OS=Homo sapiens GN=CBR1 PE=1 SV=3	2	5	5	5	NA	NA	0.656987057
P16220-3;P16220-2;P16220	P16220-3;P16220-2;P16220	Cyclic AMP-responsive element-binding protein 1	CREB1	>sp|P16220-3|CREB1_HUMAN Isoform 3 of Cyclic AMP-responsive element-binding protein 1 OS=Homo sapiens GN=CREB1;>sp|P16220-2|CREB1_HUMAN Isoform CREB-B of Cyclic AMP-responsive element-binding protein 1 OS=Homo sapiens GN=CREB1;>sp|P16220|CREB1_HUMAN Cyclic	3	1	1	1	NA	NA	NA
P16278-3;P16278;P16278-2	P16278-3;P16278;P16278-2	Beta-galactosidase	GLB1	>sp|P16278-3|BGAL_HUMAN Isoform 3 of Beta-galactosidase OS=Homo sapiens GN=GLB1;>sp|P16278|BGAL_HUMAN Beta-galactosidase OS=Homo sapiens GN=GLB1 PE=1 SV=2;>sp|P16278-2|BGAL_HUMAN Isoform 2 of Beta-galactosidase OS=Homo sapiens GN=GLB1	3	2	2	2	NA	NA	NA
P16284-5;P16284-3;P16284-4;P16284-2;P16284-6;P16284	P16284-5;P16284-3;P16284-4;P16284-2;P16284-6;P16284	Platelet endothelial cell adhesion molecule	PECAM1	>sp|P16284-5|PECA1_HUMAN Isoform Delta14-15 of Platelet endothelial cell adhesion molecule OS=Homo sapiens GN=PECAM1;>sp|P16284-3|PECA1_HUMAN Isoform Delta13 of Platelet endothelial cell adhesion molecule OS=Homo sapiens GN=PECAM1;>sp|P16284-4|PECA1_HUMAN 	6	2	2	2	NA	NA	NA
P16401	P16401	Histone H1.5	HIST1H1B	>sp|P16401|H15_HUMAN Histone H1.5 OS=Homo sapiens GN=HIST1H1B PE=1 SV=3	1	9	9	8	0.90907	1.278010834	1.175074323
P16402	P16402	Histone H1.3	HIST1H1D	>sp|P16402|H13_HUMAN Histone H1.3 OS=Homo sapiens GN=HIST1H1D PE=1 SV=2	1	8	1	1	1.5796	NA	NA
P16403;Q02539;P22492	P16403	Histone H1.2	HIST1H1C	>sp|P16403|H12_HUMAN Histone H1.2 OS=Homo sapiens GN=HIST1H1C PE=1 SV=2	3	8	7	1	0.89368	1.177284632	1.179773955
P16435	P16435	NADPH--cytochrome P450 reductase	POR	>sp|P16435|NCPR_HUMAN NADPH--cytochrome P450 reductase OS=Homo sapiens GN=POR PE=1 SV=2	1	14	14	14	0.99556	0.229548675	1.073560356
P16455	P16455	Methylated-DNA--protein-cysteine methyltransferase	MGMT	>sp|P16455|MGMT_HUMAN Methylated-DNA--protein-cysteine methyltransferase OS=Homo sapiens GN=MGMT PE=1 SV=1	1	1	1	1	NA	NA	NA
P16615-5;P16615-2;P16615-3;P16615;P16615-4	P16615-5;P16615-2;P16615-3;P16615;P16615-4	Sarcoplasmic/endoplasmic reticulum calcium ATPase 2	ATP2A2	>sp|P16615-5|AT2A2_HUMAN Isoform 5 of Sarcoplasmic/endoplasmic reticulum calcium ATPase 2 OS=Homo sapiens GN=ATP2A2;>sp|P16615-2|AT2A2_HUMAN Isoform 2 of Sarcoplasmic/endoplasmic reticulum calcium ATPase 2 OS=Homo sapiens GN=ATP2A2;>sp|P16615-3|AT2A2_HUMAN	5	17	17	11	0.98399	0.604754963	1.129981807
P16885	P16885	"1-phosphatidylinositol 4,5-bisphosphate phosphodiesterase gamma-2"	PLCG2	">sp|P16885|PLCG2_HUMAN 1-phosphatidylinositol 4,5-bisphosphate phosphodiesterase gamma-2 OS=Homo sapiens GN=PLCG2 PE=1 SV=4"	1	25	25	25	0.95232	1.021954511	1.097176964
P16930	P16930	Fumarylacetoacetase	FAH	>sp|P16930|FAAA_HUMAN Fumarylacetoacetase OS=Homo sapiens GN=FAH PE=1 SV=2	1	6	6	6	1.2173	0.415440871	0.831047951
P17066;P48741	P17066;P48741	Heat shock 70 kDa protein 6;Putative heat shock 70 kDa protein 7	HSPA6;HSPA7	>sp|P17066|HSP76_HUMAN Heat shock 70 kDa protein 6 OS=Homo sapiens GN=HSPA6 PE=1 SV=2;>sp|P48741|HSP77_HUMAN Putative heat shock 70 kDa protein 7 OS=Homo sapiens GN=HSPA7 PE=5 SV=2	2	5	1	1	NA	NA	NA
P17096;P17096-3;P17096-2	P17096;P17096-3	High mobility group protein HMG-I/HMG-Y	HMGA1	>sp|P17096|HMGA1_HUMAN High mobility group protein HMG-I/HMG-Y OS=Homo sapiens GN=HMGA1 PE=1 SV=3;>sp|P17096-3|HMGA1_HUMAN Isoform HMG-R of High mobility group protein HMG-I/HMG-Y OS=Homo sapiens GN=HMGA1	3	3	3	3	0.87329	0.932930187	0.983284169
P17174	P17174	"Aspartate aminotransferase, cytoplasmic"	GOT1	">sp|P17174|AATC_HUMAN Aspartate aminotransferase, cytoplasmic OS=Homo sapiens GN=GOT1 PE=1 SV=3"	1	17	17	17	1.1309	0.224882666	0.782227785
P17252	P17252	Protein kinase C alpha type	PRKCA	>sp|P17252|KPCA_HUMAN Protein kinase C alpha type OS=Homo sapiens GN=PRKCA PE=1 SV=4	1	3	1	1	NA	NA	NA
P17275	P17275	Transcription factor jun-B	JUNB	>sp|P17275|JUNB_HUMAN Transcription factor jun-B OS=Homo sapiens GN=JUNB PE=1 SV=1	1	1	1	1	NA	NA	NA
P17302	P17302	Gap junction alpha-1 protein	GJA1	>sp|P17302|CXA1_HUMAN Gap junction alpha-1 protein OS=Homo sapiens GN=GJA1 PE=1 SV=2	1	2	2	2	NA	NA	NA
P17342-3;P17342-2;P17342	P17342-3;P17342-2;P17342	Atrial natriuretic peptide receptor 3	NPR3	>sp|P17342-3|ANPRC_HUMAN Isoform 3 of Atrial natriuretic peptide receptor 3 OS=Homo sapiens GN=NPR3;>sp|P17342-2|ANPRC_HUMAN Isoform 2 of Atrial natriuretic peptide receptor 3 OS=Homo sapiens GN=NPR3;>sp|P17342|ANPRC_HUMAN Atrial natriuretic peptide recept	3	1	1	1	NA	NA	NA
P17568	P17568	NADH dehydrogenase [ubiquinone] 1 beta subcomplex subunit 7	NDUFB7	>sp|P17568|NDUB7_HUMAN NADH dehydrogenase [ubiquinone] 1 beta subcomplex subunit 7 OS=Homo sapiens GN=NDUFB7 PE=1 SV=4	1	1	1	1	NA	NA	NA
P17612-2;P17612;P22694-10	P17612-2;P17612;P22694-10	cAMP-dependent protein kinase catalytic subunit alpha;cAMP-dependent protein kinase catalytic subunit beta	PRKACA;PRKACB	>sp|P17612-2|KAPCA_HUMAN Isoform 2 of cAMP-dependent protein kinase catalytic subunit alpha OS=Homo sapiens GN=PRKACA;>sp|P17612|KAPCA_HUMAN cAMP-dependent protein kinase catalytic subunit alpha OS=Homo sapiens GN=PRKACA PE=1 SV=2;>sp|P22694-10|KAPCB_HUMAN	3	7	7	2	0.95846	0.612414877	0.873057447
P17655;P17655-2	P17655;P17655-2	Calpain-2 catalytic subunit	CAPN2	>sp|P17655|CAN2_HUMAN Calpain-2 catalytic subunit OS=Homo sapiens GN=CAPN2 PE=1 SV=6;>sp|P17655-2|CAN2_HUMAN Isoform 2 of Calpain-2 catalytic subunit OS=Homo sapiens GN=CAPN2	2	3	3	3	NA	NA	NA
P17661;Q16352;P07197-2;P07196;P07197;P12036-2;P12036	P17661	Desmin	DES	>sp|P17661|DESM_HUMAN Desmin OS=Homo sapiens GN=DES PE=1 SV=3	7	3	3	3	NA	NA	NA
P17693	P17693	"HLA class I histocompatibility antigen, alpha chain G"	HLA-G	">sp|P17693|HLAG_HUMAN HLA class I histocompatibility antigen, alpha chain G OS=Homo sapiens GN=HLA-G PE=1 SV=1"	1	2	1	1	NA	NA	NA
P17706-3;P17706-2;P17706	P17706-3;P17706-2;P17706	Tyrosine-protein phosphatase non-receptor type 2	PTPN2	>sp|P17706-3|PTN2_HUMAN Isoform 3 of Tyrosine-protein phosphatase non-receptor type 2 OS=Homo sapiens GN=PTPN2;>sp|P17706-2|PTN2_HUMAN Isoform 2 of Tyrosine-protein phosphatase non-receptor type 2 OS=Homo sapiens GN=PTPN2;>sp|P17706|PTN2_HUMAN Tyrosine-pro	3	2	2	2	NA	NA	NA
P17812;Q9NRF8	P17812	CTP synthase 1	CTPS1	>sp|P17812|PYRG1_HUMAN CTP synthase 1 OS=Homo sapiens GN=CTPS1 PE=1 SV=2	2	13	13	13	1.125	0.393470035	0.610277066
P17844	P17844	Probable ATP-dependent RNA helicase DDX5	DDX5	>sp|P17844|DDX5_HUMAN Probable ATP-dependent RNA helicase DDX5 OS=Homo sapiens GN=DDX5 PE=1 SV=1	1	20	15	15	0.98042	1.225945175	1.080508703
P17858;P17858-2	P17858;P17858-2	"6-phosphofructokinase, liver type"	PFKL	">sp|P17858|K6PL_HUMAN 6-phosphofructokinase, liver type OS=Homo sapiens GN=PFKL PE=1 SV=6;>sp|P17858-2|K6PL_HUMAN Isoform 2 of 6-phosphofructokinase, liver type OS=Homo sapiens GN=PFKL"	2	14	12	12	1.0133	0.468700108	0.985512959
P17980	P17980	26S protease regulatory subunit 6A	PSMC3	>sp|P17980|PRS6A_HUMAN 26S protease regulatory subunit 6A OS=Homo sapiens GN=PSMC3 PE=1 SV=3	1	14	14	14	1.0022	0.587855656	0.991375037
P18031	P18031	Tyrosine-protein phosphatase non-receptor type 1	PTPN1	>sp|P18031|PTN1_HUMAN Tyrosine-protein phosphatase non-receptor type 1 OS=Homo sapiens GN=PTPN1 PE=1 SV=1	1	9	9	9	0.92686	0.577295769	0.974848898
P18077	P18077	60S ribosomal protein L35a	RPL35A	>sp|P18077|RL35A_HUMAN 60S ribosomal protein L35a OS=Homo sapiens GN=RPL35A PE=1 SV=2	1	4	4	4	1.0043	1.162928966	1.04307917
P18085	P18085	ADP-ribosylation factor 4	ARF4	>sp|P18085|ARF4_HUMAN ADP-ribosylation factor 4 OS=Homo sapiens GN=ARF4 PE=1 SV=3	1	9	9	5	1.0065	0.320828059	0.744657085
P18124	P18124	60S ribosomal protein L7	RPL7	>sp|P18124|RL7_HUMAN 60S ribosomal protein L7 OS=Homo sapiens GN=RPL7 PE=1 SV=1	1	15	15	15	0.92457	1.170158301	1.02393971
P18433-4;P18433-2;P18433-3;P18433	P18433-4;P18433-2;P18433-3;P18433	Receptor-type tyrosine-protein phosphatase alpha	PTPRA	>sp|P18433-4|PTPRA_HUMAN Isoform 4 of Receptor-type tyrosine-protein phosphatase alpha OS=Homo sapiens GN=PTPRA;>sp|P18433-2|PTPRA_HUMAN Isoform 2 of Receptor-type tyrosine-protein phosphatase alpha OS=Homo sapiens GN=PTPRA;>sp|P18433-3|PTPRA_HUMAN Isoform	4	1	1	1	NA	NA	NA
P18440	P18440	Arylamine N-acetyltransferase 1	NAT1	>sp|P18440|ARY1_HUMAN Arylamine N-acetyltransferase 1 OS=Homo sapiens GN=NAT1 PE=1 SV=2	1	2	2	2	NA	NA	NA
P18615	P18615	Negative elongation factor E	NELFE	>sp|P18615|NELFE_HUMAN Negative elongation factor E OS=Homo sapiens GN=NELFE PE=1 SV=3	1	4	4	4	1.1714	NA	NA
P18621;P18621-3;P18621-2	P18621;P18621-3;P18621-2	60S ribosomal protein L17	RPL17	>sp|P18621|RL17_HUMAN 60S ribosomal protein L17 OS=Homo sapiens GN=RPL17 PE=1 SV=3;>sp|P18621-3|RL17_HUMAN Isoform 3 of 60S ribosomal protein L17 OS=Homo sapiens GN=RPL17;>sp|P18621-2|RL17_HUMAN Isoform 2 of 60S ribosomal protein L17 OS=Homo sapiens GN=RPL	3	6	6	6	1.0193	0.983789437	0.871535646
P18669;P15259;Q8N0Y7	P18669	Phosphoglycerate mutase 1	PGAM1	>sp|P18669|PGAM1_HUMAN Phosphoglycerate mutase 1 OS=Homo sapiens GN=PGAM1 PE=1 SV=2	3	12	12	12	1.096	0.081666121	0.408964502
P18754;P18754-2	P18754;P18754-2	Regulator of chromosome condensation	RCC1	>sp|P18754|RCC1_HUMAN Regulator of chromosome condensation OS=Homo sapiens GN=RCC1 PE=1 SV=1;>sp|P18754-2|RCC1_HUMAN Isoform 2 of Regulator of chromosome condensation OS=Homo sapiens GN=RCC1	2	11	11	11	0.97446	0.821017183	0.863483292
P18858	P18858	DNA ligase 1	LIG1	>sp|P18858|DNLI1_HUMAN DNA ligase 1 OS=Homo sapiens GN=LIG1 PE=1 SV=1	1	17	17	17	1.2601	0.51363807	0.938614605
P18859;P18859-2	P18859;P18859-2	"ATP synthase-coupling factor 6, mitochondrial"	ATP5J	">sp|P18859|ATP5J_HUMAN ATP synthase-coupling factor 6, mitochondrial OS=Homo sapiens GN=ATP5J PE=1 SV=1;>sp|P18859-2|ATP5J_HUMAN Isoform 2 of ATP synthase-coupling factor 6, mitochondrial OS=Homo sapiens GN=ATP5J"	2	2	2	2	NA	NA	0.655522779
P19174;P19174-2	P19174;P19174-2	"1-phosphatidylinositol 4,5-bisphosphate phosphodiesterase gamma-1"	PLCG1	">sp|P19174|PLCG1_HUMAN 1-phosphatidylinositol 4,5-bisphosphate phosphodiesterase gamma-1 OS=Homo sapiens GN=PLCG1 PE=1 SV=1;>sp|P19174-2|PLCG1_HUMAN Isoform 2 of 1-phosphatidylinositol 4,5-bisphosphate phosphodiesterase gamma-1 OS=Homo sapiens GN=PLCG1"	2	2	2	2	NA	NA	NA
P19256-2;P19256-3;P19256	P19256-2;P19256-3;P19256	Lymphocyte function-associated antigen 3	CD58	>sp|P19256-2|LFA3_HUMAN Isoform 2 of Lymphocyte function-associated antigen 3 OS=Homo sapiens GN=CD58;>sp|P19256-3|LFA3_HUMAN Isoform 3 of Lymphocyte function-associated antigen 3 OS=Homo sapiens GN=CD58;>sp|P19256|LFA3_HUMAN Lymphocyte function-associated	3	1	1	1	NA	NA	NA
P19338	P19338	Nucleolin	NCL	>sp|P19338|NUCL_HUMAN Nucleolin OS=Homo sapiens GN=NCL PE=1 SV=3	1	17	17	17	0.97973	1.075891002	1.013366302
P19367-4;P19367-2;P19367;P19367-3;Q2TB90	P19367-4;P19367-2;P19367;P19367-3	Hexokinase-1	HK1	>sp|P19367-4|HXK1_HUMAN Isoform 4 of Hexokinase-1 OS=Homo sapiens GN=HK1;>sp|P19367-2|HXK1_HUMAN Isoform 2 of Hexokinase-1 OS=Homo sapiens GN=HK1;>sp|P19367|HXK1_HUMAN Hexokinase-1 OS=Homo sapiens GN=HK1 PE=1 SV=3;>sp|P19367-3|HXK1_HUMAN Isoform 3 of Hexok	5	12	8	8	1.085	0.304601993	1.166833913
P19404	P19404	"NADH dehydrogenase [ubiquinone] flavoprotein 2, mitochondrial"	NDUFV2	">sp|P19404|NDUV2_HUMAN NADH dehydrogenase [ubiquinone] flavoprotein 2, mitochondrial OS=Homo sapiens GN=NDUFV2 PE=1 SV=2"	1	3	3	3	0.92897	NA	NA
P19525;P19525-2	P19525;P19525-2	"Interferon-induced, double-stranded RNA-activated protein kinase"	EIF2AK2	">sp|P19525|E2AK2_HUMAN Interferon-induced, double-stranded RNA-activated protein kinase OS=Homo sapiens GN=EIF2AK2 PE=1 SV=2;>sp|P19525-2|E2AK2_HUMAN Isoform 2 of Interferon-induced, double-stranded RNA-activated protein kinase OS=Homo sapiens GN=EIF2AK2"	2	12	12	12	1.119	0.870572631	0.914745701
P19784	P19784	Casein kinase II subunit alpha	CSNK2A2	>sp|P19784|CSK22_HUMAN Casein kinase II subunit alpha OS=Homo sapiens GN=CSNK2A2 PE=1 SV=1	1	12	12	12	0.9784	0.879482978	1.070881657
P19838;P19838-2;P19838-3	P19838;P19838-2;P19838-3	Nuclear factor NF-kappa-B p105 subunit;Nuclear factor NF-kappa-B p50 subunit	NFKB1	>sp|P19838|NFKB1_HUMAN Nuclear factor NF-kappa-B p105 subunit OS=Homo sapiens GN=NFKB1 PE=1 SV=2;>sp|P19838-2|NFKB1_HUMAN Isoform 2 of Nuclear factor NF-kappa-B p105 subunit OS=Homo sapiens GN=NFKB1;>sp|P19838-3|NFKB1_HUMAN Isoform 3 of Nuclear factor NF-k	3	2	2	2	NA	NA	NA
P20020-5;P20020-2;P20020-6;P20020-3;P20020-4;P20020;Q16720-8;Q16720-7;Q16720-6;Q16720-3;Q16720-5;Q16720-2;Q16720-4;Q16720;Q01814-4;Q01814-7;Q01814-3;Q01814-6;Q01814-2;Q01814-8;Q01814-5;Q01814	P20020-5;P20020-2;P20020-6;P20020-3;P20020-4;P20020	Plasma membrane calcium-transporting ATPase 1	ATP2B1	>sp|P20020-5|AT2B1_HUMAN Isoform E of Plasma membrane calcium-transporting ATPase 1 OS=Homo sapiens GN=ATP2B1;>sp|P20020-2|AT2B1_HUMAN Isoform A of Plasma membrane calcium-transporting ATPase 1 OS=Homo sapiens GN=ATP2B1;>sp|P20020-6|AT2B1_HUMAN Isoform K o	22	9	3	3	NA	NA	NA
P20042	P20042	Eukaryotic translation initiation factor 2 subunit 2	EIF2S2	>sp|P20042|IF2B_HUMAN Eukaryotic translation initiation factor 2 subunit 2 OS=Homo sapiens GN=EIF2S2 PE=1 SV=2	1	14	14	14	0.95303	0.877872504	1.100049502
P20073-2;P20073	P20073-2;P20073	Annexin A7	ANXA7	>sp|P20073-2|ANXA7_HUMAN Isoform 2 of Annexin A7 OS=Homo sapiens GN=ANXA7;>sp|P20073|ANXA7_HUMAN Annexin A7 OS=Homo sapiens GN=ANXA7 PE=1 SV=3	2	9	9	9	1.0581	0.429381966	0.844309355
P20138;P20138-2;P20138-3	P20138;P20138-2;P20138-3	Myeloid cell surface antigen CD33	CD33	>sp|P20138|CD33_HUMAN Myeloid cell surface antigen CD33 OS=Homo sapiens GN=CD33 PE=1 SV=2;>sp|P20138-2|CD33_HUMAN Isoform 2 of Myeloid cell surface antigen CD33 OS=Homo sapiens GN=CD33;>sp|P20138-3|CD33_HUMAN Isoform 3 of Myeloid cell surface antigen CD33 	3	5	5	5	1.1946	NA	NA
P20290-2;P20290	P20290-2;P20290	Transcription factor BTF3	BTF3	>sp|P20290-2|BTF3_HUMAN Isoform 2 of Transcription factor BTF3 OS=Homo sapiens GN=BTF3;>sp|P20290|BTF3_HUMAN Transcription factor BTF3 OS=Homo sapiens GN=BTF3 PE=1 SV=1	2	5	5	5	0.84129	0.858638592	0.961446015
P20336	P20336	Ras-related protein Rab-3A	RAB3A	>sp|P20336|RAB3A_HUMAN Ras-related protein Rab-3A OS=Homo sapiens GN=RAB3A PE=1 SV=1	1	2	1	1	NA	NA	NA
P20338	P20338	Ras-related protein Rab-4A	RAB4A	>sp|P20338|RAB4A_HUMAN Ras-related protein Rab-4A OS=Homo sapiens GN=RAB4A PE=1 SV=3	1	1	1	1	NA	NA	NA
P20339	P20339	Ras-related protein Rab-5A	RAB5A	>sp|P20339|RAB5A_HUMAN Ras-related protein Rab-5A OS=Homo sapiens GN=RAB5A PE=1 SV=2	1	6	3	3	NA	NA	NA
P20340-2;P20340;P20340-4;P20340-3;Q9NRW1;Q14964	P20340-2;P20340;P20340-4;P20340-3	Ras-related protein Rab-6A	RAB6A	>sp|P20340-2|RAB6A_HUMAN Isoform 2 of Ras-related protein Rab-6A OS=Homo sapiens GN=RAB6A;>sp|P20340|RAB6A_HUMAN Ras-related protein Rab-6A OS=Homo sapiens GN=RAB6A PE=1 SV=3;>sp|P20340-4|RAB6A_HUMAN Isoform 4 of Ras-related protein Rab-6A OS=Homo sapiens 	6	7	7	7	0.99448	0.243990687	1.0487457
P20618	P20618	Proteasome subunit beta type-1	PSMB1	>sp|P20618|PSB1_HUMAN Proteasome subunit beta type-1 OS=Homo sapiens GN=PSMB1 PE=1 SV=2	1	10	10	10	1.0318	0.504039192	0.99980004
P20645	P20645	Cation-dependent mannose-6-phosphate receptor	M6PR	>sp|P20645|MPRD_HUMAN Cation-dependent mannose-6-phosphate receptor OS=Homo sapiens GN=M6PR PE=1 SV=1	1	3	3	3	0.92587	NA	1.017998208
P20674	P20674	"Cytochrome c oxidase subunit 5A, mitochondrial"	COX5A	">sp|P20674|COX5A_HUMAN Cytochrome c oxidase subunit 5A, mitochondrial OS=Homo sapiens GN=COX5A PE=1 SV=2"	1	6	6	6	0.76991	0.142181311	0.733460466
P20700	P20700	Lamin-B1	LMNB1	>sp|P20700|LMNB1_HUMAN Lamin-B1 OS=Homo sapiens GN=LMNB1 PE=1 SV=2	1	32	32	32	0.97451	1.25949326	1.081852998
P20839;P20839-3;P20839-7;P20839-5;P20839-6;P20839-2;P20839-4	P20839;P20839-3;P20839-7;P20839-5;P20839-6;P20839-2;P20839-4	Inosine-5-monophosphate dehydrogenase 1	IMPDH1	>sp|P20839|IMDH1_HUMAN Inosine-5-monophosphate dehydrogenase 1 OS=Homo sapiens GN=IMPDH1 PE=1 SV=2;>sp|P20839-3|IMDH1_HUMAN Isoform 3 of Inosine-5-monophosphate dehydrogenase 1 OS=Homo sapiens GN=IMPDH1;>sp|P20839-7|IMDH1_HUMAN Isoform 7 of Inosine-5-mo	7	10	10	10	1.2767	0.354317504	0.532367973
P20848	P20848	Putative alpha-1-antitrypsin-related protein	SERPINA2P	>sp|P20848|A1ATR_HUMAN Putative alpha-1-antitrypsin-related protein OS=Homo sapiens GN=SERPINA2P PE=1 SV=1	1	1	1	1	NA	NA	NA
P20936-2;P20936	P20936-2;P20936	Ras GTPase-activating protein 1	RASA1	>sp|P20936-2|RASA1_HUMAN Isoform 2 of Ras GTPase-activating protein 1 OS=Homo sapiens GN=RASA1;>sp|P20936|RASA1_HUMAN Ras GTPase-activating protein 1 OS=Homo sapiens GN=RASA1 PE=1 SV=1	2	2	2	2	NA	NA	NA
P21127-6;P21127-9;Q9UQ88-4;P21127-8;Q9UQ88-3;Q9UQ88-2;P21127-3;P21127-2;Q9UQ88;P21127;Q9UQ88-5;Q9UQ88-10;P21127-12;P21127-4;P21127-5;P21127-10;Q9UQ88-8;Q9UQ88-9;Q13882	P21127-6;P21127-9;Q9UQ88-4;P21127-8;Q9UQ88-3;Q9UQ88-2;P21127-3;P21127-2;Q9UQ88;P21127;Q9UQ88-5;Q9UQ88-10;P21127-12;P21127-4;P21127-5;P21127-10	Cyclin-dependent kinase 11B;Cyclin-dependent kinase 11A	CDK11B;CDK11A	>sp|P21127-6|CD11B_HUMAN Isoform SV5 of Cyclin-dependent kinase 11B OS=Homo sapiens GN=CDK11B;>sp|P21127-9|CD11B_HUMAN Isoform SV10 of Cyclin-dependent kinase 11B OS=Homo sapiens GN=CDK11B;>sp|Q9UQ88-4|CD11A_HUMAN Isoform SV3 of Cyclin-dependent kinase 11A	19	10	10	10	0.86814	1.448000557	1.160442825
P21333-2;P21333	P21333-2;P21333	Filamin-A	FLNA	>sp|P21333-2|FLNA_HUMAN Isoform 2 of Filamin-A OS=Homo sapiens GN=FLNA;>sp|P21333|FLNA_HUMAN Filamin-A OS=Homo sapiens GN=FLNA PE=1 SV=4	2	73	73	68	0.93221	1.190972065	1.131887536
P21359-4;P21359-2;P21359-6;P21359	P21359-4;P21359-2;P21359-6;P21359	Neurofibromin;Neurofibromin truncated	NF1	>sp|P21359-4|NF1_HUMAN Isoform 4 of Neurofibromin OS=Homo sapiens GN=NF1;>sp|P21359-2|NF1_HUMAN Isoform 1 of Neurofibromin OS=Homo sapiens GN=NF1;>sp|P21359-6|NF1_HUMAN Isoform 6 of Neurofibromin OS=Homo sapiens GN=NF1;>sp|P21359|NF1_HUMAN Neurofibromin OS	4	1	1	1	NA	NA	NA
P21399	P21399	Cytoplasmic aconitate hydratase	ACO1	>sp|P21399|ACOC_HUMAN Cytoplasmic aconitate hydratase OS=Homo sapiens GN=ACO1 PE=1 SV=3	1	17	17	17	1.0071	0.275082569	0.917431193
P21912	P21912	"Succinate dehydrogenase [ubiquinone] iron-sulfur subunit, mitochondrial"	SDHB	">sp|P21912|DHSB_HUMAN Succinate dehydrogenase [ubiquinone] iron-sulfur subunit, mitochondrial OS=Homo sapiens GN=SDHB PE=1 SV=3"	1	8	8	8	0.92523	0.361687633	1.174577446
P21964-2;P21964	P21964-2;P21964	Catechol O-methyltransferase	COMT	>sp|P21964-2|COMT_HUMAN Isoform Soluble of Catechol O-methyltransferase OS=Homo sapiens GN=COMT;>sp|P21964|COMT_HUMAN Catechol O-methyltransferase OS=Homo sapiens GN=COMT PE=1 SV=2	2	5	5	5	0.79173	0.26663619	0.831186103
P22059;Q969R2	P22059	Oxysterol-binding protein 1	OSBP	>sp|P22059|OSBP1_HUMAN Oxysterol-binding protein 1 OS=Homo sapiens GN=OSBP PE=1 SV=1	2	8	8	8	0.79339	0.254440469	1.2917727
P22061;P22061-2	P22061;P22061-2	Protein-L-isoaspartate(D-aspartate) O-methyltransferase	PCMT1	>sp|P22061|PIMT_HUMAN Protein-L-isoaspartate(D-aspartate) O-methyltransferase OS=Homo sapiens GN=PCMT1 PE=1 SV=4;>sp|P22061-2|PIMT_HUMAN Isoform 2 of Protein-L-isoaspartate(D-aspartate) O-methyltransferase OS=Homo sapiens GN=PCMT1	2	10	10	10	0.8699	0.336778729	0.696039535
P22087	P22087	rRNA 2-O-methyltransferase fibrillarin	FBL	>sp|P22087|FBRL_HUMAN rRNA 2-O-methyltransferase fibrillarin OS=Homo sapiens GN=FBL PE=1 SV=2	1	12	12	9	0.96605	1.279062441	1.050133367
P22102;P22102-2	P22102	Trifunctional purine biosynthetic protein adenosine-3;Phosphoribosylamine--glycine ligase;Phosphoribosylformylglycinamidine cyclo-ligase;Phosphoribosylglycinamide formyltransferase	GART	>sp|P22102|PUR2_HUMAN Trifunctional purine biosynthetic protein adenosine-3 OS=Homo sapiens GN=GART PE=1 SV=1	2	22	22	22	1.1048	0.418452881	0.839912649
P22234;P22234-2	P22234;P22234-2	Multifunctional protein ADE2;Phosphoribosylaminoimidazole-succinocarboxamide synthase;Phosphoribosylaminoimidazole carboxylase	PAICS	>sp|P22234|PUR6_HUMAN Multifunctional protein ADE2 OS=Homo sapiens GN=PAICS PE=1 SV=3;>sp|P22234-2|PUR6_HUMAN Isoform 2 of Multifunctional protein ADE2 OS=Homo sapiens GN=PAICS	2	12	12	12	1.0581	0.462163704	0.950660709
P22307-6;P22307-2;P22307-4;P22307-7;P22307-8;P22307	P22307-6;P22307-2;P22307-4;P22307-7;P22307-8;P22307	Non-specific lipid-transfer protein	SCP2	>sp|P22307-6|NLTP_HUMAN Isoform 6 of Non-specific lipid-transfer protein OS=Homo sapiens GN=SCP2;>sp|P22307-2|NLTP_HUMAN Isoform SCP2 of Non-specific lipid-transfer protein OS=Homo sapiens GN=SCP2;>sp|P22307-4|NLTP_HUMAN Isoform 4 of Non-specific lipid-tra	6	7	7	7	1.139	0.680853017	0.83465487
P22392-2;P22392;O60361	P22392-2;P22392	Nucleoside diphosphate kinase B	NME2	>sp|P22392-2|NDKB_HUMAN Isoform 3 of Nucleoside diphosphate kinase B OS=Homo sapiens GN=NME2;>sp|P22392|NDKB_HUMAN Nucleoside diphosphate kinase B OS=Homo sapiens GN=NME2 PE=1 SV=1	3	11	11	4	1.0551	0.414873822	0.608087565
P22612	P22612	cAMP-dependent protein kinase catalytic subunit gamma	PRKACG	>sp|P22612|KAPCG_HUMAN cAMP-dependent protein kinase catalytic subunit gamma OS=Homo sapiens GN=PRKACG PE=1 SV=3	1	1	1	1	NA	NA	NA
P48378-2;P48380-2;P48378;P48380;P22670	P48378-2;P48380-2;P48378;P48380;P22670	DNA-binding protein RFX2;Transcription factor RFX3;MHC class II regulatory factor RFX1	RFX2;RFX3;RFX1	>sp|P48378-2|RFX2_HUMAN Isoform 2 of DNA-binding protein RFX2 OS=Homo sapiens GN=RFX2;>sp|P48380-2|RFX3_HUMAN Isoform 2 of Transcription factor RFX3 OS=Homo sapiens GN=RFX3;>sp|P48378|RFX2_HUMAN DNA-binding protein RFX2 OS=Homo sapiens GN=RFX2 PE=2 SV=2;>s	5	1	1	1	NA	NA	NA
P22681	P22681	E3 ubiquitin-protein ligase CBL	CBL	>sp|P22681|CBL_HUMAN E3 ubiquitin-protein ligase CBL OS=Homo sapiens GN=CBL PE=1 SV=2	1	7	7	7	1.1145	NA	1.374967345
P22695	P22695	"Cytochrome b-c1 complex subunit 2, mitochondrial"	UQCRC2	">sp|P22695|QCR2_HUMAN Cytochrome b-c1 complex subunit 2, mitochondrial OS=Homo sapiens GN=UQCRC2 PE=1 SV=3"	1	11	11	11	0.9141	0.151130384	0.974468914
P22888-2;P22888	P22888-2;P22888	Lutropin-choriogonadotropic hormone receptor	LHCGR	>sp|P22888-2|LSHR_HUMAN Isoform Short of Lutropin-choriogonadotropic hormone receptor OS=Homo sapiens GN=LHCGR;>sp|P22888|LSHR_HUMAN Lutropin-choriogonadotropic hormone receptor OS=Homo sapiens GN=LHCGR PE=1 SV=4	2	1	1	1	NA	NA	NA
P23284	P23284	Peptidyl-prolyl cis-trans isomerase B	PPIB	>sp|P23284|PPIB_HUMAN Peptidyl-prolyl cis-trans isomerase B OS=Homo sapiens GN=PPIB PE=1 SV=2	1	10	10	10	1.0447	0.095902211	0.497908783
P23368;P23368-2	P23368;P23368-2	"NAD-dependent malic enzyme, mitochondrial"	ME2	">sp|P23368|MAOM_HUMAN NAD-dependent malic enzyme, mitochondrial OS=Homo sapiens GN=ME2 PE=1 SV=1;>sp|P23368-2|MAOM_HUMAN Isoform 2 of NAD-dependent malic enzyme, mitochondrial OS=Homo sapiens GN=ME2"	2	8	8	8	1.05	0.37186696	1.037430492
P23434	P23434	"Glycine cleavage system H protein, mitochondrial"	GCSH	">sp|P23434|GCSH_HUMAN Glycine cleavage system H protein, mitochondrial OS=Homo sapiens GN=GCSH PE=1 SV=2"	1	1	1	1	NA	NA	NA
P23469-3;P23469-2;P23469	P23469-3;P23469-2;P23469	Receptor-type tyrosine-protein phosphatase epsilon	PTPRE	>sp|P23469-3|PTPRE_HUMAN Isoform 3 of Receptor-type tyrosine-protein phosphatase epsilon OS=Homo sapiens GN=PTPRE;>sp|P23469-2|PTPRE_HUMAN Isoform 2 of Receptor-type tyrosine-protein phosphatase epsilon OS=Homo sapiens GN=PTPRE;>sp|P23469|PTPRE_HUMAN Recep	3	5	5	5	0.97285	0.933619923	0.988239945
P23528;Q9Y281-3;Q9Y281	P23528	Cofilin-1	CFL1	>sp|P23528|COF1_HUMAN Cofilin-1 OS=Homo sapiens GN=CFL1 PE=1 SV=3	3	8	8	8	1.1411	0.56111226	0.689132382
P23588	P23588	Eukaryotic translation initiation factor 4B	EIF4B	>sp|P23588|IF4B_HUMAN Eukaryotic translation initiation factor 4B OS=Homo sapiens GN=EIF4B PE=1 SV=2	1	5	5	5	0.95698	0.740214501	0.886367665
P23634-7;P23634-6;P23634-8;P23634;P23634-5;P23634-4;P23634-3;P23634-2	P23634-7;P23634-6;P23634-8;P23634;P23634-5;P23634-4;P23634-3;P23634-2	Plasma membrane calcium-transporting ATPase 4	ATP2B4	>sp|P23634-7|AT2B4_HUMAN Isoform ZB of Plasma membrane calcium-transporting ATPase 4 OS=Homo sapiens GN=ATP2B4;>sp|P23634-6|AT2B4_HUMAN Isoform XB of Plasma membrane calcium-transporting ATPase 4 OS=Homo sapiens GN=ATP2B4;>sp|P23634-8|AT2B4_HUMAN Isoform Z	8	9	9	3	0.80138	0.079184309	0.622665006
P23786	P23786	"Carnitine O-palmitoyltransferase 2, mitochondrial"	CPT2	">sp|P23786|CPT2_HUMAN Carnitine O-palmitoyltransferase 2, mitochondrial OS=Homo sapiens GN=CPT2 PE=1 SV=2"	1	4	4	4	0.96615	NA	NA
P23919	P23919	Thymidylate kinase	DTYMK	>sp|P23919|KTHY_HUMAN Thymidylate kinase OS=Homo sapiens GN=DTYMK PE=1 SV=4	1	8	8	8	1.2726	0.273123149	0.87092841
P23921	P23921	Ribonucleoside-diphosphate reductase large subunit	RRM1	>sp|P23921|RIR1_HUMAN Ribonucleoside-diphosphate reductase large subunit OS=Homo sapiens GN=RRM1 PE=1 SV=1	1	14	14	14	1.1254	0.284898727	0.85462781
P24158	P24158	Myeloblastin	PRTN3	>sp|P24158|PRTN3_HUMAN Myeloblastin OS=Homo sapiens GN=PRTN3 PE=1 SV=3	1	2	2	2	NA	NA	0.706613906
P24534	P24534	Elongation factor 1-beta	EEF1B2	>sp|P24534|EF1B_HUMAN Elongation factor 1-beta OS=Homo sapiens GN=EEF1B2 PE=1 SV=3	1	5	5	5	0.97177	0.711236584	0.933271115
P24539	P24539	"ATP synthase subunit b, mitochondrial"	ATP5F1	">sp|P24539|AT5F1_HUMAN ATP synthase F(0) complex subunit B1, mitochondrial OS=Homo sapiens GN=ATP5F1 PE=1 SV=2"	1	6	6	6	0.94472	0.154938159	1.015455229
P24666;P24666-3;P24666-2	P24666;P24666-3;P24666-2	Low molecular weight phosphotyrosine protein phosphatase	ACP1	>sp|P24666|PPAC_HUMAN Low molecular weight phosphotyrosine protein phosphatase OS=Homo sapiens GN=ACP1 PE=1 SV=3;>sp|P24666-3|PPAC_HUMAN Isoform 3 of Low molecular weight phosphotyrosine protein phosphatase OS=Homo sapiens GN=ACP1;>sp|P24666-2|PPAC_HUMAN I	3	5	5	5	0.90484	0.840591603	0.954198473
P24941-2;P24941;Q00526	P24941-2;P24941	Cyclin-dependent kinase 2	CDK2	>sp|P24941-2|CDK2_HUMAN Isoform 2 of Cyclin-dependent kinase 2 OS=Homo sapiens GN=CDK2;>sp|P24941|CDK2_HUMAN Cyclin-dependent kinase 2 OS=Homo sapiens GN=CDK2 PE=1 SV=2	3	8	6	6	1.0501	NA	NA
P25098;P35626	P25098	Beta-adrenergic receptor kinase 1	ADRBK1	>sp|P25098|ARBK1_HUMAN Beta-adrenergic receptor kinase 1 OS=Homo sapiens GN=ADRBK1 PE=1 SV=2	2	16	16	16	1.0086	0.665368246	0.925240563
P25205	P25205	DNA replication licensing factor MCM3	MCM3	>sp|P25205|MCM3_HUMAN DNA replication licensing factor MCM3 OS=Homo sapiens GN=MCM3 PE=1 SV=3	1	26	26	26	1.097	0.941704858	0.916590284
P25440;P25440-2	P25440;P25440-2	Bromodomain-containing protein 2	BRD2	>sp|P25440|BRD2_HUMAN Bromodomain-containing protein 2 OS=Homo sapiens GN=BRD2 PE=1 SV=2;>sp|P25440-2|BRD2_HUMAN Isoform 2 of Bromodomain-containing protein 2 OS=Homo sapiens GN=BRD2	2	5	4	4	1.3664	NA	NA
P25685	P25685	DnaJ homolog subfamily B member 1	DNAJB1	>sp|P25685|DNJB1_HUMAN DnaJ homolog subfamily B member 1 OS=Homo sapiens GN=DNAJB1 PE=1 SV=4	1	8	8	8	0.93528	0.75313245	0.953561552
P25705;P25705-2	P25705;P25705-2	"ATP synthase subunit alpha, mitochondrial"	ATP5A1	">sp|P25705|ATPA_HUMAN ATP synthase subunit alpha, mitochondrial OS=Homo sapiens GN=ATP5A1 PE=1 SV=1;>sp|P25705-2|ATPA_HUMAN Isoform 2 of ATP synthase subunit alpha, mitochondrial OS=Homo sapiens GN=ATP5A1"	2	19	19	19	1.0086	0.183265995	1.022860942
P25786;P25786-2	P25786;P25786-2	Proteasome subunit alpha type-1	PSMA1	>sp|P25786|PSA1_HUMAN Proteasome subunit alpha type-1 OS=Homo sapiens GN=PSMA1 PE=1 SV=1;>sp|P25786-2|PSA1_HUMAN Isoform Long of Proteasome subunit alpha type-1 OS=Homo sapiens GN=PSMA1	2	10	10	10	1.0131	0.444350847	0.868432479
P25787	P25787	Proteasome subunit alpha type-2	PSMA2	>sp|P25787|PSA2_HUMAN Proteasome subunit alpha type-2 OS=Homo sapiens GN=PSMA2 PE=1 SV=2	1	8	8	8	0.96865	0.441312955	0.920725532
P25788-2;P25788	P25788-2;P25788	Proteasome subunit alpha type-3	PSMA3	>sp|P25788-2|PSA3_HUMAN Isoform 2 of Proteasome subunit alpha type-3 OS=Homo sapiens GN=PSMA3;>sp|P25788|PSA3_HUMAN Proteasome subunit alpha type-3 OS=Homo sapiens GN=PSMA3 PE=1 SV=2	2	7	7	7	0.94308	0.415413122	0.842247115
P25789;P25789-2	P25789;P25789-2	Proteasome subunit alpha type-4	PSMA4	>sp|P25789|PSA4_HUMAN Proteasome subunit alpha type-4 OS=Homo sapiens GN=PSMA4 PE=1 SV=1;>sp|P25789-2|PSA4_HUMAN Isoform 2 of Proteasome subunit alpha type-4 OS=Homo sapiens GN=PSMA4	2	8	8	8	1.0538	0.433082826	0.791076655
P26038	P26038	Moesin	MSN	>sp|P26038|MOES_HUMAN Moesin OS=Homo sapiens GN=MSN PE=1 SV=3	1	29	29	20	0.96745	0.795508534	0.998103603
P26196	P26196	Probable ATP-dependent RNA helicase DDX6	DDX6	>sp|P26196|DDX6_HUMAN Probable ATP-dependent RNA helicase DDX6 OS=Homo sapiens GN=DDX6 PE=1 SV=2	1	12	12	12	1.0449	0.945945367	1.070812854
P26358-2;P26358;P26358-3	P26358-2;P26358;P26358-3	DNA (cytosine-5)-methyltransferase 1	DNMT1	>sp|P26358-2|DNMT1_HUMAN Isoform 2 of DNA (cytosine-5)-methyltransferase 1 OS=Homo sapiens GN=DNMT1;>sp|P26358|DNMT1_HUMAN DNA (cytosine-5)-methyltransferase 1 OS=Homo sapiens GN=DNMT1 PE=1 SV=2;>sp|P26358-3|DNMT1_HUMAN Isoform 3 of DNA (cytosine-5)-methyl	3	38	38	38	1.0145	1.004330709	0.984251969
P26373;P26373-2	P26373;P26373-2	60S ribosomal protein L13	RPL13	>sp|P26373|RL13_HUMAN 60S ribosomal protein L13 OS=Homo sapiens GN=RPL13 PE=1 SV=4;>sp|P26373-2|RL13_HUMAN Isoform 2 of 60S ribosomal protein L13 OS=Homo sapiens GN=RPL13	2	12	12	12	1.0158	0.996522603	0.993541977
P26440;P26440-2	P26440;P26440-2	"Isovaleryl-CoA dehydrogenase, mitochondrial"	IVD	">sp|P26440|IVD_HUMAN Isovaleryl-CoA dehydrogenase, mitochondrial OS=Homo sapiens GN=IVD PE=1 SV=1;>sp|P26440-2|IVD_HUMAN Isoform 2 of Isovaleryl-CoA dehydrogenase, mitochondrial OS=Homo sapiens GN=IVD"	2	6	6	6	0.44671	NA	NA
P26572	P26572	"Alpha-1,3-mannosyl-glycoprotein 2-beta-N-acetylglucosaminyltransferase"	MGAT1	">sp|P26572|MGAT1_HUMAN Alpha-1,3-mannosyl-glycoprotein 2-beta-N-acetylglucosaminyltransferase OS=Homo sapiens GN=MGAT1 PE=2 SV=2"	1	3	3	3	NA	NA	NA
P26583	P26583	High mobility group protein B2	HMGB2	>sp|P26583|HMGB2_HUMAN High mobility group protein B2 OS=Homo sapiens GN=HMGB2 PE=1 SV=2	1	7	6	6	0.9574	0.87634016	0.89047195
P26599;P26599-2;P26599-3	P26599;P26599-2;P26599-3	Polypyrimidine tract-binding protein 1	PTBP1	>sp|P26599|PTBP1_HUMAN Polypyrimidine tract-binding protein 1 OS=Homo sapiens GN=PTBP1 PE=1 SV=1;>sp|P26599-2|PTBP1_HUMAN Isoform 2 of Polypyrimidine tract-binding protein 1 OS=Homo sapiens GN=PTBP1;>sp|P26599-3|PTBP1_HUMAN Isoform 3 of Polypyrimidine trac	3	12	12	11	0.94348	1.100436217	1.063942973
P26641	P26641	Elongation factor 1-gamma	EEF1G	>sp|P26641|EF1G_HUMAN Elongation factor 1-gamma OS=Homo sapiens GN=EEF1G PE=1 SV=3	1	16	16	16	1.0134	0.797151082	0.992654358
P26885	P26885	Peptidyl-prolyl cis-trans isomerase FKBP2	FKBP2	>sp|P26885|FKBP2_HUMAN Peptidyl-prolyl cis-trans isomerase FKBP2 OS=Homo sapiens GN=FKBP2 PE=1 SV=2	1	2	2	2	NA	NA	0.258872868
P27144	P27144	"GTP:AMP phosphotransferase AK4, mitochondrial"	AK4	">sp|P27144|KAD4_HUMAN Adenylate kinase 4, mitochondrial OS=Homo sapiens GN=AK4 PE=1 SV=1"	1	1	1	1	NA	NA	NA
P27348	P27348	14-3-3 protein theta	YWHAQ	>sp|P27348|1433T_HUMAN 14-3-3 protein theta OS=Homo sapiens GN=YWHAQ PE=1 SV=1	1	9	7	7	0.87514	NA	NA
P27448-8;P27448-6;P27448-3;P27448-4;P27448-2;P27448;P27448-7	P27448-8;P27448-6;P27448-3;P27448-4;P27448-2;P27448;P27448-7	MAP/microtubule affinity-regulating kinase 3	MARK3	>sp|P27448-8|MARK3_HUMAN Isoform 7 of MAP/microtubule affinity-regulating kinase 3 OS=Homo sapiens GN=MARK3;>sp|P27448-6|MARK3_HUMAN Isoform 5 of MAP/microtubule affinity-regulating kinase 3 OS=Homo sapiens GN=MARK3;>sp|P27448-3|MARK3_HUMAN Isoform 3 of MA	7	2	2	2	NA	NA	NA
P27635;Q96L21	P27635;Q96L21	60S ribosomal protein L10;60S ribosomal protein L10-like	RPL10;RPL10L	>sp|P27635|RL10_HUMAN 60S ribosomal protein L10 OS=Homo sapiens GN=RPL10 PE=1 SV=4;>sp|Q96L21|RL10L_HUMAN 60S ribosomal protein L10-like OS=Homo sapiens GN=RPL10L PE=1 SV=3	2	2	2	2	1.0408	1.092569571	0.956297217
P27694	P27694	"Replication protein A 70 kDa DNA-binding subunit;Replication protein A 70 kDa DNA-binding subunit, N-terminally processed"	RPA1	>sp|P27694|RFA1_HUMAN Replication protein A 70 kDa DNA-binding subunit OS=Homo sapiens GN=RPA1 PE=1 SV=2	1	16	16	16	0.98495	1.026212253	1.021920188
P27695	P27695	"DNA-(apurinic or apyrimidinic site) lyase;DNA-(apurinic or apyrimidinic site) lyase, mitochondrial"	APEX1	>sp|P27695|APEX1_HUMAN DNA-(apurinic or apyrimidinic site) lyase OS=Homo sapiens GN=APEX1 PE=1 SV=2	1	9	9	9	0.84465	0.818033201	0.842672959
P27707	P27707	Deoxycytidine kinase	DCK	>sp|P27707|DCK_HUMAN Deoxycytidine kinase OS=Homo sapiens GN=DCK PE=1 SV=1	1	2	2	2	NA	NA	NA
P27708;P31327-2;P31327;P31327-3	P27708	CAD protein;Glutamine-dependent carbamoyl-phosphate synthase;Aspartate carbamoyltransferase;Dihydroorotase	CAD	>sp|P27708|PYR1_HUMAN CAD protein OS=Homo sapiens GN=CAD PE=1 SV=3	4	48	48	48	0.96458	0.676965194	1.002777694
P27797	P27797	Calreticulin	CALR	>sp|P27797|CALR_HUMAN Calreticulin OS=Homo sapiens GN=CALR PE=1 SV=1	1	16	16	16	1.2952	0.04262074	0.245158127
P27816;P27816-6;P27816-2;P27816-5;P27816-4;P27816-7	P27816;P27816-6;P27816-2;P27816-5	Microtubule-associated protein 4	MAP4	>sp|P27816|MAP4_HUMAN Microtubule-associated protein 4 OS=Homo sapiens GN=MAP4 PE=1 SV=3;>sp|P27816-6|MAP4_HUMAN Isoform 6 of Microtubule-associated protein 4 OS=Homo sapiens GN=MAP4;>sp|P27816-2|MAP4_HUMAN Isoform 2 of Microtubule-associated protein 4 OS=	6	23	23	23	0.97283	0.980297251	1.036441275
P27824	P27824	Calnexin	CANX	>sp|P27824|CALX_HUMAN Calnexin OS=Homo sapiens GN=CANX PE=1 SV=2	1	22	22	22	0.99144	0.145461051	1.084316447
P27986;P27986-4;P27986-5;P27986-3;P27986-2	P27986;P27986-4	Phosphatidylinositol 3-kinase regulatory subunit alpha	PIK3R1	>sp|P27986|P85A_HUMAN Phosphatidylinositol 3-kinase regulatory subunit alpha OS=Homo sapiens GN=PIK3R1 PE=1 SV=2;>sp|P27986-4|P85A_HUMAN Isoform 4 of Phosphatidylinositol 3-kinase regulatory subunit alpha OS=Homo sapiens GN=PIK3R1	5	5	5	5	NA	NA	NA
P28062-2;P28062	P28062-2;P28062	Proteasome subunit beta type-8	PSMB8	>sp|P28062-2|PSB8_HUMAN Isoform 2 of Proteasome subunit beta type-8 OS=Homo sapiens GN=PSMB8;>sp|P28062|PSB8_HUMAN Proteasome subunit beta type-8 OS=Homo sapiens GN=PSMB8 PE=1 SV=3	2	5	5	5	0.96025	0.407959651	1.000710504
P28065-2;P28065	P28065-2;P28065	Proteasome subunit beta type-9	PSMB9	>sp|P28065-2|PSB9_HUMAN Isoform LMP2.S of Proteasome subunit beta type-9 OS=Homo sapiens GN=PSMB9;>sp|P28065|PSB9_HUMAN Proteasome subunit beta type-9 OS=Homo sapiens GN=PSMB9 PE=1 SV=2	2	2	2	2	NA	NA	0.92506938
P28066;P28066-2	P28066;P28066-2	Proteasome subunit alpha type-5	PSMA5	>sp|P28066|PSA5_HUMAN Proteasome subunit alpha type-5 OS=Homo sapiens GN=PSMA5 PE=1 SV=3;>sp|P28066-2|PSA5_HUMAN Isoform 2 of Proteasome subunit alpha type-5 OS=Homo sapiens GN=PSMA5	2	9	9	9	0.93874	0.447475496	0.823655383
P28070	P28070	Proteasome subunit beta type-4	PSMB4	>sp|P28070|PSB4_HUMAN Proteasome subunit beta type-4 OS=Homo sapiens GN=PSMB4 PE=1 SV=4	1	7	7	7	1.1352	0.447663317	0.837520938
P28072	P28072	Proteasome subunit beta type-6	PSMB6	>sp|P28072|PSB6_HUMAN Proteasome subunit beta type-6 OS=Homo sapiens GN=PSMB6 PE=1 SV=4	1	2	2	2	NA	NA	NA
P28074;P28074-3;P28074-2	P28074;P28074-3	Proteasome subunit beta type-5	PSMB5	>sp|P28074|PSB5_HUMAN Proteasome subunit beta type-5 OS=Homo sapiens GN=PSMB5 PE=1 SV=3;>sp|P28074-3|PSB5_HUMAN Isoform 3 of Proteasome subunit beta type-5 OS=Homo sapiens GN=PSMB5	3	8	8	8	1.046	0.463716351	1.047449461
P28161-2;P28161	P28161-2;P28161	Glutathione S-transferase Mu 2	GSTM2	>sp|P28161-2|GSTM2_HUMAN Isoform 2 of Glutathione S-transferase Mu 2 OS=Homo sapiens GN=GSTM2;>sp|P28161|GSTM2_HUMAN Glutathione S-transferase Mu 2 OS=Homo sapiens GN=GSTM2 PE=1 SV=2	2	1	1	1	NA	NA	NA
P28288;P28288-2	P28288;P28288-2	ATP-binding cassette sub-family D member 3	ABCD3	>sp|P28288|ABCD3_HUMAN ATP-binding cassette sub-family D member 3 OS=Homo sapiens GN=ABCD3 PE=1 SV=1;>sp|P28288-2|ABCD3_HUMAN Isoform 2 of ATP-binding cassette sub-family D member 3 OS=Homo sapiens GN=ABCD3	2	7	7	7	0.94593	0.866177428	1.183642067
P28331;P28331-2;P28331-4;P28331-5;P28331-3	P28331;P28331-2;P28331-4;P28331-5;P28331-3	"NADH-ubiquinone oxidoreductase 75 kDa subunit, mitochondrial"	NDUFS1	">sp|P28331|NDUS1_HUMAN NADH-ubiquinone oxidoreductase 75 kDa subunit, mitochondrial OS=Homo sapiens GN=NDUFS1 PE=1 SV=3;>sp|P28331-2|NDUS1_HUMAN Isoform 2 of NADH-ubiquinone oxidoreductase 75 kDa subunit, mitochondrial OS=Homo sapiens GN=NDUFS1;>sp|P28331-"	5	19	19	19	1.0137	0.393839064	1.118543209
P28340	P28340	DNA polymerase delta catalytic subunit	POLD1	>sp|P28340|DPOD1_HUMAN DNA polymerase delta catalytic subunit OS=Homo sapiens GN=POLD1 PE=1 SV=2	1	20	20	20	1.0098	1.018435353	1.025325541
P28482;P28482-2;P27361-2;P27361-3;P27361	P28482;P28482-2	Mitogen-activated protein kinase 1	MAPK1	>sp|P28482|MK01_HUMAN Mitogen-activated protein kinase 1 OS=Homo sapiens GN=MAPK1 PE=1 SV=3;>sp|P28482-2|MK01_HUMAN Isoform 2 of Mitogen-activated protein kinase 1 OS=Homo sapiens GN=MAPK1	5	7	7	7	0.97729	0.798542274	1.166180758
P28838-2;P28838	P28838-2;P28838	Cytosol aminopeptidase	LAP3	>sp|P28838-2|AMPL_HUMAN Isoform 2 of Cytosol aminopeptidase OS=Homo sapiens GN=LAP3;>sp|P28838|AMPL_HUMAN Cytosol aminopeptidase OS=Homo sapiens GN=LAP3 PE=1 SV=3	2	21	21	21	1.2077	0.289430437	0.562809545
P28907;P28907-2	P28907	ADP-ribosyl cyclase 1	CD38	>sp|P28907|CD38_HUMAN ADP-ribosyl cyclase 1 OS=Homo sapiens GN=CD38 PE=1 SV=2	2	4	4	4	0.86972	0.643199305	1.496961169
P29218;P29218-3;P29218-2	P29218;P29218-3	Inositol monophosphatase 1	IMPA1	>sp|P29218|IMPA1_HUMAN Inositol monophosphatase 1 OS=Homo sapiens GN=IMPA1 PE=1 SV=1;>sp|P29218-3|IMPA1_HUMAN Isoform 3 of Inositol monophosphatase 1 OS=Homo sapiens GN=IMPA1	3	7	7	7	NA	0.466594971	0.512111435
P29350;P29350-3;P29350-2;P29350-4	P29350;P29350-3;P29350-2;P29350-4	Tyrosine-protein phosphatase non-receptor type 6	PTPN6	>sp|P29350|PTN6_HUMAN Tyrosine-protein phosphatase non-receptor type 6 OS=Homo sapiens GN=PTPN6 PE=1 SV=1;>sp|P29350-3|PTN6_HUMAN Isoform 2 of Tyrosine-protein phosphatase non-receptor type 6 OS=Homo sapiens GN=PTPN6;>sp|P29350-2|PTN6_HUMAN Isoform 3 of Ty	4	16	16	16	1.1568	0.496310312	0.675766996
P29372-5;P29372-4;P29372-2;P29372	P29372-5;P29372-4;P29372-2;P29372	DNA-3-methyladenine glycosylase	MPG	>sp|P29372-5|3MG_HUMAN Isoform 4 of DNA-3-methyladenine glycosylase OS=Homo sapiens GN=MPG;>sp|P29372-4|3MG_HUMAN Isoform 3 of DNA-3-methyladenine glycosylase OS=Homo sapiens GN=MPG;>sp|P29372-2|3MG_HUMAN Isoform 2 of DNA-3-methyladenine glycosylase OS=Hom	4	3	3	3	NA	NA	NA
P29558-2;P29558;Q6XE24-3;Q6XE24-4;Q6XE24-5;Q6XE24-2;Q6XE24	P29558-2;P29558;Q6XE24-3;Q6XE24-4;Q6XE24-5;Q6XE24-2;Q6XE24	"RNA-binding motif, single-stranded-interacting protein 1;RNA-binding motif, single-stranded-interacting protein 3"	RBMS1;RBMS3	">sp|P29558-2|RBMS1_HUMAN Isoform 2 of RNA-binding motif, single-stranded-interacting protein 1 OS=Homo sapiens GN=RBMS1;>sp|P29558|RBMS1_HUMAN RNA-binding motif, single-stranded-interacting protein 1 OS=Homo sapiens GN=RBMS1 PE=1 SV=3;>sp|Q6XE24-3|RBMS3_HU"	7	1	1	1	NA	NA	NA
P29590-5;P29590;P29590-4;P29590-12;P29590-2;P29590-9;P29590-3;P29590-8;P29590-11;P29590-14;P29590-10;P29590-13	P29590-5;P29590;P29590-4;P29590-12;P29590-2;P29590-9;P29590-3;P29590-8;P29590-11;P29590-14;P29590-10;P29590-13	Protein PML	PML	>sp|P29590-5|PML_HUMAN Isoform PML-4 of Protein PML OS=Homo sapiens GN=PML;>sp|P29590|PML_HUMAN Protein PML OS=Homo sapiens GN=PML PE=1 SV=3;>sp|P29590-4|PML_HUMAN Isoform PML-6 of Protein PML OS=Homo sapiens GN=PML;>sp|P29590-12|PML_HUMAN Isoform PML-12 o	12	4	4	4	NA	1.280725885	1.109237732
P29692;P29692-2;P29692-4	P29692;P29692-2;P29692-4	Elongation factor 1-delta	EEF1D	>sp|P29692|EF1D_HUMAN Elongation factor 1-delta OS=Homo sapiens GN=EEF1D PE=1 SV=5;>sp|P29692-2|EF1D_HUMAN Isoform 2 of Elongation factor 1-delta OS=Homo sapiens GN=EEF1D;>sp|P29692-4|EF1D_HUMAN Isoform 4 of Elongation factor 1-delta OS=Homo sapiens GN=EEF	3	10	10	2	0.94575	1.040735138	1.120636522
P29692-3	P29692-3	Elongation factor 1-delta	EEF1D	>sp|P29692-3|EF1D_HUMAN Isoform 3 of Elongation factor 1-delta OS=Homo sapiens GN=EEF1D	1	9	1	1	NA	NA	NA
P29973;P29973-2	P29973;P29973-2	cGMP-gated cation channel alpha-1	CNGA1	>sp|P29973|CNGA1_HUMAN cGMP-gated cation channel alpha-1 OS=Homo sapiens GN=CNGA1 PE=1 SV=3;>sp|P29973-2|CNGA1_HUMAN Isoform 2 of cGMP-gated cation channel alpha-1 OS=Homo sapiens GN=CNGA1	2	1	1	1	NA	NA	NA
P50148;P29992	P50148;P29992	Guanine nucleotide-binding protein G(q) subunit alpha;Guanine nucleotide-binding protein subunit alpha-11	GNAQ;GNA11	>sp|P50148|GNAQ_HUMAN Guanine nucleotide-binding protein G(q) subunit alpha OS=Homo sapiens GN=GNAQ PE=1 SV=4;>sp|P29992|GNA11_HUMAN Guanine nucleotide-binding protein subunit alpha-11 OS=Homo sapiens GN=GNA11 PE=1 SV=2	2	1	1	1	NA	NA	NA
P30040;P30040-2	P30040	Endoplasmic reticulum resident protein 29	ERP29	>sp|P30040|ERP29_HUMAN Endoplasmic reticulum resident protein 29 OS=Homo sapiens GN=ERP29 PE=1 SV=4	2	11	11	11	1.4627	0.086198056	0.3826433
P30041	P30041	Peroxiredoxin-6	PRDX6	>sp|P30041|PRDX6_HUMAN Peroxiredoxin-6 OS=Homo sapiens GN=PRDX6 PE=1 SV=3	1	14	14	14	1.1792	0.275167785	0.54564304
P30042-2;P30042	P30042-2;P30042	"ES1 protein homolog, mitochondrial"	C21orf33	">sp|P30042-2|ES1_HUMAN Isoform Short of ES1 protein homolog, mitochondrial OS=Homo sapiens GN=C21orf33;>sp|P30042|ES1_HUMAN ES1 protein homolog, mitochondrial OS=Homo sapiens GN=C21orf33 PE=1 SV=3"	2	2	2	2	NA	NA	NA
P30043	P30043	Flavin reductase (NADPH)	BLVRB	>sp|P30043|BLVRB_HUMAN Flavin reductase (NADPH) OS=Homo sapiens GN=BLVRB PE=1 SV=3	1	1	1	1	NA	NA	NA
P30044-2;P30044;P30044-3;P30044-4	P30044-2;P30044;P30044-3;P30044-4	"Peroxiredoxin-5, mitochondrial"	PRDX5	">sp|P30044-2|PRDX5_HUMAN Isoform Cytoplasmic+peroxisomal of Peroxiredoxin-5, mitochondrial OS=Homo sapiens GN=PRDX5;>sp|P30044|PRDX5_HUMAN Peroxiredoxin-5, mitochondrial OS=Homo sapiens GN=PRDX5 PE=1 SV=4;>sp|P30044-3|PRDX5_HUMAN Isoform 3 of Peroxiredoxin"	4	7	7	7	1.0654	0.282509506	0.520860461
P30048	P30048	"Thioredoxin-dependent peroxide reductase, mitochondrial"	PRDX3	">sp|P30048|PRDX3_HUMAN Thioredoxin-dependent peroxide reductase, mitochondrial OS=Homo sapiens GN=PRDX3 PE=1 SV=3"	1	7	7	7	1.1466	0.205576881	0.724270298
P30049	P30049	"ATP synthase subunit delta, mitochondrial"	ATP5D	">sp|P30049|ATPD_HUMAN ATP synthase subunit delta, mitochondrial OS=Homo sapiens GN=ATP5D PE=1 SV=2"	1	2	2	2	NA	0.240768286	0.68231441
P30050;P30050-2	P30050;P30050-2	60S ribosomal protein L12	RPL12	>sp|P30050|RL12_HUMAN 60S ribosomal protein L12 OS=Homo sapiens GN=RPL12 PE=1 SV=1;>sp|P30050-2|RL12_HUMAN Isoform 2 of 60S ribosomal protein L12 OS=Homo sapiens GN=RPL12	2	4	4	4	1.0007	1.105376042	1.002245029
P30084	P30084	"Enoyl-CoA hydratase, mitochondrial"	ECHS1	">sp|P30084|ECHM_HUMAN Enoyl-CoA hydratase, mitochondrial OS=Homo sapiens GN=ECHS1 PE=1 SV=4"	1	7	7	7	1.0651	0.135784764	0.573657641
P30085;P30085-2	P30085;P30085-2	UMP-CMP kinase	CMPK1	>sp|P30085|KCY_HUMAN UMP-CMP kinase OS=Homo sapiens GN=CMPK1 PE=1 SV=3;>sp|P30085-2|KCY_HUMAN Isoform 2 of UMP-CMP kinase OS=Homo sapiens GN=CMPK1	2	7	7	7	1.3051	0.585915493	0.786843969
P30086	P30086	Phosphatidylethanolamine-binding protein 1;Hippocampal cholinergic neurostimulating peptide	PEBP1	>sp|P30086|PEBP1_HUMAN Phosphatidylethanolamine-binding protein 1 OS=Homo sapiens GN=PEBP1 PE=1 SV=3	1	9	9	9	1.2145	0.196435671	0.462299478
P30101	P30101	Protein disulfide-isomerase A3	PDIA3	>sp|P30101|PDIA3_HUMAN Protein disulfide-isomerase A3 OS=Homo sapiens GN=PDIA3 PE=1 SV=4	1	27	27	27	1.3365	0.087477142	0.630556782
P30153	P30153	Serine/threonine-protein phosphatase 2A 65 kDa regulatory subunit A alpha isoform	PPP2R1A	>sp|P30153|2AAA_HUMAN Serine/threonine-protein phosphatase 2A 65 kDa regulatory subunit A alpha isoform OS=Homo sapiens GN=PPP2R1A PE=1 SV=4	1	13	13	12	1.0077	0.523276142	1.016425435
P30154-4;P30154;P30154-2;P30154-3;P30154-5	P30154-4;P30154;P30154-2;P30154-3;P30154-5	Serine/threonine-protein phosphatase 2A 65 kDa regulatory subunit A beta isoform	PPP2R1B	>sp|P30154-4|2AAB_HUMAN Isoform 4 of Serine/threonine-protein phosphatase 2A 65 kDa regulatory subunit A beta isoform OS=Homo sapiens GN=PPP2R1B;>sp|P30154|2AAB_HUMAN Serine/threonine-protein phosphatase 2A 65 kDa regulatory subunit A beta isoform OS=Homo 	5	7	6	6	0.7959	0.752540584	0.811688312
P30260;P30260-2	P30260;P30260-2	Cell division cycle protein 27 homolog	CDC27	>sp|P30260|CDC27_HUMAN Cell division cycle protein 27 homolog OS=Homo sapiens GN=CDC27 PE=1 SV=2;>sp|P30260-2|CDC27_HUMAN Isoform 2 of Cell division cycle protein 27 homolog OS=Homo sapiens GN=CDC27	2	2	2	2	NA	NA	NA
P30405	P30405	"Peptidyl-prolyl cis-trans isomerase F, mitochondrial"	PPIF	">sp|P30405|PPIF_HUMAN Peptidyl-prolyl cis-trans isomerase F, mitochondrial OS=Homo sapiens GN=PPIF PE=1 SV=1"	1	2	1	1	NA	NA	NA
P30419-2;P30419;O60551	P30419-2;P30419	Glycylpeptide N-tetradecanoyltransferase 1	NMT1	>sp|P30419-2|NMT1_HUMAN Isoform Short of Glycylpeptide N-tetradecanoyltransferase 1 OS=Homo sapiens GN=NMT1;>sp|P30419|NMT1_HUMAN Glycylpeptide N-tetradecanoyltransferase 1 OS=Homo sapiens GN=NMT1 PE=1 SV=2	3	7	7	7	1.068	0.94961703	0.994727942
P30504;Q29865;P30505;P30510;P30508;Q95604	P30504;Q29865;P30505;P30510;P30508	"HLA class I histocompatibility antigen, Cw-4 alpha chain;HLA class I histocompatibility antigen, Cw-18 alpha chain;HLA class I histocompatibility antigen, Cw-8 alpha chain;HLA class I histocompatibility antigen, Cw-14 alpha chain;HLA class I histocompatibility antigen, Cw-12 alpha chain"	HLA-C	">sp|P30504|1C04_HUMAN HLA class I histocompatibility antigen, Cw-4 alpha chain OS=Homo sapiens GN=HLA-C PE=1 SV=1;>sp|Q29865|1C18_HUMAN HLA class I histocompatibility antigen, Cw-18 alpha chain OS=Homo sapiens GN=HLA-C PE=2 SV=1;>sp|P30505|1C08_HUMAN HLA c"	6	5	5	1	0.91203	NA	0.817862108
P30519	P30519	Heme oxygenase 2	HMOX2	>sp|P30519|HMOX2_HUMAN Heme oxygenase 2 OS=Homo sapiens GN=HMOX2 PE=1 SV=2	1	7	7	7	0.993	0.238112217	1.080462006
P30520	P30520	Adenylosuccinate synthetase isozyme 2	ADSS	>sp|P30520|PURA2_HUMAN Adenylosuccinate synthetase isozyme 2 OS=Homo sapiens GN=ADSS PE=1 SV=3	1	11	11	11	1.0802	0.449403213	0.765110941
P30533	P30533	Alpha-2-macroglobulin receptor-associated protein	LRPAP1	>sp|P30533|AMRP_HUMAN Alpha-2-macroglobulin receptor-associated protein OS=Homo sapiens GN=LRPAP1 PE=1 SV=1	1	7	7	7	1.1795	0.092790243	0.514615068
P30566;P30566-2	P30566;P30566-2	Adenylosuccinate lyase	ADSL	>sp|P30566|PUR8_HUMAN Adenylosuccinate lyase OS=Homo sapiens GN=ADSL PE=1 SV=2;>sp|P30566-2|PUR8_HUMAN Isoform 2 of Adenylosuccinate lyase OS=Homo sapiens GN=ADSL	2	7	7	7	1.1478	0.557323736	0.867227474
P30740	P30740	Leukocyte elastase inhibitor	SERPINB1	>sp|P30740|ILEU_HUMAN Leukocyte elastase inhibitor OS=Homo sapiens GN=SERPINB1 PE=1 SV=1	1	10	10	10	1.1237	0.268927541	0.874049471
P30825;P52569;P52569-3	P30825	High affinity cationic amino acid transporter 1	SLC7A1	>sp|P30825|CTR1_HUMAN High affinity cationic amino acid transporter 1 OS=Homo sapiens GN=SLC7A1 PE=1 SV=1	3	3	3	3	NA	NA	NA
P30837;P47895	P30837	"Aldehyde dehydrogenase X, mitochondrial"	ALDH1B1	">sp|P30837|AL1B1_HUMAN Aldehyde dehydrogenase X, mitochondrial OS=Homo sapiens GN=ALDH1B1 PE=1 SV=3"	2	8	8	8	0.99582	NA	0.940910802
P31040	P31040	"Succinate dehydrogenase [ubiquinone] flavoprotein subunit, mitochondrial"	SDHA	">sp|P31040|DHSA_HUMAN Succinate dehydrogenase [ubiquinone] flavoprotein subunit, mitochondrial OS=Homo sapiens GN=SDHA PE=1 SV=2"	1	12	12	12	1.0642	0.165529166	0.91000091
P31146	P31146	Coronin-1A	CORO1A	>sp|P31146|COR1A_HUMAN Coronin-1A OS=Homo sapiens GN=CORO1A PE=1 SV=4	1	9	9	9	0.92249	0.874659199	1.056747332
P31150	P31150	Rab GDP dissociation inhibitor alpha	GDI1	>sp|P31150|GDIA_HUMAN Rab GDP dissociation inhibitor alpha OS=Homo sapiens GN=GDI1 PE=1 SV=2	1	9	2	2	NA	NA	NA
P31153;Q00266	P31153	S-adenosylmethionine synthase isoform type-2	MAT2A	>sp|P31153|METK2_HUMAN S-adenosylmethionine synthase isoform type-2 OS=Homo sapiens GN=MAT2A PE=1 SV=1	2	8	8	8	0.89715	0.388947596	0.480330467
P31350;P31350-2;Q7LG56-3;Q7LG56-2;Q7LG56;Q7LG56-6	P31350;P31350-2	Ribonucleoside-diphosphate reductase subunit M2	RRM2	>sp|P31350|RIR2_HUMAN Ribonucleoside-diphosphate reductase subunit M2 OS=Homo sapiens GN=RRM2 PE=1 SV=1;>sp|P31350-2|RIR2_HUMAN Isoform 2 of Ribonucleoside-diphosphate reductase subunit M2 OS=Homo sapiens GN=RRM2	6	8	8	8	1.3359	0.566247582	1.1245558
P31689;P31689-2	P31689;P31689-2	DnaJ homolog subfamily A member 1	DNAJA1	>sp|P31689|DNJA1_HUMAN DnaJ homolog subfamily A member 1 OS=Homo sapiens GN=DNAJA1 PE=1 SV=2;>sp|P31689-2|DNJA1_HUMAN Isoform 2 of DnaJ homolog subfamily A member 1 OS=Homo sapiens GN=DNAJA1	2	10	10	10	0.97502	0.819982351	0.980488283
P31749	P31749	RAC-alpha serine/threonine-protein kinase	AKT1	>sp|P31749|AKT1_HUMAN RAC-alpha serine/threonine-protein kinase OS=Homo sapiens GN=AKT1 PE=1 SV=2	1	2	2	2	NA	NA	NA
P31930	P31930	"Cytochrome b-c1 complex subunit 1, mitochondrial"	UQCRC1	">sp|P31930|QCR1_HUMAN Cytochrome b-c1 complex subunit 1, mitochondrial OS=Homo sapiens GN=UQCRC1 PE=1 SV=3"	1	9	9	9	1.0425	0.180183739	0.918695452
P31937	P31937	"3-hydroxyisobutyrate dehydrogenase, mitochondrial"	HIBADH	">sp|P31937|3HIDH_HUMAN 3-hydroxyisobutyrate dehydrogenase, mitochondrial OS=Homo sapiens GN=HIBADH PE=1 SV=2"	1	5	5	5	1.2164	NA	0.953470633
P31939;P31939-2	P31939;P31939-2	Bifunctional purine biosynthesis protein PURH;Phosphoribosylaminoimidazolecarboxamide formyltransferase;IMP cyclohydrolase	ATIC	>sp|P31939|PUR9_HUMAN Bifunctional purine biosynthesis protein PURH OS=Homo sapiens GN=ATIC PE=1 SV=3;>sp|P31939-2|PUR9_HUMAN Isoform 2 of Bifunctional purine biosynthesis protein PURH OS=Homo sapiens GN=ATIC	2	25	25	25	1.0332	0.184432003	0.903016074
P31942-3;P31942-2;P31942;P31942-4;P31942-6;P31942-5	P31942-3;P31942-2;P31942;P31942-4	Heterogeneous nuclear ribonucleoprotein H3	HNRNPH3	>sp|P31942-3|HNRH3_HUMAN Isoform 3 of Heterogeneous nuclear ribonucleoprotein H3 OS=Homo sapiens GN=HNRNPH3;>sp|P31942-2|HNRH3_HUMAN Isoform 2 of Heterogeneous nuclear ribonucleoprotein H3 OS=Homo sapiens GN=HNRNPH3;>sp|P31942|HNRH3_HUMAN Heterogeneous nuc	6	9	9	9	1.0446	1.151348748	0.963391137
P31943	P31943	"Heterogeneous nuclear ribonucleoprotein H;Heterogeneous nuclear ribonucleoprotein H, N-terminally processed"	HNRNPH1	>sp|P31943|HNRH1_HUMAN Heterogeneous nuclear ribonucleoprotein H OS=Homo sapiens GN=HNRNPH1 PE=1 SV=4	1	11	11	6	0.99284	1.373244727	1.155735337
P31946-2;P31946	P31946-2;P31946	"14-3-3 protein beta/alpha;14-3-3 protein beta/alpha, N-terminally processed"	YWHAB	>sp|P31946-2|1433B_HUMAN Isoform Short of 14-3-3 protein beta/alpha OS=Homo sapiens GN=YWHAB;>sp|P31946|1433B_HUMAN 14-3-3 protein beta/alpha OS=Homo sapiens GN=YWHAB PE=1 SV=3	2	7	4	4	1.0549	0.350231541	0.643169539
P32119;P32119-2	P32119	Peroxiredoxin-2	PRDX2	>sp|P32119|PRDX2_HUMAN Peroxiredoxin-2 OS=Homo sapiens GN=PRDX2 PE=1 SV=5	2	7	6	6	1.0176	0.736633143	0.750525368
P32121-5;P32121-2;P32121;P32121-3;P32121-4	P32121-5;P32121-2;P32121;P32121-3;P32121-4	Beta-arrestin-2	ARRB2	>sp|P32121-5|ARRB2_HUMAN Isoform 5 of Beta-arrestin-2 OS=Homo sapiens GN=ARRB2;>sp|P32121-2|ARRB2_HUMAN Isoform 3 of Beta-arrestin-2 OS=Homo sapiens GN=ARRB2;>sp|P32121|ARRB2_HUMAN Beta-arrestin-2 OS=Homo sapiens GN=ARRB2 PE=1 SV=2;>sp|P32121-3|ARRB2_HUMAN	5	3	3	3	NA	NA	NA
P32321;P32321-2	P32321;P32321-2	Deoxycytidylate deaminase	DCTD	>sp|P32321|DCTD_HUMAN Deoxycytidylate deaminase OS=Homo sapiens GN=DCTD PE=1 SV=2;>sp|P32321-2|DCTD_HUMAN Isoform 2 of Deoxycytidylate deaminase OS=Homo sapiens GN=DCTD	2	3	3	3	NA	NA	NA
P32322;P32322-2	P32322;P32322-2	"Pyrroline-5-carboxylate reductase 1, mitochondrial"	PYCR1	">sp|P32322|P5CR1_HUMAN Pyrroline-5-carboxylate reductase 1, mitochondrial OS=Homo sapiens GN=PYCR1 PE=1 SV=2;>sp|P32322-2|P5CR1_HUMAN Isoform 2 of Pyrroline-5-carboxylate reductase 1, mitochondrial OS=Homo sapiens GN=PYCR1"	2	4	4	4	1.1323	0.285976353	0.716589036
P32519-2;P32519	P32519-2;P32519	ETS-related transcription factor Elf-1	ELF1	>sp|P32519-2|ELF1_HUMAN Isoform 2 of ETS-related transcription factor Elf-1 OS=Homo sapiens GN=ELF1;>sp|P32519|ELF1_HUMAN ETS-related transcription factor Elf-1 OS=Homo sapiens GN=ELF1 PE=1 SV=2	2	5	5	5	NA	0.980658614	0.719010641
P32942	P32942	Intercellular adhesion molecule 3	ICAM3	>sp|P32942|ICAM3_HUMAN Intercellular adhesion molecule 3 OS=Homo sapiens GN=ICAM3 PE=1 SV=2	1	5	5	5	0.88476	0.135997294	0.966370313
P32969	P32969	60S ribosomal protein L9	RPL9	>sp|P32969|RL9_HUMAN 60S ribosomal protein L9 OS=Homo sapiens GN=RPL9 PE=1 SV=1	1	7	7	7	1.0244	1.096515629	1.030269312
P32970	P32970	CD70 antigen	CD70	>sp|P32970|CD70_HUMAN CD70 antigen OS=Homo sapiens GN=CD70 PE=1 SV=2	1	3	3	3	NA	NA	1.174108558
P33121;P33121-2;Q9ULC5-4;Q9ULC5;Q9ULC5-3	P33121;P33121-2	Long-chain-fatty-acid--CoA ligase 1	ACSL1	>sp|P33121|ACSL1_HUMAN Long-chain-fatty-acid--CoA ligase 1 OS=Homo sapiens GN=ACSL1 PE=1 SV=1;>sp|P33121-2|ACSL1_HUMAN Isoform 2 of Long-chain-fatty-acid--CoA ligase 1 OS=Homo sapiens GN=ACSL1	5	7	7	7	NA	0.254883763	1.131810671
P33176;O60282;Q12840;O60282-2	P33176	Kinesin-1 heavy chain	KIF5B	>sp|P33176|KINH_HUMAN Kinesin-1 heavy chain OS=Homo sapiens GN=KIF5B PE=1 SV=1	4	27	27	27	0.98628	0.808166915	0.993541977
P33240-2;P33240	P33240-2;P33240	Cleavage stimulation factor subunit 2	CSTF2	>sp|P33240-2|CSTF2_HUMAN Isoform 2 of Cleavage stimulation factor subunit 2 OS=Homo sapiens GN=CSTF2;>sp|P33240|CSTF2_HUMAN Cleavage stimulation factor subunit 2 OS=Homo sapiens GN=CSTF2 PE=1 SV=1	2	7	7	3	0.93319	1.281455172	1.076310408
P33241;P33241-3;P33241-2	P33241;P33241-3;P33241-2	Lymphocyte-specific protein 1	LSP1	>sp|P33241|LSP1_HUMAN Lymphocyte-specific protein 1 OS=Homo sapiens GN=LSP1 PE=1 SV=1;>sp|P33241-3|LSP1_HUMAN Isoform 3 of Lymphocyte-specific protein 1 OS=Homo sapiens GN=LSP1;>sp|P33241-2|LSP1_HUMAN Isoform 2 of Lymphocyte-specific protein 1 OS=Homo sapi	3	3	3	3	NA	NA	NA
P33316;P33316-2	P33316;P33316-2	"Deoxyuridine 5-triphosphate nucleotidohydrolase, mitochondrial"	DUT	">sp|P33316|DUT_HUMAN Deoxyuridine 5-triphosphate nucleotidohydrolase, mitochondrial OS=Homo sapiens GN=DUT PE=1 SV=4;>sp|P33316-2|DUT_HUMAN Isoform 2 of Deoxyuridine 5-triphosphate nucleotidohydrolase, mitochondrial OS=Homo sapiens GN=DUT"	2	7	7	7	0.99367	0.252131313	0.336700337
P33552	P33552	Cyclin-dependent kinases regulatory subunit 2	CKS2	>sp|P33552|CKS2_HUMAN Cyclin-dependent kinases regulatory subunit 2 OS=Homo sapiens GN=CKS2 PE=1 SV=1	1	2	2	2	1.0817	0.767848145	0.868734254
P33991;Q9UJA3-2;Q9UJA3-3;Q9UJA3;Q9UJA3-4	P33991	DNA replication licensing factor MCM4	MCM4	>sp|P33991|MCM4_HUMAN DNA replication licensing factor MCM4 OS=Homo sapiens GN=MCM4 PE=1 SV=5	5	26	26	26	1.05	0.869338179	0.956388676
P33992	P33992	DNA replication licensing factor MCM5	MCM5	>sp|P33992|MCM5_HUMAN DNA replication licensing factor MCM5 OS=Homo sapiens GN=MCM5 PE=1 SV=5	1	22	22	22	1.1306	0.941389414	0.945179584
P33993;P33993-3;P33993-2	P33993;P33993-3;P33993-2	DNA replication licensing factor MCM7	MCM7	>sp|P33993|MCM7_HUMAN DNA replication licensing factor MCM7 OS=Homo sapiens GN=MCM7 PE=1 SV=4;>sp|P33993-3|MCM7_HUMAN Isoform 3 of DNA replication licensing factor MCM7 OS=Homo sapiens GN=MCM7;>sp|P33993-2|MCM7_HUMAN Isoform 2 of DNA replication licensing 	3	28	28	28	1.0581	0.847496791	0.987459267
P34896-2;P34896;P34896-3	P34896-2;P34896;P34896-3	"Serine hydroxymethyltransferase, cytosolic"	SHMT1	">sp|P34896-2|GLYC_HUMAN Isoform 2 of Serine hydroxymethyltransferase, cytosolic OS=Homo sapiens GN=SHMT1;>sp|P34896|GLYC_HUMAN Serine hydroxymethyltransferase, cytosolic OS=Homo sapiens GN=SHMT1 PE=1 SV=1;>sp|P34896-3|GLYC_HUMAN Isoform 3 of Serine hydroxy"	3	7	6	6	1.0228	NA	0.895014768
P34897-3;P34897;P34897-2	P34897-3;P34897;P34897-2	"Serine hydroxymethyltransferase, mitochondrial"	SHMT2	">sp|P34897-3|GLYM_HUMAN Isoform 3 of Serine hydroxymethyltransferase, mitochondrial OS=Homo sapiens GN=SHMT2;>sp|P34897|GLYM_HUMAN Serine hydroxymethyltransferase, mitochondrial OS=Homo sapiens GN=SHMT2 PE=1 SV=3;>sp|P34897-2|GLYM_HUMAN Isoform 2 of Serine"	3	20	20	19	1.0915	0.185327273	0.909090909
P34910	P34910	Protein EVI2B	EVI2B	>sp|P34910|EVI2B_HUMAN Protein EVI2B OS=Homo sapiens GN=EVI2B PE=1 SV=2	1	1	1	1	NA	NA	NA
P34932	P34932	Heat shock 70 kDa protein 4	HSPA4	>sp|P34932|HSP74_HUMAN Heat shock 70 kDa protein 4 OS=Homo sapiens GN=HSPA4 PE=1 SV=4	1	23	23	22	1.0794	0.348857319	0.882378893
P34949-2;P34949	P34949-2;P34949	Mannose-6-phosphate isomerase	MPI	>sp|P34949-2|MPI_HUMAN Isoform 2 of Mannose-6-phosphate isomerase OS=Homo sapiens GN=MPI;>sp|P34949|MPI_HUMAN Mannose-6-phosphate isomerase OS=Homo sapiens GN=MPI PE=1 SV=2	2	1	1	1	NA	NA	NA
P35219	P35219	Carbonic anhydrase-related protein	CA8	>sp|P35219|CAH8_HUMAN Carbonic anhydrase-related protein OS=Homo sapiens GN=CA8 PE=1 SV=3	1	3	3	3	NA	NA	0.658111221
P35232	P35232	Prohibitin	PHB	>sp|P35232|PHB_HUMAN Prohibitin OS=Homo sapiens GN=PHB PE=1 SV=1	1	13	13	13	0.99093	0.336426627	1.124834087
P35241;P35241-5;P35241-4;P35241-2	P35241;P35241-5;P35241-4	Radixin	RDX	>sp|P35241|RADI_HUMAN Radixin OS=Homo sapiens GN=RDX PE=1 SV=1;>sp|P35241-5|RADI_HUMAN Isoform 5 of Radixin OS=Homo sapiens GN=RDX;>sp|P35241-4|RADI_HUMAN Isoform 4 of Radixin OS=Homo sapiens GN=RDX	4	13	3	3	0.83651	NA	1.275738014
P35244	P35244	Replication protein A 14 kDa subunit	RPA3	>sp|P35244|RFA3_HUMAN Replication protein A 14 kDa subunit OS=Homo sapiens GN=RPA3 PE=1 SV=1	1	3	3	3	1.1119	0.81040158	0.658327847
P35249	P35249	Replication factor C subunit 4	RFC4	>sp|P35249|RFC4_HUMAN Replication factor C subunit 4 OS=Homo sapiens GN=RFC4 PE=1 SV=2	1	10	10	10	1.1096	1.029163669	1.04267676
P35250;P35250-2	P35250;P35250-2	Replication factor C subunit 2	RFC2	>sp|P35250|RFC2_HUMAN Replication factor C subunit 2 OS=Homo sapiens GN=RFC2 PE=1 SV=3;>sp|P35250-2|RFC2_HUMAN Isoform 2 of Replication factor C subunit 2 OS=Homo sapiens GN=RFC2	2	10	10	10	0.99267	1.115311909	1.032983152
P35251-2;P35251	P35251-2;P35251	Replication factor C subunit 1	RFC1	>sp|P35251-2|RFC1_HUMAN Isoform 2 of Replication factor C subunit 1 OS=Homo sapiens GN=RFC1;>sp|P35251|RFC1_HUMAN Replication factor C subunit 1 OS=Homo sapiens GN=RFC1 PE=1 SV=4	2	10	10	10	0.89673	0.832550631	0.97837785
P35268	P35268	60S ribosomal protein L22	RPL22	>sp|P35268|RL22_HUMAN 60S ribosomal protein L22 OS=Homo sapiens GN=RPL22 PE=1 SV=2	1	3	3	3	0.83029	1.340778976	1.522626226
P35573-2;P35573-3;P35573	P35573-2;P35573-3;P35573	"Glycogen debranching enzyme;4-alpha-glucanotransferase;Amylo-alpha-1,6-glucosidase"	AGL	>sp|P35573-2|GDE_HUMAN Isoform 5 of Glycogen debranching enzyme OS=Homo sapiens GN=AGL;>sp|P35573-3|GDE_HUMAN Isoform 6 of Glycogen debranching enzyme OS=Homo sapiens GN=AGL;>sp|P35573|GDE_HUMAN Glycogen debranching enzyme OS=Homo sapiens GN=AGL PE=1 SV=3	3	1	1	1	NA	NA	NA
P35579;P35579-2;P35749-4;P35749-3;P35749;P35749-2	P35579;P35579-2	Myosin-9	MYH9	>sp|P35579|MYH9_HUMAN Myosin-9 OS=Homo sapiens GN=MYH9 PE=1 SV=4;>sp|P35579-2|MYH9_HUMAN Isoform 2 of Myosin-9 OS=Homo sapiens GN=MYH9	6	82	82	74	0.96737	1.04722987	1.088245857
P35580;P35580-2;P35580-3;P35580-4	P35580;P35580-2;P35580-3;P35580-4	Myosin-10	MYH10	>sp|P35580|MYH10_HUMAN Myosin-10 OS=Homo sapiens GN=MYH10 PE=1 SV=3;>sp|P35580-2|MYH10_HUMAN Isoform 2 of Myosin-10 OS=Homo sapiens GN=MYH10;>sp|P35580-3|MYH10_HUMAN Isoform 3 of Myosin-10 OS=Homo sapiens GN=MYH10;>sp|P35580-4|MYH10_HUMAN Isoform 4 of Myos	4	9	3	3	NA	NA	NA
P35606	P35606	Coatomer subunit beta	COPB2	>sp|P35606|COPB2_HUMAN Coatomer subunit beta OS=Homo sapiens GN=COPB2 PE=1 SV=2	1	21	21	21	1.0398	0.945737869	1.08894503
P35611-2;P35611;P35611-3	P35611-2;P35611;P35611-3	Alpha-adducin	ADD1	>sp|P35611-2|ADDA_HUMAN Isoform 2 of Alpha-adducin OS=Homo sapiens GN=ADD1;>sp|P35611|ADDA_HUMAN Alpha-adducin OS=Homo sapiens GN=ADD1 PE=1 SV=2;>sp|P35611-3|ADDA_HUMAN Isoform 3 of Alpha-adducin OS=Homo sapiens GN=ADD1	3	9	9	8	0.94693	0.799303546	0.904486252
P35613-3;P35613-4;P35613-2;P35613	P35613-3;P35613-4;P35613-2;P35613	Basigin	BSG	>sp|P35613-3|BASI_HUMAN Isoform 3 of Basigin OS=Homo sapiens GN=BSG;>sp|P35613-4|BASI_HUMAN Isoform 4 of Basigin OS=Homo sapiens GN=BSG;>sp|P35613-2|BASI_HUMAN Isoform 2 of Basigin OS=Homo sapiens GN=BSG;>sp|P35613|BASI_HUMAN Basigin OS=Homo sapiens GN=BSG	4	6	6	6	0.84936	0.346758743	1.082403368
P35637-2;P35637	P35637-2;P35637	RNA-binding protein FUS	FUS	>sp|P35637-2|FUS_HUMAN Isoform Short of RNA-binding protein FUS OS=Homo sapiens GN=FUS;>sp|P35637|FUS_HUMAN RNA-binding protein FUS OS=Homo sapiens GN=FUS PE=1 SV=1	2	8	8	6	0.91219	1.211150272	1.1048625
P35658-2;P35658-4;P35658;P35658-3;P35658-5	P35658-2;P35658-4;P35658;P35658-3;P35658-5	Nuclear pore complex protein Nup214	NUP214	>sp|P35658-2|NU214_HUMAN Isoform 2 of Nuclear pore complex protein Nup214 OS=Homo sapiens GN=NUP214;>sp|P35658-4|NU214_HUMAN Isoform 4 of Nuclear pore complex protein Nup214 OS=Homo sapiens GN=NUP214;>sp|P35658|NU214_HUMAN Nuclear pore complex protein Nup2	5	12	12	12	0.94626	1.602286953	1.290605681
P35659;P35659-2	P35659;P35659-2	Protein DEK	DEK	>sp|P35659|DEK_HUMAN Protein DEK OS=Homo sapiens GN=DEK PE=1 SV=1;>sp|P35659-2|DEK_HUMAN Isoform 2 of Protein DEK OS=Homo sapiens GN=DEK	2	11	11	11	0.96772	0.978954082	0.911078717
P35754	P35754	Glutaredoxin-1	GLRX	>sp|P35754|GLRX1_HUMAN Glutaredoxin-1 OS=Homo sapiens GN=GLRX PE=1 SV=2	1	2	2	2	NA	NA	NA
P35790-2;P35790	P35790-2;P35790	Choline kinase alpha	CHKA	>sp|P35790-2|CHKA_HUMAN Isoform 2 of Choline kinase alpha OS=Homo sapiens GN=CHKA;>sp|P35790|CHKA_HUMAN Choline kinase alpha OS=Homo sapiens GN=CHKA PE=1 SV=3	2	2	2	2	NA	NA	NA
P35998	P35998	26S protease regulatory subunit 7	PSMC2	>sp|P35998|PRS7_HUMAN 26S protease regulatory subunit 7 OS=Homo sapiens GN=PSMC2 PE=1 SV=3	1	18	18	18	0.96488	0.535899466	0.989511181
P36404;P36404-2	P36404	ADP-ribosylation factor-like protein 2	ARL2	>sp|P36404|ARL2_HUMAN ADP-ribosylation factor-like protein 2 OS=Homo sapiens GN=ARL2 PE=1 SV=4	2	3	3	3	1.2293	NA	NA
P36405	P36405	ADP-ribosylation factor-like protein 3	ARL3	>sp|P36405|ARL3_HUMAN ADP-ribosylation factor-like protein 3 OS=Homo sapiens GN=ARL3 PE=1 SV=2	1	5	5	5	0.90817	0.310688051	0.434650324
P36507	P36507	Dual specificity mitogen-activated protein kinase kinase 2	MAP2K2	>sp|P36507|MP2K2_HUMAN Dual specificity mitogen-activated protein kinase kinase 2 OS=Homo sapiens GN=MAP2K2 PE=1 SV=1	1	6	3	3	NA	NA	NA
P36542-2;P36542	P36542-2;P36542	"ATP synthase subunit gamma, mitochondrial"	ATP5C1	">sp|P36542-2|ATPG_HUMAN Isoform Heart of ATP synthase subunit gamma, mitochondrial OS=Homo sapiens GN=ATP5C1;>sp|P36542|ATPG_HUMAN ATP synthase subunit gamma, mitochondrial OS=Homo sapiens GN=ATP5C1 PE=1 SV=1"	2	5	5	5	0.9961	0.188639177	0.952290258
P36551	P36551	"Coproporphyrinogen-III oxidase, mitochondrial"	CPOX	">sp|P36551|HEM6_HUMAN Coproporphyrinogen-III oxidase, mitochondrial OS=Homo sapiens GN=CPOX PE=1 SV=3"	1	8	8	8	1.0676	0.181289031	0.800640512
P36578	P36578	60S ribosomal protein L4	RPL4	>sp|P36578|RL4_HUMAN 60S ribosomal protein L4 OS=Homo sapiens GN=RPL4 PE=1 SV=5	1	17	17	17	1.0063	1.098031363	1.053874041
P36639-4;P36639-3;P36639-2;P36639	P36639-4;P36639-3;P36639-2;P36639	"7,8-dihydro-8-oxoguanine triphosphatase"	NUDT1	">sp|P36639-4|8ODP_HUMAN Isoform p18 of 7,8-dihydro-8-oxoguanine triphosphatase OS=Homo sapiens GN=NUDT1;>sp|P36639-3|8ODP_HUMAN Isoform p21 of 7,8-dihydro-8-oxoguanine triphosphatase OS=Homo sapiens GN=NUDT1;>sp|P36639-2|8ODP_HUMAN Isoform p22 of 7,8-dihyd"	4	4	4	4	NA	NA	0.470123643
P36776	P36776	"Lon protease homolog, mitochondrial"	LONP1	">sp|P36776|LONM_HUMAN Lon protease homolog, mitochondrial OS=Homo sapiens GN=LONP1 PE=1 SV=2"	1	21	21	21	0.99208	0.197246922	1.06874145
P36871;P36871-2;P36871-3	P36871;P36871-2;P36871-3	Phosphoglucomutase-1	PGM1	>sp|P36871|PGM1_HUMAN Phosphoglucomutase-1 OS=Homo sapiens GN=PGM1 PE=1 SV=3;>sp|P36871-2|PGM1_HUMAN Isoform 2 of Phosphoglucomutase-1 OS=Homo sapiens GN=PGM1;>sp|P36871-3|PGM1_HUMAN Isoform 3 of Phosphoglucomutase-1 OS=Homo sapiens GN=PGM1	3	14	14	14	1.1205	0.166777787	0.813074234
P36873;P36873-2	P36873;P36873-2	Serine/threonine-protein phosphatase PP1-gamma catalytic subunit	PPP1CC	>sp|P36873|PP1G_HUMAN Serine/threonine-protein phosphatase PP1-gamma catalytic subunit OS=Homo sapiens GN=PPP1CC PE=1 SV=1;>sp|P36873-2|PP1G_HUMAN Isoform Gamma-2 of Serine/threonine-protein phosphatase PP1-gamma catalytic subunit OS=Homo sapiens GN=PPP1CC	2	6	2	2	0.83768	0.920160296	1.027538019
P36915;P36915-2	P36915;P36915-2	Guanine nucleotide-binding protein-like 1	GNL1	>sp|P36915|GNL1_HUMAN Guanine nucleotide-binding protein-like 1 OS=Homo sapiens GN=GNL1 PE=1 SV=2;>sp|P36915-2|GNL1_HUMAN Isoform 2 of Guanine nucleotide-binding protein-like 1 OS=Homo sapiens GN=GNL1	2	8	8	8	0.87483	0.60796991	0.952199581
P36957	P36957	"Dihydrolipoyllysine-residue succinyltransferase component of 2-oxoglutarate dehydrogenase complex, mitochondrial"	DLST	">sp|P36957|ODO2_HUMAN Dihydrolipoyllysine-residue succinyltransferase component of 2-oxoglutarate dehydrogenase complex, mitochondrial OS=Homo sapiens GN=DLST PE=1 SV=4"	1	5	5	5	0.96766	0.427387988	1.010254079
P36969-2;P36969	P36969-2;P36969	"Phospholipid hydroperoxide glutathione peroxidase, mitochondrial"	GPX4	">sp|P36969-2|GPX4_HUMAN Isoform Cytoplasmic of Phospholipid hydroperoxide glutathione peroxidase, mitochondrial OS=Homo sapiens GN=GPX4;>sp|P36969|GPX4_HUMAN Phospholipid hydroperoxide glutathione peroxidase, mitochondrial OS=Homo sapiens GN=GPX4 PE=1 SV=3"	2	2	2	2	1.1343	NA	NA
P37198	P37198	Nuclear pore glycoprotein p62	NUP62	>sp|P37198|NUP62_HUMAN Nuclear pore glycoprotein p62 OS=Homo sapiens GN=NUP62 PE=1 SV=3	1	8	8	8	0.98526	1.000274524	0.915080527
P37235;P84074;P61601	P37235	Hippocalcin-like protein 1	HPCAL1	>sp|P37235|HPCL1_HUMAN Hippocalcin-like protein 1 OS=Homo sapiens GN=HPCAL1 PE=1 SV=3	3	8	8	8	0.84205	0.443660276	0.926183199
P37268	P37268	Squalene synthase	FDFT1	>sp|P37268|FDFT_HUMAN Squalene synthase OS=Homo sapiens GN=FDFT1 PE=1 SV=1	1	10	10	10	0.93049	0.475727145	1.04063687
P38117;P38117-2	P38117;P38117-2	Electron transfer flavoprotein subunit beta	ETFB	>sp|P38117|ETFB_HUMAN Electron transfer flavoprotein subunit beta OS=Homo sapiens GN=ETFB PE=1 SV=3;>sp|P38117-2|ETFB_HUMAN Isoform 2 of Electron transfer flavoprotein subunit beta OS=Homo sapiens GN=ETFB	2	7	7	7	1.1054	0.509473929	0.77591558
P38159;P38159-2;P38159-3	P38159;P38159-2	"RNA-binding motif protein, X chromosome;RNA-binding motif protein, X chromosome, N-terminally processed"	RBMX	">sp|P38159|RBMX_HUMAN RNA-binding motif protein, X chromosome OS=Homo sapiens GN=RBMX PE=1 SV=3;>sp|P38159-2|RBMX_HUMAN Isoform 2 of RNA-binding motif protein, X chromosome OS=Homo sapiens GN=RBMX"	3	10	10	10	1.0414	1.320893028	1.078016019
P38432	P38432	Coilin	COIL	>sp|P38432|COIL_HUMAN Coilin OS=Homo sapiens GN=COIL PE=1 SV=1	1	3	3	3	NA	NA	NA
P38571-2;P38571	P38571-2;P38571	Lysosomal acid lipase/cholesteryl ester hydrolase	LIPA	>sp|P38571-2|LICH_HUMAN Isoform 2 of Lysosomal acid lipase/cholesteryl ester hydrolase OS=Homo sapiens GN=LIPA;>sp|P38571|LICH_HUMAN Lysosomal acid lipase/cholesteryl ester hydrolase OS=Homo sapiens GN=LIPA PE=1 SV=2	2	1	1	1	NA	NA	NA
P38646	P38646	"Stress-70 protein, mitochondrial"	HSPA9	">sp|P38646|GRP75_HUMAN Stress-70 protein, mitochondrial OS=Homo sapiens GN=HSPA9 PE=1 SV=2"	1	25	25	25	1.0548	0.249546725	0.847242227
P38919	P38919	"Eukaryotic initiation factor 4A-III;Eukaryotic initiation factor 4A-III, N-terminally processed"	EIF4A3	>sp|P38919|IF4A3_HUMAN Eukaryotic initiation factor 4A-III OS=Homo sapiens GN=EIF4A3 PE=1 SV=4	1	18	15	15	0.98656	1.179021069	1.070572114
P39023;Q92901	P39023	60S ribosomal protein L3	RPL3	>sp|P39023|RL3_HUMAN 60S ribosomal protein L3 OS=Homo sapiens GN=RPL3 PE=1 SV=2	2	13	13	13	0.95823	1.131570248	1.101928375
P39656	P39656	Dolichyl-diphosphooligosaccharide--protein glycosyltransferase 48 kDa subunit	DDOST	>sp|P39656|OST48_HUMAN Dolichyl-diphosphooligosaccharide--protein glycosyltransferase 48 kDa subunit OS=Homo sapiens GN=DDOST PE=1 SV=4	1	13	13	13	1.0121	0.587586517	1.12542907
P39687;O43423;O95626	P39687	Acidic leucine-rich nuclear phosphoprotein 32 family member A	ANP32A	>sp|P39687|AN32A_HUMAN Acidic leucine-rich nuclear phosphoprotein 32 family member A OS=Homo sapiens GN=ANP32A PE=1 SV=1	3	5	5	4	1.1268	0.187738228	0.370782351
P39748;P39748-2	P39748;P39748-2	Flap endonuclease 1	FEN1	>sp|P39748|FEN1_HUMAN Flap endonuclease 1 OS=Homo sapiens GN=FEN1 PE=1 SV=1;>sp|P39748-2|FEN1_HUMAN Isoform FENMIT of Flap endonuclease 1 OS=Homo sapiens GN=FEN1	2	9	9	9	0.98841	1.062540376	1.025420166
Q13948-9;Q13948-10;Q13948-2;Q13948;P39880-6;P39880-4;P39880-5;P39880-2;P39880;P39880-3;P39880-9	Q13948-9;Q13948-10;Q13948-2;Q13948;P39880-6;P39880-4;P39880-5;P39880-2;P39880;P39880-3;P39880-9	Protein CASP;Homeobox protein cut-like 1	CUX1	>sp|Q13948-9|CASP_HUMAN Isoform 9 of Protein CASP OS=Homo sapiens GN=CUX1;>sp|Q13948-10|CASP_HUMAN Isoform 10 of Protein CASP OS=Homo sapiens GN=CUX1;>sp|Q13948-2|CASP_HUMAN Isoform 8 of Protein CASP OS=Homo sapiens GN=CUX1;>sp|Q13948|CASP_HUMAN Protein CA	11	4	4	4	NA	1.741966106	1.757963575
P40121;P40121-2	P40121;P40121-2	Macrophage-capping protein	CAPG	>sp|P40121|CAPG_HUMAN Macrophage-capping protein OS=Homo sapiens GN=CAPG PE=1 SV=2;>sp|P40121-2|CAPG_HUMAN Isoform 2 of Macrophage-capping protein OS=Homo sapiens GN=CAPG	2	10	10	10	1.1691	0.200415184	0.59311981
P40306	P40306	Proteasome subunit beta type-10	PSMB10	>sp|P40306|PSB10_HUMAN Proteasome subunit beta type-10 OS=Homo sapiens GN=PSMB10 PE=1 SV=1	1	1	1	1	NA	NA	NA
P40429;Q6NVV1	P40429;Q6NVV1	60S ribosomal protein L13a;Putative 60S ribosomal protein L13a-like MGC87657	RPL13A	>sp|P40429|RL13A_HUMAN 60S ribosomal protein L13a OS=Homo sapiens GN=RPL13A PE=1 SV=2;>sp|Q6NVV1|R13AX_HUMAN Putative 60S ribosomal protein L13a-like MGC87657 OS=Homo sapiens PE=5 SV=1	2	5	5	5	0.97992	1.142695394	1.088696069
P40616	P40616	ADP-ribosylation factor-like protein 1	ARL1	>sp|P40616|ARL1_HUMAN ADP-ribosylation factor-like protein 1 OS=Homo sapiens GN=ARL1 PE=1 SV=1	1	4	4	4	0.97113	0.321445644	0.824198467
P40925;P40925-3;P40925-2	P40925;P40925-3;P40925-2	"Malate dehydrogenase, cytoplasmic"	MDH1	">sp|P40925|MDHC_HUMAN Malate dehydrogenase, cytoplasmic OS=Homo sapiens GN=MDH1 PE=1 SV=4;>sp|P40925-3|MDHC_HUMAN Isoform 3 of Malate dehydrogenase, cytoplasmic OS=Homo sapiens GN=MDH1;>sp|P40925-2|MDHC_HUMAN Isoform 2 of Malate dehydrogenase, cytoplasmic "	3	8	8	8	1.3188	0.160895918	0.696669918
P40926	P40926	"Malate dehydrogenase, mitochondrial"	MDH2	">sp|P40926|MDHM_HUMAN Malate dehydrogenase, mitochondrial OS=Homo sapiens GN=MDH2 PE=1 SV=3"	1	10	10	10	1.0908	0.108740895	0.867152272
P40937-2;P40937	P40937-2;P40937	Replication factor C subunit 5	RFC5	>sp|P40937-2|RFC5_HUMAN Isoform 2 of Replication factor C subunit 5 OS=Homo sapiens GN=RFC5;>sp|P40937|RFC5_HUMAN Replication factor C subunit 5 OS=Homo sapiens GN=RFC5 PE=1 SV=1	2	7	7	7	1.0427	1.07355258	0.984639622
P40938;P40938-2	P40938;P40938-2	Replication factor C subunit 3	RFC3	>sp|P40938|RFC3_HUMAN Replication factor C subunit 3 OS=Homo sapiens GN=RFC3 PE=1 SV=2;>sp|P40938-2|RFC3_HUMAN Isoform 2 of Replication factor C subunit 3 OS=Homo sapiens GN=RFC3	2	9	9	9	1.0377	1.203167538	1.080333607
P40939	P40939	"Trifunctional enzyme subunit alpha, mitochondrial;Long-chain enoyl-CoA hydratase;Long chain 3-hydroxyacyl-CoA dehydrogenase"	HADHA	">sp|P40939|ECHA_HUMAN Trifunctional enzyme subunit alpha, mitochondrial OS=Homo sapiens GN=HADHA PE=1 SV=2"	1	25	25	25	0.99963	0.19264549	1.026019864
P41091;Q2VIR3;Q2VIR3-2	P41091;Q2VIR3;Q2VIR3-2	Eukaryotic translation initiation factor 2 subunit 3;Putative eukaryotic translation initiation factor 2 subunit 3-like protein	EIF2S3;EIF2S3L	>sp|P41091|IF2G_HUMAN Eukaryotic translation initiation factor 2 subunit 3 OS=Homo sapiens GN=EIF2S3 PE=1 SV=3;>sp|Q2VIR3|IF2GL_HUMAN Putative eukaryotic translation initiation factor 2 subunit 3-like protein OS=Homo sapiens GN=EIF2S3L PE=5 SV=2;>sp|Q2VIR3	3	11	11	11	0.89162	0.862947412	1.084963491
P41212	P41212	Transcription factor ETV6	ETV6	>sp|P41212|ETV6_HUMAN Transcription factor ETV6 OS=Homo sapiens GN=ETV6 PE=1 SV=1	1	2	2	2	NA	NA	NA
P41214	P41214	Eukaryotic translation initiation factor 2D	EIF2D	>sp|P41214|EIF2D_HUMAN Eukaryotic translation initiation factor 2D OS=Homo sapiens GN=EIF2D PE=1 SV=3	1	1	1	1	NA	NA	NA
P41218	P41218	Myeloid cell nuclear differentiation antigen	MNDA	>sp|P41218|MNDA_HUMAN Myeloid cell nuclear differentiation antigen OS=Homo sapiens GN=MNDA PE=1 SV=1	1	10	10	10	0.93696	1.279920141	1.085045897
P41219;P41219-2	P41219;P41219-2	Peripherin	PRPH	>sp|P41219|PERI_HUMAN Peripherin OS=Homo sapiens GN=PRPH PE=1 SV=2;>sp|P41219-2|PERI_HUMAN Isoform 2 of Peripherin OS=Homo sapiens GN=PRPH	2	2	2	2	0.89977	1.290610721	1.145173666
P41223	P41223	Protein BUD31 homolog	BUD31	>sp|P41223|BUD31_HUMAN Protein BUD31 homolog OS=Homo sapiens GN=BUD31 PE=1 SV=2	1	6	6	6	0.85475	0.855620209	0.923616884
P41227;P41227-2;Q9BSU3	P41227;P41227-2	N-alpha-acetyltransferase 10	NAA10	>sp|P41227|NAA10_HUMAN N-alpha-acetyltransferase 10 OS=Homo sapiens GN=NAA10 PE=1 SV=1;>sp|P41227-2|NAA10_HUMAN Isoform 2 of N-alpha-acetyltransferase 10 OS=Homo sapiens GN=NAA10	3	8	8	8	0.96719	0.636344817	0.739316871
P41229-4;P41229-3;P41229-2;P41229-5;P41229	P41229-4;P41229-3;P41229-2;P41229-5;P41229	Lysine-specific demethylase 5C	KDM5C	>sp|P41229-4|KDM5C_HUMAN Isoform 4 of Lysine-specific demethylase 5C OS=Homo sapiens GN=KDM5C;>sp|P41229-3|KDM5C_HUMAN Isoform 3 of Lysine-specific demethylase 5C OS=Homo sapiens GN=KDM5C;>sp|P41229-2|KDM5C_HUMAN Isoform 2 of Lysine-specific demethylase 5C	5	4	4	4	NA	NA	NA
Q6NXS1;P41236	Q6NXS1;P41236	Putative protein phosphatase inhibitor 2-like protein 3;Protein phosphatase inhibitor 2	PPP1R2P3;PPP1R2	>sp|Q6NXS1|IPP2M_HUMAN Protein phosphatase inhibitor 2-like protein 3 OS=Homo sapiens GN=PPP1R2P3 PE=1 SV=1;>sp|P41236|IPP2_HUMAN Protein phosphatase inhibitor 2 OS=Homo sapiens GN=PPP1R2 PE=1 SV=2	2	2	2	2	1.0389	NA	0.508310883
P41240	P41240	Tyrosine-protein kinase CSK	CSK	>sp|P41240|CSK_HUMAN Tyrosine-protein kinase CSK OS=Homo sapiens GN=CSK PE=1 SV=1	1	12	12	11	1.0534	0.786502146	1.072961373
P41567;O60739	P41567;O60739	Eukaryotic translation initiation factor 1;Eukaryotic translation initiation factor 1b	EIF1;EIF1B	>sp|P41567|EIF1_HUMAN Eukaryotic translation initiation factor 1 OS=Homo sapiens GN=EIF1 PE=1 SV=1;>sp|O60739|EIF1B_HUMAN Eukaryotic translation initiation factor 1b OS=Homo sapiens GN=EIF1B PE=1 SV=2	2	4	4	4	0.94789	0.552762181	0.905633037
P41743	P41743	Protein kinase C iota type	PRKCI	>sp|P41743|KPCI_HUMAN Protein kinase C iota type OS=Homo sapiens GN=PRKCI PE=1 SV=2	1	1	1	1	NA	NA	NA
P42025	P42025	Beta-centractin	ACTR1B	>sp|P42025|ACTY_HUMAN Beta-centractin OS=Homo sapiens GN=ACTR1B PE=1 SV=1	1	4	1	1	NA	NA	NA
P42126-2;P42126	P42126-2;P42126	"Enoyl-CoA delta isomerase 1, mitochondrial"	ECI1	">sp|P42126-2|ECI1_HUMAN Isoform 2 of Enoyl-CoA delta isomerase 1, mitochondrial OS=Homo sapiens GN=ECI1;>sp|P42126|ECI1_HUMAN Enoyl-CoA delta isomerase 1, mitochondrial OS=Homo sapiens GN=ECI1 PE=1 SV=1"	2	4	4	4	1.063	0.152598737	0.760977095
P42166	P42166	"Lamina-associated polypeptide 2, isoform alpha;Thymopoietin;Thymopentin"	TMPO	">sp|P42166|LAP2A_HUMAN Lamina-associated polypeptide 2, isoform alpha OS=Homo sapiens GN=TMPO PE=1 SV=2"	1	17	17	9	0.91651	1.127244291	1.056758499
P42167;P42167-2	P42167;P42167-2	"Lamina-associated polypeptide 2, isoforms beta/gamma;Thymopoietin;Thymopentin"	TMPO	">sp|P42167|LAP2B_HUMAN Lamina-associated polypeptide 2, isoforms beta/gamma OS=Homo sapiens GN=TMPO PE=1 SV=2;>sp|P42167-2|LAP2B_HUMAN Isoform Gamma of Lamina-associated polypeptide 2, isoforms beta/gamma OS=Homo sapiens GN=TMPO"	2	15	7	7	0.90354	1.044786806	1.154894443
P42262-2;P42262;P42262-3	P42262-2;P42262;P42262-3	Glutamate receptor 2	GRIA2	>sp|P42262-2|GRIA2_HUMAN Isoform Flip of Glutamate receptor 2 OS=Homo sapiens GN=GRIA2;>sp|P42262|GRIA2_HUMAN Glutamate receptor 2 OS=Homo sapiens GN=GRIA2 PE=1 SV=3;>sp|P42262-3|GRIA2_HUMAN Isoform 3 of Glutamate receptor 2 OS=Homo sapiens GN=GRIA2	3	1	1	1	NA	NA	NA
P42331-5;P42331-3;P42331-6;P42331;P42331-4;P42331-2	P42331-5;P42331-3;P42331-6;P42331;P42331-4;P42331-2	Rho GTPase-activating protein 25	ARHGAP25	>sp|P42331-5|RHG25_HUMAN Isoform 5 of Rho GTPase-activating protein 25 OS=Homo sapiens GN=ARHGAP25;>sp|P42331-3|RHG25_HUMAN Isoform 3 of Rho GTPase-activating protein 25 OS=Homo sapiens GN=ARHGAP25;>sp|P42331-6|RHG25_HUMAN Isoform 6 of Rho GTPase-activatin	6	2	2	2	NA	NA	NA
P42338	P42338	"Phosphatidylinositol 4,5-bisphosphate 3-kinase catalytic subunit beta isoform"	PIK3CB	">sp|P42338|PK3CB_HUMAN Phosphatidylinositol 4,5-bisphosphate 3-kinase catalytic subunit beta isoform OS=Homo sapiens GN=PIK3CB PE=1 SV=1"	1	3	2	2	NA	NA	NA
P42345	P42345	Serine/threonine-protein kinase mTOR	MTOR	>sp|P42345|MTOR_HUMAN Serine/threonine-protein kinase mTOR OS=Homo sapiens GN=MTOR PE=1 SV=1	1	3	3	3	NA	NA	NA
P42356-2;P42356	P42356-2;P42356	Phosphatidylinositol 4-kinase alpha	PI4KA	>sp|P42356-2|PI4KA_HUMAN Isoform 2 of Phosphatidylinositol 4-kinase alpha OS=Homo sapiens GN=PI4KA;>sp|P42356|PI4KA_HUMAN Phosphatidylinositol 4-kinase alpha OS=Homo sapiens GN=PI4KA PE=1 SV=3	2	1	1	1	NA	NA	NA
P42566;P42566-2	P42566;P42566-2	Epidermal growth factor receptor substrate 15	EPS15	>sp|P42566|EPS15_HUMAN Epidermal growth factor receptor substrate 15 OS=Homo sapiens GN=EPS15 PE=1 SV=2;>sp|P42566-2|EPS15_HUMAN Isoform 2 of Epidermal growth factor receptor substrate 15 OS=Homo sapiens GN=EPS15	2	4	4	4	1.0046	NA	NA
P42574	P42574	Caspase-3;Caspase-3 subunit p17;Caspase-3 subunit p12	CASP3	>sp|P42574|CASP3_HUMAN Caspase-3 OS=Homo sapiens GN=CASP3 PE=1 SV=2	1	1	1	1	NA	NA	NA
P42575;P42575-2	P42575;P42575-2	Caspase-2;Caspase-2 subunit p18;Caspase-2 subunit p13;Caspase-2 subunit p12	CASP2	>sp|P42575|CASP2_HUMAN Caspase-2 OS=Homo sapiens GN=CASP2 PE=1 SV=2;>sp|P42575-2|CASP2_HUMAN Isoform 2 of Caspase-2 OS=Homo sapiens GN=CASP2	2	6	6	6	0.98463	NA	NA
P42679-3;P42679;P42679-2	P42679-3;P42679;P42679-2	Megakaryocyte-associated tyrosine-protein kinase	MATK	>sp|P42679-3|MATK_HUMAN Isoform 3 of Megakaryocyte-associated tyrosine-protein kinase OS=Homo sapiens GN=MATK;>sp|P42679|MATK_HUMAN Megakaryocyte-associated tyrosine-protein kinase OS=Homo sapiens GN=MATK PE=1 SV=1;>sp|P42679-2|MATK_HUMAN Isoform 2 of Mega	3	2	1	1	NA	NA	NA
P42695	P42695	Condensin-2 complex subunit D3	NCAPD3	>sp|P42695|CNDD3_HUMAN Condensin-2 complex subunit D3 OS=Homo sapiens GN=NCAPD3 PE=1 SV=2	1	1	1	1	NA	NA	NA
P42696;P42696-2	P42696;P42696-2	RNA-binding protein 34	RBM34	>sp|P42696|RBM34_HUMAN RNA-binding protein 34 OS=Homo sapiens GN=RBM34 PE=1 SV=2;>sp|P42696-2|RBM34_HUMAN Isoform 2 of RNA-binding protein 34 OS=Homo sapiens GN=RBM34	2	4	4	4	NA	NA	NA
P42704	P42704	"Leucine-rich PPR motif-containing protein, mitochondrial"	LRPPRC	">sp|P42704|LPPRC_HUMAN Leucine-rich PPR motif-containing protein, mitochondrial OS=Homo sapiens GN=LRPPRC PE=1 SV=3"	1	47	47	47	0.96048	0.673388764	1.088305074
P42766	P42766	60S ribosomal protein L35	RPL35	>sp|P42766|RL35_HUMAN 60S ribosomal protein L35 OS=Homo sapiens GN=RPL35 PE=1 SV=2	1	3	3	3	1.0117	0.995953322	0.941087898
P42785;P42785-2	P42785;P42785-2	Lysosomal Pro-X carboxypeptidase	PRCP	>sp|P42785|PCP_HUMAN Lysosomal Pro-X carboxypeptidase OS=Homo sapiens GN=PRCP PE=1 SV=1;>sp|P42785-2|PCP_HUMAN Isoform 2 of Lysosomal Pro-X carboxypeptidase OS=Homo sapiens GN=PRCP	2	8	8	8	1.3858	0.087986327	0.62150404
P43026	P43026	Growth/differentiation factor 5	GDF5	>sp|P43026|GDF5_HUMAN Growth/differentiation factor 5 OS=Homo sapiens GN=GDF5 PE=1 SV=3	1	1	1	1	NA	NA	NA
P43034;P43034-2	P43034	Platelet-activating factor acetylhydrolase IB subunit alpha	PAFAH1B1	>sp|P43034|LIS1_HUMAN Platelet-activating factor acetylhydrolase IB subunit alpha OS=Homo sapiens GN=PAFAH1B1 PE=1 SV=2	2	7	7	7	1.1129	0.73489293	0.733352889
P43243;P43243-2	P43243	Matrin-3	MATR3	>sp|P43243|MATR3_HUMAN Matrin-3 OS=Homo sapiens GN=MATR3 PE=1 SV=2	2	24	24	24	0.92934	1.321122756	1.102037668
P43246;P43246-2	P43246;P43246-2	DNA mismatch repair protein Msh2	MSH2	>sp|P43246|MSH2_HUMAN DNA mismatch repair protein Msh2 OS=Homo sapiens GN=MSH2 PE=1 SV=1;>sp|P43246-2|MSH2_HUMAN Isoform 2 of DNA mismatch repair protein Msh2 OS=Homo sapiens GN=MSH2	2	26	26	26	0.99918	0.947135452	1.051403097
P43378	P43378	Tyrosine-protein phosphatase non-receptor type 9	PTPN9	>sp|P43378|PTN9_HUMAN Tyrosine-protein phosphatase non-receptor type 9 OS=Homo sapiens GN=PTPN9 PE=1 SV=1	1	2	2	2	NA	NA	NA
P43405;P43405-2	P43405;P43405-2	Tyrosine-protein kinase SYK	SYK	>sp|P43405|KSYK_HUMAN Tyrosine-protein kinase SYK OS=Homo sapiens GN=SYK PE=1 SV=1;>sp|P43405-2|KSYK_HUMAN Isoform Short of Tyrosine-protein kinase SYK OS=Homo sapiens GN=SYK	2	13	13	13	0.87844	0.881134229	0.87788605
P43487	P43487	Ran-specific GTPase-activating protein	RANBP1	>sp|P43487|RANG_HUMAN Ran-specific GTPase-activating protein OS=Homo sapiens GN=RANBP1 PE=1 SV=1	1	3	3	3	1.0638	0.444725549	0.640491898
P43490	P43490	Nicotinamide phosphoribosyltransferase	NAMPT	>sp|P43490|NAMPT_HUMAN Nicotinamide phosphoribosyltransferase OS=Homo sapiens GN=NAMPT PE=1 SV=1	1	17	17	17	1.1336	0.311185532	0.608902149
P43686;P43686-2	P43686;P43686-2	26S protease regulatory subunit 6B	PSMC4	>sp|P43686|PRS6B_HUMAN 26S protease regulatory subunit 6B OS=Homo sapiens GN=PSMC4 PE=1 SV=2;>sp|P43686-2|PRS6B_HUMAN Isoform 2 of 26S protease regulatory subunit 6B OS=Homo sapiens GN=PSMC4	2	13	13	13	1.0506	0.596907357	1.049064759
P43897;P43897-2;P43897-4;P43897-3	P43897;P43897-2	"Elongation factor Ts, mitochondrial"	TSFM	">sp|P43897|EFTS_HUMAN Elongation factor Ts, mitochondrial OS=Homo sapiens GN=TSFM PE=1 SV=2;>sp|P43897-2|EFTS_HUMAN Isoform 2 of Elongation factor Ts, mitochondrial OS=Homo sapiens GN=TSFM"	4	5	5	5	0.98754	NA	1.176193837
P45954	P45954	"Short/branched chain specific acyl-CoA dehydrogenase, mitochondrial"	ACADSB	">sp|P45954|ACDSB_HUMAN Short/branched chain specific acyl-CoA dehydrogenase, mitochondrial OS=Homo sapiens GN=ACADSB PE=1 SV=1"	1	3	3	3	NA	NA	NA
P45973	P45973	Chromobox protein homolog 5	CBX5	>sp|P45973|CBX5_HUMAN Chromobox protein homolog 5 OS=Homo sapiens GN=CBX5 PE=1 SV=1	1	5	5	5	0.95542	1.050157038	0.951746455
P45984-3;P45984-2;P45984-4;P45984	P45984-3;P45984-2;P45984-4;P45984	Mitogen-activated protein kinase 9	MAPK9	>sp|P45984-3|MK09_HUMAN Isoform Beta-1 of Mitogen-activated protein kinase 9 OS=Homo sapiens GN=MAPK9;>sp|P45984-2|MK09_HUMAN Isoform Alpha-1 of Mitogen-activated protein kinase 9 OS=Homo sapiens GN=MAPK9;>sp|P45984-4|MK09_HUMAN Isoform Beta-2 of Mitogen-a	4	1	1	1	NA	NA	NA
P45985;P45985-2	P45985;P45985-2	Dual specificity mitogen-activated protein kinase kinase 4	MAP2K4	>sp|P45985|MP2K4_HUMAN Dual specificity mitogen-activated protein kinase kinase 4 OS=Homo sapiens GN=MAP2K4 PE=1 SV=1;>sp|P45985-2|MP2K4_HUMAN Isoform 2 of Dual specificity mitogen-activated protein kinase kinase 4 OS=Homo sapiens GN=MAP2K4	2	1	1	1	NA	NA	NA
P46013;P46013-2	P46013;P46013-2	Antigen KI-67	MKI67	>sp|P46013|KI67_HUMAN Antigen KI-67 OS=Homo sapiens GN=MKI67 PE=1 SV=2;>sp|P46013-2|KI67_HUMAN Isoform Short of Antigen KI-67 OS=Homo sapiens GN=MKI67	2	77	77	77	0.93178	1.263967941	1.100921471
P46060	P46060	Ran GTPase-activating protein 1	RANGAP1	>sp|P46060|RAGP1_HUMAN Ran GTPase-activating protein 1 OS=Homo sapiens GN=RANGAP1 PE=1 SV=1	1	13	13	13	0.8756	1.128051819	1.107235786
P46063	P46063	ATP-dependent DNA helicase Q1	RECQL	>sp|P46063|RECQ1_HUMAN ATP-dependent DNA helicase Q1 OS=Homo sapiens GN=RECQL PE=1 SV=3	1	18	18	18	0.98827	1.114753034	1.081759373
P46087-2;P46087;P46087-4;P46087-3	P46087-2;P46087;P46087-4;P46087-3	Putative ribosomal RNA methyltransferase NOP2	NOP2	>sp|P46087-2|NOP2_HUMAN Isoform 2 of Putative ribosomal RNA methyltransferase NOP2 OS=Homo sapiens GN=NOP2;>sp|P46087|NOP2_HUMAN Putative ribosomal RNA methyltransferase NOP2 OS=Homo sapiens GN=NOP2 PE=1 SV=2;>sp|P46087-4|NOP2_HUMAN Isoform 4 of Putative r	4	14	14	14	0.93477	1.357911189	1.149213938
P46100-2;P46100-5;P46100-3;P46100-4;P46100;P46100-6	P46100-2;P46100-5;P46100-3;P46100-4;P46100	Transcriptional regulator ATRX	ATRX	>sp|P46100-2|ATRX_HUMAN Isoform 1 of Transcriptional regulator ATRX OS=Homo sapiens GN=ATRX;>sp|P46100-5|ATRX_HUMAN Isoform 5 of Transcriptional regulator ATRX OS=Homo sapiens GN=ATRX;>sp|P46100-3|ATRX_HUMAN Isoform 2 of Transcriptional regulator ATRX OS=H	6	5	5	5	NA	NA	NA
P46109	P46109	Crk-like protein	CRKL	>sp|P46109|CRKL_HUMAN Crk-like protein OS=Homo sapiens GN=CRKL PE=1 SV=1	1	8	8	8	1.1006	0.467372189	0.628061801
P46379-2;P46379;P46379-3;P46379-5;P46379-4	P46379-2;P46379;P46379-3;P46379-5;P46379-4	Large proline-rich protein BAG6	BAG6	>sp|P46379-2|BAG6_HUMAN Isoform 2 of Large proline-rich protein BAG6 OS=Homo sapiens GN=BAG6;>sp|P46379|BAG6_HUMAN Large proline-rich protein BAG6 OS=Homo sapiens GN=BAG6 PE=1 SV=2;>sp|P46379-3|BAG6_HUMAN Isoform 3 of Large proline-rich protein BAG6 OS=Hom	5	19	19	19	0.98127	0.743149575	1.045467376
P46459	P46459	Vesicle-fusing ATPase	NSF	>sp|P46459|NSF_HUMAN Vesicle-fusing ATPase OS=Homo sapiens GN=NSF PE=1 SV=3	1	21	21	21	0.97685	0.562985604	0.985998817
P46734-2;P46734;P46734-3	P46734-2;P46734;P46734-3	Dual specificity mitogen-activated protein kinase kinase 3	MAP2K3	>sp|P46734-2|MP2K3_HUMAN Isoform 1 of Dual specificity mitogen-activated protein kinase kinase 3 OS=Homo sapiens GN=MAP2K3;>sp|P46734|MP2K3_HUMAN Dual specificity mitogen-activated protein kinase kinase 3 OS=Homo sapiens GN=MAP2K3 PE=1 SV=2;>sp|P46734-3|MP	3	2	2	2	1.6142	NA	NA
P46736-2;P46736-3;P46736;P46736-4;P46736-5	P46736-2;P46736-3;P46736;P46736-4;P46736-5	Lys-63-specific deubiquitinase BRCC36	BRCC3	>sp|P46736-2|BRCC3_HUMAN Isoform 1 of Lys-63-specific deubiquitinase BRCC36 OS=Homo sapiens GN=BRCC3;>sp|P46736-3|BRCC3_HUMAN Isoform 3 of Lys-63-specific deubiquitinase BRCC36 OS=Homo sapiens GN=BRCC3;>sp|P46736|BRCC3_HUMAN Lys-63-specific deubiquitinase 	5	6	6	6	1.0394	0.751138043	0.985318751
P46776	P46776	60S ribosomal protein L27a	RPL27A	>sp|P46776|RL27A_HUMAN 60S ribosomal protein L27a OS=Homo sapiens GN=RPL27A PE=1 SV=2	1	2	2	2	1.0509	1.031885759	0.978090767
P46777	P46777	60S ribosomal protein L5	RPL5	>sp|P46777|RL5_HUMAN 60S ribosomal protein L5 OS=Homo sapiens GN=RPL5 PE=1 SV=3	1	7	7	7	0.86092	0.737768113	0.988435307
P46778	P46778	60S ribosomal protein L21	RPL21	>sp|P46778|RL21_HUMAN 60S ribosomal protein L21 OS=Homo sapiens GN=RPL21 PE=1 SV=2	1	6	6	6	0.98911	1.16425196	1.038583372
P46779-4;P46779-5;P46779;P46779-2;P46779-3	P46779-4;P46779-5;P46779;P46779-2;P46779-3	60S ribosomal protein L28	RPL28	>sp|P46779-4|RL28_HUMAN Isoform 4 of 60S ribosomal protein L28 OS=Homo sapiens GN=RPL28;>sp|P46779-5|RL28_HUMAN Isoform 5 of 60S ribosomal protein L28 OS=Homo sapiens GN=RPL28;>sp|P46779|RL28_HUMAN 60S ribosomal protein L28 OS=Homo sapiens GN=RPL28 PE=1 SV	5	3	3	3	NA	NA	NA
P46926;Q8TDQ7-3;Q8TDQ7;Q8TDQ7-4;Q8TDQ7-5;Q8TDQ7-2	P46926;Q8TDQ7-3;Q8TDQ7	Glucosamine-6-phosphate isomerase 1;Glucosamine-6-phosphate isomerase 2	GNPDA1;GNPDA2	>sp|P46926|GNPI1_HUMAN Glucosamine-6-phosphate isomerase 1 OS=Homo sapiens GN=GNPDA1 PE=1 SV=1;>sp|Q8TDQ7-3|GNPI2_HUMAN Isoform 3 of Glucosamine-6-phosphate isomerase 2 OS=Homo sapiens GN=GNPDA2;>sp|Q8TDQ7|GNPI2_HUMAN Glucosamine-6-phosphate isomerase 2 OS	6	4	4	4	0.91112	NA	1.089407689
P46940;Q86VI3	P46940	Ras GTPase-activating-like protein IQGAP1	IQGAP1	>sp|P46940|IQGA1_HUMAN Ras GTPase-activating-like protein IQGAP1 OS=Homo sapiens GN=IQGAP1 PE=1 SV=1	2	61	61	59	0.96207	0.644226932	1.050221597
P46976-2;P46976;P46976-3	P46976-2;P46976;P46976-3	Glycogenin-1	GYG1	>sp|P46976-2|GLYG_HUMAN Isoform GN-1 of Glycogenin-1 OS=Homo sapiens GN=GYG1;>sp|P46976|GLYG_HUMAN Glycogenin-1 OS=Homo sapiens GN=GYG1 PE=1 SV=4;>sp|P46976-3|GLYG_HUMAN Isoform GN-1S of Glycogenin-1 OS=Homo sapiens GN=GYG1	3	4	4	4	NA	NA	0.400753416
P47755	P47755	F-actin-capping protein subunit alpha-2	CAPZA2	>sp|P47755|CAZA2_HUMAN F-actin-capping protein subunit alpha-2 OS=Homo sapiens GN=CAPZA2 PE=1 SV=3	1	7	5	5	1.1007	0.588043205	0.837310558
P47756-2;P47756	P47756-2;P47756	F-actin-capping protein subunit beta	CAPZB	>sp|P47756-2|CAPZB_HUMAN Isoform 2 of F-actin-capping protein subunit beta OS=Homo sapiens GN=CAPZB;>sp|P47756|CAPZB_HUMAN F-actin-capping protein subunit beta OS=Homo sapiens GN=CAPZB PE=1 SV=4	2	9	9	9	1.012	0.746063906	0.892538379
P47914	P47914	60S ribosomal protein L29	RPL29	>sp|P47914|RL29_HUMAN 60S ribosomal protein L29 OS=Homo sapiens GN=RPL29 PE=1 SV=2	1	1	1	1	NA	NA	NA
P48047	P48047	"ATP synthase subunit O, mitochondrial"	ATP5O	">sp|P48047|ATPO_HUMAN ATP synthase subunit O, mitochondrial OS=Homo sapiens GN=ATP5O PE=1 SV=1"	1	7	7	7	1.0257	0.178517502	0.980488283
P48059;P48059-4;P48059-2;P48059-5;P48059-3	P48059;P48059-4;P48059-2;P48059-5;P48059-3	LIM and senescent cell antigen-like-containing domain protein 1	LIMS1	>sp|P48059|LIMS1_HUMAN LIM and senescent cell antigen-like-containing domain protein 1 OS=Homo sapiens GN=LIMS1 PE=1 SV=4;>sp|P48059-4|LIMS1_HUMAN Isoform 4 of LIM and senescent cell antigen-like-containing domain protein 1 OS=Homo sapiens GN=LIMS1;>sp|P48	5	1	1	1	NA	NA	NA
P48147	P48147	Prolyl endopeptidase	PREP	>sp|P48147|PPCE_HUMAN Prolyl endopeptidase OS=Homo sapiens GN=PREP PE=1 SV=2	1	9	9	9	0.98072	NA	0.760340633
P48163	P48163	NADP-dependent malic enzyme	ME1	>sp|P48163|MAOX_HUMAN NADP-dependent malic enzyme OS=Homo sapiens GN=ME1 PE=1 SV=1	1	5	5	5	NA	NA	0.948766603
P48426	P48426	Phosphatidylinositol 5-phosphate 4-kinase type-2 alpha	PIP4K2A	>sp|P48426|PI42A_HUMAN Phosphatidylinositol 5-phosphate 4-kinase type-2 alpha OS=Homo sapiens GN=PIP4K2A PE=1 SV=2	1	2	1	1	NA	NA	NA
P48444;P48444-2	P48444;P48444-2	Coatomer subunit delta	ARCN1	>sp|P48444|COPD_HUMAN Coatomer subunit delta OS=Homo sapiens GN=ARCN1 PE=1 SV=1;>sp|P48444-2|COPD_HUMAN Isoform 2 of Coatomer subunit delta OS=Homo sapiens GN=ARCN1	2	18	18	18	1.1167	0.838628571	0.952380952
P48449-3;P48449;P48449-2	P48449-3;P48449;P48449-2	Lanosterol synthase	LSS	>sp|P48449-3|ERG7_HUMAN Isoform 3 of Lanosterol synthase OS=Homo sapiens GN=LSS;>sp|P48449|ERG7_HUMAN Lanosterol synthase OS=Homo sapiens GN=LSS PE=1 SV=1;>sp|P48449-2|ERG7_HUMAN Isoform 2 of Lanosterol synthase OS=Homo sapiens GN=LSS	3	3	3	3	NA	NA	NA
P48507	P48507	Glutamate--cysteine ligase regulatory subunit	GCLM	>sp|P48507|GSH0_HUMAN Glutamate--cysteine ligase regulatory subunit OS=Homo sapiens GN=GCLM PE=1 SV=1	1	4	4	4	1.3112	0.32074213	0.694878744
P48556	P48556	26S proteasome non-ATPase regulatory subunit 8	PSMD8	>sp|P48556|PSMD8_HUMAN 26S proteasome non-ATPase regulatory subunit 8 OS=Homo sapiens GN=PSMD8 PE=1 SV=2	1	7	7	7	1.1201	0.598069208	0.835840856
P48634-2;P48634-3;P48634;P48634-4	P48634-2;P48634-3;P48634;P48634-4	Protein PRRC2A	PRRC2A	>sp|P48634-2|PRC2A_HUMAN Isoform 2 of Protein PRRC2A OS=Homo sapiens GN=PRRC2A;>sp|P48634-3|PRC2A_HUMAN Isoform 3 of Protein PRRC2A OS=Homo sapiens GN=PRRC2A;>sp|P48634|PRC2A_HUMAN Protein PRRC2A OS=Homo sapiens GN=PRRC2A PE=1 SV=3;>sp|P48634-4|PRC2A_HUMAN	4	6	6	6	1.1021	NA	NA
P48637;P48637-2	P48637;P48637-2	Glutathione synthetase	GSS	>sp|P48637|GSHB_HUMAN Glutathione synthetase OS=Homo sapiens GN=GSS PE=1 SV=1;>sp|P48637-2|GSHB_HUMAN Isoform 2 of Glutathione synthetase OS=Homo sapiens GN=GSS	2	8	8	8	1.0106	0.183752017	0.768226166
P48651	P48651	Phosphatidylserine synthase 1	PTDSS1	>sp|P48651|PTSS1_HUMAN Phosphatidylserine synthase 1 OS=Homo sapiens GN=PTDSS1 PE=1 SV=1	1	2	2	2	NA	NA	NA
P48723	P48723	Heat shock 70 kDa protein 13	HSPA13	>sp|P48723|HSP13_HUMAN Heat shock 70 kDa protein 13 OS=Homo sapiens GN=HSPA13 PE=1 SV=1	1	2	2	2	NA	NA	NA
P48729;Q8N752;P48729-2	P48729;Q8N752;P48729-2	Casein kinase I isoform alpha;Casein kinase I isoform alpha-like	CSNK1A1;CSNK1A1L	>sp|P48729|KC1A_HUMAN Casein kinase I isoform alpha OS=Homo sapiens GN=CSNK1A1 PE=1 SV=2;>sp|Q8N752|KC1AL_HUMAN Casein kinase I isoform alpha-like OS=Homo sapiens GN=CSNK1A1L PE=2 SV=2;>sp|P48729-2|KC1A_HUMAN Isoform 2 of Casein kinase I isoform alpha OS=H	3	2	2	2	NA	NA	1.082052003
P48730;P48730-2	P48730;P48730-2	Casein kinase I isoform delta	CSNK1D	>sp|P48730|KC1D_HUMAN Casein kinase I isoform delta OS=Homo sapiens GN=CSNK1D PE=1 SV=2;>sp|P48730-2|KC1D_HUMAN Isoform 2 of Casein kinase I isoform delta OS=Homo sapiens GN=CSNK1D	2	2	2	2	NA	NA	NA
P48735	P48735	"Isocitrate dehydrogenase [NADP], mitochondrial"	IDH2	">sp|P48735|IDHP_HUMAN Isocitrate dehydrogenase [NADP], mitochondrial OS=Homo sapiens GN=IDH2 PE=1 SV=2"	1	17	17	16	1.0944	0.130442953	0.67114094
P48736	P48736	"Phosphatidylinositol 4,5-bisphosphate 3-kinase catalytic subunit gamma isoform"	PIK3CG	">sp|P48736|PK3CG_HUMAN Phosphatidylinositol 4,5-bisphosphate 3-kinase catalytic subunit gamma isoform OS=Homo sapiens GN=PIK3CG PE=1 SV=3"	1	2	2	2	NA	NA	NA
P48739;P48739-2	P48739;P48739-2	Phosphatidylinositol transfer protein beta isoform	PITPNB	>sp|P48739|PIPNB_HUMAN Phosphatidylinositol transfer protein beta isoform OS=Homo sapiens GN=PITPNB PE=1 SV=2;>sp|P48739-2|PIPNB_HUMAN Isoform 2 of Phosphatidylinositol transfer protein beta isoform OS=Homo sapiens GN=PITPNB	2	5	5	5	1.078	0.339189981	0.732386114
P48960-2;P48960-3;P48960	P48960-2;P48960-3;P48960	CD97 antigen;CD97 antigen subunit alpha;CD97 antigen subunit beta	CD97	>sp|P48960-2|CD97_HUMAN Isoform 2 of CD97 antigen OS=Homo sapiens GN=CD97;>sp|P48960-3|CD97_HUMAN Isoform 3 of CD97 antigen OS=Homo sapiens GN=CD97;>sp|P48960|CD97_HUMAN CD97 antigen OS=Homo sapiens GN=CD97 PE=1 SV=4	3	2	2	2	NA	NA	NA
P49005	P49005	DNA polymerase delta subunit 2	POLD2	>sp|P49005|DPOD2_HUMAN DNA polymerase delta subunit 2 OS=Homo sapiens GN=POLD2 PE=1 SV=1	1	8	8	8	1.0731	1.184783399	1.039101385
P49006	P49006	MARCKS-related protein	MARCKSL1	>sp|P49006|MRP_HUMAN MARCKS-related protein OS=Homo sapiens GN=MARCKSL1 PE=1 SV=2	1	1	1	1	NA	NA	NA
P49189	P49189	4-trimethylaminobutyraldehyde dehydrogenase	ALDH9A1	>sp|P49189|AL9A1_HUMAN 4-trimethylaminobutyraldehyde dehydrogenase OS=Homo sapiens GN=ALDH9A1 PE=1 SV=3	1	8	8	8	1.0978	0.300969697	0.757575758
P49207	P49207	60S ribosomal protein L34	RPL34	>sp|P49207|RL34_HUMAN 60S ribosomal protein L34 OS=Homo sapiens GN=RPL34 PE=1 SV=3	1	3	3	3	0.87883	NA	1.218011961
P49257	P49257	Protein ERGIC-53	LMAN1	>sp|P49257|LMAN1_HUMAN Protein ERGIC-53 OS=Homo sapiens GN=LMAN1 PE=1 SV=2	1	9	9	9	1.0134	0.23493568	1.092013017
P49321;P49321-3;P49321-2;P49321-4	P49321;P49321-3;P49321-2;P49321-4	Nuclear autoantigenic sperm protein	NASP	>sp|P49321|NASP_HUMAN Nuclear autoantigenic sperm protein OS=Homo sapiens GN=NASP PE=1 SV=2;>sp|P49321-3|NASP_HUMAN Isoform 3 of Nuclear autoantigenic sperm protein OS=Homo sapiens GN=NASP;>sp|P49321-2|NASP_HUMAN Isoform 2 of Nuclear autoantigenic sperm pr	4	16	16	16	1.4117	0.320093774	0.483372003
P49327	P49327	Fatty acid synthase;[Acyl-carrier-protein] S-acetyltransferase;[Acyl-carrier-protein] S-malonyltransferase;3-oxoacyl-[acyl-carrier-protein] synthase;3-oxoacyl-[acyl-carrier-protein] reductase;3-hydroxyacyl-[acyl-carrier-protein] dehydratase;Enoyl-[acyl-carrier-protein] reductase;Oleoyl-[acyl-carrier-protein] hydrolase	FASN	>sp|P49327|FAS_HUMAN Fatty acid synthase OS=Homo sapiens GN=FASN PE=1 SV=3	1	71	71	71	0.98891	0.806897324	1.018205515
P49354;P49354-2	P49354;P49354-2	Protein farnesyltransferase/geranylgeranyltransferase type-1 subunit alpha	FNTA	>sp|P49354|FNTA_HUMAN Protein farnesyltransferase/geranylgeranyltransferase type-1 subunit alpha OS=Homo sapiens GN=FNTA PE=1 SV=1;>sp|P49354-2|FNTA_HUMAN Isoform 2 of Protein farnesyltransferase/geranylgeranyltransferase type-1 subunit alpha OS=Homo sapie	2	4	4	4	NA	NA	0.328051701
P49356	P49356	Protein farnesyltransferase subunit beta	FNTB	>sp|P49356|FNTB_HUMAN Protein farnesyltransferase subunit beta OS=Homo sapiens GN=FNTB PE=1 SV=1	1	4	4	4	NA	NA	NA
P49366;P49366-2;P49366-3	P49366;P49366-2;P49366-3	Deoxyhypusine synthase	DHPS	>sp|P49366|DHYS_HUMAN Deoxyhypusine synthase OS=Homo sapiens GN=DHPS PE=1 SV=1;>sp|P49366-2|DHYS_HUMAN Isoform Short of Deoxyhypusine synthase OS=Homo sapiens GN=DHPS;>sp|P49366-3|DHYS_HUMAN Isoform 3 of Deoxyhypusine synthase OS=Homo sapiens GN=DHPS	3	6	6	6	NA	NA	0.466330908
P49407-2;P49407	P49407-2;P49407	Beta-arrestin-1	ARRB1	>sp|P49407-2|ARRB1_HUMAN Isoform 1B of Beta-arrestin-1 OS=Homo sapiens GN=ARRB1;>sp|P49407|ARRB1_HUMAN Beta-arrestin-1 OS=Homo sapiens GN=ARRB1 PE=1 SV=2	2	3	3	3	0.97294	NA	0.79491256
P49411	P49411	"Elongation factor Tu, mitochondrial"	TUFM	">sp|P49411|EFTU_HUMAN Elongation factor Tu, mitochondrial OS=Homo sapiens GN=TUFM PE=1 SV=2"	1	19	19	19	1.0907	0.17974359	0.827129859
P49441	P49441	Inositol polyphosphate 1-phosphatase	INPP1	>sp|P49441|INPP_HUMAN Inositol polyphosphate 1-phosphatase OS=Homo sapiens GN=INPP1 PE=1 SV=1	1	1	1	1	NA	NA	NA
P49454	P49454	Centromere protein F	CENPF	>sp|P49454|CENPF_HUMAN Centromere protein F OS=Homo sapiens GN=CENPF PE=1 SV=2	1	3	3	3	1.376	NA	NA
P49585;Q9Y5K3-2;Q9Y5K3-4;Q9Y5K3-3;Q9Y5K3	P49585	Choline-phosphate cytidylyltransferase A	PCYT1A	>sp|P49585|PCY1A_HUMAN Choline-phosphate cytidylyltransferase A OS=Homo sapiens GN=PCYT1A PE=1 SV=2	5	3	3	3	NA	NA	NA
P49593	P49593	Protein phosphatase 1F	PPM1F	>sp|P49593|PPM1F_HUMAN Protein phosphatase 1F OS=Homo sapiens GN=PPM1F PE=1 SV=3	1	4	4	4	NA	NA	NA
P49642	P49642	DNA primase small subunit	PRIM1	>sp|P49642|PRI1_HUMAN DNA primase small subunit OS=Homo sapiens GN=PRIM1 PE=1 SV=1	1	4	4	4	NA	NA	NA
P49643	P49643	DNA primase large subunit	PRIM2	>sp|P49643|PRI2_HUMAN DNA primase large subunit OS=Homo sapiens GN=PRIM2 PE=1 SV=2	1	5	5	5	0.80486	NA	NA
P49711-2;P49711	P49711-2;P49711	Transcriptional repressor CTCF	CTCF	>sp|P49711-2|CTCF_HUMAN Isoform 2 of Transcriptional repressor CTCF OS=Homo sapiens GN=CTCF;>sp|P49711|CTCF_HUMAN Transcriptional repressor CTCF OS=Homo sapiens GN=CTCF PE=1 SV=1	2	1	1	1	NA	NA	NA
P49715	P49715	CCAAT/enhancer-binding protein alpha	CEBPA	>sp|P49715|CEBPA_HUMAN CCAAT/enhancer-binding protein alpha OS=Homo sapiens GN=CEBPA PE=1 SV=3	1	2	2	2	NA	NA	NA
P49716	P49716	CCAAT/enhancer-binding protein delta	CEBPD	>sp|P49716|CEBPD_HUMAN CCAAT/enhancer-binding protein delta OS=Homo sapiens GN=CEBPD PE=1 SV=2	1	3	3	3	0.90193	1.12940866	1.147341609
P49720	P49720	Proteasome subunit beta type-3	PSMB3	>sp|P49720|PSB3_HUMAN Proteasome subunit beta type-3 OS=Homo sapiens GN=PSMB3 PE=1 SV=2	1	8	8	8	1.0835	0.437028951	0.949216896
P49721	P49721	Proteasome subunit beta type-2	PSMB2	>sp|P49721|PSB2_HUMAN Proteasome subunit beta type-2 OS=Homo sapiens GN=PSMB2 PE=1 SV=1	1	8	8	8	1.0462	0.517763556	0.864827467
P49736	P49736	DNA replication licensing factor MCM2	MCM2	>sp|P49736|MCM2_HUMAN DNA replication licensing factor MCM2 OS=Homo sapiens GN=MCM2 PE=1 SV=4	1	21	21	21	1.089	0.803632667	0.883860704
P49748-2;P49748;P49748-3	P49748-2;P49748;P49748-3	"Very long-chain specific acyl-CoA dehydrogenase, mitochondrial"	ACADVL	">sp|P49748-2|ACADV_HUMAN Isoform 2 of Very long-chain specific acyl-CoA dehydrogenase, mitochondrial OS=Homo sapiens GN=ACADVL;>sp|P49748|ACADV_HUMAN Very long-chain specific acyl-CoA dehydrogenase, mitochondrial OS=Homo sapiens GN=ACADVL PE=1 SV=1;>sp|P49"	3	16	16	16	1.0306	0.330500666	1.023855841
P49753-2;Q86TX2;P49753	P49753-2;Q86TX2;P49753	"Acyl-coenzyme A thioesterase 2, mitochondrial;Acyl-coenzyme A thioesterase 1"	ACOT2;ACOT1	">sp|P49753-2|ACOT2_HUMAN Isoform 2 of Acyl-coenzyme A thioesterase 2, mitochondrial OS=Homo sapiens GN=ACOT2;>sp|Q86TX2|ACOT1_HUMAN Acyl-coenzyme A thioesterase 1 OS=Homo sapiens GN=ACOT1 PE=1 SV=1;>sp|P49753|ACOT2_HUMAN Acyl-coenzyme A thioesterase 2, mit"	3	2	2	2	NA	NA	NA
P49756;P49756-2;P49756-3	P49756;P49756-2;P49756-3	RNA-binding protein 25	RBM25	>sp|P49756|RBM25_HUMAN RNA-binding protein 25 OS=Homo sapiens GN=RBM25 PE=1 SV=3;>sp|P49756-2|RBM25_HUMAN Isoform 2 of RNA-binding protein 25 OS=Homo sapiens GN=RBM25;>sp|P49756-3|RBM25_HUMAN Isoform 3 of RNA-binding protein 25 OS=Homo sapiens GN=RBM25	3	13	13	13	0.97792	1.445369972	1.131759433
P49761-1;P49761;P49761-3	P49761-1;P49761;P49761-3	Dual specificity protein kinase CLK3	CLK3	>sp|P49761-1|CLK3_HUMAN Isoform 1 of Dual specificity protein kinase CLK3 OS=Homo sapiens GN=CLK3;>sp|P49761|CLK3_HUMAN Dual specificity protein kinase CLK3 OS=Homo sapiens GN=CLK3 PE=1 SV=3;>sp|P49761-3|CLK3_HUMAN Isoform 3 of Dual specificity protein kin	3	5	5	5	1.1498	1.631290986	1.293443535
P49770	P49770	Translation initiation factor eIF-2B subunit beta	EIF2B2	>sp|P49770|EI2BB_HUMAN Translation initiation factor eIF-2B subunit beta OS=Homo sapiens GN=EIF2B2 PE=1 SV=3	1	6	6	6	0.88898	0.846695675	1.20200976
P49773	P49773	Histidine triad nucleotide-binding protein 1	HINT1	>sp|P49773|HINT1_HUMAN Histidine triad nucleotide-binding protein 1 OS=Homo sapiens GN=HINT1 PE=1 SV=2	1	5	5	5	1.184	0.091328652	0.349369388
P49790	P49790	Nuclear pore complex protein Nup153	NUP153	>sp|P49790|NU153_HUMAN Nuclear pore complex protein Nup153 OS=Homo sapiens GN=NUP153 PE=1 SV=2	1	17	17	17	0.80598	1.180617454	1.012883883
P49792;O14715;P0DJD0;P0DJD1;Q99666;Q99666-2	P49792	E3 SUMO-protein ligase RanBP2;Putative peptidyl-prolyl cis-trans isomerase	RANBP2	>sp|P49792|RBP2_HUMAN E3 SUMO-protein ligase RanBP2 OS=Homo sapiens GN=RANBP2 PE=1 SV=2	6	43	43	27	0.94639	1.195552072	0.9797198
P49795	P49795	Regulator of G-protein signaling 19	RGS19	>sp|P49795|RGS19_HUMAN Regulator of G-protein signaling 19 OS=Homo sapiens GN=RGS19 PE=1 SV=1	1	3	3	3	NA	NA	1.74346636
P49821-2;P49821	P49821-2;P49821	"NADH dehydrogenase [ubiquinone] flavoprotein 1, mitochondrial"	NDUFV1	">sp|P49821-2|NDUV1_HUMAN Isoform 2 of NADH dehydrogenase [ubiquinone] flavoprotein 1, mitochondrial OS=Homo sapiens GN=NDUFV1;>sp|P49821|NDUV1_HUMAN NADH dehydrogenase [ubiquinone] flavoprotein 1, mitochondrial OS=Homo sapiens GN=NDUFV1 PE=1 SV=4"	2	5	5	5	0.8532	0.278665682	0.922764603
P49840	P49840	Glycogen synthase kinase-3 alpha	GSK3A	>sp|P49840|GSK3A_HUMAN Glycogen synthase kinase-3 alpha OS=Homo sapiens GN=GSK3A PE=1 SV=2	1	2	2	2	NA	NA	NA
P49841;P49841-2	P49841;P49841-2	Glycogen synthase kinase-3 beta	GSK3B	>sp|P49841|GSK3B_HUMAN Glycogen synthase kinase-3 beta OS=Homo sapiens GN=GSK3B PE=1 SV=2;>sp|P49841-2|GSK3B_HUMAN Isoform 2 of Glycogen synthase kinase-3 beta OS=Homo sapiens GN=GSK3B	2	2	2	2	NA	NA	NA
P49902	P49902	Cytosolic purine 5-nucleotidase	NT5C2	>sp|P49902|5NTC_HUMAN Cytosolic purine 5-nucleotidase OS=Homo sapiens GN=NT5C2 PE=1 SV=1	1	8	8	8	0.96882	0.663909475	0.796876245
P49915	P49915	GMP synthase [glutamine-hydrolyzing]	GMPS	>sp|P49915|GUAA_HUMAN GMP synthase [glutamine-hydrolyzing] OS=Homo sapiens GN=GMPS PE=1 SV=1	1	19	19	19	1.1208	0.68960367	0.976181179
P49916;P49916-2	P49916;P49916-2	DNA ligase 3	LIG3	>sp|P49916|DNLI3_HUMAN DNA ligase 3 OS=Homo sapiens GN=LIG3 PE=1 SV=2;>sp|P49916-2|DNLI3_HUMAN Isoform Beta of DNA ligase 3 OS=Homo sapiens GN=LIG3	2	15	15	15	0.98411	0.964943778	0.944911651
P49959;P49959-2	P49959;P49959-2	Double-strand break repair protein MRE11A	MRE11A	>sp|P49959|MRE11_HUMAN Double-strand break repair protein MRE11A OS=Homo sapiens GN=MRE11A PE=1 SV=3;>sp|P49959-2|MRE11_HUMAN Isoform 2 of Double-strand break repair protein MRE11A OS=Homo sapiens GN=MRE11A	2	12	12	12	0.94947	1.219047421	1.041297874
P49961-5;P49961-3;P49961-4;P49961;P49961-2;P49961-6	P49961-5;P49961-3;P49961-4;P49961;P49961-2;P49961-6	Ectonucleoside triphosphate diphosphohydrolase 1	ENTPD1	>sp|P49961-5|ENTP1_HUMAN Isoform 5 of Ectonucleoside triphosphate diphosphohydrolase 1 OS=Homo sapiens GN=ENTPD1;>sp|P49961-3|ENTP1_HUMAN Isoform 3 of Ectonucleoside triphosphate diphosphohydrolase 1 OS=Homo sapiens GN=ENTPD1;>sp|P49961-4|ENTP1_HUMAN Isofo	6	2	2	2	NA	NA	NA
P50213;P50213-2	P50213;P50213-2	"Isocitrate dehydrogenase [NAD] subunit alpha, mitochondrial"	IDH3A	">sp|P50213|IDH3A_HUMAN Isocitrate dehydrogenase [NAD] subunit alpha, mitochondrial OS=Homo sapiens GN=IDH3A PE=1 SV=1;>sp|P50213-2|IDH3A_HUMAN Isoform 2 of Isocitrate dehydrogenase [NAD] subunit alpha, mitochondrial OS=Homo sapiens GN=IDH3A"	2	9	9	9	1.0543	0.31000375	0.937558597
P50395;P50395-2	P50395;P50395-2	Rab GDP dissociation inhibitor beta	GDI2	>sp|P50395|GDIB_HUMAN Rab GDP dissociation inhibitor beta OS=Homo sapiens GN=GDI2 PE=1 SV=2;>sp|P50395-2|GDIB_HUMAN Isoform 2 of Rab GDP dissociation inhibitor beta OS=Homo sapiens GN=GDI2	2	20	20	13	0.99777	0.228712492	0.958680855
P50402	P50402	Emerin	EMD	>sp|P50402|EMD_HUMAN Emerin OS=Homo sapiens GN=EMD PE=1 SV=1	1	7	7	7	1.0475	0.535922953	1.002174719
P50416-2;P50416	P50416-2;P50416	"Carnitine O-palmitoyltransferase 1, liver isoform"	CPT1A	">sp|P50416-2|CPT1A_HUMAN Isoform 2 of Carnitine O-palmitoyltransferase 1, liver isoform OS=Homo sapiens GN=CPT1A;>sp|P50416|CPT1A_HUMAN Carnitine O-palmitoyltransferase 1, liver isoform OS=Homo sapiens GN=CPT1A PE=1 SV=2"	2	15	15	15	1.0835	0.280131522	1.078050884
P50502;Q8NFI4	P50502;Q8NFI4	Hsc70-interacting protein;Putative protein FAM10A5	ST13;ST13P5	>sp|P50502|F10A1_HUMAN Hsc70-interacting protein OS=Homo sapiens GN=ST13 PE=1 SV=2;>sp|Q8NFI4|F10A5_HUMAN Putative protein FAM10A5 OS=Homo sapiens GN=ST13P5 PE=5 SV=1	2	8	8	8	1.0789	0.384349454	0.624024961
P50570-3;P50570-2;P50570-4;P50570-5;P50570;Q9UQ16-2;Q9UQ16-3;Q9UQ16;Q9UQ16-4;Q05193-5;Q05193-3;Q05193-4;Q05193-2;Q05193	P50570-3;P50570-2;P50570-4;P50570-5;P50570	Dynamin-2	DNM2	>sp|P50570-3|DYN2_HUMAN Isoform 3 of Dynamin-2 OS=Homo sapiens GN=DNM2;>sp|P50570-2|DYN2_HUMAN Isoform 2 of Dynamin-2 OS=Homo sapiens GN=DNM2;>sp|P50570-4|DYN2_HUMAN Isoform 4 of Dynamin-2 OS=Homo sapiens GN=DNM2;>sp|P50570-5|DYN2_HUMAN Isoform 5 of Dynami	14	31	31	31	0.98448	0.770391007	0.977517107
P50579	P50579	Methionine aminopeptidase 2	METAP2	>sp|P50579|MAP2_HUMAN Methionine aminopeptidase 2 OS=Homo sapiens GN=METAP2 PE=1 SV=1	1	8	8	8	0.98533	1.005903416	0.967773154
P50613	P50613	Cyclin-dependent kinase 7	CDK7	>sp|P50613|CDK7_HUMAN Cyclin-dependent kinase 7 OS=Homo sapiens GN=CDK7 PE=1 SV=1	1	3	3	3	0.92089	NA	NA
P50748	P50748	Kinetochore-associated protein 1	KNTC1	>sp|P50748|KNTC1_HUMAN Kinetochore-associated protein 1 OS=Homo sapiens GN=KNTC1 PE=1 SV=1	1	4	4	4	0.95829	NA	NA
P50749;Q9H2L5-3;Q9H2L5;Q9H2L5-2	P50749	Ras association domain-containing protein 2	RASSF2	>sp|P50749|RASF2_HUMAN Ras association domain-containing protein 2 OS=Homo sapiens GN=RASSF2 PE=1 SV=1	4	6	6	6	1.0771	1.378818934	1.613918433
P50750;P50750-2	P50750;P50750-2	Cyclin-dependent kinase 9	CDK9	>sp|P50750|CDK9_HUMAN Cyclin-dependent kinase 9 OS=Homo sapiens GN=CDK9 PE=1 SV=3;>sp|P50750-2|CDK9_HUMAN Isoform 2 of Cyclin-dependent kinase 9 OS=Homo sapiens GN=CDK9	2	7	6	6	1.9403	NA	NA
P50897;P50897-2	P50897;P50897-2	Palmitoyl-protein thioesterase 1	PPT1	>sp|P50897|PPT1_HUMAN Palmitoyl-protein thioesterase 1 OS=Homo sapiens GN=PPT1 PE=1 SV=1;>sp|P50897-2|PPT1_HUMAN Isoform 2 of Palmitoyl-protein thioesterase 1 OS=Homo sapiens GN=PPT1	2	4	4	4	NA	NA	0.560569539
P50914	P50914	60S ribosomal protein L14	RPL14	>sp|P50914|RL14_HUMAN 60S ribosomal protein L14 OS=Homo sapiens GN=RPL14 PE=1 SV=4	1	3	3	3	0.99976	1.144178731	1.034800335
P50995	P50995	Annexin A11	ANXA11	>sp|P50995|ANX11_HUMAN Annexin A11 OS=Homo sapiens GN=ANXA11 PE=1 SV=1	1	10	10	10	1.2848	0.680753074	0.763766898
P51003;P51003-2;Q9NRJ5	P51003	Poly(A) polymerase alpha	PAPOLA	>sp|P51003|PAPOA_HUMAN Poly(A) polymerase alpha OS=Homo sapiens GN=PAPOLA PE=1 SV=4	3	5	5	5	NA	NA	NA
P51114-2;P51114;P51114-3	P51114-2;P51114;P51114-3	Fragile X mental retardation syndrome-related protein 1	FXR1	>sp|P51114-2|FXR1_HUMAN Isoform 2 of Fragile X mental retardation syndrome-related protein 1 OS=Homo sapiens GN=FXR1;>sp|P51114|FXR1_HUMAN Fragile X mental retardation syndrome-related protein 1 OS=Homo sapiens GN=FXR1 PE=1 SV=3;>sp|P51114-3|FXR1_HUMAN Iso	3	10	10	9	1.0687	1.018958747	1.055609509
P51116	P51116	Fragile X mental retardation syndrome-related protein 2	FXR2	>sp|P51116|FXR2_HUMAN Fragile X mental retardation syndrome-related protein 2 OS=Homo sapiens GN=FXR2 PE=1 SV=2	1	4	3	3	NA	NA	NA
P51148;P51148-2;P61020-2	P51148;P51148-2	Ras-related protein Rab-5C	RAB5C	>sp|P51148|RAB5C_HUMAN Ras-related protein Rab-5C OS=Homo sapiens GN=RAB5C PE=1 SV=2;>sp|P51148-2|RAB5C_HUMAN Isoform 2 of Ras-related protein Rab-5C OS=Homo sapiens GN=RAB5C	3	8	8	5	0.86803	0.266186894	1.08382286
P51149	P51149	Ras-related protein Rab-7a	RAB7A	>sp|P51149|RAB7A_HUMAN Ras-related protein Rab-7a OS=Homo sapiens GN=RAB7A PE=1 SV=1	1	12	12	12	0.94648	0.279617697	1.024390744
P51151	P51151	Ras-related protein Rab-9A	RAB9A	>sp|P51151|RAB9A_HUMAN Ras-related protein Rab-9A OS=Homo sapiens GN=RAB9A PE=1 SV=1	1	2	2	2	NA	NA	1.027210814
P51159;P51159-2;O00194	P51159;P51159-2	Ras-related protein Rab-27A	RAB27A	>sp|P51159|RB27A_HUMAN Ras-related protein Rab-27A OS=Homo sapiens GN=RAB27A PE=1 SV=3;>sp|P51159-2|RB27A_HUMAN Isoform Short of Ras-related protein Rab-27A OS=Homo sapiens GN=RAB27A	3	6	6	6	0.94103	0.28761006	1.053208072
P51452	P51452	Dual specificity protein phosphatase 3	DUSP3	>sp|P51452|DUS3_HUMAN Dual specificity protein phosphatase 3 OS=Homo sapiens GN=DUSP3 PE=1 SV=1	1	2	2	2	NA	NA	NA
P51553-2;P51553	P51553-2;P51553	"Isocitrate dehydrogenase [NAD] subunit gamma, mitochondrial"	IDH3G	">sp|P51553-2|IDH3G_HUMAN Isoform 2 of Isocitrate dehydrogenase [NAD] subunit gamma, mitochondrial OS=Homo sapiens GN=IDH3G;>sp|P51553|IDH3G_HUMAN Isocitrate dehydrogenase [NAD] subunit gamma, mitochondrial OS=Homo sapiens GN=IDH3G PE=1 SV=1"	2	3	3	3	0.9647	NA	0.938967136
P51570	P51570	Galactokinase	GALK1	>sp|P51570|GALK1_HUMAN Galactokinase OS=Homo sapiens GN=GALK1 PE=1 SV=1	1	7	7	7	NA	1.542930715	0.804699445
P51572;P51572-2	P51572;P51572-2	B-cell receptor-associated protein 31	BCAP31	>sp|P51572|BAP31_HUMAN B-cell receptor-associated protein 31 OS=Homo sapiens GN=BCAP31 PE=1 SV=3;>sp|P51572-2|BAP31_HUMAN Isoform 2 of B-cell receptor-associated protein 31 OS=Homo sapiens GN=BCAP31	2	7	7	7	0.95353	0.272472149	1.063015563
P51608-2;P51608	P51608-2;P51608	Methyl-CpG-binding protein 2	MECP2	>sp|P51608-2|MECP2_HUMAN Isoform B of Methyl-CpG-binding protein 2 OS=Homo sapiens GN=MECP2;>sp|P51608|MECP2_HUMAN Methyl-CpG-binding protein 2 OS=Homo sapiens GN=MECP2 PE=1 SV=1	2	3	3	3	NA	NA	NA
P51610-2;P51610;P51610-4;P51610-3	P51610-2;P51610;P51610-4	Host cell factor 1;HCF N-terminal chain 1;HCF N-terminal chain 2;HCF N-terminal chain 3;HCF N-terminal chain 4;HCF N-terminal chain 5;HCF N-terminal chain 6;HCF C-terminal chain 1;HCF C-terminal chain 2;HCF C-terminal chain 3;HCF C-terminal chain 4;HCF C-terminal chain 5;HCF C-terminal chain 6	HCFC1	>sp|P51610-2|HCFC1_HUMAN Isoform 2 of Host cell factor 1 OS=Homo sapiens GN=HCFC1;>sp|P51610|HCFC1_HUMAN Host cell factor 1 OS=Homo sapiens GN=HCFC1 PE=1 SV=2;>sp|P51610-4|HCFC1_HUMAN Isoform 4 of Host cell factor 1 OS=Homo sapiens GN=HCFC1	4	19	19	19	0.95501	1.093477921	1.042698504
P51617-4;P51617-2;P51617-3;P51617;P51955-3;P51955-2;P51955-4;P51955	P51617-4;P51617-2;P51617-3;P51617;P51955-3;P51955-2;P51955-4;P51955	Interleukin-1 receptor-associated kinase 1;Serine/threonine-protein kinase Nek2	IRAK1;NEK2	>sp|P51617-4|IRAK1_HUMAN Isoform 4 of Interleukin-1 receptor-associated kinase 1 OS=Homo sapiens GN=IRAK1;>sp|P51617-2|IRAK1_HUMAN Isoform 2 of Interleukin-1 receptor-associated kinase 1 OS=Homo sapiens GN=IRAK1;>sp|P51617-3|IRAK1_HUMAN Isoform 3 of Interl	8	2	2	2	NA	NA	NA
P51648;P51648-2;P48448;P43353-2;P30838;P43353	P51648;P51648-2	Fatty aldehyde dehydrogenase	ALDH3A2	>sp|P51648|AL3A2_HUMAN Fatty aldehyde dehydrogenase OS=Homo sapiens GN=ALDH3A2 PE=1 SV=1;>sp|P51648-2|AL3A2_HUMAN Isoform 2 of Fatty aldehyde dehydrogenase OS=Homo sapiens GN=ALDH3A2	6	8	8	8	0.96344	0.489501875	1.071237279
P51659;P51659-3;P51659-2	P51659;P51659-3;P51659-2	Peroxisomal multifunctional enzyme type 2;(3R)-hydroxyacyl-CoA dehydrogenase;Enoyl-CoA hydratase 2	HSD17B4	>sp|P51659|DHB4_HUMAN Peroxisomal multifunctional enzyme type 2 OS=Homo sapiens GN=HSD17B4 PE=1 SV=3;>sp|P51659-3|DHB4_HUMAN Isoform 3 of Peroxisomal multifunctional enzyme type 2 OS=Homo sapiens GN=HSD17B4;>sp|P51659-2|DHB4_HUMAN Isoform 2 of Peroxisomal 	3	19	19	19	0.9744	0.979379134	1.066780457
P51665	P51665	26S proteasome non-ATPase regulatory subunit 7	PSMD7	>sp|P51665|PSMD7_HUMAN 26S proteasome non-ATPase regulatory subunit 7 OS=Homo sapiens GN=PSMD7 PE=1 SV=2	1	8	8	8	0.99244	0.727811124	1.00040016
P51812;Q9UK32	P51812	Ribosomal protein S6 kinase alpha-3	RPS6KA3	>sp|P51812|KS6A3_HUMAN Ribosomal protein S6 kinase alpha-3 OS=Homo sapiens GN=RPS6KA3 PE=1 SV=1	2	15	9	9	0.64938	0.580805837	1.346203034
P51858;P51858-2;P51858-3	P51858;P51858-2;P51858-3	Hepatoma-derived growth factor	HDGF	>sp|P51858|HDGF_HUMAN Hepatoma-derived growth factor OS=Homo sapiens GN=HDGF PE=1 SV=1;>sp|P51858-2|HDGF_HUMAN Isoform 2 of Hepatoma-derived growth factor OS=Homo sapiens GN=HDGF;>sp|P51858-3|HDGF_HUMAN Isoform 3 of Hepatoma-derived growth factor OS=Homo s	3	11	11	10	0.85735	0.797022794	0.775314002
P51946	P51946	Cyclin-H	CCNH	>sp|P51946|CCNH_HUMAN Cyclin-H OS=Homo sapiens GN=CCNH PE=1 SV=1	1	2	2	2	NA	NA	NA
P51948;P51948-2	P51948;P51948-2	CDK-activating kinase assembly factor MAT1	MNAT1	>sp|P51948|MAT1_HUMAN CDK-activating kinase assembly factor MAT1 OS=Homo sapiens GN=MNAT1 PE=1 SV=1;>sp|P51948-2|MAT1_HUMAN Isoform 2 of CDK-activating kinase assembly factor MAT1 OS=Homo sapiens GN=MNAT1	2	3	3	3	NA	NA	NA
P51970	P51970	NADH dehydrogenase [ubiquinone] 1 alpha subcomplex subunit 8	NDUFA8	>sp|P51970|NDUA8_HUMAN NADH dehydrogenase [ubiquinone] 1 alpha subcomplex subunit 8 OS=Homo sapiens GN=NDUFA8 PE=1 SV=3	1	4	4	4	0.97447	0.332301558	1.049262893
P52209	P52209	"6-phosphogluconate dehydrogenase, decarboxylating"	PGD	">sp|P52209|6PGD_HUMAN 6-phosphogluconate dehydrogenase, decarboxylating OS=Homo sapiens GN=PGD PE=1 SV=3"	1	14	14	14	1.0601	0.647710571	0.942151875
P52272-2;P52272	P52272-2;P52272	Heterogeneous nuclear ribonucleoprotein M	HNRNPM	>sp|P52272-2|HNRPM_HUMAN Isoform 2 of Heterogeneous nuclear ribonucleoprotein M OS=Homo sapiens GN=HNRNPM;>sp|P52272|HNRPM_HUMAN Heterogeneous nuclear ribonucleoprotein M OS=Homo sapiens GN=HNRNPM PE=1 SV=3	2	27	27	27	0.97678	1.280255058	1.103192639
P52292	P52292	Importin subunit alpha-1	KPNA2	>sp|P52292|IMA1_HUMAN Importin subunit alpha-1 OS=Homo sapiens GN=KPNA2 PE=1 SV=1	1	11	11	11	1.1119	0.645480201	0.881911985
P52294	P52294	Importin subunit alpha-5	KPNA1	>sp|P52294|IMA5_HUMAN Importin subunit alpha-5 OS=Homo sapiens GN=KPNA1 PE=1 SV=3	1	5	2	2	NA	NA	NA
P52298	P52298	Nuclear cap-binding protein subunit 2	NCBP2	>sp|P52298|NCBP2_HUMAN Nuclear cap-binding protein subunit 2 OS=Homo sapiens GN=NCBP2 PE=1 SV=1	1	1	1	1	NA	NA	NA
P52306-6;P52306-2;P52306-3;P52306-4;P52306;P52306-5	P52306-6;P52306-2;P52306-3;P52306-4;P52306;P52306-5	Rap1 GTPase-GDP dissociation stimulator 1	RAP1GDS1	>sp|P52306-6|GDS1_HUMAN Isoform 6 of Rap1 GTPase-GDP dissociation stimulator 1 OS=Homo sapiens GN=RAP1GDS1;>sp|P52306-2|GDS1_HUMAN Isoform 2 of Rap1 GTPase-GDP dissociation stimulator 1 OS=Homo sapiens GN=RAP1GDS1;>sp|P52306-3|GDS1_HUMAN Isoform 3 of Rap1 	6	5	5	5	1.0444	0.501762115	0.978952521
P52429	P52429	Diacylglycerol kinase epsilon	DGKE	>sp|P52429|DGKE_HUMAN Diacylglycerol kinase epsilon OS=Homo sapiens GN=DGKE PE=1 SV=1	1	1	1	1	NA	NA	NA
P52565;P52565-2	P52565;P52565-2	Rho GDP-dissociation inhibitor 1	ARHGDIA	>sp|P52565|GDIR1_HUMAN Rho GDP-dissociation inhibitor 1 OS=Homo sapiens GN=ARHGDIA PE=1 SV=3;>sp|P52565-2|GDIR1_HUMAN Isoform 2 of Rho GDP-dissociation inhibitor 1 OS=Homo sapiens GN=ARHGDIA	2	6	6	6	0.79357	0.307746017	0.468603561
P52566	P52566	Rho GDP-dissociation inhibitor 2	ARHGDIB	>sp|P52566|GDIR2_HUMAN Rho GDP-dissociation inhibitor 2 OS=Homo sapiens GN=ARHGDIB PE=1 SV=3	1	8	8	8	0.92673	0.249629527	0.4630916
P52594-2;P52594-3;P52594;P52594-4	P52594-2;P52594-3;P52594;P52594-4	Arf-GAP domain and FG repeat-containing protein 1	AGFG1	>sp|P52594-2|AGFG1_HUMAN Isoform 2 of Arf-GAP domain and FG repeat-containing protein 1 OS=Homo sapiens GN=AGFG1;>sp|P52594-3|AGFG1_HUMAN Isoform 3 of Arf-GAP domain and FG repeat-containing protein 1 OS=Homo sapiens GN=AGFG1;>sp|P52594|AGFG1_HUMAN Arf-GAP	4	2	2	2	0.89762	0.719593998	0.980680592
P52597	P52597	"Heterogeneous nuclear ribonucleoprotein F;Heterogeneous nuclear ribonucleoprotein F, N-terminally processed"	HNRNPF	>sp|P52597|HNRPF_HUMAN Heterogeneous nuclear ribonucleoprotein F OS=Homo sapiens GN=HNRNPF PE=1 SV=3	1	10	8	8	0.97125	1.160615828	1.060310459
P52701;P52701-2	P52701;P52701-2	DNA mismatch repair protein Msh6	MSH6	>sp|P52701|MSH6_HUMAN DNA mismatch repair protein Msh6 OS=Homo sapiens GN=MSH6 PE=1 SV=2;>sp|P52701-2|MSH6_HUMAN Isoform GTBP-alt of DNA mismatch repair protein Msh6 OS=Homo sapiens GN=MSH6	2	25	25	25	1.0989	1.01371215	1.049934904
P52732	P52732	Kinesin-like protein KIF11	KIF11	>sp|P52732|KIF11_HUMAN Kinesin-like protein KIF11 OS=Homo sapiens GN=KIF11 PE=1 SV=2	1	21	21	21	1.0098	1.100396329	1.059703707
P52756-3;P52756-4;P52756-2;P52756-5;P52756	P52756-3;P52756-4;P52756-2;P52756-5;P52756	RNA-binding protein 5	RBM5	>sp|P52756-3|RBM5_HUMAN Isoform 3 of RNA-binding protein 5 OS=Homo sapiens GN=RBM5;>sp|P52756-4|RBM5_HUMAN Isoform 4 of RNA-binding protein 5 OS=Homo sapiens GN=RBM5;>sp|P52756-2|RBM5_HUMAN Isoform 2 of RNA-binding protein 5 OS=Homo sapiens GN=RBM5;>sp|P52	5	1	1	1	1.0002	NA	NA
P52789;P52790;Q2TB90-3;Q2TB90-2	P52789	Hexokinase-2	HK2	>sp|P52789|HXK2_HUMAN Hexokinase-2 OS=Homo sapiens GN=HK2 PE=1 SV=2	4	22	22	18	0.94016	0.696747924	1.057585532
P52907	P52907	F-actin-capping protein subunit alpha-1	CAPZA1	>sp|P52907|CAZA1_HUMAN F-actin-capping protein subunit alpha-1 OS=Homo sapiens GN=CAPZA1 PE=1 SV=3	1	10	10	8	1.0442	0.609164525	0.778634275
P52948-5;P52948;P52948-6;P52948-2;P52948-4;P52948-3	P52948-5;P52948;P52948-6;P52948-2	Nuclear pore complex protein Nup98-Nup96;Nuclear pore complex protein Nup98;Nuclear pore complex protein Nup96	NUP98	>sp|P52948-5|NUP98_HUMAN Isoform 5 of Nuclear pore complex protein Nup98-Nup96 OS=Homo sapiens GN=NUP98;>sp|P52948|NUP98_HUMAN Nuclear pore complex protein Nup98-Nup96 OS=Homo sapiens GN=NUP98 PE=1 SV=4;>sp|P52948-6|NUP98_HUMAN Isoform 6 of Nuclear pore co	6	20	20	20	1.143	1.409162362	1.122838536
P53004	P53004	Biliverdin reductase A	BLVRA	>sp|P53004|BIEA_HUMAN Biliverdin reductase A OS=Homo sapiens GN=BLVRA PE=1 SV=2	1	2	2	2	NA	NA	NA
P53041	P53041	Serine/threonine-protein phosphatase 5	PPP5C	>sp|P53041|PPP5_HUMAN Serine/threonine-protein phosphatase 5 OS=Homo sapiens GN=PPP5C PE=1 SV=1	1	10	10	10	1.0244	0.465639864	0.755001888
P53350	P53350	Serine/threonine-protein kinase PLK1	PLK1	>sp|P53350|PLK1_HUMAN Serine/threonine-protein kinase PLK1 OS=Homo sapiens GN=PLK1 PE=1 SV=1	1	2	2	2	NA	1.101630778	0.90098207
P53365-2;P53365-3;P53365	P53365-2;P53365-3;P53365	Arfaptin-2	ARFIP2	>sp|P53365-2|ARFP2_HUMAN Isoform 2 of Arfaptin-2 OS=Homo sapiens GN=ARFIP2;>sp|P53365-3|ARFP2_HUMAN Isoform 3 of Arfaptin-2 OS=Homo sapiens GN=ARFIP2;>sp|P53365|ARFP2_HUMAN Arfaptin-2 OS=Homo sapiens GN=ARFIP2 PE=1 SV=1	3	2	2	2	NA	NA	NA
P53396;P53396-2	P53396;P53396-2	ATP-citrate synthase	ACLY	>sp|P53396|ACLY_HUMAN ATP-citrate synthase OS=Homo sapiens GN=ACLY PE=1 SV=3;>sp|P53396-2|ACLY_HUMAN Isoform 2 of ATP-citrate synthase OS=Homo sapiens GN=ACLY	2	37	37	37	0.97136	0.717756388	1.073088025
P53582	P53582	Methionine aminopeptidase 1	METAP1	>sp|P53582|MAP11_HUMAN Methionine aminopeptidase 1 OS=Homo sapiens GN=METAP1 PE=1 SV=2	1	4	4	4	0.68367	0.800855633	0.838855801
P53602	P53602	Diphosphomevalonate decarboxylase	MVD	>sp|P53602|MVD1_HUMAN Diphosphomevalonate decarboxylase OS=Homo sapiens GN=MVD PE=1 SV=1	1	2	2	2	NA	NA	NA
P53611	P53611	Geranylgeranyl transferase type-2 subunit beta	RABGGTB	>sp|P53611|PGTB2_HUMAN Geranylgeranyl transferase type-2 subunit beta OS=Homo sapiens GN=RABGGTB PE=1 SV=2	1	1	1	1	NA	NA	NA
P53618	P53618	Coatomer subunit beta	COPB1	>sp|P53618|COPB_HUMAN Coatomer subunit beta OS=Homo sapiens GN=COPB1 PE=1 SV=3	1	23	23	23	0.93737	0.855123713	1.07482964
P53621;P53621-2	P53621;P53621-2	Coatomer subunit alpha;Xenin;Proxenin	COPA	>sp|P53621|COPA_HUMAN Coatomer subunit alpha OS=Homo sapiens GN=COPA PE=1 SV=2;>sp|P53621-2|COPA_HUMAN Isoform 2 of Coatomer subunit alpha OS=Homo sapiens GN=COPA	2	25	25	25	0.96474	0.955891943	1.069027078
P53634;P53634-2;P53634-3	P53634	Dipeptidyl peptidase 1;Dipeptidyl peptidase 1 exclusion domain chain;Dipeptidyl peptidase 1 heavy chain;Dipeptidyl peptidase 1 light chain	CTSC	>sp|P53634|CATC_HUMAN Dipeptidyl peptidase 1 OS=Homo sapiens GN=CTSC PE=1 SV=2	3	5	5	5	1.0348	NA	0.721240534
P53680;P53680-2	P53680;P53680-2	AP-2 complex subunit sigma	AP2S1	>sp|P53680|AP2S1_HUMAN AP-2 complex subunit sigma OS=Homo sapiens GN=AP2S1 PE=1 SV=2;>sp|P53680-2|AP2S1_HUMAN Isoform 2 of AP-2 complex subunit sigma OS=Homo sapiens GN=AP2S1	2	3	3	3	1.1321	1.120231441	0.980680592
P53701	P53701	Cytochrome c-type heme lyase	HCCS	>sp|P53701|CCHL_HUMAN Cytochrome c-type heme lyase OS=Homo sapiens GN=HCCS PE=1 SV=1	1	2	2	2	NA	NA	0.754887899
P53985	P53985	Monocarboxylate transporter 1	SLC16A1	>sp|P53985|MOT1_HUMAN Monocarboxylate transporter 1 OS=Homo sapiens GN=SLC16A1 PE=1 SV=3	1	5	5	5	0.95639	0.228812094	1.017304347
P53990-2;P53990;P53990-4;P53990-3;P53990-5	P53990-2;P53990;P53990-4;P53990-3;P53990-5	IST1 homolog	IST1	>sp|P53990-2|IST1_HUMAN Isoform 2 of IST1 homolog OS=Homo sapiens GN=IST1;>sp|P53990|IST1_HUMAN IST1 homolog OS=Homo sapiens GN=IST1 PE=1 SV=1;>sp|P53990-4|IST1_HUMAN Isoform 4 of IST1 homolog OS=Homo sapiens GN=IST1;>sp|P53990-3|IST1_HUMAN Isoform 3 of IS	5	5	5	5	1.2213	0.449535647	0.69827526
P54105	P54105	Methylosome subunit pICln	CLNS1A	>sp|P54105|ICLN_HUMAN Methylosome subunit pICln OS=Homo sapiens GN=CLNS1A PE=1 SV=1	1	1	1	1	NA	NA	NA
P54132	P54132	Bloom syndrome protein	BLM	>sp|P54132|BLM_HUMAN Bloom syndrome protein OS=Homo sapiens GN=BLM PE=1 SV=1	1	7	7	7	1	1.044636159	1.041927148
P54252-4;P54252-2;P54252	P54252-4;P54252-2;P54252	Ataxin-3	ATXN3	>sp|P54252-4|ATX3_HUMAN Isoform 4 of Ataxin-3 OS=Homo sapiens GN=ATXN3;>sp|P54252-2|ATX3_HUMAN Isoform 2 of Ataxin-3 OS=Homo sapiens GN=ATXN3;>sp|P54252|ATX3_HUMAN Ataxin-3 OS=Homo sapiens GN=ATXN3 PE=1 SV=4	3	1	1	1	NA	NA	NA
P54296	P54296	Myomesin-2	MYOM2	>sp|P54296|MYOM2_HUMAN Myomesin-2 OS=Homo sapiens GN=MYOM2 PE=1 SV=2	1	1	1	1	NA	NA	NA
P54619-2;P54619;P54619-3	P54619-2;P54619;P54619-3	5-AMP-activated protein kinase subunit gamma-1	PRKAG1	>sp|P54619-2|AAKG1_HUMAN Isoform 2 of 5-AMP-activated protein kinase subunit gamma-1 OS=Homo sapiens GN=PRKAG1;>sp|P54619|AAKG1_HUMAN 5-AMP-activated protein kinase subunit gamma-1 OS=Homo sapiens GN=PRKAG1 PE=1 SV=1;>sp|P54619-3|AAKG1_HUMAN Isoform 3 of	3	2	2	2	NA	NA	NA
P54652	P54652	Heat shock-related 70 kDa protein 2	HSPA2	>sp|P54652|HSP72_HUMAN Heat shock-related 70 kDa protein 2 OS=Homo sapiens GN=HSPA2 PE=1 SV=1	1	8	1	1	NA	NA	NA
P54687-4;P54687;P54687-5;P54687-2;P54687-3	P54687-4;P54687;P54687-5;P54687-2;P54687-3	"Branched-chain-amino-acid aminotransferase, cytosolic"	BCAT1	">sp|P54687-4|BCAT1_HUMAN Isoform 4 of Branched-chain-amino-acid aminotransferase, cytosolic OS=Homo sapiens GN=BCAT1;>sp|P54687|BCAT1_HUMAN Branched-chain-amino-acid aminotransferase, cytosolic OS=Homo sapiens GN=BCAT1 PE=1 SV=3;>sp|P54687-5|BCAT1_HUMAN Is"	5	6	6	6	1.2116	0.09748946	0.383288616
P54709	P54709	Sodium/potassium-transporting ATPase subunit beta-3	ATP1B3	>sp|P54709|AT1B3_HUMAN Sodium/potassium-transporting ATPase subunit beta-3 OS=Homo sapiens GN=ATP1B3 PE=1 SV=1	1	10	10	10	0.91448	0.139007231	0.97713504
P54725-2;P54725	P54725-2;P54725	UV excision repair protein RAD23 homolog A	RAD23A	>sp|P54725-2|RD23A_HUMAN Isoform 2 of UV excision repair protein RAD23 homolog A OS=Homo sapiens GN=RAD23A;>sp|P54725|RD23A_HUMAN UV excision repair protein RAD23 homolog A OS=Homo sapiens GN=RAD23A PE=1 SV=1	2	5	3	3	NA	NA	NA
P54727;P54727-2	P54727;P54727-2	UV excision repair protein RAD23 homolog B	RAD23B	>sp|P54727|RD23B_HUMAN UV excision repair protein RAD23 homolog B OS=Homo sapiens GN=RAD23B PE=1 SV=1;>sp|P54727-2|RD23B_HUMAN Isoform 2 of UV excision repair protein RAD23 homolog B OS=Homo sapiens GN=RAD23B	2	12	12	10	1.2129	0.365323898	0.544365814
P54819-2;P54819;P54819-5;P54819-6	P54819-2;P54819;P54819-5;P54819-6	"Adenylate kinase 2, mitochondrial;Adenylate kinase 2, mitochondrial, N-terminally processed"	AK2	">sp|P54819-2|KAD2_HUMAN Isoform 2 of Adenylate kinase 2, mitochondrial OS=Homo sapiens GN=AK2;>sp|P54819|KAD2_HUMAN Adenylate kinase 2, mitochondrial OS=Homo sapiens GN=AK2 PE=1 SV=2;>sp|P54819-5|KAD2_HUMAN Isoform 5 of Adenylate kinase 2, mitochondrial OS"	4	10	10	1	1.2331	0.068363749	0.618620476
P54819-3;P54819-4	P54819-3;P54819-4	"Adenylate kinase 2, mitochondrial;Adenylate kinase 2, mitochondrial, N-terminally processed"	AK2	">sp|P54819-3|KAD2_HUMAN Isoform 3 of Adenylate kinase 2, mitochondrial OS=Homo sapiens GN=AK2;>sp|P54819-4|KAD2_HUMAN Isoform 4 of Adenylate kinase 2, mitochondrial OS=Homo sapiens GN=AK2"	2	10	1	1	NA	NA	NA
P54886-2;P54886	P54886-2;P54886	Delta-1-pyrroline-5-carboxylate synthase;Glutamate 5-kinase;Gamma-glutamyl phosphate reductase	ALDH18A1	>sp|P54886-2|P5CS_HUMAN Isoform Short of Delta-1-pyrroline-5-carboxylate synthase OS=Homo sapiens GN=ALDH18A1;>sp|P54886|P5CS_HUMAN Delta-1-pyrroline-5-carboxylate synthase OS=Homo sapiens GN=ALDH18A1 PE=1 SV=2	2	23	23	23	0.92981	0.38620874	1.113635351
P55010	P55010	Eukaryotic translation initiation factor 5	EIF5	>sp|P55010|IF5_HUMAN Eukaryotic translation initiation factor 5 OS=Homo sapiens GN=EIF5 PE=1 SV=2	1	6	6	6	1.1259	0.668203368	0.817394147
P55036;P55036-2;A2A3N6	P55036;P55036-2	26S proteasome non-ATPase regulatory subunit 4	PSMD4	>sp|P55036|PSMD4_HUMAN 26S proteasome non-ATPase regulatory subunit 4 OS=Homo sapiens GN=PSMD4 PE=1 SV=1;>sp|P55036-2|PSMD4_HUMAN Isoform Rpn10E of 26S proteasome non-ATPase regulatory subunit 4 OS=Homo sapiens GN=PSMD4	3	7	7	7	1.1596	0.740117621	0.744435346
P55039	P55039	Developmentally-regulated GTP-binding protein 2	DRG2	>sp|P55039|DRG2_HUMAN Developmentally-regulated GTP-binding protein 2 OS=Homo sapiens GN=DRG2 PE=1 SV=1	1	5	5	5	0.84547	NA	NA
P55081	P55081	Microfibrillar-associated protein 1	MFAP1	>sp|P55081|MFAP1_HUMAN Microfibrillar-associated protein 1 OS=Homo sapiens GN=MFAP1 PE=1 SV=2	1	5	5	5	0.95255	1.137414609	0.875810124
P55084	P55084	"Trifunctional enzyme subunit beta, mitochondrial;3-ketoacyl-CoA thiolase"	HADHB	">sp|P55084|ECHB_HUMAN Trifunctional enzyme subunit beta, mitochondrial OS=Homo sapiens GN=HADHB PE=1 SV=3"	1	20	20	20	0.97298	0.212455272	1.071329091
P55145	P55145	Mesencephalic astrocyte-derived neurotrophic factor	MANF	>sp|P55145|MANF_HUMAN Mesencephalic astrocyte-derived neurotrophic factor OS=Homo sapiens GN=MANF PE=1 SV=3	1	4	4	4	NA	NA	0.48000768
P55160;P55160-2	P55160;P55160-2	Nck-associated protein 1-like	NCKAP1L	>sp|P55160|NCKPL_HUMAN Nck-associated protein 1-like OS=Homo sapiens GN=NCKAP1L PE=1 SV=3;>sp|P55160-2|NCKPL_HUMAN Isoform 2 of Nck-associated protein 1-like OS=Homo sapiens GN=NCKAP1L	2	6	6	6	1.1872	0.872776228	0.961630926
P55209	P55209	Nucleosome assembly protein 1-like 1	NAP1L1	>sp|P55209|NP1L1_HUMAN Nucleosome assembly protein 1-like 1 OS=Homo sapiens GN=NAP1L1 PE=1 SV=1	1	6	5	5	1.1041	0.473320521	0.835561497
P55263-3;P55263-2;P55263;P55263-4	P55263-3;P55263-2;P55263;P55263-4	Adenosine kinase	ADK	>sp|P55263-3|ADK_HUMAN Isoform 3 of Adenosine kinase OS=Homo sapiens GN=ADK;>sp|P55263-2|ADK_HUMAN Isoform 2 of Adenosine kinase OS=Homo sapiens GN=ADK;>sp|P55263|ADK_HUMAN Adenosine kinase OS=Homo sapiens GN=ADK PE=1 SV=2;>sp|P55263-4|ADK_HUMAN Isoform 4 	4	6	6	6	1.2094	0.296272485	0.683947746
P55265-5;P55265;P55265-4;P55265-3;P55265-2	P55265-5;P55265;P55265-4;P55265-3;P55265-2	Double-stranded RNA-specific adenosine deaminase	ADAR	>sp|P55265-5|DSRAD_HUMAN Isoform 5 of Double-stranded RNA-specific adenosine deaminase OS=Homo sapiens GN=ADAR;>sp|P55265|DSRAD_HUMAN Double-stranded RNA-specific adenosine deaminase OS=Homo sapiens GN=ADAR PE=1 SV=4;>sp|P55265-4|DSRAD_HUMAN Isoform 4 of D	5	15	15	15	0.8469	1.783453922	1.510505566
P55769	P55769	"NHP2-like protein 1;NHP2-like protein 1, N-terminally processed"	NHP2L1	>sp|P55769|NH2L1_HUMAN NHP2-like protein 1 OS=Homo sapiens GN=NHP2L1 PE=1 SV=3	1	3	3	3	0.92902	1.30604575	1.049791616
P55786;A6NEC2;A6NEC2-2;A6NEC2-3	P55786	Puromycin-sensitive aminopeptidase	NPEPPS	>sp|P55786|PSA_HUMAN Puromycin-sensitive aminopeptidase OS=Homo sapiens GN=NPEPPS PE=1 SV=2	4	27	27	27	1.0177	0.200824201	0.905715062
P55795	P55795	"Heterogeneous nuclear ribonucleoprotein H2;Heterogeneous nuclear ribonucleoprotein H2, N-terminally processed"	HNRNPH2	>sp|P55795|HNRH2_HUMAN Heterogeneous nuclear ribonucleoprotein H2 OS=Homo sapiens GN=HNRNPH2 PE=1 SV=1	1	6	2	2	NA	NA	1.111877071
P55884;P55884-2	P55884;P55884-2	Eukaryotic translation initiation factor 3 subunit B	EIF3B	>sp|P55884|EIF3B_HUMAN Eukaryotic translation initiation factor 3 subunit B OS=Homo sapiens GN=EIF3B PE=1 SV=3;>sp|P55884-2|EIF3B_HUMAN Isoform 2 of Eukaryotic translation initiation factor 3 subunit B OS=Homo sapiens GN=EIF3B	2	27	27	27	1.0111	0.841935418	1.021220972
P55957;P55957-2;P55957-4;P55957-3	P55957;P55957-2;P55957-4	BH3-interacting domain death agonist;BH3-interacting domain death agonist p15;BH3-interacting domain death agonist p13;BH3-interacting domain death agonist p11	BID	>sp|P55957|BID_HUMAN BH3-interacting domain death agonist OS=Homo sapiens GN=BID PE=1 SV=1;>sp|P55957-2|BID_HUMAN Isoform 2 of BH3-interacting domain death agonist OS=Homo sapiens GN=BID;>sp|P55957-4|BID_HUMAN Isoform 4 of BH3-interacting domain death agon	4	4	4	4	2.3041	0.115269019	0.360373347
P56134-4;P56134-2;P56134-3;P56134	P56134-4;P56134-2;P56134-3;P56134	"ATP synthase subunit f, mitochondrial"	ATP5J2	">sp|P56134-4|ATPK_HUMAN Isoform 4 of ATP synthase subunit f, mitochondrial OS=Homo sapiens GN=ATP5J2;>sp|P56134-2|ATPK_HUMAN Isoform 2 of ATP synthase subunit f, mitochondrial OS=Homo sapiens GN=ATP5J2;>sp|P56134-3|ATPK_HUMAN Isoform 3 of ATP synthase subu"	4	3	3	3	1.0292	0.269699036	1.082215945
P56181-2	P56181-2			">sp|P56181-2|NDUV3_HUMAN Isoform 2 of NADH dehydrogenase [ubiquinone] flavoprotein 3, mitochondrial OS=Homo sapiens GN=NDUFV3"	1	2	2	2	1.06	NA	1.09117891
P56202	P56202	Cathepsin W	CTSW	>sp|P56202|CATW_HUMAN Cathepsin W OS=Homo sapiens GN=CTSW PE=1 SV=2	1	1	1	1	NA	NA	NA
P56211;P56211-2	P56211;P56211-2	cAMP-regulated phosphoprotein 19	ARPP19	>sp|P56211|ARP19_HUMAN cAMP-regulated phosphoprotein 19 OS=Homo sapiens GN=ARPP19 PE=1 SV=2;>sp|P56211-2|ARP19_HUMAN Isoform ARPP-16 of cAMP-regulated phosphoprotein 19 OS=Homo sapiens GN=ARPP19	2	4	4	3	1.086	0.496238341	0.613647521
P56270-3;P56270;P56270-2	P56270-3;P56270;P56270-2	Myc-associated zinc finger protein	MAZ	>sp|P56270-3|MAZ_HUMAN Isoform 3 of Myc-associated zinc finger protein OS=Homo sapiens GN=MAZ;>sp|P56270|MAZ_HUMAN Myc-associated zinc finger protein OS=Homo sapiens GN=MAZ PE=1 SV=1;>sp|P56270-2|MAZ_HUMAN Isoform 2 of Myc-associated zinc finger protein OS	3	1	1	1	NA	NA	NA
P56385	P56385	"ATP synthase subunit e, mitochondrial"	ATP5I	">sp|P56385|ATP5I_HUMAN ATP synthase subunit e, mitochondrial OS=Homo sapiens GN=ATP5I PE=1 SV=2"	1	3	3	3	0.8206	0.113360204	0.983090838
P56537;P56537-2	P56537	Eukaryotic translation initiation factor 6	EIF6	>sp|P56537|IF6_HUMAN Eukaryotic translation initiation factor 6 OS=Homo sapiens GN=EIF6 PE=1 SV=1	2	5	5	5	1.0158	0.663289667	0.775133711
P56545;P56545-2	P56545;P56545-2	C-terminal-binding protein 2	CTBP2	>sp|P56545|CTBP2_HUMAN C-terminal-binding protein 2 OS=Homo sapiens GN=CTBP2 PE=1 SV=1;>sp|P56545-2|CTBP2_HUMAN Isoform 2 of C-terminal-binding protein 2 OS=Homo sapiens GN=CTBP2	2	5	4	4	NA	NA	NA
P56556	P56556	NADH dehydrogenase [ubiquinone] 1 alpha subcomplex subunit 6	NDUFA6	>sp|P56556|NDUA6_HUMAN NADH dehydrogenase [ubiquinone] 1 alpha subcomplex subunit 6 OS=Homo sapiens GN=NDUFA6 PE=1 SV=3	1	2	2	2	NA	NA	NA
P56589	P56589	Peroxisomal biogenesis factor 3	PEX3	>sp|P56589|PEX3_HUMAN Peroxisomal biogenesis factor 3 OS=Homo sapiens GN=PEX3 PE=1 SV=1	1	2	2	2	1.2641	NA	NA
P57076	P57076	Uncharacterized protein C21orf59	C21orf59	>sp|P57076|CU059_HUMAN UPF0769 protein C21orf59 OS=Homo sapiens GN=C21orf59 PE=1 SV=1	1	2	2	2	1.0696	NA	NA
P57678	P57678	Gem-associated protein 4	GEMIN4	>sp|P57678|GEMI4_HUMAN Gem-associated protein 4 OS=Homo sapiens GN=GEMIN4 PE=1 SV=2	1	6	6	6	0.74231	1.046472948	0.97837785
P57737-3;P57737-4;P57737;P57737-2	P57737-3;P57737-4;P57737;P57737-2	Coronin-7	CORO7	>sp|P57737-3|CORO7_HUMAN Isoform 3 of Coronin-7 OS=Homo sapiens GN=CORO7;>sp|P57737-4|CORO7_HUMAN Isoform 4 of Coronin-7 OS=Homo sapiens GN=CORO7;>sp|P57737|CORO7_HUMAN Coronin-7 OS=Homo sapiens GN=CORO7 PE=1 SV=2;>sp|P57737-2|CORO7_HUMAN Isoform 2 of Coro	4	15	15	15	1.015	0.619844436	0.997207818
P57740	P57740	Nuclear pore complex protein Nup107	NUP107	>sp|P57740|NU107_HUMAN Nuclear pore complex protein Nup107 OS=Homo sapiens GN=NUP107 PE=1 SV=1	1	10	10	10	0.92401	1.40270678	1.125948612
P58107	P58107	Epiplakin	EPPK1	>sp|P58107|EPIPL_HUMAN Epiplakin OS=Homo sapiens GN=EPPK1 PE=1 SV=2	1	4	2	2	NA	NA	NA
P58546	P58546	Myotrophin	MTPN	>sp|P58546|MTPN_HUMAN Myotrophin OS=Homo sapiens GN=MTPN PE=1 SV=2	1	2	2	2	1.0393	0.377609503	0.562999662
P59998;P59998-3;P59998-4;P59998-2	P59998;P59998-3;P59998-4;P59998-2	Actin-related protein 2/3 complex subunit 4	ARPC4	>sp|P59998|ARPC4_HUMAN Actin-related protein 2/3 complex subunit 4 OS=Homo sapiens GN=ARPC4 PE=1 SV=3;>sp|P59998-3|ARPC4_HUMAN Isoform 3 of Actin-related protein 2/3 complex subunit 4 OS=Homo sapiens GN=ARPC4;>sp|P59998-4|ARPC4_HUMAN Isoform 4 of Actin-rel	4	7	7	7	0.99867	0.650974601	0.984445757
P60228	P60228	Eukaryotic translation initiation factor 3 subunit E	EIF3E	>sp|P60228|EIF3E_HUMAN Eukaryotic translation initiation factor 3 subunit E OS=Homo sapiens GN=EIF3E PE=1 SV=1	1	16	16	16	1.0176	1.113421638	1.164971633
P60484	P60484	"Phosphatidylinositol 3,4,5-trisphosphate 3-phosphatase and dual-specificity protein phosphatase PTEN"	PTEN	">sp|P60484|PTEN_HUMAN Phosphatidylinositol 3,4,5-trisphosphate 3-phosphatase and dual-specificity protein phosphatase PTEN OS=Homo sapiens GN=PTEN PE=1 SV=1"	1	2	2	2	1.0949	1.066658704	1.085823489
P60510	P60510	Serine/threonine-protein phosphatase 4 catalytic subunit	PPP4C	>sp|P60510|PP4C_HUMAN Serine/threonine-protein phosphatase 4 catalytic subunit OS=Homo sapiens GN=PPP4C PE=1 SV=1	1	2	2	2	NA	NA	NA
P60520	P60520	Gamma-aminobutyric acid receptor-associated protein-like 2	GABARAPL2	>sp|P60520|GBRL2_HUMAN Gamma-aminobutyric acid receptor-associated protein-like 2 OS=Homo sapiens GN=GABARAPL2 PE=1 SV=1	1	3	3	3	1.1852	NA	NA
P60660-2;P60660;P14649	P60660-2;P60660	Myosin light polypeptide 6	MYL6	>sp|P60660-2|MYL6_HUMAN Isoform Smooth muscle of Myosin light polypeptide 6 OS=Homo sapiens GN=MYL6;>sp|P60660|MYL6_HUMAN Myosin light polypeptide 6 OS=Homo sapiens GN=MYL6 PE=1 SV=2	3	5	5	5	0.93162	0.93115131	0.604997278
P60709;P63261;P63267-2;Q6S8J3;A5A3E0;P0CG38;Q9BYX7;P0CG39	P60709;P63261	"Actin, cytoplasmic 1;Actin, cytoplasmic 1, N-terminally processed;Actin, cytoplasmic 2;Actin, cytoplasmic 2, N-terminally processed"	ACTB;ACTG1	">sp|P60709|ACTB_HUMAN Actin, cytoplasmic 1 OS=Homo sapiens GN=ACTB PE=1 SV=1;>sp|P63261|ACTG_HUMAN Actin, cytoplasmic 2 OS=Homo sapiens GN=ACTG1 PE=1 SV=1"	8	21	21	10	0.97991	0.485954682	0.833055648
P60842;P60842-2	P60842;P60842-2	Eukaryotic initiation factor 4A-I	EIF4A1	>sp|P60842|IF4A1_HUMAN Eukaryotic initiation factor 4A-I OS=Homo sapiens GN=EIF4A1 PE=1 SV=1;>sp|P60842-2|IF4A1_HUMAN Isoform 2 of Eukaryotic initiation factor 4A-I OS=Homo sapiens GN=EIF4A1	2	20	20	10	1.1042	0.477948093	0.87092841
P60891;P21108	P60891;P21108	Ribose-phosphate pyrophosphokinase 1;Ribose-phosphate pyrophosphokinase 3	PRPS1;PRPS1L1	>sp|P60891|PRPS1_HUMAN Ribose-phosphate pyrophosphokinase 1 OS=Homo sapiens GN=PRPS1 PE=1 SV=2;>sp|P21108|PRPS3_HUMAN Ribose-phosphate pyrophosphokinase 3 OS=Homo sapiens GN=PRPS1L1 PE=1 SV=2	2	7	3	3	0.89174	NA	0.658111221
P60900	P60900	Proteasome subunit alpha type-6	PSMA6	>sp|P60900|PSA6_HUMAN Proteasome subunit alpha type-6 OS=Homo sapiens GN=PSMA6 PE=1 SV=1	1	8	8	8	1.1675	0.509668663	0.935979034
P60953-1;P60953	P60953-1;P60953	Cell division control protein 42 homolog	CDC42	>sp|P60953-1|CDC42_HUMAN Isoform 1 of Cell division control protein 42 homolog OS=Homo sapiens GN=CDC42;>sp|P60953|CDC42_HUMAN Cell division control protein 42 homolog OS=Homo sapiens GN=CDC42 PE=1 SV=2	2	3	3	3	1.1233	NA	0.666888963
P60981-2;P60981	P60981-2;P60981	Destrin	DSTN	>sp|P60981-2|DEST_HUMAN Isoform 2 of Destrin OS=Homo sapiens GN=DSTN;>sp|P60981|DEST_HUMAN Destrin OS=Homo sapiens GN=DSTN PE=1 SV=3	2	2	2	2	NA	NA	NA
P60983	P60983	Glia maturation factor beta	GMFB	>sp|P60983|GMFB_HUMAN Glia maturation factor beta OS=Homo sapiens GN=GMFB PE=1 SV=2	1	3	3	2	0.96483	0.516048883	0.809323406
P61006;P51153;P20337;Q96E17	P61006	Ras-related protein Rab-8A	RAB8A	>sp|P61006|RAB8A_HUMAN Ras-related protein Rab-8A OS=Homo sapiens GN=RAB8A PE=1 SV=1	4	6	5	2	0.92642	0.377844281	1.014455998
P61019-2;P61019;Q8WUD1	P61019-2;P61019	Ras-related protein Rab-2A	RAB2A	>sp|P61019-2|RAB2A_HUMAN Isoform 2 of Ras-related protein Rab-2A OS=Homo sapiens GN=RAB2A;>sp|P61019|RAB2A_HUMAN Ras-related protein Rab-2A OS=Homo sapiens GN=RAB2A PE=1 SV=1	3	7	7	7	0.99908	1.39960977	1.043394789
P61020	P61020	Ras-related protein Rab-5B	RAB5B	>sp|P61020|RAB5B_HUMAN Ras-related protein Rab-5B OS=Homo sapiens GN=RAB5B PE=1 SV=1	1	4	1	1	NA	NA	NA
P61024	P61024	Cyclin-dependent kinases regulatory subunit 1	CKS1B	>sp|P61024|CKS1_HUMAN Cyclin-dependent kinases regulatory subunit 1 OS=Homo sapiens GN=CKS1B PE=1 SV=1	1	2	2	2	1.0365	NA	0.953470633
P61026	P61026	Ras-related protein Rab-10	RAB10	>sp|P61026|RAB10_HUMAN Ras-related protein Rab-10 OS=Homo sapiens GN=RAB10 PE=1 SV=1	1	7	6	6	0.99584	0.387810788	1.053518753
P61106	P61106	Ras-related protein Rab-14	RAB14	>sp|P61106|RAB14_HUMAN Ras-related protein Rab-14 OS=Homo sapiens GN=RAB14 PE=1 SV=4	1	9	9	9	0.96797	0.171573778	1.010386776
P61158;Q9P1U1-2;Q9P1U1-3;Q9P1U1;Q9C0K3	P61158	Actin-related protein 3	ACTR3	>sp|P61158|ARP3_HUMAN Actin-related protein 3 OS=Homo sapiens GN=ACTR3 PE=1 SV=3	5	13	13	13	1.0552	0.766526235	0.957487553
P61160;P61160-2	P61160;P61160-2	Actin-related protein 2	ACTR2	>sp|P61160|ARP2_HUMAN Actin-related protein 2 OS=Homo sapiens GN=ACTR2 PE=1 SV=1;>sp|P61160-2|ARP2_HUMAN Isoform 2 of Actin-related protein 2 OS=Homo sapiens GN=ACTR2	2	8	8	8	1.0321	0.742398713	0.946611132
P61163	P61163	Alpha-centractin	ACTR1A	>sp|P61163|ACTZ_HUMAN Alpha-centractin OS=Homo sapiens GN=ACTR1A PE=1 SV=1	1	8	8	5	0.93296	0.89456468	0.988239945
P61201;P61201-2	P61201;P61201-2	COP9 signalosome complex subunit 2	COPS2	>sp|P61201|CSN2_HUMAN COP9 signalosome complex subunit 2 OS=Homo sapiens GN=COPS2 PE=1 SV=1;>sp|P61201-2|CSN2_HUMAN Isoform 2 of COP9 signalosome complex subunit 2 OS=Homo sapiens GN=COPS2	2	12	12	12	0.9588	0.568257157	0.837100285
P84077;P61204	P84077;P61204	ADP-ribosylation factor 1;ADP-ribosylation factor 3	ARF1;ARF3	>sp|P84077|ARF1_HUMAN ADP-ribosylation factor 1 OS=Homo sapiens GN=ARF1 PE=1 SV=2;>sp|P61204|ARF3_HUMAN ADP-ribosylation factor 3 OS=Homo sapiens GN=ARF3 PE=1 SV=2	2	8	4	3	0.94952	0.268589516	0.711288143
P61221	P61221	ATP-binding cassette sub-family E member 1	ABCE1	>sp|P61221|ABCE1_HUMAN ATP-binding cassette sub-family E member 1 OS=Homo sapiens GN=ABCE1 PE=1 SV=1	1	21	21	21	1.0875	0.715319449	0.88245676
P61224-3;P61224;P61224-2;P61224-4	P61224-3;P61224;P61224-2	Ras-related protein Rap-1b	RAP1B	>sp|P61224-3|RAP1B_HUMAN Isoform 3 of Ras-related protein Rap-1b OS=Homo sapiens GN=RAP1B;>sp|P61224|RAP1B_HUMAN Ras-related protein Rap-1b OS=Homo sapiens GN=RAP1B PE=1 SV=1;>sp|P61224-2|RAP1B_HUMAN Isoform 2 of Ras-related protein Rap-1b OS=Homo sapiens 	4	5	1	1	NA	NA	NA
P61225	P61225	Ras-related protein Rap-2b	RAP2B	>sp|P61225|RAP2B_HUMAN Ras-related protein Rap-2b OS=Homo sapiens GN=RAP2B PE=1 SV=1	1	3	3	1	0.99046	NA	0.961446015
P61244-2;P61244;P61244-3;P61244-4	P61244-2;P61244;P61244-3;P61244-4	Protein max	MAX	>sp|P61244-2|MAX_HUMAN Isoform 2 of Protein max OS=Homo sapiens GN=MAX;>sp|P61244|MAX_HUMAN Protein max OS=Homo sapiens GN=MAX PE=1 SV=1;>sp|P61244-3|MAX_HUMAN Isoform 3 of Protein max OS=Homo sapiens GN=MAX;>sp|P61244-4|MAX_HUMAN Isoform 4 of Protein max 	4	2	2	2	0.27171	NA	NA
Q9UNX3;P61254	Q9UNX3;P61254	60S ribosomal protein L26-like 1;60S ribosomal protein L26	RPL26L1;RPL26	>sp|Q9UNX3|RL26L_HUMAN 60S ribosomal protein L26-like 1 OS=Homo sapiens GN=RPL26L1 PE=1 SV=1;>sp|P61254|RL26_HUMAN 60S ribosomal protein L26 OS=Homo sapiens GN=RPL26 PE=1 SV=1	2	6	6	6	1.001	1.037156863	0.980392157
P61289;P61289-2	P61289;P61289-2	Proteasome activator complex subunit 3	PSME3	>sp|P61289|PSME3_HUMAN Proteasome activator complex subunit 3 OS=Homo sapiens GN=PSME3 PE=1 SV=1;>sp|P61289-2|PSME3_HUMAN Isoform 2 of Proteasome activator complex subunit 3 OS=Homo sapiens GN=PSME3	2	10	10	10	1.0925	0.772695639	0.773275595
P61313;P61313-2	P61313	60S ribosomal protein L15	RPL15	>sp|P61313|RL15_HUMAN 60S ribosomal protein L15 OS=Homo sapiens GN=RPL15 PE=1 SV=2	2	10	10	10	0.95065	1.233964122	1.047241043
P61326	P61326	Protein mago nashi homolog	MAGOH	>sp|P61326|MGN_HUMAN Protein mago nashi homolog OS=Homo sapiens GN=MAGOH PE=1 SV=1	1	7	1	1	NA	NA	NA
P61353	P61353	60S ribosomal protein L27	RPL27	>sp|P61353|RL27_HUMAN 60S ribosomal protein L27 OS=Homo sapiens GN=RPL27 PE=1 SV=2	1	6	6	6	0.95597	0.962551757	0.962927299
P61457	P61457	Pterin-4-alpha-carbinolamine dehydratase	PCBD1	>sp|P61457|PHS_HUMAN Pterin-4-alpha-carbinolamine dehydratase OS=Homo sapiens GN=PCBD1 PE=1 SV=2	1	4	4	4	0.63232	NA	0.435900789
P61513	P61513	60S ribosomal protein L37a	RPL37A	>sp|P61513|RL37A_HUMAN 60S ribosomal protein L37a OS=Homo sapiens GN=RPL37A PE=1 SV=2	1	1	1	1	NA	NA	NA
P61586;P08134	P61586;P08134	Transforming protein RhoA;Rho-related GTP-binding protein RhoC	RHOA;RHOC	>sp|P61586|RHOA_HUMAN Transforming protein RhoA OS=Homo sapiens GN=RHOA PE=1 SV=1;>sp|P08134|RHOC_HUMAN Rho-related GTP-binding protein RhoC OS=Homo sapiens GN=RHOC PE=1 SV=1	2	2	2	2	NA	NA	NA
P61599-2;P61599	P61599-2;P61599	N-alpha-acetyltransferase 20	NAA20	>sp|P61599-2|NAA20_HUMAN Isoform 2 of N-alpha-acetyltransferase 20 OS=Homo sapiens GN=NAA20;>sp|P61599|NAA20_HUMAN N-alpha-acetyltransferase 20 OS=Homo sapiens GN=NAA20 PE=1 SV=1	2	1	1	1	NA	NA	NA
P61604	P61604	"10 kDa heat shock protein, mitochondrial"	HSPE1	">sp|P61604|CH10_HUMAN 10 kDa heat shock protein, mitochondrial OS=Homo sapiens GN=HSPE1 PE=1 SV=2"	1	6	6	6	1.1118	0.076873989	0.43708204
P61626	P61626	Lysozyme C	LYZ	>sp|P61626|LYSC_HUMAN Lysozyme C OS=Homo sapiens GN=LYZ PE=1 SV=1	1	1	1	1	NA	NA	NA
P61758	P61758	Prefoldin subunit 3	VBP1	>sp|P61758|PFD3_HUMAN Prefoldin subunit 3 OS=Homo sapiens GN=VBP1 PE=1 SV=3	1	5	5	5	1.0294	NA	NA
P61769	P61769	Beta-2-microglobulin;Beta-2-microglobulin form pI 5.3	B2M	>sp|P61769|B2MG_HUMAN Beta-2-microglobulin OS=Homo sapiens GN=B2M PE=1 SV=1	1	1	1	1	NA	NA	NA
P61803	P61803	Dolichyl-diphosphooligosaccharide--protein glycosyltransferase subunit DAD1	DAD1	>sp|P61803|DAD1_HUMAN Dolichyl-diphosphooligosaccharide--protein glycosyltransferase subunit DAD1 OS=Homo sapiens GN=DAD1 PE=1 SV=3	1	3	3	3	NA	NA	1.670760029
P61923	P61923	Coatomer subunit zeta-1	COPZ1	>sp|P61923|COPZ1_HUMAN Coatomer subunit zeta-1 OS=Homo sapiens GN=COPZ1 PE=1 SV=1	1	4	4	4	1.0603	1.048417842	0.953107129
P61962	P61962	DDB1- and CUL4-associated factor 7	DCAF7	>sp|P61962|DCAF7_HUMAN DDB1- and CUL4-associated factor 7 OS=Homo sapiens GN=DCAF7 PE=1 SV=1	1	4	4	4	1.1271	0.816139121	0.947687642
P61966	P61966	AP-1 complex subunit sigma-1A	AP1S1	>sp|P61966|AP1S1_HUMAN AP-1 complex subunit sigma-1A OS=Homo sapiens GN=AP1S1 PE=1 SV=1	1	2	2	2	NA	NA	NA
P61970	P61970	Nuclear transport factor 2	NUTF2	>sp|P61970|NTF2_HUMAN Nuclear transport factor 2 OS=Homo sapiens GN=NUTF2 PE=1 SV=1	1	3	3	3	NA	NA	NA
P61978-3;P61978-2;P61978	P61978-3;P61978-2;P61978	Heterogeneous nuclear ribonucleoprotein K	HNRNPK	>sp|P61978-3|HNRPK_HUMAN Isoform 3 of Heterogeneous nuclear ribonucleoprotein K OS=Homo sapiens GN=HNRNPK;>sp|P61978-2|HNRPK_HUMAN Isoform 2 of Heterogeneous nuclear ribonucleoprotein K OS=Homo sapiens GN=HNRNPK;>sp|P61978|HNRPK_HUMAN Heterogeneous nuclear	3	21	21	21	0.95689	1.184262491	1.067383949
P61981	P61981	"14-3-3 protein gamma;14-3-3 protein gamma, N-terminally processed"	YWHAG	>sp|P61981|1433G_HUMAN 14-3-3 protein gamma OS=Homo sapiens GN=YWHAG PE=1 SV=2	1	8	6	5	1.2232	0.331169897	0.631352989
P62136;P62136-2;P62136-3	P62136;P62136-2;P62136-3	Serine/threonine-protein phosphatase PP1-alpha catalytic subunit	PPP1CA	>sp|P62136|PP1A_HUMAN Serine/threonine-protein phosphatase PP1-alpha catalytic subunit OS=Homo sapiens GN=PPP1CA PE=1 SV=1;>sp|P62136-2|PP1A_HUMAN Isoform 2 of Serine/threonine-protein phosphatase PP1-alpha catalytic subunit OS=Homo sapiens GN=PPP1CA;>sp|P	3	10	10	5	0.85513	0.849107939	0.89206066
P62140	P62140	Serine/threonine-protein phosphatase PP1-beta catalytic subunit	PPP1CB	>sp|P62140|PP1B_HUMAN Serine/threonine-protein phosphatase PP1-beta catalytic subunit OS=Homo sapiens GN=PPP1CB PE=1 SV=3	1	8	3	3	NA	NA	1.374929535
P62158;P27482	P62158	Calmodulin	CALM1	>sp|P62158|CALM_HUMAN Calmodulin OS=Homo sapiens GN=CALM1 PE=1 SV=2	2	7	7	7	0.66584	0.202797259	0.266659556
P62191	P62191	26S protease regulatory subunit 4	PSMC1	>sp|P62191|PRS4_HUMAN 26S protease regulatory subunit 4 OS=Homo sapiens GN=PSMC1 PE=1 SV=1	1	14	14	14	0.99769	0.500857253	0.963205548
P62195;P62195-2	P62195;P62195-2	26S protease regulatory subunit 8	PSMC5	>sp|P62195|PRS8_HUMAN 26S protease regulatory subunit 8 OS=Homo sapiens GN=PSMC5 PE=1 SV=1;>sp|P62195-2|PRS8_HUMAN Isoform 2 of 26S protease regulatory subunit 8 OS=Homo sapiens GN=PSMC5	2	14	14	14	0.95058	0.551243446	1.052875403
P62258;P62258-2;P31947-2;P31947	P62258;P62258-2	14-3-3 protein epsilon	YWHAE	>sp|P62258|1433E_HUMAN 14-3-3 protein epsilon OS=Homo sapiens GN=YWHAE PE=1 SV=1;>sp|P62258-2|1433E_HUMAN Isoform SV of 14-3-3 protein epsilon OS=Homo sapiens GN=YWHAE	4	15	15	13	1.0648	0.350229709	0.612557427
P62310	P62310	U6 snRNA-associated Sm-like protein LSm3	LSM3	>sp|P62310|LSM3_HUMAN U6 snRNA-associated Sm-like protein LSm3 OS=Homo sapiens GN=LSM3 PE=1 SV=2	1	2	2	2	0.90542	NA	NA
P62312	P62312	U6 snRNA-associated Sm-like protein LSm6	LSM6	>sp|P62312|LSM6_HUMAN U6 snRNA-associated Sm-like protein LSm6 OS=Homo sapiens GN=LSM6 PE=1 SV=1	1	3	3	3	NA	NA	NA
P62330	P62330	ADP-ribosylation factor 6	ARF6	>sp|P62330|ARF6_HUMAN ADP-ribosylation factor 6 OS=Homo sapiens GN=ARF6 PE=1 SV=2	1	5	5	5	1.0128	0.507360999	1.03384819
P62333	P62333	26S protease regulatory subunit 10B	PSMC6	>sp|P62333|PRS10_HUMAN 26S protease regulatory subunit 10B OS=Homo sapiens GN=PSMC6 PE=1 SV=1	1	11	11	11	1.0583	0.532802392	1.017128443
P62424	P62424	60S ribosomal protein L7a	RPL7A	>sp|P62424|RL7A_HUMAN 60S ribosomal protein L7a OS=Homo sapiens GN=RPL7A PE=1 SV=2	1	10	10	10	0.97683	1.066031604	1.015558354
P62495	P62495	Eukaryotic peptide chain release factor subunit 1	ETF1	>sp|P62495|ERF1_HUMAN Eukaryotic peptide chain release factor subunit 1 OS=Homo sapiens GN=ETF1 PE=1 SV=3	1	9	9	9	1.041	0.646646647	0.91000091
P62750	P62750	60S ribosomal protein L23a	RPL23A	>sp|P62750|RL23A_HUMAN 60S ribosomal protein L23a OS=Homo sapiens GN=RPL23A PE=1 SV=1	1	8	8	8	0.94807	1.206776051	1.109373093
P62805	P62805	Histone H4	HIST1H4A	>sp|P62805|H4_HUMAN Histone H4 OS=Homo sapiens GN=HIST1H4A PE=1 SV=2	1	12	12	12	0.968	1.272791474	1.070022256
P62820;P62820-2;P62820-3	P62820;P62820-2;P62820-3	Ras-related protein Rab-1A	RAB1A	>sp|P62820|RAB1A_HUMAN Ras-related protein Rab-1A OS=Homo sapiens GN=RAB1A PE=1 SV=3;>sp|P62820-2|RAB1A_HUMAN Isoform 2 of Ras-related protein Rab-1A OS=Homo sapiens GN=RAB1A;>sp|P62820-3|RAB1A_HUMAN Isoform 3 of Ras-related protein Rab-1A OS=Homo sapiens 	3	9	4	4	0.97484	0.279437491	1.128629956
P62826	P62826	GTP-binding nuclear protein Ran	RAN	>sp|P62826|RAN_HUMAN GTP-binding nuclear protein Ran OS=Homo sapiens GN=RAN PE=1 SV=3	1	7	7	7	0.76159	0.41067234	0.567375887
P62829	P62829	60S ribosomal protein L23	RPL23	>sp|P62829|RL23_HUMAN 60S ribosomal protein L23 OS=Homo sapiens GN=RPL23 PE=1 SV=1	1	7	7	7	0.8842	1.04851749	1.119720518
P62834	P62834	Ras-related protein Rap-1A	RAP1A	>sp|P62834|RAP1A_HUMAN Ras-related protein Rap-1A OS=Homo sapiens GN=RAP1A PE=1 SV=1	1	5	5	1	0.87919	0.154852171	0.887862914
P62873	P62873	Guanine nucleotide-binding protein G(I)/G(S)/G(T) subunit beta-1	GNB1	>sp|P62873|GBB1_HUMAN Guanine nucleotide-binding protein G(I)/G(S)/G(T) subunit beta-1 OS=Homo sapiens GN=GNB1 PE=1 SV=3	1	3	1	1	NA	NA	NA
P62877	P62877	"E3 ubiquitin-protein ligase RBX1;E3 ubiquitin-protein ligase RBX1, N-terminally processed"	RBX1	>sp|P62877|RBX1_HUMAN E3 ubiquitin-protein ligase RBX1 OS=Homo sapiens GN=RBX1 PE=1 SV=1	1	3	3	3	0.78235	0.714790841	0.966090233
P62879;P16520	P62879	Guanine nucleotide-binding protein G(I)/G(S)/G(T) subunit beta-2	GNB2	>sp|P62879|GBB2_HUMAN Guanine nucleotide-binding protein G(I)/G(S)/G(T) subunit beta-2 OS=Homo sapiens GN=GNB2 PE=1 SV=3	2	4	4	0	1.019	0.32213012	1.053263537
P62888	P62888	60S ribosomal protein L30	RPL30	>sp|P62888|RL30_HUMAN 60S ribosomal protein L30 OS=Homo sapiens GN=RPL30 PE=1 SV=2	1	3	3	3	0.96868	1.155774061	1.068775717
Q59GN2;P62891	Q59GN2;P62891	Putative 60S ribosomal protein L39-like 5;60S ribosomal protein L39	RPL39P5;RPL39	>sp|Q59GN2|R39L5_HUMAN Putative 60S ribosomal protein L39-like 5 OS=Homo sapiens GN=RPL39P5 PE=5 SV=2;>sp|P62891|RL39_HUMAN 60S ribosomal protein L39 OS=Homo sapiens GN=RPL39 PE=1 SV=2	2	1	1	1	NA	NA	NA
P62899;P62899-3;P62899-2	P62899;P62899-3;P62899-2	60S ribosomal protein L31	RPL31	>sp|P62899|RL31_HUMAN 60S ribosomal protein L31 OS=Homo sapiens GN=RPL31 PE=1 SV=1;>sp|P62899-3|RL31_HUMAN Isoform 3 of 60S ribosomal protein L31 OS=Homo sapiens GN=RPL31;>sp|P62899-2|RL31_HUMAN Isoform 2 of 60S ribosomal protein L31 OS=Homo sapiens GN=RPL	3	4	4	4	0.98407	1.099672203	1.002435919
P62906	P62906	60S ribosomal protein L10a	RPL10A	>sp|P62906|RL10A_HUMAN 60S ribosomal protein L10a OS=Homo sapiens GN=RPL10A PE=1 SV=2	1	9	9	9	0.95588	1.163051326	1.077597819
P62910	P62910	60S ribosomal protein L32	RPL32	>sp|P62910|RL32_HUMAN 60S ribosomal protein L32 OS=Homo sapiens GN=RPL32 PE=1 SV=2	1	2	2	2	1.0453	1.099033568	1.030311772
P62913-2;P62913	P62913-2;P62913	60S ribosomal protein L11	RPL11	>sp|P62913-2|RL11_HUMAN Isoform 2 of 60S ribosomal protein L11 OS=Homo sapiens GN=RPL11;>sp|P62913|RL11_HUMAN 60S ribosomal protein L11 OS=Homo sapiens GN=RPL11 PE=1 SV=2	2	4	4	4	0.91404	0.912243454	1.072294066
P62917	P62917	60S ribosomal protein L8	RPL8	>sp|P62917|RL8_HUMAN 60S ribosomal protein L8 OS=Homo sapiens GN=RPL8 PE=1 SV=2	1	5	5	5	0.96912	1.047154992	1.000530281
P62937;Q9Y536;F5H284;A2BFH1	P62937	"Peptidyl-prolyl cis-trans isomerase A;Peptidyl-prolyl cis-trans isomerase A, N-terminally processed"	PPIA	>sp|P62937|PPIA_HUMAN Peptidyl-prolyl cis-trans isomerase A OS=Homo sapiens GN=PPIA PE=1 SV=2	4	8	8	8	0.9273	0.480607978	0.565035597
P62942	P62942	Peptidyl-prolyl cis-trans isomerase FKBP1A	FKBP1A	>sp|P62942|FKB1A_HUMAN Peptidyl-prolyl cis-trans isomerase FKBP1A OS=Homo sapiens GN=FKBP1A PE=1 SV=2	1	3	3	3	0.81685	0.325901078	0.462684495
P62987	P62987	Ubiquitin-60S ribosomal protein L40;Ubiquitin;60S ribosomal protein L40	UBA52	>sp|P62987|RL40_HUMAN Ubiquitin-60S ribosomal protein L40 OS=Homo sapiens GN=UBA52 PE=1 SV=2	1	5	5	5	1.0213	0.645972699	0.798275724
P62993;P62993-2	P62993;P62993-2	Growth factor receptor-bound protein 2	GRB2	>sp|P62993|GRB2_HUMAN Growth factor receptor-bound protein 2 OS=Homo sapiens GN=GRB2 PE=1 SV=1;>sp|P62993-2|GRB2_HUMAN Isoform 2 of Growth factor receptor-bound protein 2 OS=Homo sapiens GN=GRB2	2	9	9	9	1.0125	0.513502617	0.707313623
P63000;P63000-2;P60763	P63000;P63000-2	Ras-related C3 botulinum toxin substrate 1	RAC1	>sp|P63000|RAC1_HUMAN Ras-related C3 botulinum toxin substrate 1 OS=Homo sapiens GN=RAC1 PE=1 SV=1;>sp|P63000-2|RAC1_HUMAN Isoform B of Ras-related C3 botulinum toxin substrate 1 OS=Homo sapiens GN=RAC1	3	5	5	2	1.069	0.25007683	0.808734331
P63010;P63010-2;P63010-3	P63010;P63010-2;P63010-3	AP-2 complex subunit beta	AP2B1	>sp|P63010|AP2B1_HUMAN AP-2 complex subunit beta OS=Homo sapiens GN=AP2B1 PE=1 SV=1;>sp|P63010-2|AP2B1_HUMAN Isoform 2 of AP-2 complex subunit beta OS=Homo sapiens GN=AP2B1;>sp|P63010-3|AP2B1_HUMAN Isoform 3 of AP-2 complex subunit beta OS=Homo sapiens GN=	3	24	24	14	0.96294	0.96440848	1.067532079
P63092-3;P63092-2;P63092;P63092-4;Q5JWF2-2;Q5JWF2;P38405;P38405-2	P63092-3;P63092-2;P63092;P63092-4;Q5JWF2-2;Q5JWF2	Guanine nucleotide-binding protein G(s) subunit alpha isoforms short;Guanine nucleotide-binding protein G(s) subunit alpha isoforms XLas	GNAS	>sp|P63092-3|GNAS2_HUMAN Isoform 3 of Guanine nucleotide-binding protein G(s) subunit alpha isoforms short OS=Homo sapiens GN=GNAS;>sp|P63092-2|GNAS2_HUMAN Isoform Gnas-2 of Guanine nucleotide-binding protein G(s) subunit alpha isoforms short OS=Homo sapie	8	7	6	6	1.0159	0.323166737	1.169919042
P63098;Q96LZ3	P63098	Calcineurin subunit B type 1	PPP3R1	>sp|P63098|CANB1_HUMAN Calcineurin subunit B type 1 OS=Homo sapiens GN=PPP3R1 PE=1 SV=2	2	4	4	4	NA	NA	NA
P63104;P63104-2	P63104;P63104-2	14-3-3 protein zeta/delta	YWHAZ	>sp|P63104|1433Z_HUMAN 14-3-3 protein zeta/delta OS=Homo sapiens GN=YWHAZ PE=1 SV=1;>sp|P63104-2|1433Z_HUMAN Isoform 2 of 14-3-3 protein zeta/delta OS=Homo sapiens GN=YWHAZ	2	10	8	8	1.2049	0.291334705	0.623402531
P63151;P63151-2;Q9Y2T4-3;Q00005-6;Q9Y2T4-4;Q00005;Q00005-2;Q9Y2T4-2;Q9Y2T4;Q00005-3;Q00005-4;Q00005-5;Q00005-7	P63151;P63151-2	Serine/threonine-protein phosphatase 2A 55 kDa regulatory subunit B alpha isoform	PPP2R2A	>sp|P63151|2ABA_HUMAN Serine/threonine-protein phosphatase 2A 55 kDa regulatory subunit B alpha isoform OS=Homo sapiens GN=PPP2R2A PE=1 SV=1;>sp|P63151-2|2ABA_HUMAN Isoform 2 of Serine/threonine-protein phosphatase 2A 55 kDa regulatory subunit B alpha isof	13	12	12	8	1.0841	0.596017547	0.860141063
P63172	P63172	Dynein light chain Tctex-type 1	DYNLT1	>sp|P63172|DYLT1_HUMAN Dynein light chain Tctex-type 1 OS=Homo sapiens GN=DYNLT1 PE=1 SV=1	1	2	2	2	1.0152	NA	NA
P63173	P63173	60S ribosomal protein L38	RPL38	>sp|P63173|RL38_HUMAN 60S ribosomal protein L38 OS=Homo sapiens GN=RPL38 PE=1 SV=2	1	3	3	3	0.94188	1.029032778	1.006684384
P63218	P63218	Guanine nucleotide-binding protein G(I)/G(S)/G(O) subunit gamma-5	GNG5	>sp|P63218|GBG5_HUMAN Guanine nucleotide-binding protein G(I)/G(S)/G(O) subunit gamma-5 OS=Homo sapiens GN=GNG5 PE=1 SV=3	1	1	1	1	NA	NA	NA
P63241;P63241-2;Q9GZV4;Q6IS14	P63241;P63241-2	Eukaryotic translation initiation factor 5A-1	EIF5A	>sp|P63241|IF5A1_HUMAN Eukaryotic translation initiation factor 5A-1 OS=Homo sapiens GN=EIF5A PE=1 SV=2;>sp|P63241-2|IF5A1_HUMAN Isoform 2 of Eukaryotic translation initiation factor 5A-1 OS=Homo sapiens GN=EIF5A	4	4	4	4	1.0354	0.748857661	0.906618314
P63244	P63244	Guanine nucleotide-binding protein subunit beta-2-like 1	GNB2L1	>sp|P63244|GBLP_HUMAN Guanine nucleotide-binding protein subunit beta-2-like 1 OS=Homo sapiens GN=GNB2L1 PE=1 SV=3	1	12	12	12	0.87069	0.745833639	1.048800696
P67775;P67775-2;P62714	P67775;P67775-2;P62714	Serine/threonine-protein phosphatase 2A catalytic subunit alpha isoform;Serine/threonine-protein phosphatase 2A catalytic subunit beta isoform	PPP2CA;PPP2CB	>sp|P67775|PP2AA_HUMAN Serine/threonine-protein phosphatase 2A catalytic subunit alpha isoform OS=Homo sapiens GN=PPP2CA PE=1 SV=1;>sp|P67775-2|PP2AA_HUMAN Isoform 2 of Serine/threonine-protein phosphatase 2A catalytic subunit alpha isoform OS=Homo sapiens	3	5	5	5	1.0266	0.680587241	0.704126179
P67870	P67870	Casein kinase II subunit beta	CSNK2B	>sp|P67870|CSK2B_HUMAN Casein kinase II subunit beta OS=Homo sapiens GN=CSNK2B PE=1 SV=1	1	2	2	2	1.0494	0.801097626	0.892379083
Q5VTE0;P68104;Q05639	Q5VTE0;P68104;Q05639	Putative elongation factor 1-alpha-like 3;Elongation factor 1-alpha 1;Elongation factor 1-alpha 2	EEF1A1P5;EEF1A1;EEF1A2	>sp|Q5VTE0|EF1A3_HUMAN Putative elongation factor 1-alpha-like 3 OS=Homo sapiens GN=EEF1A1P5 PE=5 SV=1;>sp|P68104|EF1A1_HUMAN Elongation factor 1-alpha 1 OS=Homo sapiens GN=EEF1A1 PE=1 SV=1;>sp|Q05639|EF1A2_HUMAN Elongation factor 1-alpha 2 OS=Homo sapiens	3	15	15	15	1.0265	0.508704694	0.742721331
P68133;P68032;P63267;P62736	P68133;P68032;P63267;P62736	"Actin, alpha skeletal muscle;Actin, alpha cardiac muscle 1;Actin, gamma-enteric smooth muscle;Actin, aortic smooth muscle"	ACTA1;ACTC1;ACTG2;ACTA2	">sp|P68133|ACTS_HUMAN Actin, alpha skeletal muscle OS=Homo sapiens GN=ACTA1 PE=1 SV=1;>sp|P68032|ACTC_HUMAN Actin, alpha cardiac muscle 1 OS=Homo sapiens GN=ACTC1 PE=1 SV=1;>sp|P63267|ACTH_HUMAN Actin, gamma-enteric smooth muscle OS=Homo sapiens GN=ACTG2 P"	4	13	2	2	NA	NA	NA
P68400;Q8NEV1;P68400-2	P68400;Q8NEV1;P68400-2	Casein kinase II subunit alpha;Casein kinase II subunit alpha 3	CSNK2A1;CSNK2A3	>sp|P68400|CSK21_HUMAN Casein kinase II subunit alpha OS=Homo sapiens GN=CSNK2A1 PE=1 SV=1;>sp|Q8NEV1|CSK23_HUMAN Casein kinase II subunit alpha 3 OS=Homo sapiens GN=CSNK2A3 PE=1 SV=2;>sp|P68400-2|CSK21_HUMAN Isoform 2 of Casein kinase II subunit alpha OS=	3	13	13	13	1.0178	0.733182664	0.886289108
P68402;P68402-3;P68402-2;P68402-4	P68402;P68402-3;P68402-2;P68402-4	Platelet-activating factor acetylhydrolase IB subunit beta	PAFAH1B2	>sp|P68402|PA1B2_HUMAN Platelet-activating factor acetylhydrolase IB subunit beta OS=Homo sapiens GN=PAFAH1B2 PE=1 SV=1;>sp|P68402-3|PA1B2_HUMAN Isoform 3 of Platelet-activating factor acetylhydrolase IB subunit beta OS=Homo sapiens GN=PAFAH1B2;>sp|P68402-	4	4	4	4	1.1967	0.358623343	0.591856061
Q6NXT2;Q71DI3;Q16695;P84243;P68431	Q6NXT2;Q71DI3;Q16695;P84243;P68431	Histone H3.3C;Histone H3.2;Histone H3.1t;Histone H3.3;Histone H3.1	H3F3C;HIST2H3A;HIST3H3;H3F3A;HIST1H3A	>sp|Q6NXT2|H3C_HUMAN Histone H3.3C OS=Homo sapiens GN=H3F3C PE=1 SV=3;>sp|Q71DI3|H32_HUMAN Histone H3.2 OS=Homo sapiens GN=HIST2H3A PE=1 SV=3;>sp|Q16695|H31T_HUMAN Histone H3.1t OS=Homo sapiens GN=HIST3H3 PE=1 SV=3;>sp|P84243|H33_HUMAN Histone H3.3 OS=Homo	5	4	4	4	0.92174	1.115515229	1.051380989
Q5JPE7-2;Q15155;P69849;Q5JPE7	Q5JPE7-2;Q15155;P69849;Q5JPE7	Nodal modulator 2;Nodal modulator 1;Nodal modulator 3	NOMO2;NOMO1;NOMO3	>sp|Q5JPE7-2|NOMO2_HUMAN Isoform 2 of Nodal modulator 2 OS=Homo sapiens GN=NOMO2;>sp|Q15155|NOMO1_HUMAN Nodal modulator 1 OS=Homo sapiens GN=NOMO1 PE=1 SV=5;>sp|P69849|NOMO3_HUMAN Nodal modulator 3 OS=Homo sapiens GN=NOMO3 PE=2 SV=2;>sp|Q5JPE7|NOMO2_HUMAN 	4	16	16	16	0.78122	0.917674583	1.417936902
P78316;P78316-2	P78316;P78316-2	Nucleolar protein 14	NOP14	>sp|P78316|NOP14_HUMAN Nucleolar protein 14 OS=Homo sapiens GN=NOP14 PE=1 SV=3;>sp|P78316-2|NOP14_HUMAN Isoform 2 of Nucleolar protein 14 OS=Homo sapiens GN=NOP14	2	17	17	17	1.2008	1.446058388	1.298077547
P78318	P78318	Immunoglobulin-binding protein 1	IGBP1	>sp|P78318|IGBP1_HUMAN Immunoglobulin-binding protein 1 OS=Homo sapiens GN=IGBP1 PE=1 SV=1	1	6	6	6	0.80363	0.592451081	1.130416106
P78332;P78332-2	P78332;P78332-2	RNA-binding protein 6	RBM6	>sp|P78332|RBM6_HUMAN RNA-binding protein 6 OS=Homo sapiens GN=RBM6 PE=1 SV=5;>sp|P78332-2|RBM6_HUMAN Isoform 2 of RNA-binding protein 6 OS=Homo sapiens GN=RBM6	2	6	5	5	NA	NA	NA
P78344;P78344-2	P78344;P78344-2	Eukaryotic translation initiation factor 4 gamma 2	EIF4G2	>sp|P78344|IF4G2_HUMAN Eukaryotic translation initiation factor 4 gamma 2 OS=Homo sapiens GN=EIF4G2 PE=1 SV=1;>sp|P78344-2|IF4G2_HUMAN Isoform 2 of Eukaryotic translation initiation factor 4 gamma 2 OS=Homo sapiens GN=EIF4G2	2	23	23	23	0.90908	0.865681438	1.025567395
P78347-2;P78347-4;P78347-3;P78347;Q86UP8-3;Q86UP8;Q6EKJ0	P78347-2;P78347-4;P78347-3;P78347	General transcription factor II-I	GTF2I	>sp|P78347-2|GTF2I_HUMAN Isoform 2 of General transcription factor II-I OS=Homo sapiens GN=GTF2I;>sp|P78347-4|GTF2I_HUMAN Isoform 4 of General transcription factor II-I OS=Homo sapiens GN=GTF2I;>sp|P78347-3|GTF2I_HUMAN Isoform 3 of General transcription fa	7	32	32	32	1.0111	1.206912884	1.052509709
P78356;P78356-2	P78356;P78356-2	Phosphatidylinositol 5-phosphate 4-kinase type-2 beta	PIP4K2B	>sp|P78356|PI42B_HUMAN Phosphatidylinositol 5-phosphate 4-kinase type-2 beta OS=Homo sapiens GN=PIP4K2B PE=1 SV=1;>sp|P78356-2|PI42B_HUMAN Isoform 2 of Phosphatidylinositol 5-phosphate 4-kinase type-2 beta OS=Homo sapiens GN=PIP4K2B	2	2	2	1	NA	NA	NA
P78406	P78406	mRNA export factor	RAE1	>sp|P78406|RAE1L_HUMAN mRNA export factor OS=Homo sapiens GN=RAE1 PE=1 SV=1	1	6	6	6	1.1089	1.247571036	0.916590284
P78417;P78417-2;P78417-3	P78417;P78417-2;P78417-3	Glutathione S-transferase omega-1	GSTO1	>sp|P78417|GSTO1_HUMAN Glutathione S-transferase omega-1 OS=Homo sapiens GN=GSTO1 PE=1 SV=2;>sp|P78417-2|GSTO1_HUMAN Isoform 2 of Glutathione S-transferase omega-1 OS=Homo sapiens GN=GSTO1;>sp|P78417-3|GSTO1_HUMAN Isoform 3 of Glutathione S-transferase ome	3	8	8	8	1.324	0.147021621	0.490268177
P78527;P78527-2	P78527;P78527-2	DNA-dependent protein kinase catalytic subunit	PRKDC	>sp|P78527|PRKDC_HUMAN DNA-dependent protein kinase catalytic subunit OS=Homo sapiens GN=PRKDC PE=1 SV=3;>sp|P78527-2|PRKDC_HUMAN Isoform 2 of DNA-dependent protein kinase catalytic subunit OS=Homo sapiens GN=PRKDC	2	98	98	98	0.9483	1.254408626	1.123216893
P78536-2;P78536	P78536-2;P78536	Disintegrin and metalloproteinase domain-containing protein 17	ADAM17	>sp|P78536-2|ADA17_HUMAN Isoform B of Disintegrin and metalloproteinase domain-containing protein 17 OS=Homo sapiens GN=ADAM17;>sp|P78536|ADA17_HUMAN Disintegrin and metalloproteinase domain-containing protein 17 OS=Homo sapiens GN=ADAM17 PE=1 SV=1	2	1	1	1	NA	NA	NA
P78549	P78549	Endonuclease III-like protein 1	NTHL1	>sp|P78549|NTHL1_HUMAN Endonuclease III-like protein 1 OS=Homo sapiens GN=NTHL1 PE=1 SV=2	1	1	1	1	NA	NA	NA
P78560	P78560	Death domain-containing protein CRADD	CRADD	>sp|P78560|CRADD_HUMAN Death domain-containing protein CRADD OS=Homo sapiens GN=CRADD PE=1 SV=1	1	2	2	2	NA	NA	NA
P80303-2;P80303	P80303-2;P80303	Nucleobindin-2;Nesfatin-1	NUCB2	>sp|P80303-2|NUCB2_HUMAN Isoform 2 of Nucleobindin-2 OS=Homo sapiens GN=NUCB2;>sp|P80303|NUCB2_HUMAN Nucleobindin-2 OS=Homo sapiens GN=NUCB2 PE=1 SV=2	2	14	14	14	0.94087	0.202313442	0.593190177
P80723;P80723-2	P80723;P80723-2	Brain acid soluble protein 1	BASP1	>sp|P80723|BASP1_HUMAN Brain acid soluble protein 1 OS=Homo sapiens GN=BASP1 PE=1 SV=2;>sp|P80723-2|BASP1_HUMAN Isoform 2 of Brain acid soluble protein 1 OS=Homo sapiens GN=BASP1	2	8	8	8	0.6967	0.114942529	0.65681445
P82970	P82970	High mobility group nucleosome-binding domain-containing protein 5	HMGN5	>sp|P82970|HMGN5_HUMAN High mobility group nucleosome-binding domain-containing protein 5 OS=Homo sapiens GN=HMGN5 PE=1 SV=1	1	3	3	3	NA	NA	NA
P83111-2;P83111	P83111-2;P83111	"Serine beta-lactamase-like protein LACTB, mitochondrial"	LACTB	">sp|P83111-2|LACTB_HUMAN Isoform 2 of Serine beta-lactamase-like protein LACTB, mitochondrial OS=Homo sapiens GN=LACTB;>sp|P83111|LACTB_HUMAN Serine beta-lactamase-like protein LACTB, mitochondrial OS=Homo sapiens GN=LACTB PE=1 SV=2"	2	1	1	1	NA	NA	NA
P83436	P83436	Conserved oligomeric Golgi complex subunit 7	COG7	>sp|P83436|COG7_HUMAN Conserved oligomeric Golgi complex subunit 7 OS=Homo sapiens GN=COG7 PE=1 SV=1	1	1	1	1	NA	NA	NA
P83731	P83731	60S ribosomal protein L24	RPL24	>sp|P83731|RL24_HUMAN 60S ribosomal protein L24 OS=Homo sapiens GN=RPL24 PE=1 SV=1	1	3	3	3	0.85796	0.914933496	1.002315348
Q969Q0;P83881	Q969Q0;P83881	60S ribosomal protein L36a-like;60S ribosomal protein L36a	RPL36AL;RPL36A	>sp|Q969Q0|RL36L_HUMAN 60S ribosomal protein L36a-like OS=Homo sapiens GN=RPL36AL PE=1 SV=3;>sp|P83881|RL36A_HUMAN 60S ribosomal protein L36a OS=Homo sapiens GN=RPL36A PE=1 SV=2	2	1	1	1	NA	NA	NA
P83916	P83916	Chromobox protein homolog 1	CBX1	>sp|P83916|CBX1_HUMAN Chromobox protein homolog 1 OS=Homo sapiens GN=CBX1 PE=1 SV=1	1	2	1	1	NA	NA	NA
P84085	P84085	ADP-ribosylation factor 5	ARF5	>sp|P84085|ARF5_HUMAN ADP-ribosylation factor 5 OS=Homo sapiens GN=ARF5 PE=1 SV=2	1	6	1	1	NA	NA	NA
P84090	P84090	Enhancer of rudimentary homolog	ERH	>sp|P84090|ERH_HUMAN Enhancer of rudimentary homolog OS=Homo sapiens GN=ERH PE=1 SV=1	1	2	2	2	NA	NA	NA
P84095	P84095	Rho-related GTP-binding protein RhoG	RHOG	>sp|P84095|RHOG_HUMAN Rho-related GTP-binding protein RhoG OS=Homo sapiens GN=RHOG PE=1 SV=1	1	6	6	6	0.87206	0.192393882	0.817862108
P84098	P84098	60S ribosomal protein L19	RPL19	>sp|P84098|RL19_HUMAN 60S ribosomal protein L19 OS=Homo sapiens GN=RPL19 PE=1 SV=1	1	3	3	3	NA	NA	1.072374559
P85037;P85037-2	P85037;P85037-2	Forkhead box protein K1	FOXK1	>sp|P85037|FOXK1_HUMAN Forkhead box protein K1 OS=Homo sapiens GN=FOXK1 PE=1 SV=1;>sp|P85037-2|FOXK1_HUMAN Isoform 2 of Forkhead box protein K1 OS=Homo sapiens GN=FOXK1	2	6	6	6	0.96411	1.00698812	0.998302885
P86791;P86790	P86791;P86790	Vacuolar fusion protein CCZ1 homolog;Vacuolar fusion protein CCZ1 homolog B	CCZ1;CCZ1B	>sp|P86791|CCZ1_HUMAN Vacuolar fusion protein CCZ1 homolog OS=Homo sapiens GN=CCZ1 PE=1 SV=1;>sp|P86790|CCZ1B_HUMAN Vacuolar fusion protein CCZ1 homolog B OS=Homo sapiens GN=CCZ1B PE=1 SV=1	2	4	4	4	NA	NA	NA
P98175-2;P98175;P98175-4;P98175-3	P98175-2;P98175;P98175-4;P98175-3	RNA-binding protein 10	RBM10	>sp|P98175-2|RBM10_HUMAN Isoform 2 of RNA-binding protein 10 OS=Homo sapiens GN=RBM10;>sp|P98175|RBM10_HUMAN RNA-binding protein 10 OS=Homo sapiens GN=RBM10 PE=1 SV=3;>sp|P98175-4|RBM10_HUMAN Isoform 4 of RNA-binding protein 10 OS=Homo sapiens GN=RBM10;>sp	4	12	12	11	0.98417	1.532538029	1.262387174
P98179	P98179	Putative RNA-binding protein 3	RBM3	>sp|P98179|RBM3_HUMAN Putative RNA-binding protein 3 OS=Homo sapiens GN=RBM3 PE=1 SV=1	1	5	5	5	0.93663	1.122251613	1.045511098
P99999;CON__P62894	P99999	Cytochrome c	CYCS	>sp|P99999|CYC_HUMAN Cytochrome c OS=Homo sapiens GN=CYCS PE=1 SV=2	2	5	5	5	1.1749	0.098511477	0.625429983
Q00013-2;Q00013-3;Q00013	Q00013-2;Q00013-3;Q00013	55 kDa erythrocyte membrane protein	MPP1	>sp|Q00013-2|EM55_HUMAN Isoform 2 of 55 kDa erythrocyte membrane protein OS=Homo sapiens GN=MPP1;>sp|Q00013-3|EM55_HUMAN Isoform 3 of 55 kDa erythrocyte membrane protein OS=Homo sapiens GN=MPP1;>sp|Q00013|EM55_HUMAN 55 kDa erythrocyte membrane protein OS=H	3	3	3	3	1.1705	NA	NA
Q00169	Q00169	Phosphatidylinositol transfer protein alpha isoform	PITPNA	>sp|Q00169|PIPNA_HUMAN Phosphatidylinositol transfer protein alpha isoform OS=Homo sapiens GN=PITPNA PE=1 SV=2	1	3	3	3	NA	NA	NA
Q00325-2;Q00325	Q00325-2;Q00325	"Phosphate carrier protein, mitochondrial"	SLC25A3	">sp|Q00325-2|MPCP_HUMAN Isoform B of Phosphate carrier protein, mitochondrial OS=Homo sapiens GN=SLC25A3;>sp|Q00325|MPCP_HUMAN Phosphate carrier protein, mitochondrial OS=Homo sapiens GN=SLC25A3 PE=1 SV=2"	2	7	7	7	0.90909	0.533749334	1.087110135
Q00535;Q00535-2	Q00535;Q00535-2	Cyclin-dependent kinase 5	CDK5	>sp|Q00535|CDK5_HUMAN Cyclin-dependent kinase 5 OS=Homo sapiens GN=CDK5 PE=1 SV=3;>sp|Q00535-2|CDK5_HUMAN Isoform 2 of Cyclin-dependent kinase 5 OS=Homo sapiens GN=CDK5	2	6	5	5	0.80953	NA	0.575010063
Q00577;Q9UJV8-2;Q9UJV8	Q00577	Transcriptional activator protein Pur-alpha	PURA	>sp|Q00577|PURA_HUMAN Transcriptional activator protein Pur-alpha OS=Homo sapiens GN=PURA PE=1 SV=2	3	3	3	2	1.1458	NA	NA
Q00610-2;Q00610;P53675-2;P53675	Q00610-2;Q00610	Clathrin heavy chain 1	CLTC	>sp|Q00610-2|CLH1_HUMAN Isoform 2 of Clathrin heavy chain 1 OS=Homo sapiens GN=CLTC;>sp|Q00610|CLH1_HUMAN Clathrin heavy chain 1 OS=Homo sapiens GN=CLTC PE=1 SV=5	4	54	54	54	0.92352	1.231608349	1.099650311
Q00653-4;Q00653	Q00653-4;Q00653	Nuclear factor NF-kappa-B p100 subunit;Nuclear factor NF-kappa-B p52 subunit	NFKB2	>sp|Q00653-4|NFKB2_HUMAN Isoform 4 of Nuclear factor NF-kappa-B p100 subunit OS=Homo sapiens GN=NFKB2;>sp|Q00653|NFKB2_HUMAN Nuclear factor NF-kappa-B p100 subunit OS=Homo sapiens GN=NFKB2 PE=1 SV=4	2	1	1	1	NA	NA	NA
Q00688	Q00688	Peptidyl-prolyl cis-trans isomerase FKBP3	FKBP3	>sp|Q00688|FKBP3_HUMAN Peptidyl-prolyl cis-trans isomerase FKBP3 OS=Homo sapiens GN=FKBP3 PE=1 SV=1	1	7	7	7	0.93927	0.874523397	0.866551127
Q00765	Q00765	Receptor expression-enhancing protein 5	REEP5	>sp|Q00765|REEP5_HUMAN Receptor expression-enhancing protein 5 OS=Homo sapiens GN=REEP5 PE=1 SV=3	1	4	4	4	1.1368	NA	0.849112677
Q00796	Q00796	Sorbitol dehydrogenase	SORD	>sp|Q00796|DHSO_HUMAN Sorbitol dehydrogenase OS=Homo sapiens GN=SORD PE=1 SV=4	1	10	10	10	0.99418	0.754175212	0.976657877
Q00839-2;Q00839	Q00839-2;Q00839	Heterogeneous nuclear ribonucleoprotein U	HNRNPU	>sp|Q00839-2|HNRPU_HUMAN Isoform Short of Heterogeneous nuclear ribonucleoprotein U OS=Homo sapiens GN=HNRNPU;>sp|Q00839|HNRPU_HUMAN Heterogeneous nuclear ribonucleoprotein U OS=Homo sapiens GN=HNRNPU PE=1 SV=6	2	17	17	17	0.99635	1.160636572	1.074563996
Q01415-2;Q01415	Q01415-2;Q01415	N-acetylgalactosamine kinase	GALK2	>sp|Q01415-2|GALK2_HUMAN Isoform 2 of N-acetylgalactosamine kinase OS=Homo sapiens GN=GALK2;>sp|Q01415|GALK2_HUMAN N-acetylgalactosamine kinase OS=Homo sapiens GN=GALK2 PE=1 SV=1	2	3	3	3	NA	NA	0.962093515
Q01433-5;Q01433-2;Q01433;Q01433-3;Q01433-4	Q01433-5;Q01433-2;Q01433;Q01433-3;Q01433-4	AMP deaminase 2	AMPD2	>sp|Q01433-5|AMPD2_HUMAN Isoform 5 of AMP deaminase 2 OS=Homo sapiens GN=AMPD2;>sp|Q01433-2|AMPD2_HUMAN Isoform Ex1A-2-3 of AMP deaminase 2 OS=Homo sapiens GN=AMPD2;>sp|Q01433|AMPD2_HUMAN AMP deaminase 2 OS=Homo sapiens GN=AMPD2 PE=1 SV=2;>sp|Q01433-3|AMPD	5	4	4	4	NA	NA	0.648592554
Q01469	Q01469	"Fatty acid-binding protein, epidermal"	FABP5	">sp|Q01469|FABP5_HUMAN Fatty acid-binding protein, epidermal OS=Homo sapiens GN=FABP5 PE=1 SV=3"	1	3	3	3	1.1654	0.572121974	0.571037003
Q01518-2;Q01518;P40123	Q01518-2;Q01518	Adenylyl cyclase-associated protein 1	CAP1	>sp|Q01518-2|CAP1_HUMAN Isoform 2 of Adenylyl cyclase-associated protein 1 OS=Homo sapiens GN=CAP1;>sp|Q01518|CAP1_HUMAN Adenylyl cyclase-associated protein 1 OS=Homo sapiens GN=CAP1 PE=1 SV=5	3	14	14	14	1.113	0.290834994	0.905633037
Q01543;Q01543-2;Q01543-3	Q01543;Q01543-2;Q01543-3	Friend leukemia integration 1 transcription factor	FLI1	>sp|Q01543|FLI1_HUMAN Friend leukemia integration 1 transcription factor OS=Homo sapiens GN=FLI1 PE=1 SV=1;>sp|Q01543-2|FLI1_HUMAN Isoform 2 of Friend leukemia integration 1 transcription factor OS=Homo sapiens GN=FLI1;>sp|Q01543-3|FLI1_HUMAN Isoform 3 of 	3	2	2	2	NA	NA	NA
Q01581;P54868-3;P54868-2;P54868	Q01581	"Hydroxymethylglutaryl-CoA synthase, cytoplasmic"	HMGCS1	">sp|Q01581|HMCS1_HUMAN Hydroxymethylglutaryl-CoA synthase, cytoplasmic OS=Homo sapiens GN=HMGCS1 PE=1 SV=2"	4	11	11	11	1.1355	0.315508552	0.826241428
Q01650	Q01650	Large neutral amino acids transporter small subunit 1	SLC7A5	>sp|Q01650|LAT1_HUMAN Large neutral amino acids transporter small subunit 1 OS=Homo sapiens GN=SLC7A5 PE=1 SV=2	1	2	2	2	0.98418	0.112798484	1.013099375
Q01658	Q01658	Protein Dr1	DR1	>sp|Q01658|NC2B_HUMAN Protein Dr1 OS=Homo sapiens GN=DR1 PE=1 SV=1	1	1	1	1	NA	NA	NA
Q01668-4;Q01668-3;Q01668;Q01668-2;Q13698;Q13936-17;Q13936-19;Q13936-35;Q13936-37;Q13936-23;Q13936-22;Q13936-21;Q13936-20;Q13936-12;Q13936-26;Q13936-16;Q13936-15;Q13936-29;Q13936-25;Q13936-32;Q13936-27;Q13936-24;Q13936-13;Q13936-30;Q13936-31;Q13936-28;Q13936-36;Q13936-33;Q13936-14;Q13936-18;Q13936-11;Q13936-7;Q13936-6;Q13936-5;Q13936-4;Q13936-8;Q13936-3;Q13936;Q13936-9;Q13936-10;Q13936-34;Q13936-2	Q01668-4;Q01668-3;Q01668;Q01668-2;Q13698;Q13936-17;Q13936-19;Q13936-35;Q13936-37;Q13936-23;Q13936-22;Q13936-21;Q13936-20;Q13936-12;Q13936-26;Q13936-16;Q13936-15;Q13936-29;Q13936-25;Q13936-32;Q13936-27;Q13936-24;Q13936-13;Q13936-30;Q13936-31;Q13936-28;Q13936-36;Q13936-33;Q13936-14;Q13936-18;Q13936-11;Q13936-7;Q13936-6;Q13936-5;Q13936-4;Q13936-8;Q13936-3;Q13936;Q13936-9;Q13936-10;Q13936-34;Q13936-2	Voltage-dependent L-type calcium channel subunit alpha-1D;Voltage-dependent L-type calcium channel subunit alpha-1S;Voltage-dependent L-type calcium channel subunit alpha-1C	CACNA1D;CACNA1S;CACNA1C	>sp|Q01668-4|CAC1D_HUMAN Isoform 4 of Voltage-dependent L-type calcium channel subunit alpha-1D OS=Homo sapiens GN=CACNA1D;>sp|Q01668-3|CAC1D_HUMAN Isoform 3 of Voltage-dependent L-type calcium channel subunit alpha-1D OS=Homo sapiens GN=CACNA1D;>sp|Q01668	42	2	2	2	NA	NA	NA
Q01780;Q01780-2	Q01780;Q01780-2	Exosome component 10	EXOSC10	>sp|Q01780|EXOSX_HUMAN Exosome component 10 OS=Homo sapiens GN=EXOSC10 PE=1 SV=2;>sp|Q01780-2|EXOSX_HUMAN Isoform 2 of Exosome component 10 OS=Homo sapiens GN=EXOSC10	2	19	19	19	1.0638	1.105097965	0.951112802
Q01804-2;Q7RTX8;Q01804	Q01804-2;Q7RTX8;Q01804	OTU domain-containing protein 4;Putative HIN1-like protein	OTUD4;HIN1L	>sp|Q01804-2|OTUD4_HUMAN Isoform 2 of OTU domain-containing protein 4 OS=Homo sapiens GN=OTUD4;>sp|Q7RTX8|HIN1L_HUMAN Putative HIN1-like protein OS=Homo sapiens GN=HIN1L PE=5 SV=1;>sp|Q01804|OTUD4_HUMAN OTU domain-containing protein 4 OS=Homo sapiens GN=OT	3	1	1	1	NA	NA	NA
Q01813;Q01813-2	Q01813;Q01813-2	6-phosphofructokinase type C	PFKP	>sp|Q01813|K6PP_HUMAN 6-phosphofructokinase type C OS=Homo sapiens GN=PFKP PE=1 SV=2;>sp|Q01813-2|K6PP_HUMAN Isoform 2 of 6-phosphofructokinase type C OS=Homo sapiens GN=PFKP	2	15	15	13	1.0991	0.295199859	0.882378893
Q01844-2;Q01844-6;Q01844-3;Q01844;Q01844-5	Q01844-2;Q01844-6;Q01844-3;Q01844;Q01844-5	RNA-binding protein EWS	EWSR1	>sp|Q01844-2|EWS_HUMAN Isoform EWS-B of RNA-binding protein EWS OS=Homo sapiens GN=EWSR1;>sp|Q01844-6|EWS_HUMAN Isoform 6 of RNA-binding protein EWS OS=Homo sapiens GN=EWSR1;>sp|Q01844-3|EWS_HUMAN Isoform 3 of RNA-binding protein EWS OS=Homo sapiens GN=EWS	5	4	4	4	0.92071	1.343571922	1.079260922
Q02127	Q02127	"Dihydroorotate dehydrogenase (quinone), mitochondrial"	DHODH	">sp|Q02127|PYRD_HUMAN Dihydroorotate dehydrogenase (quinone), mitochondrial OS=Homo sapiens GN=DHODH PE=1 SV=3"	1	5	5	5	NA	NA	1.142635145
Q02218;Q02218-2;Q02218-3;Q9ULD0;Q9ULD0-3;Q9ULD0-2	Q02218;Q02218-2;Q02218-3	"2-oxoglutarate dehydrogenase, mitochondrial"	OGDH	">sp|Q02218|ODO1_HUMAN 2-oxoglutarate dehydrogenase, mitochondrial OS=Homo sapiens GN=OGDH PE=1 SV=3;>sp|Q02218-2|ODO1_HUMAN Isoform 2 of 2-oxoglutarate dehydrogenase, mitochondrial OS=Homo sapiens GN=OGDH;>sp|Q02218-3|ODO1_HUMAN Isoform 3 of 2-oxoglutarate"	6	15	15	15	0.88428	0.463629733	1.105143337
Q02241-2;Q02241	Q02241-2;Q02241	Kinesin-like protein KIF23	KIF23	>sp|Q02241-2|KIF23_HUMAN Isoform 2 of Kinesin-like protein KIF23 OS=Homo sapiens GN=KIF23;>sp|Q02241|KIF23_HUMAN Kinesin-like protein KIF23 OS=Homo sapiens GN=KIF23 PE=1 SV=3	2	2	2	2	NA	NA	NA
Q02338	Q02338	"D-beta-hydroxybutyrate dehydrogenase, mitochondrial"	BDH1	">sp|Q02338|BDH_HUMAN D-beta-hydroxybutyrate dehydrogenase, mitochondrial OS=Homo sapiens GN=BDH1 PE=1 SV=3"	1	4	4	4	1.1487	0.120634683	0.498181637
Q02543	Q02543	60S ribosomal protein L18a	RPL18A	>sp|Q02543|RL18A_HUMAN 60S ribosomal protein L18a OS=Homo sapiens GN=RPL18A PE=1 SV=2	1	4	4	4	1.0199	1.167283982	1.014764828
Q02750;Q02750-2	Q02750;Q02750-2	Dual specificity mitogen-activated protein kinase kinase 1	MAP2K1	>sp|Q02750|MP2K1_HUMAN Dual specificity mitogen-activated protein kinase kinase 1 OS=Homo sapiens GN=MAP2K1 PE=1 SV=2;>sp|Q02750-2|MP2K1_HUMAN Isoform 2 of Dual specificity mitogen-activated protein kinase kinase 1 OS=Homo sapiens GN=MAP2K1	2	11	11	8	1.1476	0.329921916	0.758092639
Q02790	Q02790	"Peptidyl-prolyl cis-trans isomerase FKBP4;Peptidyl-prolyl cis-trans isomerase FKBP4, N-terminally processed"	FKBP4	>sp|Q02790|FKBP4_HUMAN Peptidyl-prolyl cis-trans isomerase FKBP4 OS=Homo sapiens GN=FKBP4 PE=1 SV=3	1	17	17	17	1.1174	0.444414808	0.808276754
Q02809	Q02809	"Procollagen-lysine,2-oxoglutarate 5-dioxygenase 1"	PLOD1	">sp|Q02809|PLOD1_HUMAN Procollagen-lysine,2-oxoglutarate 5-dioxygenase 1 OS=Homo sapiens GN=PLOD1 PE=1 SV=2"	1	11	11	11	1.5156	NA	0.786163522
Q02878	Q02878	60S ribosomal protein L6	RPL6	>sp|Q02878|RL6_HUMAN 60S ribosomal protein L6 OS=Homo sapiens GN=RPL6 PE=1 SV=3	1	12	12	12	0.92326	1.024092919	1.065586872
Q02978;Q02978-2	Q02978;Q02978-2	Mitochondrial 2-oxoglutarate/malate carrier protein	SLC25A11	>sp|Q02978|M2OM_HUMAN Mitochondrial 2-oxoglutarate/malate carrier protein OS=Homo sapiens GN=SLC25A11 PE=1 SV=3;>sp|Q02978-2|M2OM_HUMAN Isoform 2 of Mitochondrial 2-oxoglutarate/malate carrier protein OS=Homo sapiens GN=SLC25A11	2	7	7	7	0.89475	0.135432996	0.955840184
Q03154;Q03154-2;Q03154-3;Q03154-4	Q03154;Q03154-2;Q03154-3;Q03154-4	Aminoacylase-1	ACY1	>sp|Q03154|ACY1_HUMAN Aminoacylase-1 OS=Homo sapiens GN=ACY1 PE=1 SV=1;>sp|Q03154-2|ACY1_HUMAN Isoform 2 of Aminoacylase-1 OS=Homo sapiens GN=ACY1;>sp|Q03154-3|ACY1_HUMAN Isoform 3 of Aminoacylase-1 OS=Homo sapiens GN=ACY1;>sp|Q03154-4|ACY1_HUMAN Isoform 4	4	5	5	5	NA	NA	0.77190274
Q03164-2;Q03164;Q03164-3	Q03164-2;Q03164;Q03164-3	Histone-lysine N-methyltransferase 2A;MLL cleavage product N320;MLL cleavage product C180	KMT2A	>sp|Q03164-2|KMT2A_HUMAN Isoform 2 of Histone-lysine N-methyltransferase 2A OS=Homo sapiens GN=KMT2A;>sp|Q03164|KMT2A_HUMAN Histone-lysine N-methyltransferase 2A OS=Homo sapiens GN=KMT2A PE=1 SV=5;>sp|Q03164-3|KMT2A_HUMAN Isoform 3 of Histone-lysine N-meth	3	1	1	1	NA	NA	NA
Q03188	Q03188	Centromere protein C 1	CENPC1	>sp|Q03188|CENPC_HUMAN Centromere protein C OS=Homo sapiens GN=CENPC PE=1 SV=2	1	1	1	1	NA	NA	NA
Q03252	Q03252	Lamin-B2	LMNB2	>sp|Q03252|LMNB2_HUMAN Lamin-B2 OS=Homo sapiens GN=LMNB2 PE=1 SV=3	1	15	15	15	0.95605	1.374647251	1.128795575
Q03426	Q03426	Mevalonate kinase	MVK	>sp|Q03426|KIME_HUMAN Mevalonate kinase OS=Homo sapiens GN=MVK PE=1 SV=1	1	1	1	1	NA	NA	NA
Q03701	Q03701	CCAAT/enhancer-binding protein zeta	CEBPZ	>sp|Q03701|CEBPZ_HUMAN CCAAT/enhancer-binding protein zeta OS=Homo sapiens GN=CEBPZ PE=1 SV=3	1	16	16	16	1.0049	1.144575185	1.038540228
Q04446	Q04446	"1,4-alpha-glucan-branching enzyme"	GBE1	">sp|Q04446|GLGB_HUMAN 1,4-alpha-glucan-branching enzyme OS=Homo sapiens GN=GBE1 PE=1 SV=3"	1	18	18	18	1.0356	0.728970015	0.905879156
Q04637-5;Q04637-4;Q04637-3;Q04637;Q04637-8;Q04637-9;Q04637-6;Q04637-7	Q04637-5;Q04637-4;Q04637-3;Q04637;Q04637-8;Q04637-9;Q04637-6;Q04637-7	Eukaryotic translation initiation factor 4 gamma 1	EIF4G1	>sp|Q04637-5|IF4G1_HUMAN Isoform D of Eukaryotic translation initiation factor 4 gamma 1 OS=Homo sapiens GN=EIF4G1;>sp|Q04637-4|IF4G1_HUMAN Isoform C of Eukaryotic translation initiation factor 4 gamma 1 OS=Homo sapiens GN=EIF4G1;>sp|Q04637-3|IF4G1_HUMAN I	8	31	31	28	0.95926	0.977472003	1.085163643
Q04760-2;Q04760	Q04760-2;Q04760	Lactoylglutathione lyase	GLO1	>sp|Q04760-2|LGUL_HUMAN Isoform 2 of Lactoylglutathione lyase OS=Homo sapiens GN=GLO1;>sp|Q04760|LGUL_HUMAN Lactoylglutathione lyase OS=Homo sapiens GN=GLO1 PE=1 SV=4	2	4	4	4	0.85808	0.219537318	0.278388686
Q04917	Q04917	14-3-3 protein eta	YWHAH	>sp|Q04917|1433F_HUMAN 14-3-3 protein eta OS=Homo sapiens GN=YWHAH PE=1 SV=4	1	7	5	5	1.0044	0.280845497	0.68851556
Q04941	Q04941	Proteolipid protein 2	PLP2	>sp|Q04941|PLP2_HUMAN Proteolipid protein 2 OS=Homo sapiens GN=PLP2 PE=1 SV=1	1	1	1	1	NA	NA	NA
Q05048	Q05048	Cleavage stimulation factor subunit 1	CSTF1	>sp|Q05048|CSTF1_HUMAN Cleavage stimulation factor subunit 1 OS=Homo sapiens GN=CSTF1 PE=1 SV=1	1	5	5	5	0.90421	NA	NA
Q05209-2;Q05209	Q05209-2;Q05209	Tyrosine-protein phosphatase non-receptor type 12	PTPN12	>sp|Q05209-2|PTN12_HUMAN Isoform 2 of Tyrosine-protein phosphatase non-receptor type 12 OS=Homo sapiens GN=PTPN12;>sp|Q05209|PTN12_HUMAN Tyrosine-protein phosphatase non-receptor type 12 OS=Homo sapiens GN=PTPN12 PE=1 SV=3	2	4	4	4	NA	NA	0.939143501
Q05655;Q05655-2	Q05655;Q05655-2	Protein kinase C delta type;Protein kinase C delta type regulatory subunit;Protein kinase C delta type catalytic subunit	PRKCD	>sp|Q05655|KPCD_HUMAN Protein kinase C delta type OS=Homo sapiens GN=PRKCD PE=1 SV=2;>sp|Q05655-2|KPCD_HUMAN Isoform 2 of Protein kinase C delta type OS=Homo sapiens GN=PRKCD	2	12	12	12	1.0756	0.766622789	0.822706705
Q05D32-2;Q05D32	Q05D32-2;Q05D32	CTD small phosphatase-like protein 2	CTDSPL2	>sp|Q05D32-2|CTSL2_HUMAN Isoform 2 of CTD small phosphatase-like protein 2 OS=Homo sapiens GN=CTDSPL2;>sp|Q05D32|CTSL2_HUMAN CTD small phosphatase-like protein 2 OS=Homo sapiens GN=CTDSPL2 PE=1 SV=2	2	3	3	3	0.98434	NA	NA
Q06124-2;Q06124;Q06124-3	Q06124-2;Q06124;Q06124-3	Tyrosine-protein phosphatase non-receptor type 11	PTPN11	>sp|Q06124-2|PTN11_HUMAN Isoform 2 of Tyrosine-protein phosphatase non-receptor type 11 OS=Homo sapiens GN=PTPN11;>sp|Q06124|PTN11_HUMAN Tyrosine-protein phosphatase non-receptor type 11 OS=Homo sapiens GN=PTPN11 PE=1 SV=2;>sp|Q06124-3|PTN11_HUMAN Isoform 	3	14	14	14	1.2533	0.688075797	0.770297335
Q06136	Q06136	3-ketodihydrosphingosine reductase	KDSR	>sp|Q06136|KDSR_HUMAN 3-ketodihydrosphingosine reductase OS=Homo sapiens GN=KDSR PE=1 SV=1	1	1	1	1	NA	NA	NA
Q06187	Q06187	Tyrosine-protein kinase BTK	BTK	>sp|Q06187|BTK_HUMAN Tyrosine-protein kinase BTK OS=Homo sapiens GN=BTK PE=1 SV=3	1	9	9	9	1.0246	0.866704372	1.06713336
Q06190	Q06190	Serine/threonine-protein phosphatase 2A regulatory subunit B subunit alpha	PPP2R3A	>sp|Q06190|P2R3A_HUMAN Serine/threonine-protein phosphatase 2A regulatory subunit B subunit alpha OS=Homo sapiens GN=PPP2R3A PE=1 SV=1	1	1	1	1	NA	NA	NA
Q06203	Q06203	Amidophosphoribosyltransferase	PPAT	>sp|Q06203|PUR1_HUMAN Amidophosphoribosyltransferase OS=Homo sapiens GN=PPAT PE=1 SV=1	1	12	12	12	1.2087	0.283630875	0.520480924
Q06210-2;Q06210;O94808	Q06210-2;Q06210	Glutamine--fructose-6-phosphate aminotransferase [isomerizing] 1	GFPT1	>sp|Q06210-2|GFPT1_HUMAN Isoform 2 of Glutamine--fructose-6-phosphate aminotransferase [isomerizing] 1 OS=Homo sapiens GN=GFPT1;>sp|Q06210|GFPT1_HUMAN Glutamine--fructose-6-phosphate aminotransferase [isomerizing] 1 OS=Homo sapiens GN=GFPT1 PE=1 SV=3	3	18	18	18	0.94299	0.642874133	0.991080278
Q06265-3;Q06265-4;Q06265;Q06265-2	Q06265-3;Q06265-4;Q06265;Q06265-2	Exosome complex component RRP45	EXOSC9	>sp|Q06265-3|EXOS9_HUMAN Isoform 3 of Exosome complex component RRP45 OS=Homo sapiens GN=EXOSC9;>sp|Q06265-4|EXOS9_HUMAN Isoform 4 of Exosome complex component RRP45 OS=Homo sapiens GN=EXOSC9;>sp|Q06265|EXOS9_HUMAN Exosome complex component RRP45 OS=Homo s	4	4	4	4	0.45157	NA	0.969932105
Q06323;Q06323-2	Q06323;Q06323-2	Proteasome activator complex subunit 1	PSME1	>sp|Q06323|PSME1_HUMAN Proteasome activator complex subunit 1 OS=Homo sapiens GN=PSME1 PE=1 SV=1;>sp|Q06323-2|PSME1_HUMAN Isoform 2 of Proteasome activator complex subunit 1 OS=Homo sapiens GN=PSME1	2	13	13	13	1.1183	0.284024969	0.49937578
Q06481-5;Q06481-4;Q06481-2;Q06481-3;Q06481-6;Q06481	Q06481-5;Q06481-4;Q06481-2;Q06481-3;Q06481-6;Q06481	Amyloid-like protein 2	APLP2	>sp|Q06481-5|APLP2_HUMAN Isoform 5 of Amyloid-like protein 2 OS=Homo sapiens GN=APLP2;>sp|Q06481-4|APLP2_HUMAN Isoform 4 of Amyloid-like protein 2 OS=Homo sapiens GN=APLP2;>sp|Q06481-2|APLP2_HUMAN Isoform 2 of Amyloid-like protein 2 OS=Homo sapiens GN=APLP	6	2	2	2	NA	NA	1.396804112
Q06546	Q06546	GA-binding protein alpha chain	GABPA	>sp|Q06546|GABPA_HUMAN GA-binding protein alpha chain OS=Homo sapiens GN=GABPA PE=1 SV=1	1	2	2	2	NA	NA	NA
Q06587	Q06587	E3 ubiquitin-protein ligase RING1	RING1	>sp|Q06587|RING1_HUMAN E3 ubiquitin-protein ligase RING1 OS=Homo sapiens GN=RING1 PE=1 SV=2	1	1	1	1	NA	NA	NA
Q06609-2;Q06609-3;Q06609;Q06609-4	Q06609-2;Q06609-3;Q06609;Q06609-4	DNA repair protein RAD51 homolog 1	RAD51	>sp|Q06609-2|RAD51_HUMAN Isoform 2 of DNA repair protein RAD51 homolog 1 OS=Homo sapiens GN=RAD51;>sp|Q06609-3|RAD51_HUMAN Isoform 3 of DNA repair protein RAD51 homolog 1 OS=Homo sapiens GN=RAD51;>sp|Q06609|RAD51_HUMAN DNA repair protein RAD51 homolog 1 OS	4	1	1	1	NA	NA	NA
Q06787-8;Q06787-6;Q06787-2;Q06787-4;Q06787-5;Q06787-7;Q06787-3;Q06787	Q06787-8;Q06787-6;Q06787-2;Q06787-4;Q06787-5;Q06787-7;Q06787-3;Q06787	Fragile X mental retardation protein 1	FMR1	>sp|Q06787-8|FMR1_HUMAN Isoform 8 of Fragile X mental retardation protein 1 OS=Homo sapiens GN=FMR1;>sp|Q06787-6|FMR1_HUMAN Isoform 5 of Fragile X mental retardation protein 1 OS=Homo sapiens GN=FMR1;>sp|Q06787-2|FMR1_HUMAN Isoform 1 of Fragile X mental re	8	2	1	1	NA	NA	NA
Q06830	Q06830	Peroxiredoxin-1	PRDX1	>sp|Q06830|PRDX1_HUMAN Peroxiredoxin-1 OS=Homo sapiens GN=PRDX1 PE=1 SV=1	1	11	11	9	1.0632	0.72870132	0.804634696
Q07020	Q07020	60S ribosomal protein L18	RPL18	>sp|Q07020|RL18_HUMAN 60S ribosomal protein L18 OS=Homo sapiens GN=RPL18 PE=1 SV=2	1	7	7	7	0.94757	0.956972344	0.970402717
Q07021	Q07021	"Complement component 1 Q subcomponent-binding protein, mitochondrial"	C1QBP	">sp|Q07021|C1QBP_HUMAN Complement component 1 Q subcomponent-binding protein, mitochondrial OS=Homo sapiens GN=C1QBP PE=1 SV=1"	1	5	5	5	0.90285	0.211282693	0.695603784
Q07666;Q07666-3;Q07666-2;O75525-2;O75525;Q5VWX1	Q07666;Q07666-3;Q07666-2	"KH domain-containing, RNA-binding, signal transduction-associated protein 1"	KHDRBS1	">sp|Q07666|KHDR1_HUMAN KH domain-containing, RNA-binding, signal transduction-associated protein 1 OS=Homo sapiens GN=KHDRBS1 PE=1 SV=1;>sp|Q07666-3|KHDR1_HUMAN Isoform 3 of KH domain-containing, RNA-binding, signal transduction-associated protein 1 OS=Hom"	6	8	8	8	0.99815	1.24540891	1.052398943
Q07812-5;Q07812-7;Q07812-8;Q07812;Q07812-2	Q07812-5;Q07812-7;Q07812-8;Q07812;Q07812-2	Apoptosis regulator BAX	BAX	>sp|Q07812-5|BAX_HUMAN Isoform Epsilon of Apoptosis regulator BAX OS=Homo sapiens GN=BAX;>sp|Q07812-7|BAX_HUMAN Isoform Psi of Apoptosis regulator BAX OS=Homo sapiens GN=BAX;>sp|Q07812-8|BAX_HUMAN Isoform Sigma of Apoptosis regulator BAX OS=Homo sapiens GN	5	3	3	3	1.4306	NA	0.900414191
Q07864	Q07864	DNA polymerase epsilon catalytic subunit A	POLE	>sp|Q07864|DPOE1_HUMAN DNA polymerase epsilon catalytic subunit A OS=Homo sapiens GN=POLE PE=1 SV=5	1	8	8	8	NA	NA	NA
Q07866-8;Q07866-2;Q07866-3;Q07866;Q07866-7;Q07866-5;Q07866-10;Q07866-6;Q07866-4;Q07866-9;Q9H0B6-2;Q9H0B6	Q07866-8;Q07866-2;Q07866-3;Q07866;Q07866-7;Q07866-5;Q07866-10;Q07866-6;Q07866-4;Q07866-9	Kinesin light chain 1	KLC1	>sp|Q07866-8|KLC1_HUMAN Isoform S of Kinesin light chain 1 OS=Homo sapiens GN=KLC1;>sp|Q07866-2|KLC1_HUMAN Isoform C of Kinesin light chain 1 OS=Homo sapiens GN=KLC1;>sp|Q07866-3|KLC1_HUMAN Isoform G of Kinesin light chain 1 OS=Homo sapiens GN=KLC1;>sp|Q07	12	11	11	11	0.85768	1.132349542	1.155588426
Q07960	Q07960	Rho GTPase-activating protein 1	ARHGAP1	>sp|Q07960|RHG01_HUMAN Rho GTPase-activating protein 1 OS=Homo sapiens GN=ARHGAP1 PE=1 SV=1	1	7	7	7	0.8997	0.420195127	1.066268593
Q08209-2;Q08209;Q08209-3;Q08209-4;P16298-2;P16298-3;P16298;P16298-4;P48454-2;P48454;P48454-3	Q08209-2;Q08209;Q08209-3;Q08209-4;P16298-2;P16298-3;P16298;P16298-4	Serine/threonine-protein phosphatase 2B catalytic subunit alpha isoform;Serine/threonine-protein phosphatase 2B catalytic subunit beta isoform	PPP3CA;PPP3CB	>sp|Q08209-2|PP2BA_HUMAN Isoform 2 of Serine/threonine-protein phosphatase 2B catalytic subunit alpha isoform OS=Homo sapiens GN=PPP3CA;>sp|Q08209|PP2BA_HUMAN Serine/threonine-protein phosphatase 2B catalytic subunit alpha isoform OS=Homo sapiens GN=PPP3CA	11	6	6	6	1.0434	0.55226013	0.78070107
Q08211;Q08211-2	Q08211	ATP-dependent RNA helicase A	DHX9	>sp|Q08211|DHX9_HUMAN ATP-dependent RNA helicase A OS=Homo sapiens GN=DHX9 PE=1 SV=4	2	31	31	31	0.93452	1.176609114	1.070423138
Q08257;Q08257-3;Q08257-2	Q08257;Q08257-3	Quinone oxidoreductase	CRYZ	>sp|Q08257|QOR_HUMAN Quinone oxidoreductase OS=Homo sapiens GN=CRYZ PE=1 SV=1;>sp|Q08257-3|QOR_HUMAN Isoform 3 of Quinone oxidoreductase OS=Homo sapiens GN=CRYZ	3	7	7	7	1.0821	0.110322032	0.944376239
Q08378-2;Q08378;Q08378-4	Q08378-2;Q08378;Q08378-4	Golgin subfamily A member 3	GOLGA3	>sp|Q08378-2|GOGA3_HUMAN Isoform 2 of Golgin subfamily A member 3 OS=Homo sapiens GN=GOLGA3;>sp|Q08378|GOGA3_HUMAN Golgin subfamily A member 3 OS=Homo sapiens GN=GOLGA3 PE=1 SV=2;>sp|Q08378-4|GOGA3_HUMAN Isoform 3 of Golgin subfamily A member 3 OS=Homo sap	3	5	5	5	0.99907	NA	NA
Q08379;Q08379-2	Q08379;Q08379-2	Golgin subfamily A member 2	GOLGA2	>sp|Q08379|GOGA2_HUMAN Golgin subfamily A member 2 OS=Homo sapiens GN=GOLGA2 PE=1 SV=3;>sp|Q08379-2|GOGA2_HUMAN Isoform 2 of Golgin subfamily A member 2 OS=Homo sapiens GN=GOLGA2	2	5	5	4	1.0999	NA	NA
Q08722-2;Q08722-3;Q08722-4;Q08722	Q08722-2;Q08722-3;Q08722-4;Q08722	Leukocyte surface antigen CD47	CD47	>sp|Q08722-2|CD47_HUMAN Isoform OA3-293 of Leukocyte surface antigen CD47 OS=Homo sapiens GN=CD47;>sp|Q08722-3|CD47_HUMAN Isoform OA3-305 of Leukocyte surface antigen CD47 OS=Homo sapiens GN=CD47;>sp|Q08722-4|CD47_HUMAN Isoform OA3-312 of Leukocyte surface	4	2	2	2	NA	NA	NA
Q08752	Q08752	Peptidyl-prolyl cis-trans isomerase D	PPID	>sp|Q08752|PPID_HUMAN Peptidyl-prolyl cis-trans isomerase D OS=Homo sapiens GN=PPID PE=1 SV=3	1	9	9	9	0.93707	0.568044693	0.744878957
Q08J23;Q08J23-2;Q08J23-3	Q08J23;Q08J23-2;Q08J23-3	tRNA (cytosine(34)-C(5))-methyltransferase	NSUN2	>sp|Q08J23|NSUN2_HUMAN tRNA (cytosine(34)-C(5))-methyltransferase OS=Homo sapiens GN=NSUN2 PE=1 SV=2;>sp|Q08J23-2|NSUN2_HUMAN Isoform 2 of tRNA (cytosine(34)-C(5))-methyltransferase OS=Homo sapiens GN=NSUN2;>sp|Q08J23-3|NSUN2_HUMAN Isoform 3 of tRNA (cytos	3	18	18	18	1.016	0.945769874	0.880359187
Q09028-3;Q09028;Q09028-4;Q09028-2	Q09028-3;Q09028;Q09028-4;Q09028-2	Histone-binding protein RBBP4	RBBP4	>sp|Q09028-3|RBBP4_HUMAN Isoform 3 of Histone-binding protein RBBP4 OS=Homo sapiens GN=RBBP4;>sp|Q09028|RBBP4_HUMAN Histone-binding protein RBBP4 OS=Homo sapiens GN=RBBP4 PE=1 SV=3;>sp|Q09028-4|RBBP4_HUMAN Isoform 4 of Histone-binding protein RBBP4 OS=Homo	4	13	13	8	0.99688	0.880071341	0.938702713
Q09161	Q09161	Nuclear cap-binding protein subunit 1	NCBP1	>sp|Q09161|NCBP1_HUMAN Nuclear cap-binding protein subunit 1 OS=Homo sapiens GN=NCBP1 PE=1 SV=1	1	8	8	8	0.86437	1.136646496	1.072915326
Q09472	Q09472	Histone acetyltransferase p300	EP300	>sp|Q09472|EP300_HUMAN Histone acetyltransferase p300 OS=Homo sapiens GN=EP300 PE=1 SV=2	1	1	1	1	NA	NA	NA
Q09666;Q09666-2	Q09666	Neuroblast differentiation-associated protein AHNAK	AHNAK	>sp|Q09666|AHNK_HUMAN Neuroblast differentiation-associated protein AHNAK OS=Homo sapiens GN=AHNAK PE=1 SV=2	2	94	94	94	0.91568	1.347439155	1.204253423
Q0VDF9	Q0VDF9	Heat shock 70 kDa protein 14	HSPA14	>sp|Q0VDF9|HSP7E_HUMAN Heat shock 70 kDa protein 14 OS=Homo sapiens GN=HSPA14 PE=1 SV=1	1	6	6	6	1.0681	0.755754545	0.909090909
Q0VGL1	Q0VGL1	Ragulator complex protein LAMTOR4	LAMTOR4	>sp|Q0VGL1|LTOR4_HUMAN Ragulator complex protein LAMTOR4 OS=Homo sapiens GN=LAMTOR4 PE=1 SV=1	1	1	1	1	NA	NA	NA
Q10471	Q10471	Polypeptide N-acetylgalactosaminyltransferase 2;Polypeptide N-acetylgalactosaminyltransferase 2 soluble form	GALNT2	>sp|Q10471|GALT2_HUMAN Polypeptide N-acetylgalactosaminyltransferase 2 OS=Homo sapiens GN=GALNT2 PE=1 SV=1	1	3	3	3	NA	NA	NA
Q10567-4;Q10567-3;Q10567-2;Q10567	Q10567-4;Q10567-3;Q10567-2;Q10567	AP-1 complex subunit beta-1	AP1B1	>sp|Q10567-4|AP1B1_HUMAN Isoform 4 of AP-1 complex subunit beta-1 OS=Homo sapiens GN=AP1B1;>sp|Q10567-3|AP1B1_HUMAN Isoform C of AP-1 complex subunit beta-1 OS=Homo sapiens GN=AP1B1;>sp|Q10567-2|AP1B1_HUMAN Isoform B of AP-1 complex subunit beta-1 OS=Homo 	4	18	8	8	0.94018	0.75992714	1.10393553
Q10570	Q10570	Cleavage and polyadenylation specificity factor subunit 1	CPSF1	>sp|Q10570|CPSF1_HUMAN Cleavage and polyadenylation specificity factor subunit 1 OS=Homo sapiens GN=CPSF1 PE=1 SV=2	1	14	14	14	1.1635	NA	NA
Q10589-2;Q10589	Q10589-2;Q10589	Bone marrow stromal antigen 2	BST2	>sp|Q10589-2|BST2_HUMAN Isoform 2 of Bone marrow stromal antigen 2 OS=Homo sapiens GN=BST2;>sp|Q10589|BST2_HUMAN Bone marrow stromal antigen 2 OS=Homo sapiens GN=BST2 PE=1 SV=1	2	2	2	2	NA	NA	1.508682468
Q10713	Q10713	Mitochondrial-processing peptidase subunit alpha	PMPCA	>sp|Q10713|MPPA_HUMAN Mitochondrial-processing peptidase subunit alpha OS=Homo sapiens GN=PMPCA PE=1 SV=2	1	12	12	12	1.0836	0.29496386	1.169563285
Q12769;Q12769-3;Q12769-2	Q12769;Q12769-3	Nuclear pore complex protein Nup160	NUP160	>sp|Q12769|NU160_HUMAN Nuclear pore complex protein Nup160 OS=Homo sapiens GN=NUP160 PE=1 SV=3;>sp|Q12769-3|NU160_HUMAN Isoform 3 of Nuclear pore complex protein Nup160 OS=Homo sapiens GN=NUP160	3	6	6	6	1.5149	0.942768368	1.218472036
Q12830-4;Q12830-2;Q12830	Q12830-4;Q12830-2;Q12830	Nucleosome-remodeling factor subunit BPTF	BPTF	>sp|Q12830-4|BPTF_HUMAN Isoform 4 of Nucleosome-remodeling factor subunit BPTF OS=Homo sapiens GN=BPTF;>sp|Q12830-2|BPTF_HUMAN Isoform 2 of Nucleosome-remodeling factor subunit BPTF OS=Homo sapiens GN=BPTF;>sp|Q12830|BPTF_HUMAN Nucleosome-remodeling factor	3	2	2	2	NA	NA	NA
Q12849;Q12849-5	Q12849;Q12849-5	G-rich sequence factor 1	GRSF1	>sp|Q12849|GRSF1_HUMAN G-rich sequence factor 1 OS=Homo sapiens GN=GRSF1 PE=1 SV=3;>sp|Q12849-5|GRSF1_HUMAN Isoform 2 of G-rich sequence factor 1 OS=Homo sapiens GN=GRSF1	2	5	5	5	NA	NA	0.797638989
Q12904;Q12904-2	Q12904;Q12904-2	Aminoacyl tRNA synthase complex-interacting multifunctional protein 1;Endothelial monocyte-activating polypeptide 2	AIMP1	>sp|Q12904|AIMP1_HUMAN Aminoacyl tRNA synthase complex-interacting multifunctional protein 1 OS=Homo sapiens GN=AIMP1 PE=1 SV=2;>sp|Q12904-2|AIMP1_HUMAN Isoform 2 of Aminoacyl tRNA synthase complex-interacting multifunctional protein 1 OS=Homo sapiens GN=A	2	8	8	8	0.92317	1.355019086	1.276633772
Q12905	Q12905	Interleukin enhancer-binding factor 2	ILF2	>sp|Q12905|ILF2_HUMAN Interleukin enhancer-binding factor 2 OS=Homo sapiens GN=ILF2 PE=1 SV=2	1	15	15	15	1.0096	1.183990355	1.039317376
Q12906;Q12906-5;Q12906-2;Q12906-3	Q12906;Q12906-5;Q12906-2;Q12906-3	Interleukin enhancer-binding factor 3	ILF3	>sp|Q12906|ILF3_HUMAN Interleukin enhancer-binding factor 3 OS=Homo sapiens GN=ILF3 PE=1 SV=3;>sp|Q12906-5|ILF3_HUMAN Isoform 5 of Interleukin enhancer-binding factor 3 OS=Homo sapiens GN=ILF3;>sp|Q12906-2|ILF3_HUMAN Isoform 2 of Interleukin enhancer-bindi	4	33	1	1	NA	NA	NA
Q12906-7;Q12906-4;Q12906-6	Q12906-7;Q12906-4;Q12906-6	Interleukin enhancer-binding factor 3	ILF3	>sp|Q12906-7|ILF3_HUMAN Isoform 7 of Interleukin enhancer-binding factor 3 OS=Homo sapiens GN=ILF3;>sp|Q12906-4|ILF3_HUMAN Isoform 4 of Interleukin enhancer-binding factor 3 OS=Homo sapiens GN=ILF3;>sp|Q12906-6|ILF3_HUMAN Isoform 6 of Interleukin enhancer-	3	34	34	2	0.97079	1.198250072	1.072259573
Q12907	Q12907	Vesicular integral-membrane protein VIP36	LMAN2	>sp|Q12907|LMAN2_HUMAN Vesicular integral-membrane protein VIP36 OS=Homo sapiens GN=LMAN2 PE=1 SV=1	1	13	13	13	1.058	0.163384098	0.934317481
Q12912-2;Q12912	Q12912-2;Q12912	Lymphoid-restricted membrane protein;Processed lymphoid-restricted membrane protein	LRMP	>sp|Q12912-2|LRMP_HUMAN Isoform 2 of Lymphoid-restricted membrane protein OS=Homo sapiens GN=LRMP;>sp|Q12912|LRMP_HUMAN Lymphoid-restricted membrane protein OS=Homo sapiens GN=LRMP PE=1 SV=3	2	3	3	3	NA	NA	NA
Q12959-5;Q12959-3;Q12959-6;Q12959-4;Q12959;Q12959-7;Q12959-2	Q12959-5;Q12959-3;Q12959-6;Q12959-4;Q12959;Q12959-7;Q12959-2	Disks large homolog 1	DLG1	>sp|Q12959-5|DLG1_HUMAN Isoform 5 of Disks large homolog 1 OS=Homo sapiens GN=DLG1;>sp|Q12959-3|DLG1_HUMAN Isoform 3 of Disks large homolog 1 OS=Homo sapiens GN=DLG1;>sp|Q12959-6|DLG1_HUMAN Isoform 6 of Disks large homolog 1 OS=Homo sapiens GN=DLG1;>sp|Q12	7	1	1	1	NA	NA	NA
Q12972;Q12972-2;Q12972-3	Q12972;Q12972-2	Nuclear inhibitor of protein phosphatase 1;Activator of RNA decay	PPP1R8	>sp|Q12972|PP1R8_HUMAN Nuclear inhibitor of protein phosphatase 1 OS=Homo sapiens GN=PPP1R8 PE=1 SV=2;>sp|Q12972-2|PP1R8_HUMAN Isoform Beta of Nuclear inhibitor of protein phosphatase 1 OS=Homo sapiens GN=PPP1R8	3	6	6	6	0.79521	0.841793908	0.799424414
Q12983	Q12983	BCL2/adenovirus E1B 19 kDa protein-interacting protein 3	BNIP3	>sp|Q12983|BNIP3_HUMAN BCL2/adenovirus E1B 19 kDa protein-interacting protein 3 OS=Homo sapiens GN=BNIP3 PE=1 SV=2	1	1	1	1	NA	NA	NA
Q12986-3;Q12986-2;Q12986	Q12986-3;Q12986-2;Q12986	Transcriptional repressor NF-X1	NFX1	>sp|Q12986-3|NFX1_HUMAN Isoform 3 of Transcriptional repressor NF-X1 OS=Homo sapiens GN=NFX1;>sp|Q12986-2|NFX1_HUMAN Isoform 2 of Transcriptional repressor NF-X1 OS=Homo sapiens GN=NFX1;>sp|Q12986|NFX1_HUMAN Transcriptional repressor NF-X1 OS=Homo sapiens 	3	1	1	1	NA	NA	NA
Q12996;Q12996-2;Q12996-3	Q12996	Cleavage stimulation factor subunit 3	CSTF3	>sp|Q12996|CSTF3_HUMAN Cleavage stimulation factor subunit 3 OS=Homo sapiens GN=CSTF3 PE=1 SV=1	3	11	11	11	0.70402	0.937625837	1.02724247
Q13011	Q13011	"Delta(3,5)-Delta(2,4)-dienoyl-CoA isomerase, mitochondrial"	ECH1	">sp|Q13011|ECH1_HUMAN Delta(3,5)-Delta(2,4)-dienoyl-CoA isomerase, mitochondrial OS=Homo sapiens GN=ECH1 PE=1 SV=2"	1	4	4	4	1.4742	0.257570671	0.671456389
Q13015	Q13015	Protein AF1q	MLLT11	>sp|Q13015|AF1Q_HUMAN Protein AF1q OS=Homo sapiens GN=MLLT11 PE=1 SV=1	1	3	3	3	NA	NA	1.008227133
Q13042-3;Q13042-2;Q13042	Q13042-3;Q13042-2;Q13042	Cell division cycle protein 16 homolog	CDC16	>sp|Q13042-3|CDC16_HUMAN Isoform 3 of Cell division cycle protein 16 homolog OS=Homo sapiens GN=CDC16;>sp|Q13042-2|CDC16_HUMAN Isoform 2 of Cell division cycle protein 16 homolog OS=Homo sapiens GN=CDC16;>sp|Q13042|CDC16_HUMAN Cell division cycle protein 1	3	3	3	3	1.1577	NA	NA
Q13045;Q13045-2;Q13045-3	Q13045;Q13045-2;Q13045-3	Protein flightless-1 homolog	FLII	>sp|Q13045|FLII_HUMAN Protein flightless-1 homolog OS=Homo sapiens GN=FLII PE=1 SV=2;>sp|Q13045-2|FLII_HUMAN Isoform 2 of Protein flightless-1 homolog OS=Homo sapiens GN=FLII;>sp|Q13045-3|FLII_HUMAN Isoform 3 of Protein flightless-1 homolog OS=Homo sapiens	3	18	18	18	1.0565	0.771830986	0.88028169
Q13057;Q13057-2	Q13057;Q13057-2	Bifunctional coenzyme A synthase;Phosphopantetheine adenylyltransferase;Dephospho-CoA kinase	COASY	>sp|Q13057|COASY_HUMAN Bifunctional coenzyme A synthase OS=Homo sapiens GN=COASY PE=1 SV=4;>sp|Q13057-2|COASY_HUMAN Isoform 2 of Bifunctional coenzyme A synthase OS=Homo sapiens GN=COASY	2	6	6	6	1.268	NA	NA
Q13085-3;Q13085-2;Q13085;Q13085-4;O00763-2;O00763	Q13085-3;Q13085-2;Q13085;Q13085-4	Acetyl-CoA carboxylase 1;Biotin carboxylase	ACACA	>sp|Q13085-3|ACACA_HUMAN Isoform 3 of Acetyl-CoA carboxylase 1 OS=Homo sapiens GN=ACACA;>sp|Q13085-2|ACACA_HUMAN Isoform 2 of Acetyl-CoA carboxylase 1 OS=Homo sapiens GN=ACACA;>sp|Q13085|ACACA_HUMAN Acetyl-CoA carboxylase 1 OS=Homo sapiens GN=ACACA PE=1 SV	6	36	36	36	0.94328	0.729012451	0.852805731
Q13094	Q13094	Lymphocyte cytosolic protein 2	LCP2	>sp|Q13094|LCP2_HUMAN Lymphocyte cytosolic protein 2 OS=Homo sapiens GN=LCP2 PE=1 SV=1	1	2	2	2	NA	NA	NA
Q13098-5;Q13098;Q13098-7;Q13098-6	Q13098-5;Q13098;Q13098-7;Q13098-6	COP9 signalosome complex subunit 1	GPS1	>sp|Q13098-5|CSN1_HUMAN Isoform 4 of COP9 signalosome complex subunit 1 OS=Homo sapiens GN=GPS1;>sp|Q13098|CSN1_HUMAN COP9 signalosome complex subunit 1 OS=Homo sapiens GN=GPS1 PE=1 SV=4;>sp|Q13098-7|CSN1_HUMAN Isoform 2 of COP9 signalosome complex subunit	4	9	9	9	0.88214	0.629353877	0.994035785
Q13112	Q13112	Chromatin assembly factor 1 subunit B	CHAF1B	>sp|Q13112|CAF1B_HUMAN Chromatin assembly factor 1 subunit B OS=Homo sapiens GN=CHAF1B PE=1 SV=1	1	2	2	2	NA	NA	NA
Q13123	Q13123	Protein Red	IK	>sp|Q13123|RED_HUMAN Protein Red OS=Homo sapiens GN=IK PE=1 SV=3	1	12	12	12	0.97097	1.310431969	1.180888501
Q13131;Q13131-2;P54646	Q13131;Q13131-2	5-AMP-activated protein kinase catalytic subunit alpha-1	PRKAA1	>sp|Q13131|AAPK1_HUMAN 5-AMP-activated protein kinase catalytic subunit alpha-1 OS=Homo sapiens GN=PRKAA1 PE=1 SV=4;>sp|Q13131-2|AAPK1_HUMAN Isoform 2 of 5-AMP-activated protein kinase catalytic subunit alpha-1 OS=Homo sapiens GN=PRKAA1	3	3	3	3	NA	0.900788132	0.772678102
Q13136-2;Q13136	Q13136-2;Q13136	Liprin-alpha-1	PPFIA1	>sp|Q13136-2|LIPA1_HUMAN Isoform 2 of Liprin-alpha-1 OS=Homo sapiens GN=PPFIA1;>sp|Q13136|LIPA1_HUMAN Liprin-alpha-1 OS=Homo sapiens GN=PPFIA1 PE=1 SV=1	2	2	2	2	NA	NA	NA
Q13137-4;Q13137-5;Q13137;Q13137-3;Q13137-2	Q13137-4;Q13137-5;Q13137;Q13137-3;Q13137-2	Calcium-binding and coiled-coil domain-containing protein 2	CALCOCO2	>sp|Q13137-4|CACO2_HUMAN Isoform 4 of Calcium-binding and coiled-coil domain-containing protein 2 OS=Homo sapiens GN=CALCOCO2;>sp|Q13137-5|CACO2_HUMAN Isoform 5 of Calcium-binding and coiled-coil domain-containing protein 2 OS=Homo sapiens GN=CALCOCO2;>sp|	5	6	6	6	0.94484	NA	NA
Q13144	Q13144	Translation initiation factor eIF-2B subunit epsilon	EIF2B5	>sp|Q13144|EI2BE_HUMAN Translation initiation factor eIF-2B subunit epsilon OS=Homo sapiens GN=EIF2B5 PE=1 SV=3	1	6	6	6	1.2806	0.793772142	0.932314003
Q13155	Q13155	Aminoacyl tRNA synthase complex-interacting multifunctional protein 2	AIMP2	>sp|Q13155|AIMP2_HUMAN Aminoacyl tRNA synthase complex-interacting multifunctional protein 2 OS=Homo sapiens GN=AIMP2 PE=1 SV=2	1	3	3	3	0.93851	0.933094812	0.894454383
Q13158	Q13158	Protein FADD	FADD	>sp|Q13158|FADD_HUMAN Protein FADD OS=Homo sapiens GN=FADD PE=1 SV=1	1	1	1	1	NA	NA	NA
Q13162	Q13162	Peroxiredoxin-4	PRDX4	>sp|Q13162|PRDX4_HUMAN Peroxiredoxin-4 OS=Homo sapiens GN=PRDX4 PE=1 SV=1	1	7	6	6	1.4849	0.144029126	0.606796117
Q13177;O75914-2;O75914;O75914-4;O75914-3;Q13153;Q13153-2	Q13177	Serine/threonine-protein kinase PAK 2;PAK-2p27;PAK-2p34	PAK2	>sp|Q13177|PAK2_HUMAN Serine/threonine-protein kinase PAK 2 OS=Homo sapiens GN=PAK2 PE=1 SV=3	7	18	18	18	1.1619	0.317490857	0.795038957
Q13185	Q13185	Chromobox protein homolog 3	CBX3	>sp|Q13185|CBX3_HUMAN Chromobox protein homolog 3 OS=Homo sapiens GN=CBX3 PE=1 SV=4	1	5	5	4	0.86917	0.911165666	0.909256228
Q13200	Q13200	26S proteasome non-ATPase regulatory subunit 2	PSMD2	>sp|Q13200|PSMD2_HUMAN 26S proteasome non-ATPase regulatory subunit 2 OS=Homo sapiens GN=PSMD2 PE=1 SV=3	1	26	26	26	0.93893	0.533492527	1.02927251
Q13206	Q13206	Probable ATP-dependent RNA helicase DDX10	DDX10	>sp|Q13206|DDX10_HUMAN Probable ATP-dependent RNA helicase DDX10 OS=Homo sapiens GN=DDX10 PE=1 SV=2	1	4	4	4	NA	NA	NA
Q13217	Q13217	DnaJ homolog subfamily C member 3	DNAJC3	>sp|Q13217|DNJC3_HUMAN DnaJ homolog subfamily C member 3 OS=Homo sapiens GN=DNAJC3 PE=1 SV=1	1	4	4	4	NA	NA	0.8200082
Q13257	Q13257	Mitotic spindle assembly checkpoint protein MAD2A	MAD2L1	>sp|Q13257|MD2L1_HUMAN Mitotic spindle assembly checkpoint protein MAD2A OS=Homo sapiens GN=MAD2L1 PE=1 SV=1	1	1	1	1	NA	NA	NA
Q13283	Q13283	Ras GTPase-activating protein-binding protein 1	G3BP1	>sp|Q13283|G3BP1_HUMAN Ras GTPase-activating protein-binding protein 1 OS=Homo sapiens GN=G3BP1 PE=1 SV=1	1	15	15	14	0.97255	1.194069543	1.108082353
Q13303-2;Q13303;Q13303-4;Q13303-3;Q14722-2;Q14722-3;Q14722	Q13303-2;Q13303;Q13303-4;Q13303-3	Voltage-gated potassium channel subunit beta-2	KCNAB2	>sp|Q13303-2|KCAB2_HUMAN Isoform 2 of Voltage-gated potassium channel subunit beta-2 OS=Homo sapiens GN=KCNAB2;>sp|Q13303|KCAB2_HUMAN Voltage-gated potassium channel subunit beta-2 OS=Homo sapiens GN=KCNAB2 PE=1 SV=2;>sp|Q13303-4|KCAB2_HUMAN Isoform 4 of V	7	9	9	9	1.0561	0.788280436	0.947418285
Q13310-2;Q13310;Q13310-3;P0CB38	Q13310-2;Q13310;Q13310-3	Polyadenylate-binding protein 4	PABPC4	>sp|Q13310-2|PABP4_HUMAN Isoform 2 of Polyadenylate-binding protein 4 OS=Homo sapiens GN=PABPC4;>sp|Q13310|PABP4_HUMAN Polyadenylate-binding protein 4 OS=Homo sapiens GN=PABPC4 PE=1 SV=1;>sp|Q13310-3|PABP4_HUMAN Isoform 3 of Polyadenylate-binding protein 4	4	17	9	8	0.95531	1.090287121	1.042937747
Q13330-3;Q13330;Q13330-2	Q13330-3;Q13330;Q13330-2	Metastasis-associated protein MTA1	MTA1	>sp|Q13330-3|MTA1_HUMAN Isoform 3 of Metastasis-associated protein MTA1 OS=Homo sapiens GN=MTA1;>sp|Q13330|MTA1_HUMAN Metastasis-associated protein MTA1 OS=Homo sapiens GN=MTA1 PE=1 SV=2;>sp|Q13330-2|MTA1_HUMAN Isoform Short of Metastasis-associated protei	3	13	11	10	0.96828	1.006989586	0.698958552
Q13347	Q13347	Eukaryotic translation initiation factor 3 subunit I	EIF3I	>sp|Q13347|EIF3I_HUMAN Eukaryotic translation initiation factor 3 subunit I OS=Homo sapiens GN=EIF3I PE=1 SV=1	1	12	12	12	0.92137	0.776322764	0.981643271
Q13363-2;Q13363	Q13363-2;Q13363	C-terminal-binding protein 1	CTBP1	>sp|Q13363-2|CTBP1_HUMAN Isoform 2 of C-terminal-binding protein 1 OS=Homo sapiens GN=CTBP1;>sp|Q13363|CTBP1_HUMAN C-terminal-binding protein 1 OS=Homo sapiens GN=CTBP1 PE=1 SV=2	2	9	9	8	1.1983	0.806127728	0.808407437
Q13409-6;Q13409-3;Q13409-2;Q13409-5;Q13409	Q13409-6;Q13409-3;Q13409-2;Q13409-5;Q13409	Cytoplasmic dynein 1 intermediate chain 2	DYNC1I2	>sp|Q13409-6|DC1I2_HUMAN Isoform 2F of Cytoplasmic dynein 1 intermediate chain 2 OS=Homo sapiens GN=DYNC1I2;>sp|Q13409-3|DC1I2_HUMAN Isoform 2C of Cytoplasmic dynein 1 intermediate chain 2 OS=Homo sapiens GN=DYNC1I2;>sp|Q13409-2|DC1I2_HUMAN Isoform 2B of C	5	7	7	7	0.90526	0.912663237	0.989315394
Q13416	Q13416	Origin recognition complex subunit 2	ORC2	>sp|Q13416|ORC2_HUMAN Origin recognition complex subunit 2 OS=Homo sapiens GN=ORC2 PE=1 SV=2	1	1	1	1	NA	NA	NA
Q13418	Q13418	Integrin-linked protein kinase	ILK	>sp|Q13418|ILK_HUMAN Integrin-linked protein kinase OS=Homo sapiens GN=ILK PE=1 SV=2	1	9	9	9	0.79819	0.947798983	1.125264437
Q13422-6;Q13422-5;Q13422-4;Q13422-3;Q13422-2;Q13422-7;Q13422	Q13422-6;Q13422-5;Q13422-4;Q13422-3;Q13422-2;Q13422-7;Q13422	DNA-binding protein Ikaros	IKZF1	>sp|Q13422-6|IKZF1_HUMAN Isoform Ik6 of DNA-binding protein Ikaros OS=Homo sapiens GN=IKZF1;>sp|Q13422-5|IKZF1_HUMAN Isoform Ik5 of DNA-binding protein Ikaros OS=Homo sapiens GN=IKZF1;>sp|Q13422-4|IKZF1_HUMAN Isoform Ik4 of DNA-binding protein Ikaros OS=Ho	7	4	4	4	1.0335	1.118037004	0.989413278
Q13423	Q13423	"NAD(P) transhydrogenase, mitochondrial"	NNT	">sp|Q13423|NNTM_HUMAN NAD(P) transhydrogenase, mitochondrial OS=Homo sapiens GN=NNT PE=1 SV=3"	1	19	19	19	1.0211	0.186207133	1.143497501
Q13427-2;Q13427	Q13427-2;Q13427	Peptidyl-prolyl cis-trans isomerase G	PPIG	>sp|Q13427-2|PPIG_HUMAN Isoform 2 of Peptidyl-prolyl cis-trans isomerase G OS=Homo sapiens GN=PPIG;>sp|Q13427|PPIG_HUMAN Peptidyl-prolyl cis-trans isomerase G OS=Homo sapiens GN=PPIG PE=1 SV=2	2	1	1	1	NA	NA	NA
Q13438-8;Q13438-6;Q13438-5;Q13438-3;Q13438-2;Q13438-7;Q13438-4;Q13438	Q13438-8;Q13438-6;Q13438-5;Q13438-3;Q13438-2;Q13438-7;Q13438-4;Q13438	Protein OS-9	OS9	>sp|Q13438-8|OS9_HUMAN Isoform 8 of Protein OS-9 OS=Homo sapiens GN=OS9;>sp|Q13438-6|OS9_HUMAN Isoform 6 of Protein OS-9 OS=Homo sapiens GN=OS9;>sp|Q13438-5|OS9_HUMAN Isoform 5 of Protein OS-9 OS=Homo sapiens GN=OS9;>sp|Q13438-3|OS9_HUMAN Isoform 3 of Prot	8	1	1	1	NA	NA	NA
Q13442	Q13442	28 kDa heat- and acid-stable phosphoprotein	PDAP1	>sp|Q13442|HAP28_HUMAN 28 kDa heat- and acid-stable phosphoprotein OS=Homo sapiens GN=PDAP1 PE=1 SV=1	1	5	5	5	0.80389	0.803292802	0.887547706
Q13451;Q13451-2	Q13451;Q13451-2	Peptidyl-prolyl cis-trans isomerase FKBP5	FKBP5	>sp|Q13451|FKBP5_HUMAN Peptidyl-prolyl cis-trans isomerase FKBP5 OS=Homo sapiens GN=FKBP5 PE=1 SV=2;>sp|Q13451-2|FKBP5_HUMAN Isoform 2 of Peptidyl-prolyl cis-trans isomerase FKBP5 OS=Homo sapiens GN=FKBP5	2	12	12	12	1.1952	0.615708076	0.835980605
Q13459-2;Q13459	Q13459-2;Q13459	Unconventional myosin-IXb	MYO9B	>sp|Q13459-2|MYO9B_HUMAN Isoform Short of Unconventional myosin-IXb OS=Homo sapiens GN=MYO9B;>sp|Q13459|MYO9B_HUMAN Unconventional myosin-IXb OS=Homo sapiens GN=MYO9B PE=1 SV=3	2	5	5	4	NA	NA	NA
Q13469-3;Q13469-2;Q13469	Q13469-3;Q13469-2;Q13469	"Nuclear factor of activated T-cells, cytoplasmic 2"	NFATC2	">sp|Q13469-3|NFAC2_HUMAN Isoform 3 of Nuclear factor of activated T-cells, cytoplasmic 2 OS=Homo sapiens GN=NFATC2;>sp|Q13469-2|NFAC2_HUMAN Isoform 2 of Nuclear factor of activated T-cells, cytoplasmic 2 OS=Homo sapiens GN=NFATC2;>sp|Q13469|NFAC2_HUMAN Nuc"	3	4	4	4	NA	NA	NA
Q13492-4;Q13492-3;Q13492-2;Q13492-5;Q13492;O60641-3;O60641-4;O60641	Q13492-4;Q13492-3;Q13492-2;Q13492-5;Q13492	Phosphatidylinositol-binding clathrin assembly protein	PICALM	>sp|Q13492-4|PICAL_HUMAN Isoform 4 of Phosphatidylinositol-binding clathrin assembly protein OS=Homo sapiens GN=PICALM;>sp|Q13492-3|PICAL_HUMAN Isoform 3 of Phosphatidylinositol-binding clathrin assembly protein OS=Homo sapiens GN=PICALM;>sp|Q13492-2|PICAL	8	6	6	6	1.0109	1.180081855	1.176083173
Q13496	Q13496	Myotubularin	MTM1	>sp|Q13496|MTM1_HUMAN Myotubularin OS=Homo sapiens GN=MTM1 PE=1 SV=2	1	2	2	2	NA	NA	NA
Q13503	Q13503	Mediator of RNA polymerase II transcription subunit 21	MED21	>sp|Q13503|MED21_HUMAN Mediator of RNA polymerase II transcription subunit 21 OS=Homo sapiens GN=MED21 PE=1 SV=1	1	1	1	1	NA	NA	NA
Q13505-3;Q13505;Q13505-2	Q13505-3;Q13505;Q13505-2	Metaxin-1	MTX1	>sp|Q13505-3|MTX1_HUMAN Isoform 3 of Metaxin-1 OS=Homo sapiens GN=MTX1;>sp|Q13505|MTX1_HUMAN Metaxin-1 OS=Homo sapiens GN=MTX1 PE=1 SV=2;>sp|Q13505-2|MTX1_HUMAN Isoform 2 of Metaxin-1 OS=Homo sapiens GN=MTX1	3	4	4	4	0.88097	0.650101123	1.169057389
Q13523	Q13523	Serine/threonine-protein kinase PRP4 homolog	PRPF4B	>sp|Q13523|PRP4B_HUMAN Serine/threonine-protein kinase PRP4 homolog OS=Homo sapiens GN=PRPF4B PE=1 SV=3	1	6	6	6	0.69885	1.879955563	1.089134791
Q13526	Q13526	Peptidyl-prolyl cis-trans isomerase NIMA-interacting 1	PIN1	>sp|Q13526|PIN1_HUMAN Peptidyl-prolyl cis-trans isomerase NIMA-interacting 1 OS=Homo sapiens GN=PIN1 PE=1 SV=1	1	7	7	7	1.0143	0.821431008	0.852805731
Q13541	Q13541	Eukaryotic translation initiation factor 4E-binding protein 1	EIF4EBP1	>sp|Q13541|4EBP1_HUMAN Eukaryotic translation initiation factor 4E-binding protein 1 OS=Homo sapiens GN=EIF4EBP1 PE=1 SV=3	1	1	1	1	NA	NA	NA
Q13546-2;Q13546	Q13546-2;Q13546	Receptor-interacting serine/threonine-protein kinase 1	RIPK1	>sp|Q13546-2|RIPK1_HUMAN Isoform 2 of Receptor-interacting serine/threonine-protein kinase 1 OS=Homo sapiens GN=RIPK1;>sp|Q13546|RIPK1_HUMAN Receptor-interacting serine/threonine-protein kinase 1 OS=Homo sapiens GN=RIPK1 PE=1 SV=3	2	1	1	1	NA	NA	NA
Q13547	Q13547	Histone deacetylase 1	HDAC1	>sp|Q13547|HDAC1_HUMAN Histone deacetylase 1 OS=Homo sapiens GN=HDAC1 PE=1 SV=1	1	8	4	4	0.89877	NA	NA
Q13555-10;Q13555-3;Q13555-5;Q13555-4;Q13555-7;Q13555-9;Q13555-2;Q13555-8;Q13555;Q13555-6;Q13554-7;Q13554-4;Q13554-6;Q13554-3;Q13554-8;Q13554-5;Q13554-2;Q13554;Q9UQM7;Q13557-8;Q13557-12;Q9UQM7-2;Q13557-9;Q13557-10;Q13557-5;Q13557;Q13557-3;Q13557-6;Q13557-4;Q13557-11	Q13555-10;Q13555-3;Q13555-5;Q13555-4;Q13555-7;Q13555-9;Q13555-2;Q13555-8;Q13555;Q13555-6;Q13554-7;Q13554-4;Q13554-6;Q13554-3;Q13554-8;Q13554-5;Q13554-2;Q13554	Calcium/calmodulin-dependent protein kinase type II subunit gamma;Calcium/calmodulin-dependent protein kinase type II subunit beta	CAMK2G;CAMK2B	>sp|Q13555-10|KCC2G_HUMAN Isoform 10 of Calcium/calmodulin-dependent protein kinase type II subunit gamma OS=Homo sapiens GN=CAMK2G;>sp|Q13555-3|KCC2G_HUMAN Isoform 3 of Calcium/calmodulin-dependent protein kinase type II subunit gamma OS=Homo sapiens GN=C	30	4	4	4	1.4094	NA	NA
Q13561;Q13561-3;Q13561-2	Q13561;Q13561-3;Q13561-2	Dynactin subunit 2	DCTN2	>sp|Q13561|DCTN2_HUMAN Dynactin subunit 2 OS=Homo sapiens GN=DCTN2 PE=1 SV=4;>sp|Q13561-3|DCTN2_HUMAN Isoform 3 of Dynactin subunit 2 OS=Homo sapiens GN=DCTN2;>sp|Q13561-2|DCTN2_HUMAN Isoform 2 of Dynactin subunit 2 OS=Homo sapiens GN=DCTN2	3	13	13	13	0.89364	1.014141233	1.11876846
Q13574-6;Q13574-2;Q13574-4;Q13574-5;Q13574-3;Q13574;O75912	Q13574-6;Q13574-2;Q13574-4;Q13574-5;Q13574-3;Q13574;O75912	Diacylglycerol kinase zeta;Diacylglycerol kinase iota	DGKZ;DGKI	>sp|Q13574-6|DGKZ_HUMAN Isoform 6 of Diacylglycerol kinase zeta OS=Homo sapiens GN=DGKZ;>sp|Q13574-2|DGKZ_HUMAN Isoform 2 of Diacylglycerol kinase zeta OS=Homo sapiens GN=DGKZ;>sp|Q13574-4|DGKZ_HUMAN Isoform 4 of Diacylglycerol kinase zeta OS=Homo sapiens 	7	3	3	3	NA	NA	NA
Q13576;Q13576-2	Q13576;Q13576-2	Ras GTPase-activating-like protein IQGAP2	IQGAP2	>sp|Q13576|IQGA2_HUMAN Ras GTPase-activating-like protein IQGAP2 OS=Homo sapiens GN=IQGAP2 PE=1 SV=4;>sp|Q13576-2|IQGA2_HUMAN Isoform 2 of Ras GTPase-activating-like protein IQGAP2 OS=Homo sapiens GN=IQGAP2	2	39	37	37	0.97714	0.654397581	1.042698504
Q13601;Q13601-2	Q13601;Q13601-2	KRR1 small subunit processome component homolog	KRR1	>sp|Q13601|KRR1_HUMAN KRR1 small subunit processome component homolog OS=Homo sapiens GN=KRR1 PE=1 SV=4;>sp|Q13601-2|KRR1_HUMAN Isoform 2 of KRR1 small subunit processome component homolog OS=Homo sapiens GN=KRR1	2	9	9	9	0.92436	1.679118933	1.383585146
Q13608	Q13608	Peroxisome assembly factor 2	PEX6	>sp|Q13608|PEX6_HUMAN Peroxisome assembly factor 2 OS=Homo sapiens GN=PEX6 PE=1 SV=2	1	1	1	1	NA	NA	NA
Q13610	Q13610	Periodic tryptophan protein 1 homolog	PWP1	>sp|Q13610|PWP1_HUMAN Periodic tryptophan protein 1 homolog OS=Homo sapiens GN=PWP1 PE=1 SV=1	1	2	2	2	0.61175	0.614920385	0.982897582
Q13614-2;Q13614	Q13614-2;Q13614	Myotubularin-related protein 2	MTMR2	>sp|Q13614-2|MTMR2_HUMAN Isoform 2 of Myotubularin-related protein 2 OS=Homo sapiens GN=MTMR2;>sp|Q13614|MTMR2_HUMAN Myotubularin-related protein 2 OS=Homo sapiens GN=MTMR2 PE=1 SV=4	2	2	2	2	NA	NA	NA
Q13616	Q13616	Cullin-1	CUL1	>sp|Q13616|CUL1_HUMAN Cullin-1 OS=Homo sapiens GN=CUL1 PE=1 SV=2	1	18	18	18	1.0675	0.861498973	0.933358223
Q13617;Q13617-2	Q13617;Q13617-2	Cullin-2	CUL2	>sp|Q13617|CUL2_HUMAN Cullin-2 OS=Homo sapiens GN=CUL2 PE=1 SV=2;>sp|Q13617-2|CUL2_HUMAN Isoform 2 of Cullin-2 OS=Homo sapiens GN=CUL2	2	5	5	5	NA	0.643682764	0.785237534
Q13618-2;Q13618;Q13618-3	Q13618-2;Q13618;Q13618-3	Cullin-3	CUL3	>sp|Q13618-2|CUL3_HUMAN Isoform 2 of Cullin-3 OS=Homo sapiens GN=CUL3;>sp|Q13618|CUL3_HUMAN Cullin-3 OS=Homo sapiens GN=CUL3 PE=1 SV=2;>sp|Q13618-3|CUL3_HUMAN Isoform 3 of Cullin-3 OS=Homo sapiens GN=CUL3	3	13	13	13	1.2827	1.05332829	0.945537065
Q13619-2;Q13619	Q13619-2;Q13619	Cullin-4A	CUL4A	>sp|Q13619-2|CUL4A_HUMAN Isoform 2 of Cullin-4A OS=Homo sapiens GN=CUL4A;>sp|Q13619|CUL4A_HUMAN Cullin-4A OS=Homo sapiens GN=CUL4A PE=1 SV=3	2	18	18	11	1.0345	0.927221373	1.061841658
Q13620-1;Q13620;Q13620-3	Q13620-1;Q13620;Q13620-3	Cullin-4B	CUL4B	>sp|Q13620-1|CUL4B_HUMAN Isoform 2 of Cullin-4B OS=Homo sapiens GN=CUL4B;>sp|Q13620|CUL4B_HUMAN Cullin-4B OS=Homo sapiens GN=CUL4B PE=1 SV=4;>sp|Q13620-3|CUL4B_HUMAN Isoform 3 of Cullin-4B OS=Homo sapiens GN=CUL4B	3	10	3	3	NA	NA	NA
Q13625-2;Q13625;Q13625-3	Q13625-2;Q13625;Q13625-3	Apoptosis-stimulating of p53 protein 2	TP53BP2	>sp|Q13625-2|ASPP2_HUMAN Isoform 2 of Apoptosis-stimulating of p53 protein 2 OS=Homo sapiens GN=TP53BP2;>sp|Q13625|ASPP2_HUMAN Apoptosis-stimulating of p53 protein 2 OS=Homo sapiens GN=TP53BP2 PE=1 SV=2;>sp|Q13625-3|ASPP2_HUMAN Isoform 3 of Apoptosis-stimu	3	1	1	1	NA	NA	NA
Q13630	Q13630	GDP-L-fucose synthase	TSTA3	>sp|Q13630|FCL_HUMAN GDP-L-fucose synthase OS=Homo sapiens GN=TSTA3 PE=1 SV=1	1	1	1	1	NA	NA	NA
Q13685	Q13685	Angio-associated migratory cell protein	AAMP	>sp|Q13685|AAMP_HUMAN Angio-associated migratory cell protein OS=Homo sapiens GN=AAMP PE=1 SV=2	1	3	3	3	NA	NA	NA
Q13724-2;Q13724	Q13724-2;Q13724	Mannosyl-oligosaccharide glucosidase	MOGS	>sp|Q13724-2|MOGS_HUMAN Isoform 2 of Mannosyl-oligosaccharide glucosidase OS=Homo sapiens GN=MOGS;>sp|Q13724|MOGS_HUMAN Mannosyl-oligosaccharide glucosidase OS=Homo sapiens GN=MOGS PE=1 SV=5	2	20	20	20	1.0656	0.834412107	1.164144354
Q13740-2;Q13740;Q13740-3;Q13740-4	Q13740-2;Q13740	CD166 antigen	ALCAM	>sp|Q13740-2|CD166_HUMAN Isoform 2 of CD166 antigen OS=Homo sapiens GN=ALCAM;>sp|Q13740|CD166_HUMAN CD166 antigen OS=Homo sapiens GN=ALCAM PE=1 SV=2	4	5	5	5	0.72878	NA	0.854335754
Q13765;Q13765-2;Q9BZK3	Q13765;Q13765-2	Nascent polypeptide-associated complex subunit alpha	NACA	>sp|Q13765|NACA_HUMAN Nascent polypeptide-associated complex subunit alpha OS=Homo sapiens GN=NACA PE=1 SV=1;>sp|Q13765-2|NACA_HUMAN Isoform 2 of Nascent polypeptide-associated complex subunit alpha OS=Homo sapiens GN=NACA	3	4	4	4	0.90671	0.839232562	0.896539358
Q13823	Q13823	Nucleolar GTP-binding protein 2	GNL2	>sp|Q13823|NOG2_HUMAN Nucleolar GTP-binding protein 2 OS=Homo sapiens GN=GNL2 PE=1 SV=1	1	12	12	12	0.8475	1.520504943	1.113189064
Q13838;Q13838-2	Q13838;Q13838-2	Spliceosome RNA helicase DDX39B	DDX39B	>sp|Q13838|DX39B_HUMAN Spliceosome RNA helicase DDX39B OS=Homo sapiens GN=DDX39B PE=1 SV=1;>sp|Q13838-2|DX39B_HUMAN Isoform 2 of Spliceosome RNA helicase DDX39B OS=Homo sapiens GN=DDX39B	2	16	16	5	1.0369	1.043918165	1.013808066
Q13867	Q13867	Bleomycin hydrolase	BLMH	>sp|Q13867|BLMH_HUMAN Bleomycin hydrolase OS=Homo sapiens GN=BLMH PE=1 SV=1	1	8	8	8	1.3763	0.100489867	0.671050866
Q13868	Q13868	Exosome complex component RRP4	EXOSC2	>sp|Q13868|EXOS2_HUMAN Exosome complex component RRP4 OS=Homo sapiens GN=EXOSC2 PE=1 SV=2	1	8	8	8	1.0203	0.993731194	0.835840856
Q13895	Q13895	Bystin	BYSL	>sp|Q13895|BYST_HUMAN Bystin OS=Homo sapiens GN=BYSL PE=1 SV=3	1	7	7	7	0.86137	1.173032992	1.062529884
Q13907;Q13907-2	Q13907;Q13907-2	Isopentenyl-diphosphate Delta-isomerase 1	IDI1	>sp|Q13907|IDI1_HUMAN Isopentenyl-diphosphate Delta-isomerase 1 OS=Homo sapiens GN=IDI1 PE=1 SV=2;>sp|Q13907-2|IDI1_HUMAN Isoform 2 of Isopentenyl-diphosphate Delta-isomerase 1 OS=Homo sapiens GN=IDI1	2	2	2	2	NA	NA	NA
Q13951;Q13951-2	Q13951;Q13951-2	Core-binding factor subunit beta	CBFB	>sp|Q13951|PEBB_HUMAN Core-binding factor subunit beta OS=Homo sapiens GN=CBFB PE=1 SV=2;>sp|Q13951-2|PEBB_HUMAN Isoform 2 of Core-binding factor subunit beta OS=Homo sapiens GN=CBFB	2	5	5	5	0.9469	0.851362215	0.893255918
Q13952-6;Q13952-7;Q13952-2;Q13952-5;Q13952-3;Q13952	Q13952-6;Q13952-7;Q13952-2;Q13952-5;Q13952-3;Q13952	Nuclear transcription factor Y subunit gamma	NFYC	>sp|Q13952-6|NFYC_HUMAN Isoform 6 of Nuclear transcription factor Y subunit gamma OS=Homo sapiens GN=NFYC;>sp|Q13952-7|NFYC_HUMAN Isoform 7 of Nuclear transcription factor Y subunit gamma OS=Homo sapiens GN=NFYC;>sp|Q13952-2|NFYC_HUMAN Isoform 1 of Nuclear	6	2	2	2	NA	NA	NA
Q13972-2;Q13972	Q13972-2;Q13972	Ras-specific guanine nucleotide-releasing factor 1	RASGRF1	>sp|Q13972-2|RGRF1_HUMAN Isoform 2 of Ras-specific guanine nucleotide-releasing factor 1 OS=Homo sapiens GN=RASGRF1;>sp|Q13972|RGRF1_HUMAN Ras-specific guanine nucleotide-releasing factor 1 OS=Homo sapiens GN=RASGRF1 PE=1 SV=1	2	1	1	1	NA	NA	NA
Q14004-2;Q14004	Q14004-2;Q14004	Cyclin-dependent kinase 13	CDK13	>sp|Q14004-2|CDK13_HUMAN Isoform 2 of Cyclin-dependent kinase 13 OS=Homo sapiens GN=CDK13;>sp|Q14004|CDK13_HUMAN Cyclin-dependent kinase 13 OS=Homo sapiens GN=CDK13 PE=1 SV=2	2	6	5	4	NA	NA	NA
Q14005-3;Q14005-2;Q14005	Q14005-3;Q14005-2;Q14005	Pro-interleukin-16;Interleukin-16	IL16	>sp|Q14005-3|IL16_HUMAN Isoform 3 of Pro-interleukin-16 OS=Homo sapiens GN=IL16;>sp|Q14005-2|IL16_HUMAN Isoform 2 of Pro-interleukin-16 OS=Homo sapiens GN=IL16;>sp|Q14005|IL16_HUMAN Pro-interleukin-16 OS=Homo sapiens GN=IL16 PE=1 SV=4	3	6	6	6	0.93576	NA	0.580753818
Q14008-2;Q14008;Q14008-3	Q14008-2;Q14008;Q14008-3	Cytoskeleton-associated protein 5	CKAP5	>sp|Q14008-2|CKAP5_HUMAN Isoform 2 of Cytoskeleton-associated protein 5 OS=Homo sapiens GN=CKAP5;>sp|Q14008|CKAP5_HUMAN Cytoskeleton-associated protein 5 OS=Homo sapiens GN=CKAP5 PE=1 SV=3;>sp|Q14008-3|CKAP5_HUMAN Isoform 3 of Cytoskeleton-associated prote	3	42	42	42	0.97951	1.059791898	1.068284762
Q14011	Q14011	Cold-inducible RNA-binding protein	CIRBP	>sp|Q14011|CIRBP_HUMAN Cold-inducible RNA-binding protein OS=Homo sapiens GN=CIRBP PE=1 SV=1	1	3	3	3	NA	1.245282123	1.186887269
Q14061	Q14061	Cytochrome c oxidase copper chaperone	COX17	>sp|Q14061|COX17_HUMAN Cytochrome c oxidase copper chaperone OS=Homo sapiens GN=COX17 PE=1 SV=2	1	1	1	1	NA	NA	NA
Q14103-4;Q14103-3;Q14103-2;Q14103	Q14103-4;Q14103-3;Q14103-2;Q14103	Heterogeneous nuclear ribonucleoprotein D0	HNRNPD	>sp|Q14103-4|HNRPD_HUMAN Isoform 4 of Heterogeneous nuclear ribonucleoprotein D0 OS=Homo sapiens GN=HNRNPD;>sp|Q14103-3|HNRPD_HUMAN Isoform 3 of Heterogeneous nuclear ribonucleoprotein D0 OS=Homo sapiens GN=HNRNPD;>sp|Q14103-2|HNRPD_HUMAN Isoform 2 of Hete	4	8	8	7	0.99197	1.252736457	1.06788548
Q14137	Q14137	Ribosome biogenesis protein BOP1	BOP1	>sp|Q14137|BOP1_HUMAN Ribosome biogenesis protein BOP1 OS=Homo sapiens GN=BOP1 PE=1 SV=2	1	12	12	12	0.78334	1.714139419	1.462950772
Q14145	Q14145	Kelch-like ECH-associated protein 1	KEAP1	>sp|Q14145|KEAP1_HUMAN Kelch-like ECH-associated protein 1 OS=Homo sapiens GN=KEAP1 PE=1 SV=2	1	14	14	14	0.93751	0.859007944	1.060569101
Q14149	Q14149	MORC family CW-type zinc finger protein 3	MORC3	>sp|Q14149|MORC3_HUMAN MORC family CW-type zinc finger protein 3 OS=Homo sapiens GN=MORC3 PE=1 SV=3	1	6	6	6	1.1144	0.984975024	1.311079937
Q14152	Q14152	Eukaryotic translation initiation factor 3 subunit A	EIF3A	>sp|Q14152|EIF3A_HUMAN Eukaryotic translation initiation factor 3 subunit A OS=Homo sapiens GN=EIF3A PE=1 SV=1	1	37	37	37	0.98102	0.953878034	1.046561522
Q14155-1;Q14155-5;Q14155-6;Q14155-2;Q14155-3;Q14155	Q14155-1;Q14155-5;Q14155-6;Q14155-2;Q14155-3;Q14155	Rho guanine nucleotide exchange factor 7	ARHGEF7	>sp|Q14155-1|ARHG7_HUMAN Isoform 1 of Rho guanine nucleotide exchange factor 7 OS=Homo sapiens GN=ARHGEF7;>sp|Q14155-5|ARHG7_HUMAN Isoform 5 of Rho guanine nucleotide exchange factor 7 OS=Homo sapiens GN=ARHGEF7;>sp|Q14155-6|ARHG7_HUMAN Isoform 6 of Rho gu	6	6	3	3	NA	NA	NA
Q14161;Q14161-9;Q14161-8;Q14161-5;Q14161-4;Q14161-3;Q14161-10;Q14161-2;Q14161-7;Q14161-11;Q14161-6	Q14161;Q14161-9;Q14161-8;Q14161-5;Q14161-4;Q14161-3;Q14161-10	ARF GTPase-activating protein GIT2	GIT2	>sp|Q14161|GIT2_HUMAN ARF GTPase-activating protein GIT2 OS=Homo sapiens GN=GIT2 PE=1 SV=2;>sp|Q14161-9|GIT2_HUMAN Isoform 9 of ARF GTPase-activating protein GIT2 OS=Homo sapiens GN=GIT2;>sp|Q14161-8|GIT2_HUMAN Isoform 8 of ARF GTPase-activating protein GI	11	8	8	7	0.81327	0.948875279	1.1258472
Q14165	Q14165	Malectin	MLEC	>sp|Q14165|MLEC_HUMAN Malectin OS=Homo sapiens GN=MLEC PE=1 SV=1	1	11	11	11	0.9948	0.265293942	1.14776301
Q14197	Q14197	"Peptidyl-tRNA hydrolase ICT1, mitochondrial"	ICT1	">sp|Q14197|ICT1_HUMAN Peptidyl-tRNA hydrolase ICT1, mitochondrial OS=Homo sapiens GN=ICT1 PE=1 SV=1"	1	3	3	3	NA	NA	NA
Q14203-3;Q14203-4;Q14203-6;Q14203;Q14203-5;Q14203-2	Q14203-3;Q14203-4;Q14203-6;Q14203;Q14203-5;Q14203-2	Dynactin subunit 1	DCTN1	>sp|Q14203-3|DCTN1_HUMAN Isoform 3 of Dynactin subunit 1 OS=Homo sapiens GN=DCTN1;>sp|Q14203-4|DCTN1_HUMAN Isoform 4 of Dynactin subunit 1 OS=Homo sapiens GN=DCTN1;>sp|Q14203-6|DCTN1_HUMAN Isoform 6 of Dynactin subunit 1 OS=Homo sapiens GN=DCTN1;>sp|Q14203	6	26	26	26	0.92716	1.086239469	1.276487107
Q14204	Q14204	Cytoplasmic dynein 1 heavy chain 1	DYNC1H1	>sp|Q14204|DYHC1_HUMAN Cytoplasmic dynein 1 heavy chain 1 OS=Homo sapiens GN=DYNC1H1 PE=1 SV=5	1	118	118	118	0.97696	1.096324324	1.081081081
Q14232	Q14232	Translation initiation factor eIF-2B subunit alpha	EIF2B1	>sp|Q14232|EI2BA_HUMAN Translation initiation factor eIF-2B subunit alpha OS=Homo sapiens GN=EIF2B1 PE=1 SV=1	1	9	9	9	1.3759	0.579490986	0.706963591
Q14240;Q14240-2	Q14240;Q14240-2	Eukaryotic initiation factor 4A-II	EIF4A2	>sp|Q14240|IF4A2_HUMAN Eukaryotic initiation factor 4A-II OS=Homo sapiens GN=EIF4A2 PE=1 SV=2;>sp|Q14240-2|IF4A2_HUMAN Isoform 2 of Eukaryotic initiation factor 4A-II OS=Homo sapiens GN=EIF4A2	2	16	6	6	0.99774	0.592390687	1.135718342
Q14254	Q14254	Flotillin-2	FLOT2	>sp|Q14254|FLOT2_HUMAN Flotillin-2 OS=Homo sapiens GN=FLOT2 PE=1 SV=2	1	6	6	6	0.77895	0.623619869	1.172085609
Q14257	Q14257	Reticulocalbin-2	RCN2	>sp|Q14257|RCN2_HUMAN Reticulocalbin-2 OS=Homo sapiens GN=RCN2 PE=1 SV=1	1	6	6	6	1.1994	0.230593768	0.701852892
Q14315-2;Q14315	Q14315-2;Q14315	Filamin-C	FLNC	>sp|Q14315-2|FLNC_HUMAN Isoform 2 of Filamin-C OS=Homo sapiens GN=FLNC;>sp|Q14315|FLNC_HUMAN Filamin-C OS=Homo sapiens GN=FLNC PE=1 SV=3	2	6	1	1	NA	NA	NA
Q14318;Q14318-2;Q14318-3	Q14318;Q14318-2	Peptidyl-prolyl cis-trans isomerase FKBP8	FKBP8	>sp|Q14318|FKBP8_HUMAN Peptidyl-prolyl cis-trans isomerase FKBP8 OS=Homo sapiens GN=FKBP8 PE=1 SV=2;>sp|Q14318-2|FKBP8_HUMAN Isoform 2 of Peptidyl-prolyl cis-trans isomerase FKBP8 OS=Homo sapiens GN=FKBP8	3	6	6	6	0.87819	0.488481485	1.1759587
Q14320	Q14320	Protein FAM50A	FAM50A	>sp|Q14320|FA50A_HUMAN Protein FAM50A OS=Homo sapiens GN=FAM50A PE=1 SV=2	1	4	4	4	1.0735	0.838802142	0.754318473
Q14331	Q14331	Protein FRG1	FRG1	>sp|Q14331|FRG1_HUMAN Protein FRG1 OS=Homo sapiens GN=FRG1 PE=1 SV=1	1	4	4	4	NA	NA	NA
Q14344	Q14344	Guanine nucleotide-binding protein subunit alpha-13	GNA13	>sp|Q14344|GNA13_HUMAN Guanine nucleotide-binding protein subunit alpha-13 OS=Homo sapiens GN=GNA13 PE=1 SV=2	1	5	5	5	NA	NA	1.173929376
Q14376	Q14376	UDP-glucose 4-epimerase	GALE	>sp|Q14376|GALE_HUMAN UDP-glucose 4-epimerase OS=Homo sapiens GN=GALE PE=1 SV=2	1	2	2	2	NA	NA	NA
Q14444-2;Q14444	Q14444-2;Q14444	Caprin-1	CAPRIN1	>sp|Q14444-2|CAPR1_HUMAN Isoform 2 of Caprin-1 OS=Homo sapiens GN=CAPRIN1;>sp|Q14444|CAPR1_HUMAN Caprin-1 OS=Homo sapiens GN=CAPRIN1 PE=1 SV=2	2	9	9	9	1.0073	1.336078959	1.027042016
Q14457	Q14457	Beclin-1	BECN1	>sp|Q14457|BECN1_HUMAN Beclin-1 OS=Homo sapiens GN=BECN1 PE=1 SV=2	1	1	1	1	NA	NA	NA
Q14498-2;Q14498;Q14498-3;Q86U06-3;Q86U06-4;Q86U06-5;Q86U06-2;Q86U06	Q14498-2;Q14498;Q14498-3	RNA-binding protein 39	RBM39	>sp|Q14498-2|RBM39_HUMAN Isoform 2 of RNA-binding protein 39 OS=Homo sapiens GN=RBM39;>sp|Q14498|RBM39_HUMAN RNA-binding protein 39 OS=Homo sapiens GN=RBM39 PE=1 SV=2;>sp|Q14498-3|RBM39_HUMAN Isoform 3 of RNA-binding protein 39 OS=Homo sapiens GN=RBM39	8	11	11	11	0.99312	1.129863668	0.995123893
Q14527;Q14527-2	Q14527;Q14527-2	Helicase-like transcription factor	HLTF	>sp|Q14527|HLTF_HUMAN Helicase-like transcription factor OS=Homo sapiens GN=HLTF PE=1 SV=2;>sp|Q14527-2|HLTF_HUMAN Isoform 2 of Helicase-like transcription factor OS=Homo sapiens GN=HLTF	2	13	13	13	0.99147	NA	NA
Q14554	Q14554	Protein disulfide-isomerase A5	PDIA5	>sp|Q14554|PDIA5_HUMAN Protein disulfide-isomerase A5 OS=Homo sapiens GN=PDIA5 PE=1 SV=1	1	4	4	4	NA	NA	NA
Q14558;Q14558-2	Q14558;Q14558-2	Phosphoribosyl pyrophosphate synthase-associated protein 1	PRPSAP1	>sp|Q14558|KPRA_HUMAN Phosphoribosyl pyrophosphate synthase-associated protein 1 OS=Homo sapiens GN=PRPSAP1 PE=1 SV=2;>sp|Q14558-2|KPRA_HUMAN Isoform 2 of Phosphoribosyl pyrophosphate synthase-associated protein 1 OS=Homo sapiens GN=PRPSAP1	2	2	1	1	NA	NA	NA
Q14562	Q14562	ATP-dependent RNA helicase DHX8	DHX8	>sp|Q14562|DHX8_HUMAN ATP-dependent RNA helicase DHX8 OS=Homo sapiens GN=DHX8 PE=1 SV=1	1	4	3	3	NA	NA	NA
Q14566	Q14566	DNA replication licensing factor MCM6	MCM6	>sp|Q14566|MCM6_HUMAN DNA replication licensing factor MCM6 OS=Homo sapiens GN=MCM6 PE=1 SV=1	1	25	25	25	1.0869	0.803835125	0.896057348
Q14568	Q14568	Putative heat shock protein HSP 90-alpha A2	HSP90AA2	>sp|Q14568|HS902_HUMAN Putative heat shock protein HSP 90-alpha A2 OS=Homo sapiens GN=HSP90AA2 PE=1 SV=2	1	7	1	1	NA	NA	NA
Q14571	Q14571	"Inositol 1,4,5-trisphosphate receptor type 2"	ITPR2	">sp|Q14571|ITPR2_HUMAN Inositol 1,4,5-trisphosphate receptor type 2 OS=Homo sapiens GN=ITPR2 PE=1 SV=2"	1	6	6	5	NA	NA	NA
Q14573	Q14573	"Inositol 1,4,5-trisphosphate receptor type 3"	ITPR3	">sp|Q14573|ITPR3_HUMAN Inositol 1,4,5-trisphosphate receptor type 3 OS=Homo sapiens GN=ITPR3 PE=1 SV=2"	1	2	1	1	NA	NA	NA
Q14653-3;Q14653-2;Q14653	Q14653-3;Q14653-2;Q14653	Interferon regulatory factor 3	IRF3	>sp|Q14653-3|IRF3_HUMAN Isoform 3 of Interferon regulatory factor 3 OS=Homo sapiens GN=IRF3;>sp|Q14653-2|IRF3_HUMAN Isoform 2 of Interferon regulatory factor 3 OS=Homo sapiens GN=IRF3;>sp|Q14653|IRF3_HUMAN Interferon regulatory factor 3 OS=Homo sapiens GN=	3	2	2	2	NA	NA	NA
Q14671-2;Q14671;Q14671-3	Q14671-2;Q14671;Q14671-3	Pumilio homolog 1	PUM1	>sp|Q14671-2|PUM1_HUMAN Isoform 2 of Pumilio homolog 1 OS=Homo sapiens GN=PUM1;>sp|Q14671|PUM1_HUMAN Pumilio homolog 1 OS=Homo sapiens GN=PUM1 PE=1 SV=3;>sp|Q14671-3|PUM1_HUMAN Isoform 3 of Pumilio homolog 1 OS=Homo sapiens GN=PUM1	3	4	3	3	1.1331	NA	NA
Q14676-2;Q14676;Q14676-3;Q14676-4	Q14676-2;Q14676;Q14676-3;Q14676-4	Mediator of DNA damage checkpoint protein 1	MDC1	>sp|Q14676-2|MDC1_HUMAN Isoform 2 of Mediator of DNA damage checkpoint protein 1 OS=Homo sapiens GN=MDC1;>sp|Q14676|MDC1_HUMAN Mediator of DNA damage checkpoint protein 1 OS=Homo sapiens GN=MDC1 PE=1 SV=3;>sp|Q14676-3|MDC1_HUMAN Isoform 3 of Mediator of DN	4	13	13	13	0.94263	1.054258927	0.997406742
Q14677;Q14677-3;Q14677-2	Q14677;Q14677-3;Q14677-2	Clathrin interactor 1	CLINT1	>sp|Q14677|EPN4_HUMAN Clathrin interactor 1 OS=Homo sapiens GN=CLINT1 PE=1 SV=1;>sp|Q14677-3|EPN4_HUMAN Isoform 3 of Clathrin interactor 1 OS=Homo sapiens GN=CLINT1;>sp|Q14677-2|EPN4_HUMAN Isoform 2 of Clathrin interactor 1 OS=Homo sapiens GN=CLINT1	3	9	9	9	1.1233	1.018838921	1.122032225
Q14678-2;Q14678	Q14678-2;Q14678	KN motif and ankyrin repeat domain-containing protein 1	KANK1	>sp|Q14678-2|KANK1_HUMAN Isoform 2 of KN motif and ankyrin repeat domain-containing protein 1 OS=Homo sapiens GN=KANK1;>sp|Q14678|KANK1_HUMAN KN motif and ankyrin repeat domain-containing protein 1 OS=Homo sapiens GN=KANK1 PE=1 SV=3	2	4	4	4	NA	NA	NA
Q14691	Q14691	DNA replication complex GINS protein PSF1	GINS1	>sp|Q14691|PSF1_HUMAN DNA replication complex GINS protein PSF1 OS=Homo sapiens GN=GINS1 PE=1 SV=1	1	1	1	1	NA	NA	NA
Q14692	Q14692	Ribosome biogenesis protein BMS1 homolog	BMS1	>sp|Q14692|BMS1_HUMAN Ribosome biogenesis protein BMS1 homolog OS=Homo sapiens GN=BMS1 PE=1 SV=1	1	10	10	10	0.53502	1.562173943	1.159312759
Q14696	Q14696	LDLR chaperone MESD	MESDC2	>sp|Q14696|MESD_HUMAN LDLR chaperone MESD OS=Homo sapiens GN=MESDC2 PE=1 SV=2	1	6	6	6	1.0278	NA	0.396967171
Q14697-2;Q14697	Q14697-2;Q14697	Neutral alpha-glucosidase AB	GANAB	>sp|Q14697-2|GANAB_HUMAN Isoform 2 of Neutral alpha-glucosidase AB OS=Homo sapiens GN=GANAB;>sp|Q14697|GANAB_HUMAN Neutral alpha-glucosidase AB OS=Homo sapiens GN=GANAB PE=1 SV=3	2	32	32	32	1.7911	0.078859916	0.490148025
Q14738;Q14738-3;Q14738-2;Q13362-2;Q13362-3;Q13362;Q13362-4;Q13362-5	Q14738;Q14738-3;Q14738-2	Serine/threonine-protein phosphatase 2A 56 kDa regulatory subunit delta isoform	PPP2R5D	>sp|Q14738|2A5D_HUMAN Serine/threonine-protein phosphatase 2A 56 kDa regulatory subunit delta isoform OS=Homo sapiens GN=PPP2R5D PE=1 SV=1;>sp|Q14738-3|2A5D_HUMAN Isoform Delta-3 of Serine/threonine-protein phosphatase 2A 56 kDa regulatory subunit delta is	8	9	9	9	0.80287	0.779551301	1.196530063
Q14739	Q14739	Lamin-B receptor	LBR	>sp|Q14739|LBR_HUMAN Lamin-B receptor OS=Homo sapiens GN=LBR PE=1 SV=2	1	10	10	10	0.98221	1.024667784	1.110161306
Q14761	Q14761	Protein tyrosine phosphatase receptor type C-associated protein	PTPRCAP	>sp|Q14761|PTCA_HUMAN Protein tyrosine phosphatase receptor type C-associated protein OS=Homo sapiens GN=PTPRCAP PE=1 SV=1	1	2	2	2	NA	NA	NA
Q14789;Q14789-2	Q14789;Q14789-2	Golgin subfamily B member 1	GOLGB1	>sp|Q14789|GOGB1_HUMAN Golgin subfamily B member 1 OS=Homo sapiens GN=GOLGB1 PE=1 SV=2;>sp|Q14789-2|GOGB1_HUMAN Isoform 2 of Golgin subfamily B member 1 OS=Homo sapiens GN=GOLGB1	2	5	4	4	NA	NA	NA
Q14790-6;Q14790-5;Q14790-8;Q14790-7;Q14790-3;Q14790-2;Q14790;Q14790-4;Q14790-9	Q14790-6;Q14790-5;Q14790-8;Q14790-7;Q14790-3;Q14790-2;Q14790;Q14790-4;Q14790-9	Caspase-8;Caspase-8 subunit p18;Caspase-8 subunit p10	CASP8	>sp|Q14790-6|CASP8_HUMAN Isoform 6 of Caspase-8 OS=Homo sapiens GN=CASP8;>sp|Q14790-5|CASP8_HUMAN Isoform 5 of Caspase-8 OS=Homo sapiens GN=CASP8;>sp|Q14790-8|CASP8_HUMAN Isoform 8 of Caspase-8 OS=Homo sapiens GN=CASP8;>sp|Q14790-7|CASP8_HUMAN Isoform 7 of	9	4	4	4	NA	NA	NA
Q14807-2;Q14807	Q14807-2;Q14807	Kinesin-like protein KIF22	KIF22	>sp|Q14807-2|KIF22_HUMAN Isoform 2 of Kinesin-like protein KIF22 OS=Homo sapiens GN=KIF22;>sp|Q14807|KIF22_HUMAN Kinesin-like protein KIF22 OS=Homo sapiens GN=KIF22 PE=1 SV=5	2	7	7	7	NA	NA	NA
Q14814-6;Q14814-3;Q14814-5;Q14814-4;Q14814-2;Q14814;Q06413-4;Q06413-3;Q06413-6;Q06413-2;Q06413;Q06413-5;Q02078-4;Q02078-6;Q02078-3;Q02078-5;Q02078-2;Q02078	Q14814-6;Q14814-3;Q14814-5;Q14814-4;Q14814-2;Q14814;Q06413-4;Q06413-3;Q06413-6;Q06413-2;Q06413;Q06413-5;Q02078-4;Q02078-6;Q02078-3;Q02078-5;Q02078-2;Q02078	Myocyte-specific enhancer factor 2D;Myocyte-specific enhancer factor 2C;Myocyte-specific enhancer factor 2A	MEF2D;MEF2C;MEF2A	>sp|Q14814-6|MEF2D_HUMAN Isoform MEF2D00 of Myocyte-specific enhancer factor 2D OS=Homo sapiens GN=MEF2D;>sp|Q14814-3|MEF2D_HUMAN Isoform MEF2D0B of Myocyte-specific enhancer factor 2D OS=Homo sapiens GN=MEF2D;>sp|Q14814-5|MEF2D_HUMAN Isoform MEF2DA0 of M	18	2	2	2	NA	NA	NA
Q14839;Q14839-2;Q8TDI0;Q12873-2;Q12873;Q12873-3	Q14839;Q14839-2	Chromodomain-helicase-DNA-binding protein 4	CHD4	>sp|Q14839|CHD4_HUMAN Chromodomain-helicase-DNA-binding protein 4 OS=Homo sapiens GN=CHD4 PE=1 SV=2;>sp|Q14839-2|CHD4_HUMAN Isoform 2 of Chromodomain-helicase-DNA-binding protein 4 OS=Homo sapiens GN=CHD4	6	42	42	42	0.93455	1.286441053	1.105950011
Q14847;Q14847-2	Q14847;Q14847-2	LIM and SH3 domain protein 1	LASP1	>sp|Q14847|LASP1_HUMAN LIM and SH3 domain protein 1 OS=Homo sapiens GN=LASP1 PE=1 SV=2;>sp|Q14847-2|LASP1_HUMAN Isoform 2 of LIM and SH3 domain protein 1 OS=Homo sapiens GN=LASP1	2	7	7	7	0.93565	0.865795107	1.000260068
Q14919;Q14919-2	Q14919;Q14919-2	Dr1-associated corepressor	DRAP1	>sp|Q14919|NC2A_HUMAN Dr1-associated corepressor OS=Homo sapiens GN=DRAP1 PE=1 SV=3;>sp|Q14919-2|NC2A_HUMAN Isoform 2 of Dr1-associated corepressor OS=Homo sapiens GN=DRAP1	2	2	2	2	0.83263	NA	NA
Q14974	Q14974	Importin subunit beta-1	KPNB1	>sp|Q14974|IMB1_HUMAN Importin subunit beta-1 OS=Homo sapiens GN=KPNB1 PE=1 SV=2	1	21	21	21	1.0615	0.555523229	0.909173561
Q14978-2;Q14978;Q14978-3	Q14978-2;Q14978;Q14978-3	Nucleolar and coiled-body phosphoprotein 1	NOLC1	>sp|Q14978-2|NOLC1_HUMAN Isoform Beta of Nucleolar and coiled-body phosphoprotein 1 OS=Homo sapiens GN=NOLC1;>sp|Q14978|NOLC1_HUMAN Nucleolar and coiled-body phosphoprotein 1 OS=Homo sapiens GN=NOLC1 PE=1 SV=2;>sp|Q14978-3|NOLC1_HUMAN Isoform 3 of Nucleola	3	9	9	9	0.94903	1.209993805	1.086755708
Q14980-2;Q14980;Q14980-4;Q14980-3	Q14980-2;Q14980;Q14980-4;Q14980-3	Nuclear mitotic apparatus protein 1	NUMA1	>sp|Q14980-2|NUMA1_HUMAN Isoform 2 of Nuclear mitotic apparatus protein 1 OS=Homo sapiens GN=NUMA1;>sp|Q14980|NUMA1_HUMAN Nuclear mitotic apparatus protein 1 OS=Homo sapiens GN=NUMA1 PE=1 SV=2;>sp|Q14980-4|NUMA1_HUMAN Isoform Numa-s of Nuclear mitotic appa	4	46	46	46	1.0161	1.262279029	1.030768438
Q14997;Q14997-3;Q14997-2	Q14997;Q14997-3;Q14997-2	Proteasome activator complex subunit 4	PSME4	>sp|Q14997|PSME4_HUMAN Proteasome activator complex subunit 4 OS=Homo sapiens GN=PSME4 PE=1 SV=2;>sp|Q14997-3|PSME4_HUMAN Isoform 3 of Proteasome activator complex subunit 4 OS=Homo sapiens GN=PSME4;>sp|Q14997-2|PSME4_HUMAN Isoform 2 of Proteasome activato	3	3	3	3	NA	NA	1.133118796
Q14C86-4;Q14C86-5;Q14C86-2;Q14C86;Q14C86-6;Q14C86-3	Q14C86-4;Q14C86-5;Q14C86-2;Q14C86;Q14C86-6;Q14C86-3	GTPase-activating protein and VPS9 domain-containing protein 1	GAPVD1	>sp|Q14C86-4|GAPD1_HUMAN Isoform 4 of GTPase-activating protein and VPS9 domain-containing protein 1 OS=Homo sapiens GN=GAPVD1;>sp|Q14C86-5|GAPD1_HUMAN Isoform 5 of GTPase-activating protein and VPS9 domain-containing protein 1 OS=Homo sapiens GN=GAPVD1;>s	6	10	10	10	NA	0.7287207	1.4120305
Q14CX7;Q14CX7-2	Q14CX7;Q14CX7-2	"N-alpha-acetyltransferase 25, NatB auxiliary subunit"	NAA25	">sp|Q14CX7|NAA25_HUMAN N-alpha-acetyltransferase 25, NatB auxiliary subunit OS=Homo sapiens GN=NAA25 PE=1 SV=1;>sp|Q14CX7-2|NAA25_HUMAN Isoform 2 of N-alpha-acetyltransferase 25, NatB auxiliary subunit OS=Homo sapiens GN=NAA25"	2	8	8	8	1.3846	NA	NA
Q15003	Q15003	Condensin complex subunit 2	NCAPH	>sp|Q15003|CND2_HUMAN Condensin complex subunit 2 OS=Homo sapiens GN=NCAPH PE=1 SV=3	1	7	7	7	0.91118	1.162220835	1.356815283
Q15004;Q15004-2	Q15004	PCNA-associated factor	KIAA0101	>sp|Q15004|PAF15_HUMAN PCNA-associated factor OS=Homo sapiens GN=KIAA0101 PE=1 SV=1	2	3	3	3	1.0227	0.631044733	0.725005438
Q15006	Q15006	ER membrane protein complex subunit 2	EMC2	>sp|Q15006|EMC2_HUMAN ER membrane protein complex subunit 2 OS=Homo sapiens GN=EMC2 PE=1 SV=1	1	6	6	6	1.2446	NA	NA
Q15008;Q15008-2	Q15008;Q15008-2	26S proteasome non-ATPase regulatory subunit 6	PSMD6	>sp|Q15008|PSMD6_HUMAN 26S proteasome non-ATPase regulatory subunit 6 OS=Homo sapiens GN=PSMD6 PE=1 SV=1;>sp|Q15008-2|PSMD6_HUMAN Isoform 2 of 26S proteasome non-ATPase regulatory subunit 6 OS=Homo sapiens GN=PSMD6	2	13	13	13	0.97586	0.703815596	1.075118532
Q15014	Q15014	Mortality factor 4-like protein 2	MORF4L2	>sp|Q15014|MO4L2_HUMAN Mortality factor 4-like protein 2 OS=Homo sapiens GN=MORF4L2 PE=1 SV=1	1	3	2	2	NA	NA	NA
Q15018	Q15018	BRISC complex subunit Abro1	FAM175B	>sp|Q15018|F175B_HUMAN BRISC complex subunit Abro1 OS=Homo sapiens GN=FAM175B PE=1 SV=2	1	4	4	4	0.92501	NA	1.22895416
Q15021;REV__Q02790	Q15021	Condensin complex subunit 1	NCAPD2	>sp|Q15021|CND1_HUMAN Condensin complex subunit 1 OS=Homo sapiens GN=NCAPD2 PE=1 SV=3	2	26	26	26	1.019	0.932306945	1.011551923
Q15024	Q15024	Exosome complex component RRP42	EXOSC7	>sp|Q15024|EXOS7_HUMAN Exosome complex component RRP42 OS=Homo sapiens GN=EXOSC7 PE=1 SV=3	1	5	5	5	1.0442	0.882477367	0.84609527
Q15027	Q15027	"Arf-GAP with coiled-coil, ANK repeat and PH domain-containing protein 1"	ACAP1	">sp|Q15027|ACAP1_HUMAN Arf-GAP with coiled-coil, ANK repeat and PH domain-containing protein 1 OS=Homo sapiens GN=ACAP1 PE=1 SV=1"	1	6	6	6	1.012	NA	NA
Q15042	Q15042	Rab3 GTPase-activating protein catalytic subunit	RAB3GAP1	>sp|Q15042|RB3GP_HUMAN Rab3 GTPase-activating protein catalytic subunit OS=Homo sapiens GN=RAB3GAP1 PE=1 SV=3	1	5	5	5	NA	NA	NA
Q15052;Q15052-2	Q15052;Q15052-2	Rho guanine nucleotide exchange factor 6	ARHGEF6	>sp|Q15052|ARHG6_HUMAN Rho guanine nucleotide exchange factor 6 OS=Homo sapiens GN=ARHGEF6 PE=1 SV=2;>sp|Q15052-2|ARHG6_HUMAN Isoform 2 of Rho guanine nucleotide exchange factor 6 OS=Homo sapiens GN=ARHGEF6	2	12	12	9	1.0434	1.051238825	1.021711367
Q15054	Q15054	DNA polymerase delta subunit 3	POLD3	>sp|Q15054|DPOD3_HUMAN DNA polymerase delta subunit 3 OS=Homo sapiens GN=POLD3 PE=1 SV=2	1	3	3	3	1.0611	1.483129308	1.285875939
Q15056;Q15056-2	Q15056;Q15056-2	Eukaryotic translation initiation factor 4H	EIF4H	>sp|Q15056|IF4H_HUMAN Eukaryotic translation initiation factor 4H OS=Homo sapiens GN=EIF4H PE=1 SV=5;>sp|Q15056-2|IF4H_HUMAN Isoform Short of Eukaryotic translation initiation factor 4H OS=Homo sapiens GN=EIF4H	2	6	6	6	0.92668	0.752843829	0.871004268
Q15057	Q15057	"Arf-GAP with coiled-coil, ANK repeat and PH domain-containing protein 2"	ACAP2	">sp|Q15057|ACAP2_HUMAN Arf-GAP with coiled-coil, ANK repeat and PH domain-containing protein 2 OS=Homo sapiens GN=ACAP2 PE=1 SV=3"	1	2	2	2	NA	NA	NA
Q15059;Q15059-2	Q15059;Q15059-2	Bromodomain-containing protein 3	BRD3	>sp|Q15059|BRD3_HUMAN Bromodomain-containing protein 3 OS=Homo sapiens GN=BRD3 PE=1 SV=1;>sp|Q15059-2|BRD3_HUMAN Isoform 2 of Bromodomain-containing protein 3 OS=Homo sapiens GN=BRD3	2	7	3	3	NA	NA	NA
Q15067-2;Q15067;Q15067-3	Q15067-2;Q15067	Peroxisomal acyl-coenzyme A oxidase 1	ACOX1	>sp|Q15067-2|ACOX1_HUMAN Isoform 2 of Peroxisomal acyl-coenzyme A oxidase 1 OS=Homo sapiens GN=ACOX1;>sp|Q15067|ACOX1_HUMAN Peroxisomal acyl-coenzyme A oxidase 1 OS=Homo sapiens GN=ACOX1 PE=1 SV=3	3	3	3	3	NA	NA	NA
Q15070-2;Q15070;Q15070-3	Q15070-2;Q15070	Mitochondrial inner membrane protein OXA1L	OXA1L	>sp|Q15070-2|OXA1L_HUMAN Isoform 2 of Mitochondrial inner membrane protein OXA1L OS=Homo sapiens GN=OXA1L;>sp|Q15070|OXA1L_HUMAN Mitochondrial inner membrane protein OXA1L OS=Homo sapiens GN=OXA1L PE=1 SV=3	3	4	4	4	NA	NA	NA
Q15075	Q15075	Early endosome antigen 1	EEA1	>sp|Q15075|EEA1_HUMAN Early endosome antigen 1 OS=Homo sapiens GN=EEA1 PE=1 SV=2	1	22	22	22	1.0193	1.000396	0.99000099
Q15084;Q15084-2	Q15084;Q15084-2	Protein disulfide-isomerase A6	PDIA6	>sp|Q15084|PDIA6_HUMAN Protein disulfide-isomerase A6 OS=Homo sapiens GN=PDIA6 PE=1 SV=1;>sp|Q15084-2|PDIA6_HUMAN Isoform 2 of Protein disulfide-isomerase A6 OS=Homo sapiens GN=PDIA6	2	12	12	12	1.4084	0.136593773	0.565067526
Q15102	Q15102	Platelet-activating factor acetylhydrolase IB subunit gamma	PAFAH1B3	>sp|Q15102|PA1B3_HUMAN Platelet-activating factor acetylhydrolase IB subunit gamma OS=Homo sapiens GN=PAFAH1B3 PE=1 SV=1	1	6	6	6	1.4987	NA	0.560412464
Q15118	Q15118	"[Pyruvate dehydrogenase [lipoamide]] kinase isozyme 1, mitochondrial"	PDK1	">sp|Q15118|PDK1_HUMAN [Pyruvate dehydrogenase (acetyl-transferring)] kinase isozyme 1, mitochondrial OS=Homo sapiens GN=PDK1 PE=1 SV=1"	1	1	1	1	NA	NA	NA
Q15121	Q15121	Astrocytic phosphoprotein PEA-15	PEA15	>sp|Q15121|PEA15_HUMAN Astrocytic phosphoprotein PEA-15 OS=Homo sapiens GN=PEA15 PE=1 SV=2	1	3	3	3	NA	NA	0.582988399
Q15125	Q15125	"3-beta-hydroxysteroid-Delta(8),Delta(7)-isomerase"	EBP	">sp|Q15125|EBP_HUMAN 3-beta-hydroxysteroid-Delta(8),Delta(7)-isomerase OS=Homo sapiens GN=EBP PE=1 SV=3"	1	1	1	1	0.92675	NA	NA
Q15126	Q15126	Phosphomevalonate kinase	PMVK	>sp|Q15126|PMVK_HUMAN Phosphomevalonate kinase OS=Homo sapiens GN=PMVK PE=1 SV=3	1	3	3	3	NA	NA	NA
Q15149-4;Q15149-7;Q15149-8;Q15149-9;Q15149-5;Q15149-6;Q15149-3;Q15149-2;Q15149	Q15149-4;Q15149-7;Q15149-8;Q15149-9;Q15149-5;Q15149-6;Q15149-3;Q15149-2;Q15149	Plectin	PLEC	>sp|Q15149-4|PLEC_HUMAN Isoform 4 of Plectin OS=Homo sapiens GN=PLEC;>sp|Q15149-7|PLEC_HUMAN Isoform 7 of Plectin OS=Homo sapiens GN=PLEC;>sp|Q15149-8|PLEC_HUMAN Isoform 8 of Plectin OS=Homo sapiens GN=PLEC;>sp|Q15149-9|PLEC_HUMAN Isoform 9 of Plectin OS=H	9	110	110	108	0.9662	1.335700252	1.148989464
Q15154-2;Q15154;Q15154-3	Q15154-2;Q15154	Pericentriolar material 1 protein	PCM1	>sp|Q15154-2|PCM1_HUMAN Isoform 2 of Pericentriolar material 1 protein OS=Homo sapiens GN=PCM1;>sp|Q15154|PCM1_HUMAN Pericentriolar material 1 protein OS=Homo sapiens GN=PCM1 PE=1 SV=4	3	16	16	16	0.98795	1.195848549	0.960984048
Q15165-3;Q15165-1;Q15165	Q15165-3;Q15165-1;Q15165	Serum paraoxonase/arylesterase 2	PON2	>sp|Q15165-3|PON2_HUMAN Isoform 3 of Serum paraoxonase/arylesterase 2 OS=Homo sapiens GN=PON2;>sp|Q15165-1|PON2_HUMAN Isoform 1 of Serum paraoxonase/arylesterase 2 OS=Homo sapiens GN=PON2;>sp|Q15165|PON2_HUMAN Serum paraoxonase/arylesterase 2 OS=Homo sapie	3	3	3	3	NA	NA	NA
Q15181	Q15181	Inorganic pyrophosphatase	PPA1	>sp|Q15181|IPYR_HUMAN Inorganic pyrophosphatase OS=Homo sapiens GN=PPA1 PE=1 SV=2	1	12	12	12	0.99073	0.365954486	0.44885318
Q15233;Q15233-2	Q15233;Q15233-2	Non-POU domain-containing octamer-binding protein	NONO	>sp|Q15233|NONO_HUMAN Non-POU domain-containing octamer-binding protein OS=Homo sapiens GN=NONO PE=1 SV=4;>sp|Q15233-2|NONO_HUMAN Isoform 2 of Non-POU domain-containing octamer-binding protein OS=Homo sapiens GN=NONO	2	12	12	12	0.91678	1.30064376	1.1313881
Q15257-3;Q15257-2;Q15257;Q15257-4	Q15257-3;Q15257-2;Q15257;Q15257-4	Serine/threonine-protein phosphatase 2A activator	PPP2R4	>sp|Q15257-3|PTPA_HUMAN Isoform 3 of Serine/threonine-protein phosphatase 2A activator OS=Homo sapiens GN=PPP2R4;>sp|Q15257-2|PTPA_HUMAN Isoform 1 of Serine/threonine-protein phosphatase 2A activator OS=Homo sapiens GN=PPP2R4;>sp|Q15257|PTPA_HUMAN Serine/t	4	6	6	6	1.0935	0.332212343	0.880359187
Q15269	Q15269	Periodic tryptophan protein 2 homolog	PWP2	>sp|Q15269|PWP2_HUMAN Periodic tryptophan protein 2 homolog OS=Homo sapiens GN=PWP2 PE=1 SV=2	1	9	9	9	0.97688	1.300192722	1.133658315
Q15286;Q15286-2	Q15286;Q15286-2	Ras-related protein Rab-35	RAB35	>sp|Q15286|RAB35_HUMAN Ras-related protein Rab-35 OS=Homo sapiens GN=RAB35 PE=1 SV=1;>sp|Q15286-2|RAB35_HUMAN Isoform 2 of Ras-related protein Rab-35 OS=Homo sapiens GN=RAB35	2	2	2	2	NA	NA	1.82185866
Q15291-2;Q15291	Q15291-2;Q15291	Retinoblastoma-binding protein 5	RBBP5	>sp|Q15291-2|RBBP5_HUMAN Isoform 2 of Retinoblastoma-binding protein 5 OS=Homo sapiens GN=RBBP5;>sp|Q15291|RBBP5_HUMAN Retinoblastoma-binding protein 5 OS=Homo sapiens GN=RBBP5 PE=1 SV=2	2	3	3	3	1.0372	NA	NA
Q15293	Q15293	Reticulocalbin-1	RCN1	>sp|Q15293|RCN1_HUMAN Reticulocalbin-1 OS=Homo sapiens GN=RCN1 PE=1 SV=1	1	5	5	5	NA	NA	NA
Q15365;P57721-2;P57721-3;P57721-5;P57721-4;P57721	Q15365	Poly(rC)-binding protein 1	PCBP1	>sp|Q15365|PCBP1_HUMAN Poly(rC)-binding protein 1 OS=Homo sapiens GN=PCBP1 PE=1 SV=2	6	11	11	7	1.0438	1.078232547	1.024254343
Q15366-6;Q15366-3;Q15366;Q15366-2;Q15366-4;Q15366-5	Q15366-6;Q15366-3;Q15366;Q15366-2;Q15366-4;Q15366-5	Poly(rC)-binding protein 2	PCBP2	>sp|Q15366-6|PCBP2_HUMAN Isoform 6 of Poly(rC)-binding protein 2 OS=Homo sapiens GN=PCBP2;>sp|Q15366-3|PCBP2_HUMAN Isoform 3 of Poly(rC)-binding protein 2 OS=Homo sapiens GN=PCBP2;>sp|Q15366|PCBP2_HUMAN Poly(rC)-binding protein 2 OS=Homo sapiens GN=PCBP2 P	6	9	5	5	1.0537	0.839748767	1.205530976
Q15369-2;Q15369	Q15369-2;Q15369	Transcription elongation factor B polypeptide 1	TCEB1	>sp|Q15369-2|ELOC_HUMAN Isoform 2 of Transcription elongation factor B polypeptide 1 OS=Homo sapiens GN=TCEB1;>sp|Q15369|ELOC_HUMAN Transcription elongation factor B polypeptide 1 OS=Homo sapiens GN=TCEB1 PE=1 SV=1	2	2	2	2	0.88891	NA	0.415852289
Q15370;Q15370-2	Q15370;Q15370-2	Transcription elongation factor B polypeptide 2	TCEB2	>sp|Q15370|ELOB_HUMAN Transcription elongation factor B polypeptide 2 OS=Homo sapiens GN=TCEB2 PE=1 SV=1;>sp|Q15370-2|ELOB_HUMAN Isoform 2 of Transcription elongation factor B polypeptide 2 OS=Homo sapiens GN=TCEB2	2	3	3	3	1.1041	1.20497995	0.932574839
Q15382	Q15382	GTP-binding protein Rheb	RHEB	>sp|Q15382|RHEB_HUMAN GTP-binding protein Rheb OS=Homo sapiens GN=RHEB PE=1 SV=1	1	6	6	6	0.93281	NA	0.503423278
Q15392	Q15392	Delta(24)-sterol reductase	DHCR24	>sp|Q15392|DHC24_HUMAN Delta(24)-sterol reductase OS=Homo sapiens GN=DHCR24 PE=1 SV=2	1	2	2	2	1.276	NA	NA
Q15397	Q15397	Pumilio domain-containing protein KIAA0020	KIAA0020	>sp|Q15397|K0020_HUMAN Pumilio domain-containing protein KIAA0020 OS=Homo sapiens GN=KIAA0020 PE=1 SV=3	1	13	13	13	1.0679	1.219277669	1.056658002
Q15398-1;Q15398-3;Q15398	Q15398-1;Q15398-3;Q15398	Disks large-associated protein 5	DLGAP5	>sp|Q15398-1|DLGP5_HUMAN Isoform 2 of Disks large-associated protein 5 OS=Homo sapiens GN=DLGAP5;>sp|Q15398-3|DLGP5_HUMAN Isoform 3 of Disks large-associated protein 5 OS=Homo sapiens GN=DLGAP5;>sp|Q15398|DLGP5_HUMAN Disks large-associated protein 5 OS=Hom	3	4	4	4	NA	NA	NA
Q15418;Q15418-2;Q15418-3;Q15349;Q15349-3;Q15349-2;Q96GX5-2;Q96GX5-3;Q96GX5;Q6P0Q8-2;Q6P0Q8;O15021-2;O15021-3;O15021-1;O15021	Q15418;Q15418-2;Q15418-3	Ribosomal protein S6 kinase alpha-1	RPS6KA1	>sp|Q15418|KS6A1_HUMAN Ribosomal protein S6 kinase alpha-1 OS=Homo sapiens GN=RPS6KA1 PE=1 SV=2;>sp|Q15418-2|KS6A1_HUMAN Isoform 2 of Ribosomal protein S6 kinase alpha-1 OS=Homo sapiens GN=RPS6KA1;>sp|Q15418-3|KS6A1_HUMAN Isoform 3 of Ribosomal protein S6 	15	20	20	14	1.1658	0.626893251	1.038108981
Q15435;Q15435-2;Q15435-3;Q15435-4	Q15435;Q15435-2;Q15435-3	Protein phosphatase 1 regulatory subunit 7	PPP1R7	>sp|Q15435|PP1R7_HUMAN Protein phosphatase 1 regulatory subunit 7 OS=Homo sapiens GN=PPP1R7 PE=1 SV=1;>sp|Q15435-2|PP1R7_HUMAN Isoform 2 of Protein phosphatase 1 regulatory subunit 7 OS=Homo sapiens GN=PPP1R7;>sp|Q15435-3|PP1R7_HUMAN Isoform 3 of Protein p	4	9	9	9	0.98117	0.403050072	0.847242227
Q15528-2;Q15528	Q15528-2;Q15528	Mediator of RNA polymerase II transcription subunit 22	MED22	>sp|Q15528-2|MED22_HUMAN Isoform Surf5A of Mediator of RNA polymerase II transcription subunit 22 OS=Homo sapiens GN=MED22;>sp|Q15528|MED22_HUMAN Mediator of RNA polymerase II transcription subunit 22 OS=Homo sapiens GN=MED22 PE=1 SV=2	2	3	3	3	NA	NA	NA
Q15555-4;Q15555-3;Q15555;Q15555-2	Q15555-4;Q15555-3;Q15555	Microtubule-associated protein RP/EB family member 2	MAPRE2	>sp|Q15555-4|MARE2_HUMAN Isoform 4 of Microtubule-associated protein RP/EB family member 2 OS=Homo sapiens GN=MAPRE2;>sp|Q15555-3|MARE2_HUMAN Isoform 3 of Microtubule-associated protein RP/EB family member 2 OS=Homo sapiens GN=MAPRE2;>sp|Q15555|MARE2_HUMAN	4	3	2	1	NA	NA	NA
Q15645;Q15645-2	Q15645	Pachytene checkpoint protein 2 homolog	TRIP13	>sp|Q15645|PCH2_HUMAN Pachytene checkpoint protein 2 homolog OS=Homo sapiens GN=TRIP13 PE=1 SV=2	2	14	14	14	1.04	0.451231625	0.993245928
Q15648;Q15648-3	Q15648;Q15648-3	Mediator of RNA polymerase II transcription subunit 1	MED1	>sp|Q15648|MED1_HUMAN Mediator of RNA polymerase II transcription subunit 1 OS=Homo sapiens GN=MED1 PE=1 SV=4;>sp|Q15648-3|MED1_HUMAN Isoform 2 of Mediator of RNA polymerase II transcription subunit 1 OS=Homo sapiens GN=MED1	2	8	8	8	NA	NA	NA
Q15691	Q15691	Microtubule-associated protein RP/EB family member 1	MAPRE1	>sp|Q15691|MARE1_HUMAN Microtubule-associated protein RP/EB family member 1 OS=Homo sapiens GN=MAPRE1 PE=1 SV=3	1	14	14	11	1.1731	0.601256425	0.815860325
Q15717;Q12926-2;Q12926;P26378-4;P26378-2;P26378-5;P26378;P26378-3	Q15717	ELAV-like protein 1	ELAVL1	>sp|Q15717|ELAV1_HUMAN ELAV-like protein 1 OS=Homo sapiens GN=ELAVL1 PE=1 SV=2	8	10	10	10	0.99639	1.375529988	1.084375237
Q15738	Q15738	"Sterol-4-alpha-carboxylate 3-dehydrogenase, decarboxylating"	NSDHL	">sp|Q15738|NSDHL_HUMAN Sterol-4-alpha-carboxylate 3-dehydrogenase, decarboxylating OS=Homo sapiens GN=NSDHL PE=1 SV=2"	1	5	5	5	1.1945	NA	0.905059281
Q15744	Q15744	CCAAT/enhancer-binding protein epsilon	CEBPE	>sp|Q15744|CEBPE_HUMAN CCAAT/enhancer-binding protein epsilon OS=Homo sapiens GN=CEBPE PE=1 SV=2	1	4	4	4	NA	NA	NA
Q15746-7;Q15746-4;Q15746-5;Q15746-2;Q15746-3;Q15746-6;Q15746	Q15746-7;Q15746-4;Q15746-5;Q15746-2;Q15746-3;Q15746-6;Q15746	"Myosin light chain kinase, smooth muscle;Myosin light chain kinase, smooth muscle, deglutamylated form"	MYLK	">sp|Q15746-7|MYLK_HUMAN Isoform 5 of Myosin light chain kinase, smooth muscle OS=Homo sapiens GN=MYLK;>sp|Q15746-4|MYLK_HUMAN Isoform 3B of Myosin light chain kinase, smooth muscle OS=Homo sapiens GN=MYLK;>sp|Q15746-5|MYLK_HUMAN Isoform 4 of Myosin light c"	7	2	2	2	NA	NA	NA
Q15758;Q15758-3;Q15758-2	Q15758;Q15758-3;Q15758-2	Neutral amino acid transporter B(0)	SLC1A5	>sp|Q15758|AAAT_HUMAN Neutral amino acid transporter B(0) OS=Homo sapiens GN=SLC1A5 PE=1 SV=2;>sp|Q15758-3|AAAT_HUMAN Isoform 3 of Neutral amino acid transporter B(0) OS=Homo sapiens GN=SLC1A5;>sp|Q15758-2|AAAT_HUMAN Isoform 2 of Neutral amino acid transpo	3	4	4	4	0.93586	0.300149197	1.050685047
Q15773	Q15773	Myeloid leukemia factor 2	MLF2	>sp|Q15773|MLF2_HUMAN Myeloid leukemia factor 2 OS=Homo sapiens GN=MLF2 PE=1 SV=1	1	3	3	3	NA	NA	NA
Q15800-2;Q15800	Q15800-2;Q15800	Methylsterol monooxygenase 1	MSMO1	>sp|Q15800-2|MSMO1_HUMAN Isoform 2 of Methylsterol monooxygenase 1 OS=Homo sapiens GN=MSMO1;>sp|Q15800|MSMO1_HUMAN Methylsterol monooxygenase 1 OS=Homo sapiens GN=MSMO1 PE=1 SV=1	2	1	1	1	NA	NA	NA
Q15843	Q15843	NEDD8	NEDD8	>sp|Q15843|NEDD8_HUMAN NEDD8 OS=Homo sapiens GN=NEDD8 PE=1 SV=1	1	3	3	3	0.83653	NA	NA
Q15907;P62491-2;P62491;P57735	Q15907;P62491-2;P62491	Ras-related protein Rab-11B;Ras-related protein Rab-11A	RAB11B;RAB11A	>sp|Q15907|RB11B_HUMAN Ras-related protein Rab-11B OS=Homo sapiens GN=RAB11B PE=1 SV=4;>sp|P62491-2|RB11A_HUMAN Isoform 2 of Ras-related protein Rab-11A OS=Homo sapiens GN=RAB11A;>sp|P62491|RB11A_HUMAN Ras-related protein Rab-11A OS=Homo sapiens GN=RAB11A 	4	11	11	11	0.9978	0.137866109	0.996214385
[truncated: 345,052 more chars]
