# Supplementary material for: Proteomic analysis of cell cycle progression in asynchronous cultures, including mitotic subphases, using PRIMMUS
Source: eLife. 2017 Oct 20;6:e27574. doi: 10.7554/eLife.27574 (PMC5650473; doi:10.7554/eLife.27574)
Supplement: Supplementary file 2. — The table consists of an excel file containing two worksheets. The first worksheet lists the protein groups identified and their associated SILAC ratios in four biological replicates. For each biological replicate, the ratios were normalised to the ratio measured in G1. An offset was then added to the G1 ratio to account for the difference in time between cell division and an average G1 cell (calculated from Figure 5B). The second worksheet also lists the same protein groups, but with the unnormalised ratios. These are the ratios that were used to produce the ‘neeps’ plot in Figure 5A. [file elife-27574-supp2.xlsx]

## Sheet: NM - A - Supplementary Table 2
Protein.IDs	Majority.protein.IDs	Peptide.counts..all.	Peptide.counts..razor.unique.	Peptide.counts..unique.	Protein.names	Gene.names	Fasta.headers	Number.of.proteins	Peptides	Razor...unique.peptides	Unique.peptides	Q.value	Ratio.H.L.1.g1	Ratio.H.L.1.g2	Ratio.H.L.1.m	Ratio.H.L.1.s	Ratio.H.L.3.g1	Ratio.H.L.3.g2	Ratio.H.L.3.m	Ratio.H.L.3.s	Ratio.H.L.4.g1	Ratio.H.L.4.g2	Ratio.H.L.4.m	Ratio.H.L.4.s	Ratio.H.L.6.g1	Ratio.H.L.6.g2	Ratio.H.L.6.m	Ratio.H.L.6.s	gene_ids	g1.median	s.median	g2.median	m.median
A0FGR8-2;A0FGR8;A0FGR8-6;A0FGR8-4;A0FGR8-5	A0FGR8-2;A0FGR8;A0FGR8-6;A0FGR8-4	25;25;25;15;12	25;25;25;15;12	25;25;25;15;12	Extended synaptotagmin-2	ESYT2	>sp|A0FGR8-2|ESYT2_HUMAN Isoform 2 of Extended synaptotagmin-2 OS=Homo sapiens GN=ESYT2;>sp|A0FGR8|ESYT2_HUMAN Extended synaptotagmin-2 OS=Homo sapiens GN=ESYT2 PE=1 SV=1;>sp|A0FGR8-6|ESYT2_HUMAN Isoform 6 of Extended synaptotagmin-2 OS=Homo sapiens GN=ESY	5	25	25	25	0	1.1389	1.95393	2.54864	1.70254	1.1389	1.78983	1.80013	1.56219	1.1389	1.78029	2.08009	1.51563	1.1389	1.85659	1.73858	1.78362	ESYT2;ESY	1.1389	1.63236	1.82321	1.94011
A1L0T0	A1L0T0	9	9	9	Acetolactate synthase-like protein	ILVBL	>sp|A1L0T0|ILVBL_HUMAN Acetolactate synthase-like protein OS=Homo sapiens GN=ILVBL PE=1 SV=2	1	9	9	9	0	1.1389	1.08014	NA	0.864038	1.1389	1.51157	NA	1.79561	1.1389	1.47916	1.55316	1.40515	1.1389	1.83299	NA	1.48594	ILVBL	1.1389	1.44555	1.49536	1.55316
A2A3N6	A2A3N6	3	1	0	Putative PIP5K1A and PSMD4-like protein	PIPSL	>sp|A2A3N6|PIPSL_HUMAN Putative PIP5K1A and PSMD4-like protein OS=Homo sapiens GN=PIPSL PE=5 SV=1	1	3	1	0	1	1.1389	NA	NA	NA	1.1389	NA	NA	NA	1.1389	NA	NA	NA	1.1389	NA	NA	NA	PIPSL	1.1389	NA	NA	NA
A2RRP1-2;A2RRP1	A2RRP1-2;A2RRP1	9;9	9;9	9;9	Neuroblastoma-amplified sequence	NBAS	>sp|A2RRP1-2|NBAS_HUMAN Isoform 2 of Neuroblastoma-amplified sequence OS=Homo sapiens GN=NBAS;>sp|A2RRP1|NBAS_HUMAN Neuroblastoma-amplified sequence OS=Homo sapiens GN=NBAS PE=1 SV=2	2	9	9	9	0	1.1389	NA	NA	NA	1.1389	NA	NA	NA	1.1389	NA	NA	NA	1.1389	1.6491	NA	1.394	NBAS	1.1389	1.394	1.6491	NA
A2RUB6;A2RUB6-2;A2RUB6-3	A2RUB6;A2RUB6-2;A2RUB6-3	2;1;1	2;1;1	2;1;1	Coiled-coil domain-containing protein 66	CCDC66	>sp|A2RUB6|CCD66_HUMAN Coiled-coil domain-containing protein 66 OS=Homo sapiens GN=CCDC66 PE=1 SV=4;>sp|A2RUB6-2|CCD66_HUMAN Isoform 2 of Coiled-coil domain-containing protein 66 OS=Homo sapiens GN=CCDC66;>sp|A2RUB6-3|CCD66_HUMAN Isoform 3 of Coiled-coil d	3	2	2	2	1	1.1389	NA	NA	NA	1.1389	NA	NA	NA	1.1389	NA	NA	1.57292	1.1389	NA	NA	NA	CCDC66	1.1389	1.57292	NA	NA
A4D1E9;A4D1E9-2	A4D1E9	3;1	3;1	3;1	GTP-binding protein 10	GTPBP10	>sp|A4D1E9|GTPBA_HUMAN GTP-binding protein 10 OS=Homo sapiens GN=GTPBP10 PE=1 SV=1	2	3	3	3	0	1.1389	NA	NA	NA	1.1389	NA	NA	1.13726	1.1389	NA	NA	NA	1.1389	NA	NA	NA	GTPBP10	1.1389	1.13726	NA	NA
A5YKK6;A5YKK6-2;A5YKK6-3;A5YKK6-4	A5YKK6;A5YKK6-2;A5YKK6-3;A5YKK6-4	38;37;35;26	38;37;35;26	38;37;35;26	CCR4-NOT transcription complex subunit 1	CNOT1	>sp|A5YKK6|CNOT1_HUMAN CCR4-NOT transcription complex subunit 1 OS=Homo sapiens GN=CNOT1 PE=1 SV=2;>sp|A5YKK6-2|CNOT1_HUMAN Isoform 2 of CCR4-NOT transcription complex subunit 1 OS=Homo sapiens GN=CNOT1;>sp|A5YKK6-3|CNOT1_HUMAN Isoform 3 of CCR4-NOT transc	4	38	38	38	0	1.1389	2.01226	2.66175	1.63483	1.1389	1.9423	1.57541	1.54979	1.1389	1.80512	1.61344	1.43162	1.1389	1.36468	1.422	1.34848	CNOT1	1.1389	1.4907	1.87371	1.59443
A6NDG6	A6NDG6	9	9	9	Phosphoglycolate phosphatase	PGP	>sp|A6NDG6|PGP_HUMAN Phosphoglycolate phosphatase OS=Homo sapiens GN=PGP PE=1 SV=1	1	9	9	9	0	1.1389	2.80414	3.30271	2.28661	1.1389	1.68048	1.99116	1.19456	1.1389	2.35472	2.83298	1.73615	1.1389	3.29786	1.9956	1.62555	PGP	1.1389	1.68085	2.57943	2.41429
A6NDU8	A6NDU8	5	5	5	UPF0600 protein C5orf51	C5orf51	>sp|A6NDU8|CE051_HUMAN UPF0600 protein C5orf51 OS=Homo sapiens GN=C5orf51 PE=1 SV=1	1	5	5	5	0	1.1389	1.51226	NA	1.32558	1.1389	NA	NA	NA	1.1389	NA	NA	NA	1.1389	NA	NA	NA	C5orf51	1.1389	1.32558	1.51226	NA
A6NED2	A6NED2	4	4	4	RCC1 domain-containing protein 1	RCCD1	>sp|A6NED2|RCCD1_HUMAN RCC1 domain-containing protein 1 OS=Homo sapiens GN=RCCD1 PE=1 SV=1	1	4	4	4	0	1.1389	NA	NA	NA	1.1389	NA	NA	NA	1.1389	NA	NA	NA	1.1389	NA	NA	NA	RCCD1	1.1389	NA	NA	NA
A6NHQ2	A6NHQ2	5	2	2	rRNA/tRNA 2-O-methyltransferase fibrillarin-like protein 1	FBLL1	>sp|A6NHQ2|FBLL1_HUMAN rRNA/tRNA 2-O-methyltransferase fibrillarin-like protein 1 OS=Homo sapiens GN=FBLL1 PE=1 SV=1	1	5	2	2	0	1.1389	NA	NA	NA	1.1389	NA	NA	NA	1.1389	NA	NA	NA	1.1389	NA	NA	1.5683	FBLL1	1.1389	1.5683	NA	NA
A8MVU1;P14598;A6NI72;P14598-2	A8MVU1;P14598;A6NI72;P14598-2	4;4;4;2	4;4;4;2	4;4;4;2	Putative neutrophil cytosol factor 1C;Neutrophil cytosol factor 1;Putative neutrophil cytosol factor 1B	NCF1C;NCF1;NCF1B	>sp|A8MVU1|NCF1C_HUMAN Putative neutrophil cytosol factor 1C OS=Homo sapiens GN=NCF1C PE=5 SV=1;>sp|P14598|NCF1_HUMAN Neutrophil cytosol factor 1 OS=Homo sapiens GN=NCF1 PE=1 SV=3;>sp|A6NI72|NCF1B_HUMAN Putative neutrophil cytosol factor 1B OS=Homo sapiens	4	4	4	4	0	1.1389	NA	NA	NA	1.1389	NA	NA	NA	1.1389	NA	NA	NA	1.1389	NA	NA	NA	NCF1C;NCF1	1.1389	NA	NA	NA
A6NJ78;P0C7V9;A6NJ78-2;A6NJ78-4	A6NJ78	3;1;1;1	3;1;1;1	3;1;1;1	Probable methyltransferase-like protein 15	METTL15	>sp|A6NJ78|MET15_HUMAN Probable methyltransferase-like protein 15 OS=Homo sapiens GN=METTL15 PE=2 SV=1	4	3	3	3	0	1.1389	NA	NA	NA	1.1389	NA	NA	NA	1.1389	NA	NA	NA	1.1389	NA	NA	NA	METTL15	1.1389	NA	NA	NA
A6NKT7;Q7Z3J3;P0DJD0;P0DJD1;Q99666-2;Q7Z3J3-2	A6NKT7;Q7Z3J3;P0DJD0;P0DJD1	24;20;15;15;7;2	2;1;0;0;0;0	2;1;0;0;0;0	RanBP2-like and GRIP domain-containing protein 3;RanBP2-like and GRIP domain-containing protein 4;RANBP2-like and GRIP domain-containing protein 1;RANBP2-like and GRIP domain-containing protein 2	RGPD3;RGPD4;RGPD1;RGPD2	>sp|A6NKT7|RGPD3_HUMAN RanBP2-like and GRIP domain-containing protein 3 OS=Homo sapiens GN=RGPD3 PE=2 SV=2;>sp|Q7Z3J3|RGPD4_HUMAN RanBP2-like and GRIP domain-containing protein 4 OS=Homo sapiens GN=RGPD4 PE=2 SV=3;>sp|P0DJD0|RGPD1_HUMAN RANBP2-like and GRI	6	24	2	2	0	1.1389	2.10609	2.6971	1.51508	1.1389	NA	NA	NA	1.1389	NA	NA	NA	1.1389	NA	NA	NA	RGPD3;RGPD4	1.1389	1.51508	2.10609	2.6971
A8CG34;Q96HA1-2;A8CG34-2;Q96HA1-3;Q96HA1;A6NF01	A8CG34;Q96HA1-2;A8CG34-2;Q96HA1-3;Q96HA1	5;4;4;4;4;2	5;4;4;4;4;2	5;4;4;4;4;2	Nuclear envelope pore membrane protein POM 121C;Nuclear envelope pore membrane protein POM 121	POM121C;POM121	>sp|A8CG34|P121C_HUMAN Nuclear envelope pore membrane protein POM 121C OS=Homo sapiens GN=POM121C PE=1 SV=2;>sp|Q96HA1-2|P121A_HUMAN Isoform 2 of Nuclear envelope pore membrane protein POM 121 OS=Homo sapiens GN=POM121;>sp|A8CG34-2|P121C_HUMAN Isoform 2 of	6	5	5	5	0	1.1389	NA	NA	NA	1.1389	NA	NA	NA	1.1389	1.3314	NA	1.23515	1.1389	NA	NA	NA	POM121C;POM121	1.1389	1.23515	1.3314	NA
A8K979-2;A8K979;A8K979-3;A8K979-4	A8K979-2;A8K979;A8K979-3;A8K979-4	2;2;1;1	2;2;1;1	2;2;1;1	ERI1 exoribonuclease 2	ERI2	>sp|A8K979-2|ERI2_HUMAN Isoform 2 of ERI1 exoribonuclease 2 OS=Homo sapiens GN=ERI2;>sp|A8K979|ERI2_HUMAN ERI1 exoribonuclease 2 OS=Homo sapiens GN=ERI2 PE=2 SV=2;>sp|A8K979-3|ERI2_HUMAN Isoform 3 of ERI1 exoribonuclease 2 OS=Homo sapiens GN=ERI2;>sp|A8K97	4	2	2	2	1	1.1389	NA	NA	NA	1.1389	NA	NA	NA	1.1389	NA	NA	NA	1.1389	NA	NA	NA	ERI2	1.1389	NA	NA	NA
A8MXV4	A8MXV4	6	6	6	Nucleoside diphosphate-linked moiety X motif 19, mitochondrial	NUDT19	>sp|A8MXV4|NUD19_HUMAN Nucleoside diphosphate-linked moiety X motif 19, mitochondrial OS=Homo sapiens GN=NUDT19 PE=1 SV=1	1	6	6	6	0	1.1389	NA	NA	NA	1.1389	NA	NA	NA	1.1389	NA	NA	NA	1.1389	NA	NA	NA	NUDT19	1.1389	NA	NA	NA
B0I1T2;B0I1T2-4;B0I1T2-3;B0I1T2-2;O94832	B0I1T2;B0I1T2-4	32;18;13;6;2	32;18;13;6;2	32;18;13;6;2	Unconventional myosin-Ig;Minor histocompatibility antigen HA-2	MYO1G	>sp|B0I1T2|MYO1G_HUMAN Unconventional myosin-Ig OS=Homo sapiens GN=MYO1G PE=1 SV=2;>sp|B0I1T2-4|MYO1G_HUMAN Isoform 4 of Unconventional myosin-Ig OS=Homo sapiens GN=MYO1G	5	32	32	32	0	1.1389	1.76677	2.41347	1.47213	1.1389	1.5526	1.56058	1.34251	1.1389	1.42578	1.66209	1.28423	1.1389	1.67143	1.6899	1.39651	MYO1G	1.1389	1.36951	1.61201	1.676
C9JLW8	C9JLW8	3	3	3	Protein FAM195B	FAM195B	>sp|C9JLW8|F195B_HUMAN Protein FAM195B OS=Homo sapiens GN=FAM195B PE=1 SV=1	1	3	3	3	0	1.1389	NA	NA	NA	1.1389	NA	NA	NA	1.1389	NA	NA	NA	1.1389	0.828149	NA	0.771047	FAM195B	1.1389	0.771047	0.828149	NA
D6RF30;H3BSY2-3;H3BSY2-2;A6NMD2;P0CJ92;H3BSY2;A6NP81	D6RF30;H3BSY2-3;H3BSY2-2;A6NMD2;P0CJ92;H3BSY2;A6NP81	2;1;1;1;1;1;1	2;1;1;1;1;1;1	2;1;1;1;1;1;1	Golgin subfamily A member 8K;Golgin subfamily A member 8M;Golgin subfamily A member 8J;Golgin subfamily A member 8H;Golgin subfamily A member 8-like protein 2	GOLGA8K;GOLGA8M;GOLGA8J;GOLGA8H	>sp|D6RF30|GOG8K_HUMAN Golgin subfamily A member 8K OS=Homo sapiens GN=GOLGA8K PE=3 SV=1;>sp|H3BSY2-3|GOG8M_HUMAN Isoform 3 of Golgin subfamily A member 8M OS=Homo sapiens GN=GOLGA8M;>sp|H3BSY2-2|GOG8M_HUMAN Isoform 2 of Golgin subfamily A member 8M OS=Hom	7	2	2	2	1	1.1389	NA	NA	NA	1.1389	NA	NA	NA	1.1389	NA	NA	NA	1.1389	NA	NA	NA	GOLGA8K;GOLGA8M	1.1389	NA	NA	NA
O00116	O00116	21	21	21	Alkyldihydroxyacetonephosphate synthase, peroxisomal	AGPS	>sp|O00116|ADAS_HUMAN Alkyldihydroxyacetonephosphate synthase, peroxisomal OS=Homo sapiens GN=AGPS PE=1 SV=1	1	21	21	21	0	1.1389	1.99371	2.37003	1.50321	1.1389	1.57084	2.03902	1.52422	1.1389	1.5419	1.67786	1.49426	1.1389	2.27616	2.29054	1.91292	AGPS	1.1389	1.51371	1.78228	2.16478
O00139-2;O00139-1;O00139-5;O00139;O00139-4	O00139-2;O00139-1;O00139-5;O00139;O00139-4	14;13;13;13;13	14;13;13;13;13	13;12;12;12;12	Kinesin-like protein KIF2A	KIF2A	>sp|O00139-2|KIF2A_HUMAN Isoform 2 of Kinesin-like protein KIF2A OS=Homo sapiens GN=KIF2A;>sp|O00139-1|KIF2A_HUMAN Isoform 1 of Kinesin-like protein KIF2A OS=Homo sapiens GN=KIF2A;>sp|O00139-5|KIF2A_HUMAN Isoform 5 of Kinesin-like protein KIF2A OS=Homo sap	5	14	14	13	0	1.1389	8.00026	2.15325	1.47553	1.1389	1.77946	2.02392	1.2377	1.1389	1.80043	1.85554	1.07533	1.1389	1.85196	1.77253	2.49686	KIF2A	1.1389	1.35662	1.8262	1.93973
O00148;O00148-2	O00148;O00148-2	19;14	7;6	7;6	ATP-dependent RNA helicase DDX39A	DDX39A	>sp|O00148|DX39A_HUMAN ATP-dependent RNA helicase DDX39A OS=Homo sapiens GN=DDX39A PE=1 SV=2;>sp|O00148-2|DX39A_HUMAN Isoform 2 of ATP-dependent RNA helicase DDX39A OS=Homo sapiens GN=DDX39A	2	19	7	7	0	1.1389	1.84948	2.60405	1.55774	1.1389	1.75593	1.884	1.44741	1.1389	2.12323	1.41829	1.50675	1.1389	1.1716	1.09525	1.16515	DDX39A	1.1389	1.47708	1.80271	1.65114
O00154-4;O00154-6;O00154-7;O00154;O00154-5;O00154-2;O00154-3	O00154-4;O00154-6;O00154-7;O00154;O00154-5;O00154-2;O00154-3	10;9;9;9;8;7;7	10;9;9;9;8;7;7	10;9;9;9;8;7;7	Cytosolic acyl coenzyme A thioester hydrolase	ACOT7	>sp|O00154-4|BACH_HUMAN Isoform 4 of Cytosolic acyl coenzyme A thioester hydrolase OS=Homo sapiens GN=ACOT7;>sp|O00154-6|BACH_HUMAN Isoform 6 of Cytosolic acyl coenzyme A thioester hydrolase OS=Homo sapiens GN=ACOT7;>sp|O00154-7|BACH_HUMAN Isoform 7 of Cyt	7	10	10	10	0	1.1389	1.81564	2.50114	1.61117	1.1389	1.65006	1.79047	1.45194	1.1389	1.67037	1.81053	1.52246	1.1389	1.84872	1.47387	1.43674	ACOT7	1.1389	1.4872	1.74301	1.8005
O00160;Q12965	O00160	31;4	31;4	31;4	Unconventional myosin-If	MYO1F	>sp|O00160|MYO1F_HUMAN Unconventional myosin-If OS=Homo sapiens GN=MYO1F PE=1 SV=3	2	31	31	31	0	1.1389	1.48548	1.74038	1.45393	1.1389	1.54249	1.5102	1.48764	1.1389	1.42155	1.85783	1.42509	1.1389	1.27241	1.23394	0.983765	MYO1F	1.1389	1.43951	1.45352	1.62529
O00165-5;O00165;O00165-2;O00165-3;O00165-4;O00165-6	O00165-5;O00165;O00165-2;O00165-3;O00165-4	4;4;4;3;2;1	4;4;4;3;2;1	4;4;4;3;2;1	HCLS1-associated protein X-1	HAX1	>sp|O00165-5|HAX1_HUMAN Isoform 5 of HCLS1-associated protein X-1 OS=Homo sapiens GN=HAX1;>sp|O00165|HAX1_HUMAN HCLS1-associated protein X-1 OS=Homo sapiens GN=HAX1 PE=1 SV=2;>sp|O00165-2|HAX1_HUMAN Isoform 2 of HCLS1-associated protein X-1 OS=Homo sapiens	6	4	4	4	0	1.1389	NA	NA	NA	1.1389	NA	NA	NA	1.1389	NA	NA	NA	1.1389	NA	1.16271	NA	HAX1	1.1389	NA	NA	1.16271
O00170	O00170	15	15	15	AH receptor-interacting protein	AIP	>sp|O00170|AIP_HUMAN AH receptor-interacting protein OS=Homo sapiens GN=AIP PE=1 SV=2	1	15	15	15	0	1.1389	1.81065	2.35368	1.40599	1.1389	1.68714	1.74393	1.49391	1.1389	1.75304	1.79552	1.43025	1.1389	2.03226	1.92155	1.64817	AIP	1.1389	1.46208	1.78184	1.85853
O00178	O00178	10	10	10	GTP-binding protein 1	GTPBP1	>sp|O00178|GTPB1_HUMAN GTP-binding protein 1 OS=Homo sapiens GN=GTPBP1 PE=1 SV=3	1	10	10	10	0	1.1389	NA	NA	NA	1.1389	NA	NA	NA	1.1389	NA	NA	NA	1.1389	6.32414	8.05983	4.58846	GTPBP1	1.1389	4.58846	6.32414	8.05983
O00203;Q13367	O00203	16;2	16;2	16;2	AP-3 complex subunit beta-1	AP3B1	>sp|O00203|AP3B1_HUMAN AP-3 complex subunit beta-1 OS=Homo sapiens GN=AP3B1 PE=1 SV=3	2	16	16	16	0	1.1389	1.72285	1.87514	1.34854	1.1389	1.63118	1.99257	1.3477	1.1389	1.66449	1.82648	1.3414	1.1389	1.81632	1.58087	1.6275	AP3B1	1.1389	1.34812	1.69367	1.85081
O00217	O00217	6	6	6	NADH dehydrogenase [ubiquinone] iron-sulfur protein 8, mitochondrial	NDUFS8	>sp|O00217|NDUS8_HUMAN NADH dehydrogenase [ubiquinone] iron-sulfur protein 8, mitochondrial OS=Homo sapiens GN=NDUFS8 PE=1 SV=1	1	6	6	6	0	1.1389	2.28681	NA	1.71285	1.1389	NA	NA	NA	1.1389	NA	1.91464	NA	1.1389	2.11631	9.40336	1.75726	NDUFS8	1.1389	1.73505	2.20156	5.659
O00231;O00231-2	O00231;O00231-2	24;24	24;24	24;24	26S proteasome non-ATPase regulatory subunit 11	PSMD11	>sp|O00231|PSD11_HUMAN 26S proteasome non-ATPase regulatory subunit 11 OS=Homo sapiens GN=PSMD11 PE=1 SV=3;>sp|O00231-2|PSD11_HUMAN Isoform 2 of 26S proteasome non-ATPase regulatory subunit 11 OS=Homo sapiens GN=PSMD11	2	24	24	24	0	1.1389	1.93672	2.70257	1.60349	1.1389	1.77364	1.83741	1.52145	1.1389	1.72189	1.80726	1.54345	1.1389	2.00122	1.87762	1.8851	PSMD11	1.1389	1.57347	1.85518	1.85752
O00232;O00232-2	O00232;O00232-2	21;19	21;19	21;19	26S proteasome non-ATPase regulatory subunit 12	PSMD12	>sp|O00232|PSD12_HUMAN 26S proteasome non-ATPase regulatory subunit 12 OS=Homo sapiens GN=PSMD12 PE=1 SV=3;>sp|O00232-2|PSD12_HUMAN Isoform 2 of 26S proteasome non-ATPase regulatory subunit 12 OS=Homo sapiens GN=PSMD12	2	21	21	21	0	1.1389	1.80561	2.51629	1.63108	1.1389	1.68732	1.80127	1.37011	1.1389	1.83908	2.14908	1.53419	1.1389	1.96827	1.5915	1.63499	PSMD12	1.1389	1.58263	1.82235	1.97518
O00233-2;O00233	O00233-2;O00233	4;4	4;4	4;4	26S proteasome non-ATPase regulatory subunit 9	PSMD9	>sp|O00233-2|PSMD9_HUMAN Isoform p27-S of 26S proteasome non-ATPase regulatory subunit 9 OS=Homo sapiens GN=PSMD9;>sp|O00233|PSMD9_HUMAN 26S proteasome non-ATPase regulatory subunit 9 OS=Homo sapiens GN=PSMD9 PE=1 SV=3	2	4	4	4	0	1.1389	1.22202	NA	1.24524	1.1389	1.96884	2.21615	1.64432	1.1389	NA	NA	1.36287	1.1389	3.14376	NA	2.14133	PSMD9	1.1389	1.5036	1.96884	2.21615
O00255-3;O00255-2;O00255	O00255-3;O00255-2;O00255	3;3;3	3;3;3	3;3;3	Menin	MEN1	>sp|O00255-3|MEN1_HUMAN Isoform 3 of Menin OS=Homo sapiens GN=MEN1;>sp|O00255-2|MEN1_HUMAN Isoform 2 of Menin OS=Homo sapiens GN=MEN1;>sp|O00255|MEN1_HUMAN Menin OS=Homo sapiens GN=MEN1 PE=1 SV=4	3	3	3	3	0	1.1389	NA	NA	NA	1.1389	NA	NA	NA	1.1389	NA	NA	NA	1.1389	NA	NA	NA	MEN1	1.1389	NA	NA	NA
O00264	O00264	8	8	7	Membrane-associated progesterone receptor component 1	PGRMC1	>sp|O00264|PGRC1_HUMAN Membrane-associated progesterone receptor component 1 OS=Homo sapiens GN=PGRMC1 PE=1 SV=3	1	8	8	7	0	1.1389	NA	3.25304	NA	1.1389	2.09072	2.61886	1.56259	1.1389	1.40115	1.64157	0.622141	1.1389	1.88676	1.67419	1.50598	PGRMC1	1.1389	1.50598	1.88676	2.14652
O00273;O00273-2	O00273;O00273-2	9;7	9;7	9;7	DNA fragmentation factor subunit alpha	DFFA	>sp|O00273|DFFA_HUMAN DNA fragmentation factor subunit alpha OS=Homo sapiens GN=DFFA PE=1 SV=1;>sp|O00273-2|DFFA_HUMAN Isoform DFF35 of DNA fragmentation factor subunit alpha OS=Homo sapiens GN=DFFA	2	9	9	9	0	1.1389	1.56063	2.22655	1.64465	1.1389	1.09561	1.24976	0.941464	1.1389	NA	0.621343	NA	1.1389	1.50767	1.47419	1.54115	DFFA	1.1389	1.54115	1.50767	1.36197
O00287	O00287	3	3	3	Regulatory factor X-associated protein	RFXAP	>sp|O00287|RFXAP_HUMAN Regulatory factor X-associated protein OS=Homo sapiens GN=RFXAP PE=1 SV=1	1	3	3	3	0	1.1389	NA	NA	NA	1.1389	NA	1.89992	NA	1.1389	NA	NA	NA	1.1389	NA	NA	NA	RFXAP	1.1389	NA	NA	1.89992
O00291-3;O00291	O00291-3;O00291	16;16	16;16	15;15	Huntingtin-interacting protein 1	HIP1	>sp|O00291-3|HIP1_HUMAN Isoform 3 of Huntingtin-interacting protein 1 OS=Homo sapiens GN=HIP1;>sp|O00291|HIP1_HUMAN Huntingtin-interacting protein 1 OS=Homo sapiens GN=HIP1 PE=1 SV=5	2	16	16	15	0	1.1389	2.49328	3.32876	1.65781	1.1389	1.40359	1.14741	1.27124	1.1389	1.61924	1.43435	1.26799	1.1389	1.88416	1.8131	1.95522	HIP1	1.1389	1.46452	1.7517	1.62372
O00299	O00299	15	15	15	Chloride intracellular channel protein 1	CLIC1	>sp|O00299|CLIC1_HUMAN Chloride intracellular channel protein 1 OS=Homo sapiens GN=CLIC1 PE=1 SV=4	1	15	15	15	0	1.1389	1.73769	2.05422	1.52938	1.1389	1.37912	1.23497	1.28514	1.1389	1.60968	1.44362	1.55837	1.1389	1.80169	1.71399	1.56994	CLIC1	1.1389	1.54388	1.67369	1.57881
O00303	O00303	11	11	11	Eukaryotic translation initiation factor 3 subunit F	EIF3F	>sp|O00303|EIF3F_HUMAN Eukaryotic translation initiation factor 3 subunit F OS=Homo sapiens GN=EIF3F PE=1 SV=1	1	11	11	11	0	1.1389	2.11634	2.43788	1.79583	1.1389	1.77009	1.78772	1.55549	1.1389	1.80715	1.7131	1.5353	1.1389	2.18467	1.93461	1.79063	EIF3F	1.1389	1.67306	1.96175	1.86117
O00329;P42338	O00329	4;1	4;1	4;1	Phosphatidylinositol 4,5-bisphosphate 3-kinase catalytic subunit delta isoform	PIK3CD	>sp|O00329|PK3CD_HUMAN Phosphatidylinositol 4,5-bisphosphate 3-kinase catalytic subunit delta isoform OS=Homo sapiens GN=PIK3CD PE=1 SV=2	2	4	4	4	0	1.1389	NA	NA	NA	1.1389	NA	NA	NA	1.1389	NA	1.84045	NA	1.1389	0.967974	NA	1.05344	PIK3CD	1.1389	1.05344	0.967974	1.84045
O00330;O00330-2	O00330;O00330-2	7;4	7;4	7;4	Pyruvate dehydrogenase protein X component, mitochondrial	PDHX	>sp|O00330|ODPX_HUMAN Pyruvate dehydrogenase protein X component, mitochondrial OS=Homo sapiens GN=PDHX PE=1 SV=3;>sp|O00330-2|ODPX_HUMAN Isoform 2 of Pyruvate dehydrogenase protein X component, mitochondrial OS=Homo sapiens GN=PDHX	2	7	7	7	0	1.1389	NA	2.50295	NA	1.1389	NA	NA	NA	1.1389	NA	NA	1.46031	1.1389	1.32464	1.72932	1.23177	PDHX	1.1389	1.34604	1.32464	2.11614
O00410;O00410-3;O00410-2	O00410;O00410-3;O00410-2	38;38;34	38;38;34	38;38;34	Importin-5	IPO5	>sp|O00410|IPO5_HUMAN Importin-5 OS=Homo sapiens GN=IPO5 PE=1 SV=4;>sp|O00410-3|IPO5_HUMAN Isoform 3 of Importin-5 OS=Homo sapiens GN=IPO5;>sp|O00410-2|IPO5_HUMAN Isoform 2 of Importin-5 OS=Homo sapiens GN=IPO5	3	38	38	38	0	1.1389	1.93615	2.46372	1.55141	1.1389	1.91405	1.9283	1.64336	1.1389	1.86426	1.76562	1.52279	1.1389	2.19394	2.09412	1.90311	IPO5	1.1389	1.59739	1.9251	2.01121
O00425;O00425-2;Q9Y6M1-5;Q9Y6M1-6;Q9Y6M1-3;Q9Y6M1-4;Q9Y6M1-1;Q9Y6M1	O00425	18;6;1;1;1;1;1;1	16;5;0;0;0;0;0;0	16;5;0;0;0;0;0;0	Insulin-like growth factor 2 mRNA-binding protein 3	IGF2BP3	>sp|O00425|IF2B3_HUMAN Insulin-like growth factor 2 mRNA-binding protein 3 OS=Homo sapiens GN=IGF2BP3 PE=1 SV=2	8	18	16	16	0	1.1389	2.00382	3.14494	1.58552	1.1389	1.5913	1.96295	1.50218	1.1389	1.58009	2.44474	1.4101	1.1389	1.45121	1.89418	1.8219	IGF2BP3	1.1389	1.54385	1.58569	2.20384
O00429;O00429-3;O00429-6;O00429-5	O00429;O00429-3;O00429-6;O00429-5	31;30;30;29	31;30;30;29	1;1;1;0	Dynamin-1-like protein	DNM1L	>sp|O00429|DNM1L_HUMAN Dynamin-1-like protein OS=Homo sapiens GN=DNM1L PE=1 SV=2;>sp|O00429-3|DNM1L_HUMAN Isoform 2 of Dynamin-1-like protein OS=Homo sapiens GN=DNM1L;>sp|O00429-6|DNM1L_HUMAN Isoform 6 of Dynamin-1-like protein OS=Homo sapiens GN=DNM1L;>sp	4	31	31	1	0	1.1389	2.00652	2.50139	1.52767	1.1389	1.62366	1.58531	1.39071	1.1389	1.5653	1.54817	1.32924	1.1389	2.04828	1.81125	1.73804	DNM1L	1.1389	1.45919	1.81509	1.69828
O00429-2;O00429-4	O00429-2;O00429-4	31;30	1;1	1;1	Dynamin-1-like protein	DNM1L	>sp|O00429-2|DNM1L_HUMAN Isoform 4 of Dynamin-1-like protein OS=Homo sapiens GN=DNM1L;>sp|O00429-4|DNM1L_HUMAN Isoform 3 of Dynamin-1-like protein OS=Homo sapiens GN=DNM1L	2	31	1	1	0	1.1389	1.89406	2.9684	1.66362	1.1389	NA	NA	NA	1.1389	NA	NA	NA	1.1389	NA	NA	NA	DNM1L	1.1389	1.66362	1.89406	2.9684
O00458;O00458-2	O00458;O00458-2	2;1	2;1	2;1	Interferon-related developmental regulator 1	IFRD1	>sp|O00458|IFRD1_HUMAN Interferon-related developmental regulator 1 OS=Homo sapiens GN=IFRD1 PE=1 SV=4;>sp|O00458-2|IFRD1_HUMAN Isoform 2 of Interferon-related developmental regulator 1 OS=Homo sapiens GN=IFRD1	2	2	2	2	0	1.1389	NA	NA	NA	1.1389	NA	NA	NA	1.1389	NA	NA	NA	1.1389	NA	NA	NA	IFRD1	1.1389	NA	NA	NA
O00459	O00459	3	2	2	Phosphatidylinositol 3-kinase regulatory subunit beta	PIK3R2	>sp|O00459|P85B_HUMAN Phosphatidylinositol 3-kinase regulatory subunit beta OS=Homo sapiens GN=PIK3R2 PE=1 SV=2	1	3	2	2	0.0012342	1.1389	NA	NA	NA	1.1389	NA	NA	NA	1.1389	NA	NA	NA	1.1389	NA	NA	NA	PIK3R2	1.1389	NA	NA	NA
O00461	O00461	7	7	7	Golgi integral membrane protein 4	GOLIM4	>sp|O00461|GOLI4_HUMAN Golgi integral membrane protein 4 OS=Homo sapiens GN=GOLIM4 PE=1 SV=1	1	7	7	7	0	1.1389	NA	NA	NA	1.1389	NA	NA	NA	1.1389	1.51041	1.80668	1.32465	1.1389	1.96353	NA	1.55121	GOLIM4	1.1389	1.43793	1.73697	1.80668
O00471	O00471	7	7	7	Exocyst complex component 5	EXOC5	>sp|O00471|EXOC5_HUMAN Exocyst complex component 5 OS=Homo sapiens GN=EXOC5 PE=1 SV=1	1	7	7	7	0	1.1389	NA	NA	NA	1.1389	NA	NA	NA	1.1389	NA	NA	NA	1.1389	3.11241	NA	2.12566	EXOC5	1.1389	2.12566	3.11241	NA
O00487	O00487	9	9	9	26S proteasome non-ATPase regulatory subunit 14	PSMD14	>sp|O00487|PSDE_HUMAN 26S proteasome non-ATPase regulatory subunit 14 OS=Homo sapiens GN=PSMD14 PE=1 SV=1	1	9	9	9	0	1.1389	1.99812	2.70022	1.82128	1.1389	1.60589	1.65731	1.3724	1.1389	1.71891	1.63943	1.48992	1.1389	2.50668	2.72788	1.95472	PSMD14	1.1389	1.6556	1.85851	2.17876
O00505	O00505	11	11	8	Importin subunit alpha-4	KPNA3	>sp|O00505|IMA4_HUMAN Importin subunit alpha-4 OS=Homo sapiens GN=KPNA3 PE=1 SV=2	1	11	11	8	0	1.1389	1.82708	2.295	1.47492	1.1389	1.75216	1.79695	1.64703	1.1389	1.97195	1.9743	1.56122	1.1389	1.2542	1.48129	1.23713	KPNA3	1.1389	1.51807	1.78962	1.88562
O00541;O00541-2	O00541;O00541-2	12;11	12;11	12;11	Pescadillo homolog	PES1	>sp|O00541|PESC_HUMAN Pescadillo homolog OS=Homo sapiens GN=PES1 PE=1 SV=1;>sp|O00541-2|PESC_HUMAN Isoform 2 of Pescadillo homolog OS=Homo sapiens GN=PES1	2	12	12	12	0	1.1389	1.57756	2.83407	1.48252	1.1389	1.56809	1.68739	1.38549	1.1389	2.43859	2.17466	1.93297	1.1389	2.00755	1.46719	1.39819	PES1	1.1389	1.44036	1.79256	1.93102
O00566	O00566	9	9	9	U3 small nucleolar ribonucleoprotein protein MPP10	MPHOSPH10	>sp|O00566|MPP10_HUMAN U3 small nucleolar ribonucleoprotein protein MPP10 OS=Homo sapiens GN=MPHOSPH10 PE=1 SV=2	1	9	9	9	0	1.1389	1.91331	2.1689	2.00765	1.1389	1.84151	2.10848	1.50778	1.1389	1.49559	NA	1.31725	1.1389	2.03336	2.01897	1.69905	MPHOSPH10	1.1389	1.60342	1.87741	2.10848
O00567	O00567	31	31	31	Nucleolar protein 56	NOP56	>sp|O00567|NOP56_HUMAN Nucleolar protein 56 OS=Homo sapiens GN=NOP56 PE=1 SV=4	1	31	31	31	0	1.1389	1.81997	2.49804	1.469	1.1389	1.75968	1.72644	1.45233	1.1389	1.74628	1.77864	1.54751	1.1389	1.97718	1.99102	1.61168	NOP56	1.1389	1.50826	1.78983	1.88483
O00571;O00571-2;O15523;Q9NQI0-3;Q9NQI0-2;Q9NQI0-4;Q9NQI0	O00571;O00571-2;O15523	35;34;26;2;2;2;2	35;34;26;2;2;2;2	34;33;25;2;2;2;2	ATP-dependent RNA helicase DDX3X;ATP-dependent RNA helicase DDX3Y	DDX3X;DDX3Y	>sp|O00571|DDX3X_HUMAN ATP-dependent RNA helicase DDX3X OS=Homo sapiens GN=DDX3X PE=1 SV=3;>sp|O00571-2|DDX3X_HUMAN Isoform 2 of ATP-dependent RNA helicase DDX3X OS=Homo sapiens GN=DDX3X;>sp|O15523|DDX3Y_HUMAN ATP-dependent RNA helicase DDX3Y OS=Homo sapie	7	35	35	34	0	1.1389	1.7267	2.33553	1.52058	1.1389	1.6102	1.83969	1.45937	1.1389	1.51234	1.58941	1.24254	1.1389	1.78923	1.58173	1.7345	DDX3X	1.1389	1.48998	1.66845	1.71455
O00629	O00629	9	6	6	Importin subunit alpha-3	KPNA4	>sp|O00629|IMA3_HUMAN Importin subunit alpha-3 OS=Homo sapiens GN=KPNA4 PE=1 SV=1	1	9	6	6	0	1.1389	1.82321	2.3334	1.58372	1.1389	1.99062	2.03019	1.55749	1.1389	1.55336	4.24927	1.56594	1.1389	NA	2.10553	NA	KPNA4	1.1389	1.56594	1.82321	2.21946
O00743-2;O00743;O00743-3	O00743-2;O00743;O00743-3	7;7;6	7;7;6	7;7;6	Serine/threonine-protein phosphatase 6 catalytic subunit	PPP6C	>sp|O00743-2|PPP6_HUMAN Isoform 2 of Serine/threonine-protein phosphatase 6 catalytic subunit OS=Homo sapiens GN=PPP6C;>sp|O00743|PPP6_HUMAN Serine/threonine-protein phosphatase 6 catalytic subunit OS=Homo sapiens GN=PPP6C PE=1 SV=1;>sp|O00743-3|PPP6_HUMAN	3	7	7	7	0	1.1389	3.0037	2.95604	2.48517	1.1389	1.79947	1.71053	1.46919	1.1389	NA	NA	NA	1.1389	NA	NA	1.43979	PPP6C	1.1389	1.46919	2.40159	2.33328
O00754-2;O00754	O00754-2;O00754	14;14	14;14	14;14	Lysosomal alpha-mannosidase;Lysosomal alpha-mannosidase A peptide;Lysosomal alpha-mannosidase B peptide;Lysosomal alpha-mannosidase C peptide;Lysosomal alpha-mannosidase D peptide;Lysosomal alpha-mannosidase E peptide	MAN2B1	>sp|O00754-2|MA2B1_HUMAN Isoform 2 of Lysosomal alpha-mannosidase OS=Homo sapiens GN=MAN2B1;>sp|O00754|MA2B1_HUMAN Lysosomal alpha-mannosidase OS=Homo sapiens GN=MAN2B1 PE=1 SV=3	2	14	14	14	0	1.1389	1.78829	2.0169	1.43676	1.1389	NA	NA	NA	1.1389	NA	NA	NA	1.1389	1.93384	0.796049	1.45833	MAN2B1	1.1389	1.44755	1.86107	1.40647
O00764;O00764-3;O00764-2	O00764;O00764-3;O00764-2	7;5;5	7;5;5	7;5;5	Pyridoxal kinase	PDXK	>sp|O00764|PDXK_HUMAN Pyridoxal kinase OS=Homo sapiens GN=PDXK PE=1 SV=1;>sp|O00764-3|PDXK_HUMAN Isoform 3 of Pyridoxal kinase OS=Homo sapiens GN=PDXK;>sp|O00764-2|PDXK_HUMAN Isoform 2 of Pyridoxal kinase OS=Homo sapiens GN=PDXK	3	7	7	7	0	1.1389	1.83783	2.84885	1.47153	1.1389	1.41756	1.07568	1.27823	1.1389	NA	2.1612	NA	1.1389	1.71829	1.9125	1.95907	PDXK	1.1389	1.47153	1.71829	2.03685
O00767	O00767	6	6	6	Acyl-CoA desaturase	SCD	>sp|O00767|ACOD_HUMAN Acyl-CoA desaturase OS=Homo sapiens GN=SCD PE=1 SV=2	1	6	6	6	0	1.1389	1.70711	1.63753	1.2821	1.1389	NA	NA	NA	1.1389	NA	NA	NA	1.1389	2.15761	1.83486	1.41522	SCD	1.1389	1.34866	1.93236	1.73619
O14497;O14497-2;O14497-3	O14497;O14497-2;O14497-3	27;24;22	27;24;22	25;22;20	AT-rich interactive domain-containing protein 1A	ARID1A	>sp|O14497|ARI1A_HUMAN AT-rich interactive domain-containing protein 1A OS=Homo sapiens GN=ARID1A PE=1 SV=3;>sp|O14497-2|ARI1A_HUMAN Isoform 2 of AT-rich interactive domain-containing protein 1A OS=Homo sapiens GN=ARID1A;>sp|O14497-3|ARI1A_HUMAN Isoform 3	3	27	27	25	0	1.1389	2.00343	2.69946	1.57116	1.1389	1.86132	1.92875	1.48419	1.1389	1.85381	1.83596	1.66248	1.1389	6.4113	2.37545	1.8009	ARID1A	1.1389	1.61682	1.93238	2.1521
O14561	O14561	2	2	2	Acyl carrier protein, mitochondrial	NDUFAB1	>sp|O14561|ACPM_HUMAN Acyl carrier protein, mitochondrial OS=Homo sapiens GN=NDUFAB1 PE=1 SV=3	1	2	2	2	0	1.1389	NA	NA	NA	1.1389	NA	NA	NA	1.1389	NA	NA	NA	1.1389	NA	NA	NA	NDUFAB1	1.1389	NA	NA	NA
O14578;O14578-4;O14578-3;O14578-2	O14578;O14578-4;O14578-3	7;7;5;2	7;7;5;2	7;7;5;2	Citron Rho-interacting kinase	CIT	>sp|O14578|CTRO_HUMAN Citron Rho-interacting kinase OS=Homo sapiens GN=CIT PE=1 SV=2;>sp|O14578-4|CTRO_HUMAN Isoform 4 of Citron Rho-interacting kinase OS=Homo sapiens GN=CIT;>sp|O14578-3|CTRO_HUMAN Isoform 3 of Citron Rho-interacting kinase OS=Homo sapien	4	7	7	7	0	1.1389	NA	NA	NA	1.1389	NA	3.44213	NA	1.1389	NA	NA	NA	1.1389	NA	NA	NA	CIT	1.1389	NA	NA	3.44213
O14579;O14579-2;O14579-3	O14579;O14579-2;O14579-3	12;10;9	12;10;9	12;10;9	Coatomer subunit epsilon	COPE	>sp|O14579|COPE_HUMAN Coatomer subunit epsilon OS=Homo sapiens GN=COPE PE=1 SV=3;>sp|O14579-2|COPE_HUMAN Isoform 2 of Coatomer subunit epsilon OS=Homo sapiens GN=COPE;>sp|O14579-3|COPE_HUMAN Isoform 3 of Coatomer subunit epsilon OS=Homo sapiens GN=COPE	3	12	12	12	0	1.1389	1.71821	2.43475	1.48749	1.1389	1.64409	1.11638	1.35878	1.1389	NA	NA	NA	1.1389	1.51177	1.31547	1.31669	COPE	1.1389	1.35878	1.64409	1.31547
O14617-5;O14617;O14617-4;O14617-2;O14617-3	O14617-5;O14617;O14617-4;O14617-2;O14617-3	16;15;14;14;12	16;15;14;14;12	16;15;14;14;12	AP-3 complex subunit delta-1	AP3D1	>sp|O14617-5|AP3D1_HUMAN Isoform 5 of AP-3 complex subunit delta-1 OS=Homo sapiens GN=AP3D1;>sp|O14617|AP3D1_HUMAN AP-3 complex subunit delta-1 OS=Homo sapiens GN=AP3D1 PE=1 SV=1;>sp|O14617-4|AP3D1_HUMAN Isoform 4 of AP-3 complex subunit delta-1 OS=Homo sa	5	16	16	16	0	1.1389	NA	NA	NA	1.1389	NA	NA	NA	1.1389	NA	NA	NA	1.1389	1.05179	1.51847	1.09534	AP3D1	1.1389	1.09534	1.05179	1.51847
O14639-4;O14639-3;O14639-5;O14639-2;O14639	O14639-4;O14639-3;O14639-5;O14639-2;O14639	2;2;2;2;2	2;2;2;2;2	2;2;2;2;2	Actin-binding LIM protein 1	ABLIM1	>sp|O14639-4|ABLM1_HUMAN Isoform 4 of Actin-binding LIM protein 1 OS=Homo sapiens GN=ABLIM1;>sp|O14639-3|ABLM1_HUMAN Isoform 3 of Actin-binding LIM protein 1 OS=Homo sapiens GN=ABLIM1;>sp|O14639-5|ABLM1_HUMAN Isoform 5 of Actin-binding LIM protein 1 OS=Hom	5	2	2	2	0	1.1389	NA	NA	NA	1.1389	NA	NA	NA	1.1389	NA	NA	NA	1.1389	NA	NA	NA	ABLIM1	1.1389	NA	NA	NA
O14646-2;O14646	O14646-2;O14646	15;15	15;15	12;12	Chromodomain-helicase-DNA-binding protein 1	CHD1	>sp|O14646-2|CHD1_HUMAN Isoform 2 of Chromodomain-helicase-DNA-binding protein 1 OS=Homo sapiens GN=CHD1;>sp|O14646|CHD1_HUMAN Chromodomain-helicase-DNA-binding protein 1 OS=Homo sapiens GN=CHD1 PE=1 SV=2	2	15	15	12	0	1.1389	NA	NA	NA	1.1389	NA	NA	1.79109	1.1389	1.8123	NA	1.4756	1.1389	2.75582	1.58577	1.73864	CHD1	1.1389	1.73864	2.28406	1.58577
O14647;O14647-2	O14647;O14647-2	7;5	4;2	4;2	Chromodomain-helicase-DNA-binding protein 2	CHD2	>sp|O14647|CHD2_HUMAN Chromodomain-helicase-DNA-binding protein 2 OS=Homo sapiens GN=CHD2 PE=1 SV=2;>sp|O14647-2|CHD2_HUMAN Isoform 2 of Chromodomain-helicase-DNA-binding protein 2 OS=Homo sapiens GN=CHD2	2	7	4	4	0	1.1389	NA	NA	NA	1.1389	NA	NA	NA	1.1389	NA	NA	NA	1.1389	NA	NA	1.55162	CHD2	1.1389	1.55162	NA	NA
O14653-3;O14653;O14653-2	O14653-3;O14653;O14653-2	5;5;5	5;5;5	5;5;5	Golgi SNAP receptor complex member 2	GOSR2	>sp|O14653-3|GOSR2_HUMAN Isoform 3 of Golgi SNAP receptor complex member 2 OS=Homo sapiens GN=GOSR2;>sp|O14653|GOSR2_HUMAN Golgi SNAP receptor complex member 2 OS=Homo sapiens GN=GOSR2 PE=1 SV=2;>sp|O14653-2|GOSR2_HUMAN Isoform B of Golgi SNAP receptor com	3	5	5	5	0	1.1389	NA	NA	NA	1.1389	1.14801	NA	1.14345	1.1389	NA	NA	NA	1.1389	NA	NA	NA	GOSR2	1.1389	1.14345	1.14801	NA
O14672	O14672	15	15	15	Disintegrin and metalloproteinase domain-containing protein 10	ADAM10	>sp|O14672|ADA10_HUMAN Disintegrin and metalloproteinase domain-containing protein 10 OS=Homo sapiens GN=ADAM10 PE=1 SV=1	1	15	15	15	0	1.1389	2.41657	2.93818	1.77773	1.1389	1.65132	1.67955	1.41726	1.1389	1.66733	2.57073	1.67325	1.1389	0.729108	0.740828	0.523406	ADAM10	1.1389	1.54525	1.65932	2.12514
O14683	O14683	2	2	2	Tumor protein p53-inducible protein 11	TP53I11	>sp|O14683|P5I11_HUMAN Tumor protein p53-inducible protein 11 OS=Homo sapiens GN=TP53I11 PE=1 SV=2	1	2	2	2	0	1.1389	1.61444	2.45104	1.47145	1.1389	1.60521	1.56021	1.38304	1.1389	1.86491	1.75688	1.37376	1.1389	1.15151	0.83595	1.0019	TP53I11	1.1389	1.3784	1.60983	1.65854
O14686;O14686-3	O14686;O14686-3	9;9	9;9	9;9	Histone-lysine N-methyltransferase 2D	KMT2D	>sp|O14686|KMT2D_HUMAN Histone-lysine N-methyltransferase 2D OS=Homo sapiens GN=KMT2D PE=1 SV=2;>sp|O14686-3|KMT2D_HUMAN Isoform 3 of Histone-lysine N-methyltransferase 2D OS=Homo sapiens GN=KMT2D	2	9	9	9	0	1.1389	NA	NA	NA	1.1389	NA	NA	NA	1.1389	NA	NA	NA	1.1389	NA	NA	NA	KMT2D	1.1389	NA	NA	NA
O14733;O14733-4;O14733-3;O14733-2	O14733;O14733-4;O14733-3;O14733-2	10;10;10;10	10;10;10;10	10;10;10;10	Dual specificity mitogen-activated protein kinase kinase 7	MAP2K7	>sp|O14733|MP2K7_HUMAN Dual specificity mitogen-activated protein kinase kinase 7 OS=Homo sapiens GN=MAP2K7 PE=1 SV=2;>sp|O14733-4|MP2K7_HUMAN Isoform 4 of Dual specificity mitogen-activated protein kinase kinase 7 OS=Homo sapiens GN=MAP2K7;>sp|O14733-3|MP	4	10	10	10	0	1.1389	NA	NA	1.30315	1.1389	NA	NA	NA	1.1389	NA	NA	NA	1.1389	1.54904	1.07532	1.34397	MAP2K7	1.1389	1.32356	1.54904	1.07532
O14737	O14737	5	5	5	Programmed cell death protein 5	PDCD5	>sp|O14737|PDCD5_HUMAN Programmed cell death protein 5 OS=Homo sapiens GN=PDCD5 PE=1 SV=3	1	5	5	5	0	1.1389	1.72202	3.42343	1.7169	1.1389	1.60317	1.83159	1.4851	1.1389	1.31504	1.66494	1.27575	1.1389	2.12285	1.98095	1.79658	PDCD5	1.1389	1.601	1.66259	1.90627
O14744;O14744-2	O14744;O14744-2	16;14	16;14	16;14	Protein arginine N-methyltransferase 5;Protein arginine N-methyltransferase 5, N-terminally processed	PRMT5	>sp|O14744|ANM5_HUMAN Protein arginine N-methyltransferase 5 OS=Homo sapiens GN=PRMT5 PE=1 SV=4;>sp|O14744-2|ANM5_HUMAN Isoform 2 of Protein arginine N-methyltransferase 5 OS=Homo sapiens GN=PRMT5	2	16	16	16	0	1.1389	1.69712	2.21516	1.48773	1.1389	1.67862	1.83799	1.43115	1.1389	1.5088	1.62869	1.36311	1.1389	2.08527	2.14645	1.66572	PRMT5	1.1389	1.45944	1.68787	1.99222
O14745	O14745	18	18	18	Na(+)/H(+) exchange regulatory cofactor NHE-RF1	SLC9A3R1	>sp|O14745|NHRF1_HUMAN Na(+)/H(+) exchange regulatory cofactor NHE-RF1 OS=Homo sapiens GN=SLC9A3R1 PE=1 SV=4	1	18	18	18	0	1.1389	1.66715	2.10898	1.41084	1.1389	1.90928	2.02034	1.54271	1.1389	1.71359	1.90693	1.46678	1.1389	1.67654	1.46497	1.18422	SLC9A3R1	1.1389	1.43881	1.69506	1.96364
O14818;O14818-2;O14818-4;Q8TAA3-2;Q8TAA3-5;Q8TAA3	O14818;O14818-2;O14818-4	13;8;7;6;6;6	13;8;7;6;6;6	13;8;7;6;6;6	Proteasome subunit alpha type-7	PSMA7	>sp|O14818|PSA7_HUMAN Proteasome subunit alpha type-7 OS=Homo sapiens GN=PSMA7 PE=1 SV=1;>sp|O14818-2|PSA7_HUMAN Isoform 2 of Proteasome subunit alpha type-7 OS=Homo sapiens GN=PSMA7;>sp|O14818-4|PSA7_HUMAN Isoform 3 of Proteasome subunit alpha type-7 OS=H	6	13	13	13	0	1.1389	1.74626	2.52169	1.5164	1.1389	1.65881	1.79951	1.58895	1.1389	1.79876	1.81831	1.47142	1.1389	1.97812	1.91596	1.6166	PSMA7	1.1389	1.55268	1.77251	1.86713
O14910	O14910	3	3	1	Protein lin-7 homolog A	LIN7A	>sp|O14910|LIN7A_HUMAN Protein lin-7 homolog A OS=Homo sapiens GN=LIN7A PE=1 SV=2	1	3	3	1	0	1.1389	NA	NA	1.70691	1.1389	NA	NA	NA	1.1389	NA	NA	NA	1.1389	1.72475	1.91606	1.69626	LIN7A	1.1389	1.70158	1.72475	1.91606
O14920;O14920-4;O14920-2;O14920-3	O14920;O14920-4;O14920-2	3;2;2;1	3;2;2;1	3;2;2;1	Inhibitor of nuclear factor kappa-B kinase subunit beta	IKBKB	>sp|O14920|IKKB_HUMAN Inhibitor of nuclear factor kappa-B kinase subunit beta OS=Homo sapiens GN=IKBKB PE=1 SV=1;>sp|O14920-4|IKKB_HUMAN Isoform 4 of Inhibitor of nuclear factor kappa-B kinase subunit beta OS=Homo sapiens GN=IKBKB;>sp|O14920-2|IKKB_HUMAN I	4	3	3	3	0.00031377	1.1389	NA	NA	NA	1.1389	NA	NA	NA	1.1389	4.40544	NA	2.77217	1.1389	NA	NA	NA	IKBKB	1.1389	2.77217	4.40544	NA
O14929;O14929-2	O14929;O14929-2	9;6	9;6	9;6	Histone acetyltransferase type B catalytic subunit	HAT1	>sp|O14929|HAT1_HUMAN Histone acetyltransferase type B catalytic subunit OS=Homo sapiens GN=HAT1 PE=1 SV=1;>sp|O14929-2|HAT1_HUMAN Isoform B of Histone acetyltransferase type B catalytic subunit OS=Homo sapiens GN=HAT1	2	9	9	9	0	1.1389	2.00328	2.58373	1.65806	1.1389	1.66524	1.90297	1.4456	1.1389	1.32305	1.83535	1.61589	1.1389	1.53615	1.55884	1.2494	HAT1	1.1389	1.53074	1.6007	1.86916
P19105;O14950;P24844;P24844-2	P19105;O14950;P24844	9;9;5;3	9;9;5;3	9;9;5;3	Myosin regulatory light chain 12A;Myosin regulatory light chain 12B;Myosin regulatory light polypeptide 9	MYL12A;MYL12B;MYL9	>sp|P19105|ML12A_HUMAN Myosin regulatory light chain 12A OS=Homo sapiens GN=MYL12A PE=1 SV=2;>sp|O14950|ML12B_HUMAN Myosin regulatory light chain 12B OS=Homo sapiens GN=MYL12B PE=1 SV=2;>sp|P24844|MYL9_HUMAN Myosin regulatory light polypeptide 9 OS=Homo sa	4	9	9	9	0	1.1389	1.89528	NA	1.51709	1.1389	1.69439	1.72083	1.48869	1.1389	1.64401	1.82189	1.58339	1.1389	2.01783	1.87537	1.69733	MYL12A;MYL12B	1.1389	1.55024	1.79484	1.82189
O14964-2;O14964	O14964-2;O14964	7;7	7;7	7;7	Hepatocyte growth factor-regulated tyrosine kinase substrate	HGS	>sp|O14964-2|HGS_HUMAN Isoform 2 of Hepatocyte growth factor-regulated tyrosine kinase substrate OS=Homo sapiens GN=HGS;>sp|O14964|HGS_HUMAN Hepatocyte growth factor-regulated tyrosine kinase substrate OS=Homo sapiens GN=HGS PE=1 SV=1	2	7	7	7	0	1.1389	2.27872	2.42543	1.61454	1.1389	1.69795	NA	1.41843	1.1389	NA	2.48311	NA	1.1389	NA	1.73639	NA	HGS	1.1389	1.51648	1.98834	2.42543
O14965	O14965	9	9	8	Aurora kinase A	AURKA	>sp|O14965|AURKA_HUMAN Aurora kinase A OS=Homo sapiens GN=AURKA PE=1 SV=2	1	9	9	8	0	1.1389	NA	11.6084	NA	1.1389	NA	NA	NA	1.1389	3.35253	5.41891	1.28614	1.1389	3.30131	8.52049	2.22011	AURKA	1.1389	1.75313	3.32692	8.52049
O14972	O14972	2	2	2	Down syndrome critical region protein 3	DSCR3	>sp|O14972|DSCR3_HUMAN Down syndrome critical region protein 3 OS=Homo sapiens GN=DSCR3 PE=2 SV=1	1	2	2	2	0	1.1389	NA	NA	NA	1.1389	NA	NA	NA	1.1389	NA	NA	NA	1.1389	NA	NA	NA	DSCR3	1.1389	NA	NA	NA
O14974-4;O14974-3;O14974;O14974-5;O14974-2	O14974-4;O14974-3;O14974;O14974-5;O14974-2	9;9;9;8;8	9;9;9;8;8	9;9;9;8;8	Protein phosphatase 1 regulatory subunit 12A	PPP1R12A	>sp|O14974-4|MYPT1_HUMAN Isoform 4 of Protein phosphatase 1 regulatory subunit 12A OS=Homo sapiens GN=PPP1R12A;>sp|O14974-3|MYPT1_HUMAN Isoform 3 of Protein phosphatase 1 regulatory subunit 12A OS=Homo sapiens GN=PPP1R12A;>sp|O14974|MYPT1_HUMAN Protein pho	5	9	9	9	0	1.1389	1.37893	NA	1.25891	1.1389	NA	NA	NA	1.1389	1.67735	2.03376	1.32094	1.1389	1.11531	0.849312	0.487118	PPP1R12A	1.1389	1.25891	1.37893	1.44154
O14976	O14976	17	17	17	Cyclin-G-associated kinase	GAK	>sp|O14976|GAK_HUMAN Cyclin-G-associated kinase OS=Homo sapiens GN=GAK PE=1 SV=2	1	17	17	17	0	1.1389	1.54083	NA	1.33986	1.1389	1.56795	1.95508	1.55332	1.1389	1.99046	1.61612	1.74362	1.1389	1.14725	2.26067	1.13504	GAK	1.1389	1.44659	1.55439	1.95508
O14979-3;O14979-2;O14979	O14979-3;O14979-2;O14979	8;8;7	7;7;6	7;7;6	Heterogeneous nuclear ribonucleoprotein D-like	HNRPDL	>sp|O14979-3|HNRDL_HUMAN Isoform 3 of Heterogeneous nuclear ribonucleoprotein D-like OS=Homo sapiens GN=HNRNPDL;>sp|O14979-2|HNRDL_HUMAN Isoform 2 of Heterogeneous nuclear ribonucleoprotein D-like OS=Homo sapiens GN=HNRNPDL;>sp|O14979|HNRDL_HUMAN Heterogen	3	8	7	7	0	1.1389	1.74952	2.16284	1.27923	1.1389	1.54816	1.66777	1.28991	1.1389	1.70885	1.47133	1.45377	1.1389	2.06283	4.28524	1.78839	HNRNPDL	1.1389	1.37184	1.72919	1.9153
O14981	O14981	11	11	11	TATA-binding protein-associated factor 172	BTAF1	>sp|O14981|BTAF1_HUMAN TATA-binding protein-associated factor 172 OS=Homo sapiens GN=BTAF1 PE=1 SV=2	1	11	11	11	0	1.1389	NA	NA	NA	1.1389	2.22161	1.47239	1.41987	1.1389	NA	NA	0.934129	1.1389	2.23976	6.31085	1.68933	BTAF1	1.1389	1.41987	2.23069	3.89162
O15067	O15067	27	27	27	Phosphoribosylformylglycinamidine synthase	PFAS	>sp|O15067|PUR4_HUMAN Phosphoribosylformylglycinamidine synthase OS=Homo sapiens GN=PFAS PE=1 SV=4	1	27	27	27	0	1.1389	2.18082	2.93727	1.55072	1.1389	1.5751	1.66333	1.34673	1.1389	1.68596	1.9099	1.41749	1.1389	1.69069	1.59073	1.5838	PFAS	1.1389	1.4841	1.68833	1.78661
O15084-2;O15084;O15084-4;O15084-1	O15084-2;O15084;O15084-4;O15084-1	3;3;3;3	3;3;3;3	3;3;3;3	Serine/threonine-protein phosphatase 6 regulatory ankyrin repeat subunit A	ANKRD28	>sp|O15084-2|ANR28_HUMAN Isoform 2 of Serine/threonine-protein phosphatase 6 regulatory ankyrin repeat subunit A OS=Homo sapiens GN=ANKRD28;>sp|O15084|ANR28_HUMAN Serine/threonine-protein phosphatase 6 regulatory ankyrin repeat subunit A OS=Homo sapiens GN	4	3	3	3	0	1.1389	NA	NA	NA	1.1389	NA	NA	NA	1.1389	NA	NA	NA	1.1389	NA	NA	NA	ANKRD28	1.1389	NA	NA	NA
O15111	O15111	5	5	5	Inhibitor of nuclear factor kappa-B kinase subunit alpha	CHUK	>sp|O15111|IKKA_HUMAN Inhibitor of nuclear factor kappa-B kinase subunit alpha OS=Homo sapiens GN=CHUK PE=1 SV=2	1	5	5	5	0	1.1389	NA	NA	NA	1.1389	2.36176	NA	2.03876	1.1389	NA	NA	NA	1.1389	NA	NA	NA	CHUK	1.1389	2.03876	2.36176	NA
O15116	O15116	3	3	3	U6 snRNA-associated Sm-like protein LSm1	LSM1	>sp|O15116|LSM1_HUMAN U6 snRNA-associated Sm-like protein LSm1 OS=Homo sapiens GN=LSM1 PE=1 SV=1	1	3	3	3	0	1.1389	1.86899	1.71155	1.50394	1.1389	NA	NA	NA	1.1389	NA	NA	NA	1.1389	2.20442	2.83133	1.57751	LSM1	1.1389	1.54073	2.03671	2.27144
O15120;O15120-2	O15120;O15120-2	2;1	2;1	2;1	1-acyl-sn-glycerol-3-phosphate acyltransferase beta	AGPAT2	>sp|O15120|PLCB_HUMAN 1-acyl-sn-glycerol-3-phosphate acyltransferase beta OS=Homo sapiens GN=AGPAT2 PE=1 SV=1;>sp|O15120-2|PLCB_HUMAN Isoform 2 of 1-acyl-sn-glycerol-3-phosphate acyltransferase beta OS=Homo sapiens GN=AGPAT2	2	2	2	2	0	1.1389	NA	NA	NA	1.1389	NA	NA	NA	1.1389	NA	NA	NA	1.1389	NA	NA	NA	AGPAT2	1.1389	NA	NA	NA
O15121	O15121	3	3	3	Sphingolipid delta(4)-desaturase DES1	DEGS1	>sp|O15121|DEGS1_HUMAN Sphingolipid delta(4)-desaturase DES1 OS=Homo sapiens GN=DEGS1 PE=1 SV=1	1	3	3	3	0	1.1389	NA	NA	NA	1.1389	NA	NA	NA	1.1389	NA	NA	NA	1.1389	NA	NA	1.46371	DEGS1	1.1389	1.46371	NA	NA
O15143	O15143	13	13	12	Actin-related protein 2/3 complex subunit 1B	ARPC1B	>sp|O15143|ARC1B_HUMAN Actin-related protein 2/3 complex subunit 1B OS=Homo sapiens GN=ARPC1B PE=1 SV=3	1	13	13	12	0	1.1389	1.70919	2.60016	1.56531	1.1389	1.64738	1.7703	1.34278	1.1389	1.71549	1.9815	1.4272	1.1389	2.02951	2.01764	1.80106	ARPC1B	1.1389	1.49625	1.71234	1.99957
O15144	O15144	17	17	17	Actin-related protein 2/3 complex subunit 2	ARPC2	>sp|O15144|ARPC2_HUMAN Actin-related protein 2/3 complex subunit 2 OS=Homo sapiens GN=ARPC2 PE=1 SV=1	1	17	17	17	0	1.1389	1.69875	2.45412	1.56063	1.1389	1.68072	1.78669	1.45143	1.1389	1.58341	1.67583	1.40219	1.1389	1.91795	1.77921	1.662	ARPC2	1.1389	1.50603	1.68974	1.78295
O15145	O15145	5	5	5	Actin-related protein 2/3 complex subunit 3	ARPC3	>sp|O15145|ARPC3_HUMAN Actin-related protein 2/3 complex subunit 3 OS=Homo sapiens GN=ARPC3 PE=1 SV=3	1	5	5	5	0	1.1389	1.85953	3.03535	1.60633	1.1389	1.55274	1.69913	1.40635	1.1389	1.82362	NA	1.48126	1.1389	2.22342	1.84888	1.78973	ARPC3	1.1389	1.5438	1.84158	1.84888
O15173;O15173-2	O15173;O15173-2	7;7	6;6	6;6	Membrane-associated progesterone receptor component 2	PGRMC2	>sp|O15173|PGRC2_HUMAN Membrane-associated progesterone receptor component 2 OS=Homo sapiens GN=PGRMC2 PE=1 SV=1;>sp|O15173-2|PGRC2_HUMAN Isoform 2 of Membrane-associated progesterone receptor component 2 OS=Homo sapiens GN=PGRMC2	2	7	6	6	0	1.1389	NA	NA	NA	1.1389	NA	2.69296	NA	1.1389	1.7741	2.01105	1.53714	1.1389	1.86871	2.63629	1.84898	PGRMC2	1.1389	1.69306	1.8214	2.63629
O15182	O15182	2	2	2	Centrin-3	CETN3	>sp|O15182|CETN3_HUMAN Centrin-3 OS=Homo sapiens GN=CETN3 PE=2 SV=2	1	2	2	2	0	1.1389	NA	NA	NA	1.1389	NA	NA	NA	1.1389	NA	NA	NA	1.1389	NA	NA	NA	CETN3	1.1389	NA	NA	NA
O15212	O15212	7	7	7	Prefoldin subunit 6	PFDN6	>sp|O15212|PFD6_HUMAN Prefoldin subunit 6 OS=Homo sapiens GN=PFDN6 PE=1 SV=1	1	7	7	7	0	1.1389	2.01257	2.70773	1.76539	1.1389	1.74605	1.50699	1.44247	1.1389	1.57831	1.85958	1.35861	1.1389	1.56801	1.32007	1.41317	PFDN6	1.1389	1.42782	1.66218	1.68328
O15226;O15226-2	O15226;O15226-2	21;21	21;21	21;21	NF-kappa-B-repressing factor	NKRF	>sp|O15226|NKRF_HUMAN NF-kappa-B-repressing factor OS=Homo sapiens GN=NKRF PE=1 SV=2;>sp|O15226-2|NKRF_HUMAN Isoform 2 of NF-kappa-B-repressing factor OS=Homo sapiens GN=NKRF	2	21	21	21	0	1.1389	NA	NA	NA	1.1389	1.66693	1.84825	1.45132	1.1389	1.402	1.61879	1.43653	1.1389	0.288182	0.273862	0.259669	NKRF	1.1389	1.43653	1.402	1.61879
O15228	O15228	5	5	5	Dihydroxyacetone phosphate acyltransferase	GNPAT	>sp|O15228|GNPAT_HUMAN Dihydroxyacetone phosphate acyltransferase OS=Homo sapiens GN=GNPAT PE=1 SV=1	1	5	5	5	0	1.1389	NA	NA	4.47457	1.1389	NA	NA	NA	1.1389	NA	NA	NA	1.1389	NA	NA	NA	GNPAT	1.1389	4.47457	NA	NA
O15234	O15234	3	3	3	Protein CASC3	CASC3	>sp|O15234|CASC3_HUMAN Protein CASC3 OS=Homo sapiens GN=CASC3 PE=1 SV=2	1	3	3	3	0	1.1389	NA	NA	NA	1.1389	NA	NA	NA	1.1389	NA	NA	NA	1.1389	NA	NA	NA	CASC3	1.1389	NA	NA	NA
O15258	O15258	3	3	3	Protein RER1	RER1	>sp|O15258|RER1_HUMAN Protein RER1 OS=Homo sapiens GN=RER1 PE=1 SV=1	1	3	3	3	0	1.1389	2.02771	NA	1.5833	1.1389	NA	NA	NA	1.1389	NA	NA	NA	1.1389	NA	NA	1.83308	RER1	1.1389	1.70819	2.02771	NA
O15294;O15294-2;O15294-4	O15294;O15294-2;O15294-4	27;20;14	27;20;14	3;0;0	UDP-N-acetylglucosamine--peptide N-acetylglucosaminyltransferase 110 kDa subunit	OGT	>sp|O15294|OGT1_HUMAN UDP-N-acetylglucosamine--peptide N-acetylglucosaminyltransferase 110 kDa subunit OS=Homo sapiens GN=OGT PE=1 SV=3;>sp|O15294-2|OGT1_HUMAN Isoform 2 of UDP-N-acetylglucosamine--peptide N-acetylglucosaminyltransferase 110 kDa subunit OS	3	27	27	3	0	1.1389	1.72451	2.70058	1.53588	1.1389	1.74628	2.06201	1.42048	1.1389	1.8528	2.09342	1.50508	1.1389	1.85839	3.30669	1.72324	OGT	1.1389	1.52048	1.79954	2.397
O15294-3	O15294-3	25	1	1	UDP-N-acetylglucosamine--peptide N-acetylglucosaminyltransferase 110 kDa subunit	OGT	>sp|O15294-3|OGT1_HUMAN Isoform 1 of UDP-N-acetylglucosamine--peptide N-acetylglucosaminyltransferase 110 kDa subunit OS=Homo sapiens GN=OGT	1	25	1	1	0	1.1389	NA	NA	NA	1.1389	NA	NA	NA	1.1389	NA	NA	NA	1.1389	NA	NA	NA	OGT	1.1389	NA	NA	NA
O15305	O15305	6	6	6	Phosphomannomutase 2	PMM2	>sp|O15305|PMM2_HUMAN Phosphomannomutase 2 OS=Homo sapiens GN=PMM2 PE=1 SV=1	1	6	6	6	0	1.1389	0.742895	NA	0.940898	1.1389	2.50479	3.75878	1.2508	1.1389	NA	NA	1.73512	1.1389	NA	NA	NA	PMM2	1.1389	1.2508	1.62384	3.75878
O15320-8;O15320-7;O15320-2;O15320-4;O15320-3;O15320-10;O15320;O15320-6;O15320-5;O15320-9;Q96RT6;Q8IX95	O15320-8;O15320-7;O15320-2;O15320-4;O15320-3;O15320-10;O15320;O15320-6;O15320-5;O15320-9	13;13;13;13;13;13;13;12;12;10;5;1	13;13;13;13;13;13;13;12;12;10;5;1	8;8;8;8;8;8;8;7;7;6;4;1	cTAGE family member 5	CTAGE5	>sp|O15320-8|CTGE5_HUMAN Isoform 9 of cTAGE family member 5 OS=Homo sapiens GN=CTAGE5;>sp|O15320-7|CTGE5_HUMAN Isoform 8 of cTAGE family member 5 OS=Homo sapiens GN=CTAGE5;>sp|O15320-2|CTGE5_HUMAN Isoform MEA11 of cTAGE family member 5 OS=Homo sapiens GN=C	12	13	13	8	0	1.1389	NA	NA	2.1171	1.1389	2.21052	2.05209	1.87166	1.1389	1.96577	NA	1.55233	1.1389	1.82898	1.77205	1.62328	CTAGE5;C	1.1389	1.74747	1.96577	1.91207
O15347	O15347	4	4	4	High mobility group protein B3	HMGB3	>sp|O15347|HMGB3_HUMAN High mobility group protein B3 OS=Homo sapiens GN=HMGB3 PE=1 SV=4	1	4	4	4	0	1.1389	2.20163	2.9803	1.57678	1.1389	1.56714	1.76422	1.37005	1.1389	1.49978	1.16466	1.42629	1.1389	2.29598	1.99294	1.8346	HMGB3	1.1389	1.50153	1.88438	1.87858
O15355	O15355	19	19	19	Protein phosphatase 1G	PPM1G	>sp|O15355|PPM1G_HUMAN Protein phosphatase 1G OS=Homo sapiens GN=PPM1G PE=1 SV=1	1	19	19	19	0	1.1389	1.76316	2.43883	1.46944	1.1389	1.69803	1.50888	1.4407	1.1389	1.76273	1.63838	1.45057	1.1389	1.97662	1.85354	1.78649	PPM1G	1.1389	1.46	1.76294	1.74596
O15371	O15371	21	21	21	Eukaryotic translation initiation factor 3 subunit D	EIF3D	>sp|O15371|EIF3D_HUMAN Eukaryotic translation initiation factor 3 subunit D OS=Homo sapiens GN=EIF3D PE=1 SV=1	1	21	21	21	0	1.1389	1.73376	2.6573	1.51891	1.1389	1.7111	1.87755	1.51615	1.1389	1.68636	1.97706	1.53134	1.1389	2.07574	1.8007	1.56448	EIF3D	1.1389	1.52512	1.72243	1.92731
O15372	O15372	13	13	13	Eukaryotic translation initiation factor 3 subunit H	EIF3H	>sp|O15372|EIF3H_HUMAN Eukaryotic translation initiation factor 3 subunit H OS=Homo sapiens GN=EIF3H PE=1 SV=1	1	13	13	13	0	1.1389	1.42527	NA	1.28209	1.1389	1.68943	1.74022	1.39053	1.1389	1.78484	1.96369	1.88519	1.1389	2.3968	2.26829	2.01785	EIF3H	1.1389	1.63786	1.73713	1.96369
O15379;O15379-2	O15379;O15379-2	3;3	2;2	2;2	Histone deacetylase 3	HDAC3	>sp|O15379|HDAC3_HUMAN Histone deacetylase 3 OS=Homo sapiens GN=HDAC3 PE=1 SV=2;>sp|O15379-2|HDAC3_HUMAN Isoform 2 of Histone deacetylase 3 OS=Homo sapiens GN=HDAC3	2	3	2	2	0	1.1389	NA	NA	NA	1.1389	NA	NA	NA	1.1389	NA	NA	NA	1.1389	NA	NA	NA	HDAC3	1.1389	NA	NA	NA
O15381;O15381-2;O15381-5;O15381-3;O15381-4	O15381;O15381-2;O15381-5;O15381-3;O15381-4	8;7;7;6;6	8;7;7;6;6	8;7;7;6;6	Nuclear valosin-containing protein-like	NVL	>sp|O15381|NVL_HUMAN Nuclear valosin-containing protein-like OS=Homo sapiens GN=NVL PE=1 SV=1;>sp|O15381-2|NVL_HUMAN Isoform 2 of Nuclear valosin-containing protein-like OS=Homo sapiens GN=NVL;>sp|O15381-5|NVL_HUMAN Isoform 5 of Nuclear valosin-containing	5	8	8	8	0	1.1389	NA	NA	NA	1.1389	1.73784	NA	1.43837	1.1389	NA	NA	NA	1.1389	NA	NA	1.73731	NVL	1.1389	1.58784	1.73784	NA
O15382;O15382-2	O15382;O15382-2	7;5	7;5	7;5	Branched-chain-amino-acid aminotransferase, mitochondrial	BCAT2	>sp|O15382|BCAT2_HUMAN Branched-chain-amino-acid aminotransferase, mitochondrial OS=Homo sapiens GN=BCAT2 PE=1 SV=2;>sp|O15382-2|BCAT2_HUMAN Isoform B of Branched-chain-amino-acid aminotransferase, mitochondrial OS=Homo sapiens GN=BCAT2	2	7	7	7	0	1.1389	1.83646	NA	1.48768	1.1389	1.12616	NA	1.13253	1.1389	1.648	NA	1.39345	1.1389	1.54426	NA	1.26049	BCAT2	1.1389	1.32697	1.59613	NA
O15397	O15397	9	9	3	Importin-8	IPO8	>sp|O15397|IPO8_HUMAN Importin-8 OS=Homo sapiens GN=IPO8 PE=1 SV=2	1	9	9	3	0	1.1389	2.44814	NA	1.04398	1.1389	1.96889	2.4211	1.8893	1.1389	NA	NA	NA	1.1389	1.54025	0.956264	1.33957	IPO8	1.1389	1.33957	1.96889	1.68868
O15397-2	O15397-2	7	1	1	Importin-8	IPO8	>sp|O15397-2|IPO8_HUMAN Isoform 2 of Importin-8 OS=Homo sapiens GN=IPO8	1	7	1	1	0.0096018	1.1389	NA	NA	NA	1.1389	NA	NA	NA	1.1389	NA	NA	NA	1.1389	NA	NA	NA	IPO8	1.1389	NA	NA	NA
O15427	O15427	8	8	8	Monocarboxylate transporter 4	SLC16A3	>sp|O15427|MOT4_HUMAN Monocarboxylate transporter 4 OS=Homo sapiens GN=SLC16A3 PE=1 SV=1	1	8	8	8	0	1.1389	1.74565	NA	1.44228	1.1389	2.11056	2.0217	2.30926	1.1389	1.7133	1.80879	1.4261	1.1389	3.28303	NA	1.66977	SLC16A3	1.1389	1.55602	1.92811	1.91525
O15504;O15504-2;O15504-3	O15504;O15504-2	5;3;2	5;3;2	5;3;2	Nucleoporin-like protein 2	NUPL2	>sp|O15504|NUPL2_HUMAN Nucleoporin-like protein 2 OS=Homo sapiens GN=NUPL2 PE=1 SV=1;>sp|O15504-2|NUPL2_HUMAN Isoform 2 of Nucleoporin-like protein 2 OS=Homo sapiens GN=NUPL2	3	5	5	5	0	1.1389	NA	NA	NA	1.1389	NA	NA	NA	1.1389	NA	NA	NA	1.1389	NA	NA	NA	NUPL2	1.1389	NA	NA	NA
O15511;O15511-2	O15511;O15511-2	7;6	7;6	6;5	Actin-related protein 2/3 complex subunit 5	ARPC5	>sp|O15511|ARPC5_HUMAN Actin-related protein 2/3 complex subunit 5 OS=Homo sapiens GN=ARPC5 PE=1 SV=3;>sp|O15511-2|ARPC5_HUMAN Isoform 2 of Actin-related protein 2/3 complex subunit 5 OS=Homo sapiens GN=ARPC5	2	7	7	6	0	1.1389	1.40729	NA	1.27309	1.1389	NA	1.64265	NA	1.1389	NA	1.75081	NA	1.1389	1.81934	1.56343	1.44705	ARPC5	1.1389	1.36007	1.61332	1.64265
O15541	O15541	4	4	4	RING finger protein 113A	RNF113A	>sp|O15541|R113A_HUMAN RING finger protein 113A OS=Homo sapiens GN=RNF113A PE=1 SV=1	1	4	4	4	0	1.1389	NA	NA	NA	1.1389	NA	NA	NA	1.1389	NA	NA	NA	1.1389	NA	NA	1.38095	RNF113A	1.1389	1.38095	NA	NA
O43143	O43143	34	34	33	Putative pre-mRNA-splicing factor ATP-dependent RNA helicase DHX15	DHX15	>sp|O43143|DHX15_HUMAN Putative pre-mRNA-splicing factor ATP-dependent RNA helicase DHX15 OS=Homo sapiens GN=DHX15 PE=1 SV=2	1	34	34	33	0	1.1389	1.72598	2.33913	1.48151	1.1389	1.65568	1.75013	1.45518	1.1389	1.62534	1.69824	1.44797	1.1389	2.12694	1.82455	1.65649	DHX15	1.1389	1.46834	1.69083	1.78734
O43148;O43148-2	O43148;O43148-2	8;8	8;8	8;8	mRNA cap guanine-N7 methyltransferase	RNMT	>sp|O43148|MCES_HUMAN mRNA cap guanine-N7 methyltransferase OS=Homo sapiens GN=RNMT PE=1 SV=1;>sp|O43148-2|MCES_HUMAN Isoform 2 of mRNA cap guanine-N7 methyltransferase OS=Homo sapiens GN=RNMT	2	8	8	8	0	1.1389	NA	NA	1.67263	1.1389	NA	NA	1.38944	1.1389	NA	NA	NA	1.1389	NA	NA	NA	RNMT	1.1389	1.53103	NA	NA
O43164-2;O43164	O43164-2;O43164	2;2	2;2	2;2	E3 ubiquitin-protein ligase Praja-2	PJA2	>sp|O43164-2|PJA2_HUMAN Isoform 2 of E3 ubiquitin-protein ligase Praja-2 OS=Homo sapiens GN=PJA2;>sp|O43164|PJA2_HUMAN E3 ubiquitin-protein ligase Praja-2 OS=Homo sapiens GN=PJA2 PE=1 SV=4	2	2	2	2	0	1.1389	NA	NA	NA	1.1389	NA	NA	NA	1.1389	1.60569	NA	1.37229	1.1389	NA	NA	NA	PJA2	1.1389	1.37229	1.60569	NA
O43169	O43169	4	4	4	Cytochrome b5 type B	CYB5B	>sp|O43169|CYB5B_HUMAN Cytochrome b5 type B OS=Homo sapiens GN=CYB5B PE=1 SV=2	1	4	4	4	0	1.1389	1.64263	NA	1.60664	1.1389	NA	NA	NA	1.1389	NA	NA	NA	1.1389	1.85531	1.5488	1.63471	CYB5B	1.1389	1.62067	1.74897	1.5488
O43172-2;O43172	O43172-2;O43172	18;18	18;18	18;18	U4/U6 small nuclear ribonucleoprotein Prp4	PRPF4	>sp|O43172-2|PRP4_HUMAN Isoform 2 of U4/U6 small nuclear ribonucleoprotein Prp4 OS=Homo sapiens GN=PRPF4;>sp|O43172|PRP4_HUMAN U4/U6 small nuclear ribonucleoprotein Prp4 OS=Homo sapiens GN=PRPF4 PE=1 SV=2	2	18	18	18	0	1.1389	1.89867	2.40667	1.61985	1.1389	1.72432	2.67534	1.46389	1.1389	1.63872	2.09251	1.46569	1.1389	1.84601	2.01941	1.30793	PRPF4	1.1389	1.46479	1.78517	2.24959
O43181	O43181	3	3	3	NADH dehydrogenase [ubiquinone] iron-sulfur protein 4, mitochondrial	NDUFS4	>sp|O43181|NDUS4_HUMAN NADH dehydrogenase [ubiquinone] iron-sulfur protein 4, mitochondrial OS=Homo sapiens GN=NDUFS4 PE=1 SV=1	1	3	3	3	0	1.1389	NA	NA	NA	1.1389	NA	NA	NA	1.1389	NA	NA	NA	1.1389	NA	1.13225	NA	NDUFS4	1.1389	NA	NA	1.13225
O43237	O43237	4	3	3	Cytoplasmic dynein 1 light intermediate chain 2	DYNC1LI2	>sp|O43237|DC1L2_HUMAN Cytoplasmic dynein 1 light intermediate chain 2 OS=Homo sapiens GN=DYNC1LI2 PE=1 SV=1	1	4	3	3	0	1.1389	NA	NA	NA	1.1389	1.46381	NA	1.30136	1.1389	1.64385	NA	1.39138	1.1389	NA	NA	NA	DYNC1LI2	1.1389	1.34637	1.55383	NA
O43242	O43242	21	21	21	26S proteasome non-ATPase regulatory subunit 3	PSMD3	>sp|O43242|PSMD3_HUMAN 26S proteasome non-ATPase regulatory subunit 3 OS=Homo sapiens GN=PSMD3 PE=1 SV=2	1	21	21	21	0	1.1389	1.77166	2.33725	1.4611	1.1389	1.68725	2.12391	1.36238	1.1389	1.7189	1.70055	1.43113	1.1389	1.44969	1.46169	1.37999	PSMD3	1.1389	1.40556	1.70307	1.91223
O43252	O43252	10	10	10	Bifunctional 3-phosphoadenosine 5-phosphosulfate synthase 1;Sulfate adenylyltransferase;Adenylyl-sulfate kinase	PAPSS1	>sp|O43252|PAPS1_HUMAN Bifunctional 3-phosphoadenosine 5-phosphosulfate synthase 1 OS=Homo sapiens GN=PAPSS1 PE=1 SV=2	1	10	10	10	0	1.1389	NA	NA	NA	1.1389	1.8523	NA	1.4956	1.1389	1.58184	NA	1.36037	1.1389	0.66502	0.374072	0.955968	PAPSS1	1.1389	1.36037	1.58184	0.374072
O43286	O43286	2	2	2	Beta-1,4-galactosyltransferase 5	B4GALT5	>sp|O43286|B4GT5_HUMAN Beta-1,4-galactosyltransferase 5 OS=Homo sapiens GN=B4GALT5 PE=2 SV=1	1	2	2	2	0	1.1389	NA	NA	NA	1.1389	NA	NA	NA	1.1389	NA	NA	NA	1.1389	NA	1.7224	NA	B4GALT5	1.1389	NA	NA	1.7224
O43299	O43299	2	2	2	AP-5 complex subunit zeta-1	AP5Z1	>sp|O43299|AP5Z1_HUMAN AP-5 complex subunit zeta-1 OS=Homo sapiens GN=AP5Z1 PE=1 SV=2	1	2	2	2	0	1.1389	NA	NA	NA	1.1389	NA	NA	NA	1.1389	NA	NA	NA	1.1389	NA	NA	NA	AP5Z1	1.1389	NA	NA	NA
O43324;O43324-2	O43324;O43324-2	8;6	8;6	8;6	Eukaryotic translation elongation factor 1 epsilon-1	EEF1E1	>sp|O43324|MCA3_HUMAN Eukaryotic translation elongation factor 1 epsilon-1 OS=Homo sapiens GN=EEF1E1 PE=1 SV=1;>sp|O43324-2|MCA3_HUMAN Isoform 2 of Eukaryotic translation elongation factor 1 epsilon-1 OS=Homo sapiens GN=EEF1E1	2	8	8	8	0	1.1389	1.54551	2.43978	1.49396	1.1389	1.57099	1.7097	1.35495	1.1389	1.50307	1.84055	1.46752	1.1389	1.47365	1.50672	1.26814	EEF1E1	1.1389	1.41123	1.52429	1.77512
O43390;O43390-3	O43390;O43390-3	28;25	28;25	2;2	Heterogeneous nuclear ribonucleoprotein R	HNRNPR	>sp|O43390|HNRPR_HUMAN Heterogeneous nuclear ribonucleoprotein R OS=Homo sapiens GN=HNRNPR PE=1 SV=1;>sp|O43390-3|HNRPR_HUMAN Isoform 3 of Heterogeneous nuclear ribonucleoprotein R OS=Homo sapiens GN=HNRNPR	2	28	28	2	0	1.1389	1.74254	2.20919	1.56588	1.1389	1.68244	1.53743	1.35085	1.1389	1.78573	1.50375	1.4309	1.1389	1.97799	1.65267	1.71474	HNRNPR	1.1389	1.49839	1.76414	1.59505
O43390-2	O43390-2	27	1	1	Heterogeneous nuclear ribonucleoprotein R	HNRNPR	>sp|O43390-2|HNRPR_HUMAN Isoform 2 of Heterogeneous nuclear ribonucleoprotein R OS=Homo sapiens GN=HNRNPR	1	27	1	1	0	1.1389	NA	NA	NA	1.1389	NA	NA	NA	1.1389	NA	NA	NA	1.1389	NA	NA	NA	HNRNPR	1.1389	NA	NA	NA
O43395	O43395	17	17	17	U4/U6 small nuclear ribonucleoprotein Prp3	PRPF3	>sp|O43395|PRPF3_HUMAN U4/U6 small nuclear ribonucleoprotein Prp3 OS=Homo sapiens GN=PRPF3 PE=1 SV=2	1	17	17	17	0	1.1389	NA	NA	NA	1.1389	1.48881	1.86331	1.53006	1.1389	1.7801	1.75961	1.52383	1.1389	1.30412	1.43403	1.73271	PRPF3	1.1389	1.53006	1.48881	1.75961
O43402	O43402	3	3	3	ER membrane protein complex subunit 8	EMC8	>sp|O43402|EMC8_HUMAN ER membrane protein complex subunit 8 OS=Homo sapiens GN=EMC8 PE=1 SV=1	1	3	3	3	0	1.1389	NA	NA	NA	1.1389	NA	NA	NA	1.1389	NA	NA	NA	1.1389	1.86418	4.32407	1.50154	EMC8	1.1389	1.50154	1.86418	4.32407
O43422	O43422	2	2	2	52 kDa repressor of the inhibitor of the protein kinase	PRKRIR	>sp|O43422|P52K_HUMAN 52 kDa repressor of the inhibitor of the protein kinase OS=Homo sapiens GN=PRKRIR PE=1 SV=2	1	2	2	2	0	1.1389	NA	NA	NA	1.1389	NA	NA	NA	1.1389	NA	NA	NA	1.1389	NA	NA	NA	PRKRIR	1.1389	NA	NA	NA
O43427-2;O43427	O43427-2;O43427	3;3	3;3	3;3	Acidic fibroblast growth factor intracellular-binding protein	FIBP	>sp|O43427-2|FIBP_HUMAN Isoform Short of Acidic fibroblast growth factor intracellular-binding protein OS=Homo sapiens GN=FIBP;>sp|O43427|FIBP_HUMAN Acidic fibroblast growth factor intracellular-binding protein OS=Homo sapiens GN=FIBP PE=1 SV=3	2	3	3	3	0	1.1389	NA	NA	NA	1.1389	NA	NA	NA	1.1389	NA	NA	NA	1.1389	NA	NA	NA	FIBP	1.1389	NA	NA	NA
O43432;O43432-3;O43432-2	O43432;O43432-3	11;11;1	6;6;1	6;6;1	Eukaryotic translation initiation factor 4 gamma 3	EIF4G3	>sp|O43432|IF4G3_HUMAN Eukaryotic translation initiation factor 4 gamma 3 OS=Homo sapiens GN=EIF4G3 PE=1 SV=2;>sp|O43432-3|IF4G3_HUMAN Isoform 3 of Eukaryotic translation initiation factor 4 gamma 3 OS=Homo sapiens GN=EIF4G3	3	11	6	6	0	1.1389	NA	NA	NA	1.1389	NA	NA	NA	1.1389	NA	NA	NA	1.1389	NA	NA	NA	EIF4G3	1.1389	NA	NA	NA
O43439-2;O43439-5;O43439;O43439-4;O43439-3;Q06455-4;O75081-2;Q06455-2;O75081-4;Q06455;Q06455-3;O75081	O43439-2;O43439-5;O43439;O43439-4;O43439-3;Q06455-4;O75081-2;Q06455-2;O75081-4;Q06455;Q06455-3;O75081	2;2;2;2;1;1;1;1;1;1;1;1	2;2;2;2;1;1;1;1;1;1;1;1	2;2;2;2;1;1;1;1;1;1;1;1	Protein CBFA2T2;Protein CBFA2T1;Protein CBFA2T3	CBFA2T2;RUNX1T1;CBFA2T3	>sp|O43439-2|MTG8R_HUMAN Isoform 2 of Protein CBFA2T2 OS=Homo sapiens GN=CBFA2T2;>sp|O43439-5|MTG8R_HUMAN Isoform 5 of Protein CBFA2T2 OS=Homo sapiens GN=CBFA2T2;>sp|O43439|MTG8R_HUMAN Protein CBFA2T2 OS=Homo sapiens GN=CBFA2T2 PE=1 SV=1;>sp|O43439-4|MTG8R	12	2	2	2	0	1.1389	NA	NA	NA	1.1389	NA	NA	NA	1.1389	NA	NA	NA	1.1389	NA	NA	NA	CBFA2T2	1.1389	NA	NA	NA
O43447	O43447	4	4	4	Peptidyl-prolyl cis-trans isomerase H	PPIH	>sp|O43447|PPIH_HUMAN Peptidyl-prolyl cis-trans isomerase H OS=Homo sapiens GN=PPIH PE=1 SV=1	1	4	4	4	0	1.1389	1.85223	2.22718	1.47727	1.1389	1.78722	1.74907	1.60086	1.1389	1.61368	NA	1.42199	1.1389	2.47598	2.36193	1.79408	PPIH	1.1389	1.53906	1.81972	2.22718
O43464-3;O43464;O43464-2;O43464-4;P83110-2;P83110	O43464-3;O43464;O43464-2;O43464-4	4;4;3;2;1;1	4;4;3;2;1;1	4;4;3;2;1;1	Serine protease HTRA2, mitochondrial	HTRA2	>sp|O43464-3|HTRA2_HUMAN Isoform 3 of Serine protease HTRA2, mitochondrial OS=Homo sapiens GN=HTRA2;>sp|O43464|HTRA2_HUMAN Serine protease HTRA2, mitochondrial OS=Homo sapiens GN=HTRA2 PE=1 SV=2;>sp|O43464-2|HTRA2_HUMAN Isoform 2 of Serine protease HTRA2,	6	4	4	4	0	1.1389	NA	NA	NA	1.1389	NA	NA	2.22567	1.1389	NA	NA	NA	1.1389	NA	NA	NA	HTRA2	1.1389	2.22567	NA	NA
O43488;Q8NHP1	O43488	6;1	6;1	6;1	Aflatoxin B1 aldehyde reductase member 2	AKR7A2	>sp|O43488|ARK72_HUMAN Aflatoxin B1 aldehyde reductase member 2 OS=Homo sapiens GN=AKR7A2 PE=1 SV=3	2	6	6	6	0	1.1389	1.59404	2.19232	1.55232	1.1389	1.82037	1.74546	1.47963	1.1389	1.8309	NA	1.4849	1.1389	1.7153	2.6306	1.60399	AKR7A2	1.1389	1.51861	1.76783	2.19232
O43491-4;O43491;O43491-3;O43491-2;Q9Y2J2-3;Q9Y2J2-2;Q9Y2J2	O43491-4;O43491;O43491-3;O43491-2	22;21;19;17;2;2;2	22;21;19;17;2;2;2	22;21;19;17;2;2;2	Band 4.1-like protein 2	EPB41L2	>sp|O43491-4|E41L2_HUMAN Isoform 4 of Band 4.1-like protein 2 OS=Homo sapiens GN=EPB41L2;>sp|O43491|E41L2_HUMAN Band 4.1-like protein 2 OS=Homo sapiens GN=EPB41L2 PE=1 SV=1;>sp|O43491-3|E41L2_HUMAN Isoform 3 of Band 4.1-like protein 2 OS=Homo sapiens GN=EP	7	22	22	22	0	1.1389	2.08664	NA	1.24171	1.1389	1.55317	1.71505	1.17609	1.1389	1.49818	NA	1.31854	1.1389	1.27559	1.29461	1.22736	EPB41L2;EP	1.1389	1.23453	1.52568	1.50483
O43502-2;O43502	O43502-2;O43502	2;2	2;2	2;2	DNA repair protein RAD51 homolog 3	RAD51C	>sp|O43502-2|RA51C_HUMAN Isoform 2 of DNA repair protein RAD51 homolog 3 OS=Homo sapiens GN=RAD51C;>sp|O43502|RA51C_HUMAN DNA repair protein RAD51 homolog 3 OS=Homo sapiens GN=RAD51C PE=1 SV=1	2	2	2	2	0.0074371	1.1389	NA	NA	NA	1.1389	NA	NA	NA	1.1389	NA	NA	NA	1.1389	NA	NA	NA	RAD51C	1.1389	NA	NA	NA
O43566;O43566-5;O43566-4;O43566-6	O43566;O43566-5;O43566-4;O43566-6	4;3;2;2	4;3;2;2	4;3;2;2	Regulator of G-protein signaling 14	RGS14	>sp|O43566|RGS14_HUMAN Regulator of G-protein signaling 14 OS=Homo sapiens GN=RGS14 PE=1 SV=4;>sp|O43566-5|RGS14_HUMAN Isoform 3 of Regulator of G-protein signaling 14 OS=Homo sapiens GN=RGS14;>sp|O43566-4|RGS14_HUMAN Isoform 2 of Regulator of G-protein si	4	4	4	4	0	1.1389	NA	NA	NA	1.1389	NA	NA	NA	1.1389	NA	NA	NA	1.1389	NA	NA	NA	RGS14	1.1389	NA	NA	NA
O43583	O43583	7	7	7	Density-regulated protein	DENR	>sp|O43583|DENR_HUMAN Density-regulated protein OS=Homo sapiens GN=DENR PE=1 SV=2	1	7	7	7	0	1.1389	1.35811	1.8017	1.18237	1.1389	1.47864	NA	1.26391	1.1389	1.67146	1.44261	1.34461	1.1389	1.82532	2.05547	1.48211	DENR	1.1389	1.30426	1.57505	1.8017
O43586;O43586-2	O43586;O43586-2	9;7	9;7	9;7	Proline-serine-threonine phosphatase-interacting protein 1	PSTPIP1	>sp|O43586|PPIP1_HUMAN Proline-serine-threonine phosphatase-interacting protein 1 OS=Homo sapiens GN=PSTPIP1 PE=1 SV=1;>sp|O43586-2|PPIP1_HUMAN Isoform 2 of Proline-serine-threonine phosphatase-interacting protein 1 OS=Homo sapiens GN=PSTPIP1	2	9	9	9	0	1.1389	NA	NA	NA	1.1389	NA	NA	1.53757	1.1389	1.62582	1.66858	1.58305	1.1389	NA	NA	NA	PSTPIP1	1.1389	1.56031	1.62582	1.66858
O43598;O43598-2	O43598;O43598-2	4;2	4;2	4;2	2-deoxynucleoside 5-phosphate N-hydrolase 1	DNPH1	>sp|O43598|DNPH1_HUMAN 2-deoxynucleoside 5-phosphate N-hydrolase 1 OS=Homo sapiens GN=DNPH1 PE=1 SV=1;>sp|O43598-2|DNPH1_HUMAN Isoform 2 of 2-deoxynucleoside 5-phosphate N-hydrolase 1 OS=Homo sapiens GN=DNPH1	2	4	4	4	0	1.1389	NA	NA	NA	1.1389	NA	NA	NA	1.1389	NA	NA	NA	1.1389	NA	NA	NA	DNPH1	1.1389	NA	NA	NA
O43633	O43633	6	6	6	Charged multivesicular body protein 2a	CHMP2A	>sp|O43633|CHM2A_HUMAN Charged multivesicular body protein 2a OS=Homo sapiens GN=CHMP2A PE=1 SV=1	1	6	6	6	0	1.1389	NA	NA	NA	1.1389	NA	NA	NA	1.1389	NA	NA	0.807253	1.1389	NA	1.44137	NA	CHMP2A	1.1389	0.807253	NA	1.44137
O43639	O43639	2	1	1	Cytoplasmic protein NCK2	NCK2	>sp|O43639|NCK2_HUMAN Cytoplasmic protein NCK2 OS=Homo sapiens GN=NCK2 PE=1 SV=2	1	2	1	1	0	1.1389	NA	NA	NA	1.1389	NA	NA	NA	1.1389	NA	NA	NA	1.1389	NA	NA	NA	NCK2	1.1389	NA	NA	NA
O43660;O43660-2	O43660;O43660-2	12;11	12;11	12;11	Pleiotropic regulator 1	PLRG1	>sp|O43660|PLRG1_HUMAN Pleiotropic regulator 1 OS=Homo sapiens GN=PLRG1 PE=1 SV=1;>sp|O43660-2|PLRG1_HUMAN Isoform 2 of Pleiotropic regulator 1 OS=Homo sapiens GN=PLRG1	2	12	12	12	0	1.1389	1.47039	NA	2.44155	1.1389	1.81773	2.28877	4.07128	1.1389	1.74001	1.90544	1.57458	1.1389	1.58937	1.95321	1.45027	PLRG1	1.1389	2.00806	1.66469	1.95321
O43663;O43663-2	O43663;O43663-2	9;8	9;8	2;2	Protein regulator of cytokinesis 1	PRC1	>sp|O43663|PRC1_HUMAN Protein regulator of cytokinesis 1 OS=Homo sapiens GN=PRC1 PE=1 SV=2;>sp|O43663-2|PRC1_HUMAN Isoform 2 of Protein regulator of cytokinesis 1 OS=Homo sapiens GN=PRC1	2	9	9	2	0	1.1389	NA	6.3952	NA	1.1389	NA	6.76585	NA	1.1389	NA	3.45035	NA	1.1389	1.72137	5.47038	1.43013	PRC1	1.1389	1.43013	1.72137	5.93279
O43663-3	O43663-3	8	1	1	Protein regulator of cytokinesis 1	PRC1	>sp|O43663-3|PRC1_HUMAN Isoform 3 of Protein regulator of cytokinesis 1 OS=Homo sapiens GN=PRC1	1	8	1	1	1	1.1389	NA	NA	NA	1.1389	NA	NA	NA	1.1389	NA	NA	NA	1.1389	NA	NA	NA	PRC1	1.1389	NA	NA	NA
O43665-2;O43665;O43665-3	O43665-2;O43665;O43665-3	5;5;5	5;5;5	5;5;5	Regulator of G-protein signaling 10	RGS10	>sp|O43665-2|RGS10_HUMAN Isoform 2 of Regulator of G-protein signaling 10 OS=Homo sapiens GN=RGS10;>sp|O43665|RGS10_HUMAN Regulator of G-protein signaling 10 OS=Homo sapiens GN=RGS10 PE=1 SV=2;>sp|O43665-3|RGS10_HUMAN Isoform 3 of Regulator of G-protein si	3	5	5	5	0	1.1389	1.31342	NA	1.22616	1.1389	1.72634	NA	1.47755	1.1389	2.1826	2.58738	1.45064	1.1389	0.622242	0.456863	0.797731	RGS10	1.1389	1.3384	1.51988	1.52212
O43674-2;O43674	O43674-2;O43674	3;3	3;3	3;3	NADH dehydrogenase [ubiquinone] 1 beta subcomplex subunit 5, mitochondrial	NDUFB5	>sp|O43674-2|NDUB5_HUMAN Isoform 2 of NADH dehydrogenase [ubiquinone] 1 beta subcomplex subunit 5, mitochondrial OS=Homo sapiens GN=NDUFB5;>sp|O43674|NDUB5_HUMAN NADH dehydrogenase [ubiquinone] 1 beta subcomplex subunit 5, mitochondrial OS=Homo sapiens GN=	2	3	3	3	0	1.1389	NA	NA	NA	1.1389	NA	1.57491	NA	1.1389	NA	NA	NA	1.1389	NA	NA	NA	NDUFB5;	1.1389	NA	NA	1.57491
O43676	O43676	3	3	3	NADH dehydrogenase [ubiquinone] 1 beta subcomplex subunit 3	NDUFB3	>sp|O43676|NDUB3_HUMAN NADH dehydrogenase [ubiquinone] 1 beta subcomplex subunit 3 OS=Homo sapiens GN=NDUFB3 PE=1 SV=3	1	3	3	3	0	1.1389	NA	NA	NA	1.1389	NA	NA	1.64353	1.1389	NA	NA	NA	1.1389	NA	NA	NA	NDUFB3	1.1389	1.64353	NA	NA
O43678;O43678-2	O43678	3;1	3;1	3;1	NADH dehydrogenase [ubiquinone] 1 alpha subcomplex subunit 2	NDUFA2	>sp|O43678|NDUA2_HUMAN NADH dehydrogenase [ubiquinone] 1 alpha subcomplex subunit 2 OS=Homo sapiens GN=NDUFA2 PE=1 SV=3	2	3	3	3	0	1.1389	NA	NA	NA	1.1389	NA	NA	NA	1.1389	NA	NA	NA	1.1389	NA	NA	NA	NDUFA2	1.1389	NA	NA	NA
O43681	O43681	7	7	7	ATPase ASNA1	ASNA1	>sp|O43681|ASNA_HUMAN ATPase ASNA1 OS=Homo sapiens GN=ASNA1 PE=1 SV=2	1	7	7	7	0	1.1389	1.6731	2.38618	1.51026	1.1389	1.58949	NA	1.3642	1.1389	1.96504	2.7365	1.19357	1.1389	2.31133	2.06133	1.89834	ASNA1	1.1389	1.43723	1.81907	2.38618
O43684-2;O43684	O43684-2;O43684	12;12	12;12	12;12	Mitotic checkpoint protein BUB3	BUB3	>sp|O43684-2|BUB3_HUMAN Isoform 2 of Mitotic checkpoint protein BUB3 OS=Homo sapiens GN=BUB3;>sp|O43684|BUB3_HUMAN Mitotic checkpoint protein BUB3 OS=Homo sapiens GN=BUB3 PE=1 SV=1	2	12	12	12	0	1.1389	2.15077	3.22512	1.65577	1.1389	1.86703	1.99978	1.46218	1.1389	1.94013	2.09639	1.38267	1.1389	2.64639	2.42497	1.89571	BUB3	1.1389	1.55897	2.04545	2.26068
O43707;O43707-2;O43707-3	O43707;O43707-2	55;40;27	55;40;27	38;28;21	Alpha-actinin-4	ACTN4	>sp|O43707|ACTN4_HUMAN Alpha-actinin-4 OS=Homo sapiens GN=ACTN4 PE=1 SV=2;>sp|O43707-2|ACTN4_HUMAN Isoform ACTN4ISO of Alpha-actinin-4 OS=Homo sapiens GN=ACTN4	3	55	55	38	0	1.1389	1.72634	2.33904	1.45231	1.1389	1.66769	1.74915	1.45527	1.1389	1.7572	1.82503	1.46907	1.1389	1.85908	1.6791	1.56308	ACTN4	1.1389	1.46217	1.74177	1.78709
O43719	O43719	7	7	7	HIV Tat-specific factor 1	HTATSF1	>sp|O43719|HTSF1_HUMAN HIV Tat-specific factor 1 OS=Homo sapiens GN=HTATSF1 PE=1 SV=1	1	7	7	7	0	1.1389	NA	NA	NA	1.1389	NA	NA	NA	1.1389	NA	NA	NA	1.1389	NA	NA	NA	HTATSF1	1.1389	NA	NA	NA
O43747;O43747-2	O43747;O43747-2	11;11	11;11	11;11	AP-1 complex subunit gamma-1	AP1G1	>sp|O43747|AP1G1_HUMAN AP-1 complex subunit gamma-1 OS=Homo sapiens GN=AP1G1 PE=1 SV=5;>sp|O43747-2|AP1G1_HUMAN Isoform 2 of AP-1 complex subunit gamma-1 OS=Homo sapiens GN=AP1G1	2	11	11	11	0	1.1389	1.65558	3.79965	1.65408	1.1389	1.78813	1.99475	1.46351	1.1389	1.53509	1.83121	1.26254	1.1389	2.53601	2.24594	2.02486	AP1G1	1.1389	1.5588	1.72185	2.12034
O43768-2;O43768;O43768-9;O43768-3;O43768-4;O43768-8;O43768-6;O43768-5;O43768-7	O43768-2;O43768;O43768-9;O43768-3;O43768-4;O43768-8;O43768-6;O43768-5;O43768-7	6;6;6;6;6;4;4;4;4	6;6;6;6;6;4;4;4;4	5;5;5;5;5;4;3;3;3	Alpha-endosulfine	ENSA	>sp|O43768-2|ENSA_HUMAN Isoform 2 of Alpha-endosulfine OS=Homo sapiens GN=ENSA;>sp|O43768|ENSA_HUMAN Alpha-endosulfine OS=Homo sapiens GN=ENSA PE=1 SV=1;>sp|O43768-9|ENSA_HUMAN Isoform 9 of Alpha-endosulfine OS=Homo sapiens GN=ENSA;>sp|O43768-3|ENSA_HUMAN	9	6	6	5	0	1.1389	NA	NA	NA	1.1389	NA	NA	NA	1.1389	NA	NA	NA	1.1389	0.52152	0.444125	0.431906	ENSA	1.1389	0.431906	0.52152	0.444125
O43795;O43795-2;Q9UBC5	O43795;O43795-2	5;4;1	5;4;1	5;4;1	Unconventional myosin-Ib	MYO1B	>sp|O43795|MYO1B_HUMAN Unconventional myosin-Ib OS=Homo sapiens GN=MYO1B PE=1 SV=3;>sp|O43795-2|MYO1B_HUMAN Isoform 2 of Unconventional myosin-Ib OS=Homo sapiens GN=MYO1B	3	5	5	5	0	1.1389	NA	NA	NA	1.1389	NA	NA	NA	1.1389	NA	NA	NA	1.1389	1.32608	1.12669	1.02384	MYO1B	1.1389	1.02384	1.32608	1.12669
O43809	O43809	14	14	14	Cleavage and polyadenylation specificity factor subunit 5	NUDT21	>sp|O43809|CPSF5_HUMAN Cleavage and polyadenylation specificity factor subunit 5 OS=Homo sapiens GN=NUDT21 PE=1 SV=1	1	14	14	14	0	1.1389	1.82666	2.28173	1.62112	1.1389	1.76056	1.72724	1.45674	1.1389	1.63439	1.65849	1.44878	1.1389	2.21033	1.87676	1.69931	NUDT21	1.1389	1.53893	1.79361	1.802
O43813	O43813	6	6	6	LanC-like protein 1	LANCL1	>sp|O43813|LANC1_HUMAN LanC-like protein 1 OS=Homo sapiens GN=LANCL1 PE=1 SV=1	1	6	6	6	0	1.1389	1.30893	NA	0.537075	1.1389	1.65547	1.20986	1.39719	1.1389	NA	NA	1.67687	1.1389	2.42314	4.00676	1.89152	LANCL1	1.1389	1.53703	1.65547	2.60831
O43823	O43823	5	5	5	A-kinase anchor protein 8	AKAP8	>sp|O43823|AKAP8_HUMAN A-kinase anchor protein 8 OS=Homo sapiens GN=AKAP8 PE=1 SV=1	1	5	5	5	0	1.1389	NA	NA	NA	1.1389	1.40122	1.43956	1.27006	1.1389	1.96176	2.13775	1.55033	1.1389	2.4021	NA	1.6868	AKAP8	1.1389	1.55033	1.96176	1.78865
O43837;O43837-2;O43837-3	O43837;O43837-2	15;14;6	15;14;6	15;14;6	Isocitrate dehydrogenase [NAD] subunit beta, mitochondrial	IDH3B	>sp|O43837|IDH3B_HUMAN Isocitrate dehydrogenase [NAD] subunit beta, mitochondrial OS=Homo sapiens GN=IDH3B PE=1 SV=2;>sp|O43837-2|IDH3B_HUMAN Isoform A of Isocitrate dehydrogenase [NAD] subunit beta, mitochondrial OS=Homo sapiens GN=IDH3B	3	15	15	15	0	1.1389	1.62125	2.24445	1.52716	1.1389	1.65019	1.76441	1.47245	1.1389	1.88386	1.83912	1.36857	1.1389	1.84237	1.56029	1.623	IDH3B	1.1389	1.4998	1.74628	1.80176
O43847;O43847-2	O43847;O43847-2	19;19	19;19	19;19	Nardilysin	NRD1	>sp|O43847|NRDC_HUMAN Nardilysin OS=Homo sapiens GN=NRD1 PE=1 SV=2;>sp|O43847-2|NRDC_HUMAN Isoform 2 of Nardilysin OS=Homo sapiens GN=NRD1	2	19	19	19	0	1.1389	2.37487	3.20316	1.14077	1.1389	1.69842	1.94272	1.5094	1.1389	1.71396	1.85148	1.57645	1.1389	1.49334	NA	1.31612	NRD1	1.1389	1.41276	1.70619	1.94272
O43852;O43852-3;O43852-5;O43852-6;O43852-2;O43852-4;O43852-10;O43852-13;O43852-14;O43852-9;O43852-11;O43852-15;O43852-8;O43852-12;O43852-7	O43852;O43852-3;O43852-5;O43852-6;O43852-2;O43852-4;O43852-10;O43852-13;O43852-14;O43852-9;O43852-11	15;15;11;11;11;11;10;8;8;8;8;7;5;4;4	15;15;11;11;11;11;10;8;8;8;8;7;5;4;4	15;15;11;11;11;11;10;8;8;8;8;7;5;4;4	Calumenin	CALU	>sp|O43852|CALU_HUMAN Calumenin OS=Homo sapiens GN=CALU PE=1 SV=2;>sp|O43852-3|CALU_HUMAN Isoform 3 of Calumenin OS=Homo sapiens GN=CALU;>sp|O43852-5|CALU_HUMAN Isoform 5 of Calumenin OS=Homo sapiens GN=CALU;>sp|O43852-6|CALU_HUMAN Isoform 6 of Calumenin O	15	15	15	15	0	1.1389	1.72001	2.58424	1.68104	1.1389	1.84223	1.80492	1.42696	1.1389	1.36581	0.944956	1.25236	1.1389	1.80013	1.49469	1.67473	CALU	1.1389	1.55084	1.76007	1.64981
O43913-2;O43913	O43913-2;O43913	5;5	5;5	5;5	Origin recognition complex subunit 5	ORC5	>sp|O43913-2|ORC5_HUMAN Isoform 2 of Origin recognition complex subunit 5 OS=Homo sapiens GN=ORC5;>sp|O43913|ORC5_HUMAN Origin recognition complex subunit 5 OS=Homo sapiens GN=ORC5 PE=1 SV=1	2	5	5	5	0	1.1389	NA	NA	NA	1.1389	NA	NA	NA	1.1389	NA	NA	NA	1.1389	NA	NA	NA	ORC5	1.1389	NA	NA	NA
O43920	O43920	2	2	2	NADH dehydrogenase [ubiquinone] iron-sulfur protein 5	NDUFS5	>sp|O43920|NDUS5_HUMAN NADH dehydrogenase [ubiquinone] iron-sulfur protein 5 OS=Homo sapiens GN=NDUFS5 PE=1 SV=3	1	2	2	2	0	1.1389	NA	NA	NA	1.1389	NA	NA	NA	1.1389	NA	NA	NA	1.1389	1.75989	NA	1.46533	NDUFS5	1.1389	1.46533	1.75989	NA
O43924	O43924	3	3	3	Retinal rod rhodopsin-sensitive cGMP 3,5-cyclic phosphodiesterase subunit delta	PDE6D	>sp|O43924|PDE6D_HUMAN Retinal rod rhodopsin-sensitive cGMP 3,5-cyclic phosphodiesterase subunit delta OS=Homo sapiens GN=PDE6D PE=1 SV=1	1	3	3	3	0	1.1389	NA	NA	NA	1.1389	NA	NA	NA	1.1389	NA	NA	NA	1.1389	NA	NA	NA	PDE6D	1.1389	NA	NA	NA
O60216;Q9H4I0;Q9H4I0-2	O60216	20;2;1	20;2;1	20;2;1	Double-strand-break repair protein rad21 homolog	RAD21	>sp|O60216|RAD21_HUMAN Double-strand-break repair protein rad21 homolog OS=Homo sapiens GN=RAD21 PE=1 SV=2	3	20	20	20	0	1.1389	1.77196	2.14206	1.16443	1.1389	1.43302	1.66759	1.32009	1.1389	1.48065	1.05759	1.35566	1.1389	1.48353	1.85529	1.29172	RAD21	1.1389	1.30591	1.48209	1.76144
O60231	O60231	13	12	12	Putative pre-mRNA-splicing factor ATP-dependent RNA helicase DHX16	DHX16	>sp|O60231|DHX16_HUMAN Putative pre-mRNA-splicing factor ATP-dependent RNA helicase DHX16 OS=Homo sapiens GN=DHX16 PE=1 SV=2	1	13	12	12	0	1.1389	1.87135	2.30582	1.50513	1.1389	2.05711	1.69333	1.62097	1.1389	1.84907	1.59016	1.37466	1.1389	1.61441	1.67554	1.44466	DHX16	1.1389	1.4749	1.86021	1.68444
O60234	O60234	6	6	5	Glia maturation factor gamma	GMFG	>sp|O60234|GMFG_HUMAN Glia maturation factor gamma OS=Homo sapiens GN=GMFG PE=1 SV=1	1	6	6	5	0	1.1389	1.30609	1.67779	1.77601	1.1389	0.983554	1.05626	1.06123	1.1389	1.47021	1.59228	1.30456	1.1389	NA	1.45513	NA	GMFG	1.1389	1.30456	1.30609	1.52371
O60244	O60244	6	6	6	Mediator of RNA polymerase II transcription subunit 14	MED14	>sp|O60244|MED14_HUMAN Mediator of RNA polymerase II transcription subunit 14 OS=Homo sapiens GN=MED14 PE=1 SV=2	1	6	6	6	0	1.1389	NA	NA	NA	1.1389	NA	NA	NA	1.1389	NA	NA	NA	1.1389	NA	NA	NA	MED14	1.1389	NA	NA	NA
O60256;O60256-3;O60256-2	O60256;O60256-3;O60256-2	12;10;9	12;10;9	11;9;8	Phosphoribosyl pyrophosphate synthase-associated protein 2	PRPSAP2	>sp|O60256|KPRB_HUMAN Phosphoribosyl pyrophosphate synthase-associated protein 2 OS=Homo sapiens GN=PRPSAP2 PE=1 SV=1;>sp|O60256-3|KPRB_HUMAN Isoform 3 of Phosphoribosyl pyrophosphate synthase-associated protein 2 OS=Homo sapiens GN=PRPSAP2;>sp|O60256-2|KP	3	12	12	11	0	1.1389	2.391	NA	1.76495	1.1389	NA	NA	1.56008	1.1389	1.65773	1.78096	1.58458	1.1389	0.824677	1.06552	1.00115	PRPSAP2	1.1389	1.57233	1.65773	1.42324
O60271;O60271-4;O60271-2;O60271-9;O60271-3;O60271-5	O60271;O60271-4;O60271-2;O60271-9;O60271-3;O60271-5	19;18;17;16;14;13	19;18;17;16;14;13	17;16;15;15;12;11	C-Jun-amino-terminal kinase-interacting protein 4	SPAG9	>sp|O60271|JIP4_HUMAN C-Jun-amino-terminal kinase-interacting protein 4 OS=Homo sapiens GN=SPAG9 PE=1 SV=4;>sp|O60271-4|JIP4_HUMAN Isoform 4 of C-Jun-amino-terminal kinase-interacting protein 4 OS=Homo sapiens GN=SPAG9;>sp|O60271-2|JIP4_HUMAN Isoform 2 of	6	19	19	17	0	1.1389	2.09484	1.56559	1.41928	1.1389	1.83472	1.69861	1.49843	1.1389	1.22832	NA	1.18361	1.1389	1.86957	1.98976	1.37481	SPAG9	1.1389	1.39704	1.85214	1.69861
O60282;Q12840;O60282-2	O60282;Q12840;O60282-2	8;6;5	1;0;1	1;0;1	Kinesin heavy chain isoform 5C;Kinesin heavy chain isoform 5A	KIF5C;KIF5A	>sp|O60282|KIF5C_HUMAN Kinesin heavy chain isoform 5C OS=Homo sapiens GN=KIF5C PE=1 SV=1;>sp|Q12840|KIF5A_HUMAN Kinesin heavy chain isoform 5A OS=Homo sapiens GN=KIF5A PE=1 SV=2;>sp|O60282-2|KIF5C_HUMAN Isoform 2 of Kinesin heavy chain isoform 5C OS=Homo s	3	8	1	1	1	1.1389	NA	NA	NA	1.1389	NA	NA	NA	1.1389	NA	NA	NA	1.1389	NA	NA	NA	KIF5C;KIF5A	1.1389	NA	NA	NA
O60287	O60287	15	15	15	Nucleolar pre-ribosomal-associated protein 1	URB1	>sp|O60287|NPA1P_HUMAN Nucleolar pre-ribosomal-associated protein 1 OS=Homo sapiens GN=URB1 PE=1 SV=4	1	15	15	15	0	1.1389	NA	NA	NA	1.1389	NA	1.9215	NA	1.1389	NA	NA	NA	1.1389	3.85067	1.92014	2.49478	URB1	1.1389	2.49478	3.85067	1.92082
O60306	O60306	22	22	22	Intron-binding protein aquarius	AQR	>sp|O60306|AQR_HUMAN Intron-binding protein aquarius OS=Homo sapiens GN=AQR PE=1 SV=4	1	22	22	22	0	1.1389	1.97909	2.39487	1.47829	1.1389	1.79633	2.12023	2.89492	1.1389	1.62593	1.64589	1.74941	1.1389	1.47658	1.95067	1.52374	AQR	1.1389	1.63658	1.71113	2.03545
O60313;O60313-2	O60313;O60313-2	23;23	23;23	23;23	Dynamin-like 120 kDa protein, mitochondrial;Dynamin-like 120 kDa protein, form S1	OPA1	>sp|O60313|OPA1_HUMAN Dynamin-like 120 kDa protein, mitochondrial OS=Homo sapiens GN=OPA1 PE=1 SV=3;>sp|O60313-2|OPA1_HUMAN Isoform 2 of Dynamin-like 120 kDa protein, mitochondrial OS=Homo sapiens GN=OPA1	2	23	23	23	0	1.1389	2.20949	2.66355	1.748	1.1389	1.7672	1.74364	1.58413	1.1389	1.28881	2.09915	1.5374	1.1389	2.81052	1.76854	1.54328	OPA1	1.1389	1.5637	1.98835	1.93385
O60318;O60318-2	O60318;O60318-2	3;2	3;2	3;2	80 kDa MCM3-associated protein	MCM3AP	>sp|O60318|GANP_HUMAN Germinal-center associated nuclear protein OS=Homo sapiens GN=MCM3AP PE=1 SV=2;>sp|O60318-2|GANP_HUMAN Isoform MCM3AP of Germinal-center associated nuclear protein OS=Homo sapiens GN=MCM3AP	2	3	3	3	0	1.1389	NA	NA	NA	1.1389	NA	NA	NA	1.1389	NA	NA	NA	1.1389	NA	NA	NA	MCM3AP	1.1389	NA	NA	NA
O60341;O60341-2	O60341;O60341-2	18;16	18;16	18;16	Lysine-specific histone demethylase 1A	KDM1A	>sp|O60341|KDM1A_HUMAN Lysine-specific histone demethylase 1A OS=Homo sapiens GN=KDM1A PE=1 SV=2;>sp|O60341-2|KDM1A_HUMAN Isoform 2 of Lysine-specific histone demethylase 1A OS=Homo sapiens GN=KDM1A	2	18	18	18	0	1.1389	1.85988	2.77075	1.63411	1.1389	1.6062	1.4919	1.50769	1.1389	1.62077	1.78307	1.45847	1.1389	1.87884	1.69179	1.4664	KDM1A	1.1389	1.48705	1.74033	1.73743
O60344-4;O60344	O60344-4;O60344	4;3	4;3	4;3	Endothelin-converting enzyme 2;Methyltransferase-like region;Endothelin-converting enzyme 2 region	ECE2	>sp|O60344-4|ECE2_HUMAN Isoform D of Endothelin-converting enzyme 2 OS=Homo sapiens GN=ECE2;>sp|O60344|ECE2_HUMAN Endothelin-converting enzyme 2 OS=Homo sapiens GN=ECE2 PE=1 SV=4	2	4	4	4	0	1.1389	NA	NA	NA	1.1389	NA	NA	NA	1.1389	NA	NA	NA	1.1389	NA	NA	NA	ECE2	1.1389	NA	NA	NA
O60427;O60427-2	O60427;O60427-2	2;1	2;1	2;1	Fatty acid desaturase 1	FADS1	>sp|O60427|FADS1_HUMAN Fatty acid desaturase 1 OS=Homo sapiens GN=FADS1 PE=1 SV=3;>sp|O60427-2|FADS1_HUMAN Isoform 2 of Fatty acid desaturase 1 OS=Homo sapiens GN=FADS1	2	2	2	2	0	1.1389	NA	NA	NA	1.1389	NA	NA	NA	1.1389	NA	NA	NA	1.1389	NA	NA	NA	FADS1	1.1389	NA	NA	NA
O60488-2;O60488	O60488-2;O60488	20;20	17;17	17;17	Long-chain-fatty-acid--CoA ligase 4	ACSL4	>sp|O60488-2|ACSL4_HUMAN Isoform Short of Long-chain-fatty-acid--CoA ligase 4 OS=Homo sapiens GN=ACSL4;>sp|O60488|ACSL4_HUMAN Long-chain-fatty-acid--CoA ligase 4 OS=Homo sapiens GN=ACSL4 PE=1 SV=2	2	20	17	17	0	1.1389	2.02426	2.3363	1.46053	1.1389	1.95103	2.15711	1.6946	1.1389	1.94803	2.40612	1.48994	1.1389	2.3946	2.59133	2.04327	ACSL4	1.1389	1.59227	1.98764	2.37121
O60502;O60502-3;O60502-2	O60502;O60502-3;O60502-2	11;9;9	11;9;9	11;9;9	Bifunctional protein NCOAT;Protein O-GlcNAcase;Histone acetyltransferase	MGEA5	>sp|O60502|NCOAT_HUMAN Bifunctional protein NCOAT OS=Homo sapiens GN=MGEA5 PE=1 SV=2;>sp|O60502-3|NCOAT_HUMAN Isoform 3 of Bifunctional protein NCOAT OS=Homo sapiens GN=MGEA5;>sp|O60502-2|NCOAT_HUMAN Isoform 2 of Bifunctional protein NCOAT OS=Homo sapiens	3	11	11	11	0	1.1389	NA	NA	NA	1.1389	NA	NA	NA	1.1389	NA	NA	NA	1.1389	1.24743	1.08214	2.18091	MGEA5	1.1389	2.18091	1.24743	1.08214
O60506;O60506-2	O60506;O60506-2	27;26	20;19	2;2	Heterogeneous nuclear ribonucleoprotein Q	SYNCRIP	>sp|O60506|HNRPQ_HUMAN Heterogeneous nuclear ribonucleoprotein Q OS=Homo sapiens GN=SYNCRIP PE=1 SV=2;>sp|O60506-2|HNRPQ_HUMAN Isoform 2 of Heterogeneous nuclear ribonucleoprotein Q OS=Homo sapiens GN=SYNCRIP	2	27	20	2	0	1.1389	1.83092	2.52612	1.64277	1.1389	1.72931	1.74565	1.66184	1.1389	2.10732	2.07777	1.77013	1.1389	2.06238	2.29381	1.76302	SYNCRIP	1.1389	1.71243	1.94665	2.18579
O60506-3;O60506-4;O60506-5	O60506-3;O60506-4;O60506-5	25;24;18	1;1;1	1;1;1	Heterogeneous nuclear ribonucleoprotein Q	SYNCRIP	>sp|O60506-3|HNRPQ_HUMAN Isoform 3 of Heterogeneous nuclear ribonucleoprotein Q OS=Homo sapiens GN=SYNCRIP;>sp|O60506-4|HNRPQ_HUMAN Isoform 4 of Heterogeneous nuclear ribonucleoprotein Q OS=Homo sapiens GN=SYNCRIP;>sp|O60506-5|HNRPQ_HUMAN Isoform 5 of Hete	3	25	1	1	0.0012158	1.1389	NA	NA	NA	1.1389	NA	NA	NA	1.1389	NA	NA	NA	1.1389	NA	NA	NA	SYNCRIP	1.1389	NA	NA	NA
O60508	O60508	10	10	10	Pre-mRNA-processing factor 17	CDC40	>sp|O60508|PRP17_HUMAN Pre-mRNA-processing factor 17 OS=Homo sapiens GN=CDC40 PE=1 SV=1	1	10	10	10	0	1.1389	NA	NA	NA	1.1389	1.62782	NA	1.38336	1.1389	NA	NA	NA	1.1389	NA	NA	NA	CDC40	1.1389	1.38336	1.62782	NA
O60524-4;O60524-5;O60524-3;O60524;O60524-2	O60524-4;O60524-5;O60524-3;O60524	8;8;8;8;2	8;8;8;8;2	8;8;8;8;2	Nuclear export mediator factor NEMF	NEMF	>sp|O60524-4|NEMF_HUMAN Isoform 4 of Nuclear export mediator factor NEMF OS=Homo sapiens GN=NEMF;>sp|O60524-5|NEMF_HUMAN Isoform 5 of Nuclear export mediator factor NEMF OS=Homo sapiens GN=NEMF;>sp|O60524-3|NEMF_HUMAN Isoform 3 of Nuclear export mediator f	5	8	8	8	0	1.1389	NA	NA	NA	1.1389	1.62371	2.31616	1.38131	1.1389	1.43295	1.57983	1.28592	1.1389	0.515951	NA	0.827425	NEMF	1.1389	1.28592	1.43295	1.948
O60547-2;O60547	O60547-2;O60547	3;3	3;3	3;3	GDP-mannose 4,6 dehydratase	GMDS	>sp|O60547-2|GMDS_HUMAN Isoform 2 of GDP-mannose 4,6 dehydratase OS=Homo sapiens GN=GMDS;>sp|O60547|GMDS_HUMAN GDP-mannose 4,6 dehydratase OS=Homo sapiens GN=GMDS PE=1 SV=1	2	3	3	3	0	1.1389	NA	NA	NA	1.1389	NA	NA	NA	1.1389	NA	NA	NA	1.1389	1.78437	NA	1.46164	GMDS	1.1389	1.46164	1.78437	NA
O60563	O60563	7	7	7	Cyclin-T1	CCNT1	>sp|O60563|CCNT1_HUMAN Cyclin-T1 OS=Homo sapiens GN=CCNT1 PE=1 SV=1	1	7	7	7	0	1.1389	0.846481	1.28862	0.99269	1.1389	NA	1.27747	NA	1.1389	NA	NA	NA	1.1389	2.74975	NA	1.04838	CCNT1	1.1389	1.02054	1.79812	1.28305
O60566;O60566-3;O60566-2	O60566;O60566-3;O60566-2	5;5;3	5;5;3	5;5;3	Mitotic checkpoint serine/threonine-protein kinase BUB1 beta	BUB1B	>sp|O60566|BUB1B_HUMAN Mitotic checkpoint serine/threonine-protein kinase BUB1 beta OS=Homo sapiens GN=BUB1B PE=1 SV=3;>sp|O60566-3|BUB1B_HUMAN Isoform 3 of Mitotic checkpoint serine/threonine-protein kinase BUB1 beta OS=Homo sapiens GN=BUB1B;>sp|O60566-2|	3	5	5	5	0	1.1389	NA	NA	NA	1.1389	NA	NA	NA	1.1389	NA	NA	NA	1.1389	NA	NA	NA	BUB1B	1.1389	NA	NA	NA
O60568	O60568	13	13	13	Procollagen-lysine,2-oxoglutarate 5-dioxygenase 3	PLOD3	>sp|O60568|PLOD3_HUMAN Procollagen-lysine,2-oxoglutarate 5-dioxygenase 3 OS=Homo sapiens GN=PLOD3 PE=1 SV=1	1	13	13	13	0	1.1389	1.78117	1.97398	1.46003	1.1389	NA	NA	NA	1.1389	NA	NA	2.56006	1.1389	1.24457	1.37965	2.39669	PLOD3	1.1389	2.39669	1.51287	1.67681
O60573	O60573	6	6	6	Eukaryotic translation initiation factor 4E type 2	EIF4E2	>sp|O60573|IF4E2_HUMAN Eukaryotic translation initiation factor 4E type 2 OS=Homo sapiens GN=EIF4E2 PE=1 SV=1	1	6	6	6	0	1.1389	NA	NA	NA	1.1389	1.45063	NA	1.14483	1.1389	NA	NA	NA	1.1389	2.12078	NA	1.02837	EIF4E2	1.1389	1.0866	1.78571	NA
O60610-2;O60610-3;O60610	O60610-2;O60610-3;O60610	33;33;33	33;33;33	33;33;33	Protein diaphanous homolog 1	DIAPH1	>sp|O60610-2|DIAP1_HUMAN Isoform 2 of Protein diaphanous homolog 1 OS=Homo sapiens GN=DIAPH1;>sp|O60610-3|DIAP1_HUMAN Isoform 3 of Protein diaphanous homolog 1 OS=Homo sapiens GN=DIAPH1;>sp|O60610|DIAP1_HUMAN Protein diaphanous homolog 1 OS=Homo sapiens GN	3	33	33	33	0	1.1389	1.78696	2.72969	1.70318	1.1389	1.63171	1.80526	1.46868	1.1389	1.69856	1.84536	1.45585	1.1389	1.97442	1.9587	1.72172	DIAPH1	1.1389	1.58593	1.74276	1.90203
O60645-2;O60645-3;O60645	O60645-2;O60645-3;O60645	10;10;10	10;10;10	10;10;10	Exocyst complex component 3	EXOC3	>sp|O60645-2|EXOC3_HUMAN Isoform 2 of Exocyst complex component 3 OS=Homo sapiens GN=EXOC3;>sp|O60645-3|EXOC3_HUMAN Isoform 3 of Exocyst complex component 3 OS=Homo sapiens GN=EXOC3;>sp|O60645|EXOC3_HUMAN Exocyst complex component 3 OS=Homo sapiens GN=EXOC	3	10	10	10	0	1.1389	NA	NA	2.08133	1.1389	NA	NA	NA	1.1389	NA	NA	NA	1.1389	NA	2.0454	NA	EXOC3;EXOC	1.1389	2.08133	NA	2.0454
O60664-4;O60664;O60664-3;O60664-2	O60664-4;O60664;O60664-3;O60664-2	15;15;14;8	15;15;14;8	15;15;14;8	Perilipin-3	PLIN3	>sp|O60664-4|PLIN3_HUMAN Isoform 4 of Perilipin-3 OS=Homo sapiens GN=PLIN3;>sp|O60664|PLIN3_HUMAN Perilipin-3 OS=Homo sapiens GN=PLIN3 PE=1 SV=3;>sp|O60664-3|PLIN3_HUMAN Isoform 3 of Perilipin-3 OS=Homo sapiens GN=PLIN3;>sp|O60664-2|PLIN3_HUMAN Isoform 2 o	4	15	15	15	0	1.1389	1.86545	2.05101	1.0744	1.1389	1.51045	1.48246	1.29883	1.1389	1.50451	1.38551	1.29332	1.1389	1.44707	1.75554	1.30189	PLIN3	1.1389	1.29608	1.50748	1.619
O60678;O60678-2	O60678;O60678-2	3;2	3;2	3;2	Protein arginine N-methyltransferase 3	PRMT3	>sp|O60678|ANM3_HUMAN Protein arginine N-methyltransferase 3 OS=Homo sapiens GN=PRMT3 PE=1 SV=3;>sp|O60678-2|ANM3_HUMAN Isoform 2 of Protein arginine N-methyltransferase 3 OS=Homo sapiens GN=PRMT3	2	3	3	3	0	1.1389	NA	NA	NA	1.1389	NA	NA	NA	1.1389	NA	NA	NA	1.1389	NA	NA	NA	PRMT3	1.1389	NA	NA	NA
O60684;O15131	O60684;O15131	10;7	10;7	4;2	Importin subunit alpha-7;Importin subunit alpha-6	KPNA6;KPNA5	>sp|O60684|IMA7_HUMAN Importin subunit alpha-7 OS=Homo sapiens GN=KPNA6 PE=1 SV=1;>sp|O15131|IMA6_HUMAN Importin subunit alpha-6 OS=Homo sapiens GN=KPNA5 PE=1 SV=2	2	10	10	4	0	1.1389	1.4122	1.90763	1.23301	1.1389	2.32389	2.29017	1.48385	1.1389	1.5261	1.52286	1.52935	1.1389	1.70779	2.3362	1.47077	KPNA6;KPNA5	1.1389	1.47731	1.61695	2.0989
O60711;O60711-2	O60711;O60711-2	6;6	6;6	6;6	Leupaxin	LPXN	>sp|O60711|LPXN_HUMAN Leupaxin OS=Homo sapiens GN=LPXN PE=1 SV=1;>sp|O60711-2|LPXN_HUMAN Isoform 2 of Leupaxin OS=Homo sapiens GN=LPXN	2	6	6	6	0	1.1389	1.83586	1.72548	1.4726	1.1389	NA	NA	NA	1.1389	NA	NA	1.50092	1.1389	3.13984	4.68563	1.59406	LPXN	1.1389	1.50092	2.48785	3.20556
O60762	O60762	8	8	8	Dolichol-phosphate mannosyltransferase	DPM1	>sp|O60762|DPM1_HUMAN Dolichol-phosphate mannosyltransferase OS=Homo sapiens GN=DPM1 PE=1 SV=1	1	8	8	8	0	1.1389	1.79548	2.68166	1.50189	1.1389	1.60006	1.5068	1.32806	1.1389	1.7158	1.86967	1.48929	1.1389	1.92735	1.64501	1.73375	DPM1	1.1389	1.49559	1.75564	1.75734
O60826	O60826	10	10	10	Coiled-coil domain-containing protein 22	CCDC22	>sp|O60826|CCD22_HUMAN Coiled-coil domain-containing protein 22 OS=Homo sapiens GN=CCDC22 PE=1 SV=1	1	10	10	10	0	1.1389	3.30587	NA	1.69381	1.1389	NA	NA	NA	1.1389	NA	NA	NA	1.1389	1.83594	1.63738	2.0345	CCDC22	1.1389	1.86416	2.57091	1.63738
O60828-5;O60828-4;O60828-2;O60828;O60828-10;O60828-9;O60828-8;O60828-7;O60828-6;O60828-3	O60828-5;O60828-4;O60828-2;O60828	5;5;5;5;2;2;2;2;2;2	5;5;5;5;2;2;2;2;2;2	5;5;5;5;2;2;2;2;2;2	Polyglutamine-binding protein 1	PQBP1	>sp|O60828-5|PQBP1_HUMAN Isoform 5 of Polyglutamine-binding protein 1 OS=Homo sapiens GN=PQBP1;>sp|O60828-4|PQBP1_HUMAN Isoform 4 of Polyglutamine-binding protein 1 OS=Homo sapiens GN=PQBP1;>sp|O60828-2|PQBP1_HUMAN Isoform 2 of Polyglutamine-binding protei	10	5	5	5	0	1.1389	1.65512	1.68591	1.39701	1.1389	NA	NA	1.33285	1.1389	NA	NA	1.43103	1.1389	NA	NA	1.33245	PQBP1	1.1389	1.36493	1.65512	1.68591
O60832;O60832-2	O60832;O60832-2	21;16	21;16	21;16	H/ACA ribonucleoprotein complex subunit 4	DKC1	>sp|O60832|DKC1_HUMAN H/ACA ribonucleoprotein complex subunit 4 OS=Homo sapiens GN=DKC1 PE=1 SV=3;>sp|O60832-2|DKC1_HUMAN Isoform 3 of H/ACA ribonucleoprotein complex subunit 4 OS=Homo sapiens GN=DKC1	2	21	21	21	0	1.1389	1.90778	2.57609	1.55206	1.1389	1.64328	1.55533	1.3865	1.1389	1.75236	1.65146	1.391	1.1389	2.84256	2.35772	2.13874	DKC1	1.1389	1.47153	1.83007	2.00459
O60841	O60841	32	32	32	Eukaryotic translation initiation factor 5B	EIF5B	>sp|O60841|IF2P_HUMAN Eukaryotic translation initiation factor 5B OS=Homo sapiens GN=EIF5B PE=1 SV=4	1	32	32	32	0	1.1389	1.67904	2.29398	1.47442	1.1389	1.50833	1.90681	1.48797	1.1389	1.52804	1.86759	1.35528	1.1389	2.10007	1.81573	1.64388	EIF5B	1.1389	1.48119	1.60354	1.8872
O60869-2;O60869	O60869-2;O60869	9;9	9;9	9;9	Endothelial differentiation-related factor 1	EDF1	>sp|O60869-2|EDF1_HUMAN Isoform 2 of Endothelial differentiation-related factor 1 OS=Homo sapiens GN=EDF1;>sp|O60869|EDF1_HUMAN Endothelial differentiation-related factor 1 OS=Homo sapiens GN=EDF1 PE=1 SV=1	2	9	9	9	0	1.1389	NA	0.929243	NA	1.1389	1.70774	1.90224	1.52406	1.1389	1.91568	1.8005	1.37807	1.1389	2.55928	2.07947	1.97563	EDF1	1.1389	1.52406	1.91568	1.85137
O60870	O60870	2	2	2	DNA/RNA-binding protein KIN17	KIN	>sp|O60870|KIN17_HUMAN DNA/RNA-binding protein KIN17 OS=Homo sapiens GN=KIN PE=1 SV=2	1	2	2	2	0	1.1389	NA	NA	NA	1.1389	NA	NA	NA	1.1389	NA	NA	NA	1.1389	NA	NA	NA	KIN	1.1389	NA	NA	NA
O60879-2;O60879-3;O60879	O60879-2;O60879-3;O60879	15;15;15	15;15;15	15;15;15	Protein diaphanous homolog 2	DIAPH2	>sp|O60879-2|DIAP2_HUMAN Isoform 2 of Protein diaphanous homolog 2 OS=Homo sapiens GN=DIAPH2;>sp|O60879-3|DIAP2_HUMAN Isoform 3 of Protein diaphanous homolog 2 OS=Homo sapiens GN=DIAPH2;>sp|O60879|DIAP2_HUMAN Protein diaphanous homolog 2 OS=Homo sapiens GN	3	15	15	15	0	1.1389	2.55458	1.0685	1.84674	1.1389	NA	NA	NA	1.1389	NA	1.47136	NA	1.1389	1.29481	NA	0.810493	DIAPH2	1.1389	1.32862	1.92469	1.26993
O60884	O60884	8	8	8	DnaJ homolog subfamily A member 2	DNAJA2	>sp|O60884|DNJA2_HUMAN DnaJ homolog subfamily A member 2 OS=Homo sapiens GN=DNAJA2 PE=1 SV=1	1	8	8	8	0	1.1389	1.83705	2.28994	1.75321	1.1389	NA	NA	NA	1.1389	1.99896	1.96088	1.56893	1.1389	0.971583	0.831886	1.05524	DNAJA2	1.1389	1.56893	1.83705	1.96088
O60885;O60885-2;O60885-3	O60885;O60885-2;O60885-3	20;14;14	20;14;14	14;8;8	Bromodomain-containing protein 4	BRD4	>sp|O60885|BRD4_HUMAN Bromodomain-containing protein 4 OS=Homo sapiens GN=BRD4 PE=1 SV=2;>sp|O60885-2|BRD4_HUMAN Isoform C of Bromodomain-containing protein 4 OS=Homo sapiens GN=BRD4;>sp|O60885-3|BRD4_HUMAN Isoform B of Bromodomain-containing protein 4 OS=	3	20	20	14	0	1.1389	2.07496	2.54491	1.90639	1.1389	1.90262	1.77807	1.42804	1.1389	1.73008	1.53196	1.37669	1.1389	1.76539	2.3534	1.41142	BRD4	1.1389	1.41973	1.834	2.06574
O60925	O60925	5	5	5	Prefoldin subunit 1	PFDN1	>sp|O60925|PFD1_HUMAN Prefoldin subunit 1 OS=Homo sapiens GN=PFDN1 PE=1 SV=2	1	5	5	5	0	1.1389	NA	NA	NA	1.1389	NA	1.71907	NA	1.1389	1.97314	NA	1.55602	1.1389	2.0888	1.58531	1.72328	PFDN1	1.1389	1.63965	2.03097	1.65219
O60934	O60934	11	11	11	Nibrin	NBN	>sp|O60934|NBN_HUMAN Nibrin OS=Homo sapiens GN=NBN PE=1 SV=1	1	11	11	11	0	1.1389	NA	NA	NA	1.1389	1.77173	2.05853	1.45531	1.1389	1.25663	NA	1.11178	1.1389	NA	NA	NA	NBN	1.1389	1.28355	1.51418	2.05853
O75027;O75027-2	O75027;O75027-2	6;6	6;6	6;6	ATP-binding cassette sub-family B member 7, mitochondrial	ABCB7	>sp|O75027|ABCB7_HUMAN ATP-binding cassette sub-family B member 7, mitochondrial OS=Homo sapiens GN=ABCB7 PE=1 SV=2;>sp|O75027-2|ABCB7_HUMAN Isoform 2 of ATP-binding cassette sub-family B member 7, mitochondrial OS=Homo sapiens GN=ABCB7	2	6	6	6	0	1.1389	1.58452	NA	1.70678	1.1389	1.85644	NA	1.49767	1.1389	NA	NA	NA	1.1389	NA	NA	1.89147	ABCB7	1.1389	1.70678	1.72048	NA
O75113	O75113	2	2	2	NEDD4-binding protein 1	N4BP1	>sp|O75113|N4BP1_HUMAN NEDD4-binding protein 1 OS=Homo sapiens GN=N4BP1 PE=1 SV=4	1	2	2	2	0	1.1389	NA	NA	NA	1.1389	NA	NA	NA	1.1389	NA	NA	NA	1.1389	NA	NA	NA	N4BP1	1.1389	NA	NA	NA
O75122;O75122-2	O75122	18;4	15;4	15;4	CLIP-associating protein 2	CLASP2	>sp|O75122|CLAP2_HUMAN CLIP-associating protein 2 OS=Homo sapiens GN=CLASP2 PE=1 SV=2	2	18	15	15	0	1.1389	NA	NA	NA	1.1389	1.80013	1.5959	1.46952	1.1389	1.67549	1.76839	1.40719	1.1389	NA	NA	0.365522	CLASP2	1.1389	1.40719	1.73781	1.68214
O75146	O75146	2	1	1	Huntingtin-interacting protein 1-related protein	HIP1R	>sp|O75146|HIP1R_HUMAN Huntingtin-interacting protein 1-related protein OS=Homo sapiens GN=HIP1R PE=1 SV=2	1	2	1	1	0.0058241	1.1389	NA	NA	NA	1.1389	NA	NA	NA	1.1389	NA	NA	NA	1.1389	NA	NA	NA	HIP1R	1.1389	NA	NA	NA
O75150;O75150-4;O75150-3	O75150;O75150-4;O75150-3	17;15;14	17;15;14	15;13;12	E3 ubiquitin-protein ligase BRE1B	RNF40	>sp|O75150|BRE1B_HUMAN E3 ubiquitin-protein ligase BRE1B OS=Homo sapiens GN=RNF40 PE=1 SV=4;>sp|O75150-4|BRE1B_HUMAN Isoform 4 of E3 ubiquitin-protein ligase BRE1B OS=Homo sapiens GN=RNF40;>sp|O75150-3|BRE1B_HUMAN Isoform 3 of E3 ubiquitin-protein ligase B	3	17	17	15	0	1.1389	NA	1.61418	NA	1.1389	1.33736	1.51411	1.4562	1.1389	1.43089	0.568767	1.00615	1.1389	2.15056	2.29229	1.59906	RNF40	1.1389	1.4562	1.43089	1.56414
O75153	O75153	22	22	22	Clustered mitochondria protein homolog	CLUH	>sp|O75153|CLU_HUMAN Clustered mitochondria protein homolog OS=Homo sapiens GN=CLUH PE=1 SV=2	1	22	22	22	0	1.1389	1.72193	2.45881	1.56963	1.1389	1.996	2.13083	1.55215	1.1389	1.88909	2.09617	1.6532	1.1389	1.70388	1.4627	1.53415	CLUH	1.1389	1.56089	1.80551	2.1135
O75164	O75164	2	2	2	Lysine-specific demethylase 4A	KDM4A	>sp|O75164|KDM4A_HUMAN Lysine-specific demethylase 4A OS=Homo sapiens GN=KDM4A PE=1 SV=2	1	2	2	2	0.0041642	1.1389	NA	NA	NA	1.1389	NA	NA	NA	1.1389	NA	NA	NA	1.1389	NA	NA	NA	KDM4A	1.1389	NA	NA	NA
O75165	O75165	13	13	13	DnaJ homolog subfamily C member 13	DNAJC13	>sp|O75165|DJC13_HUMAN DnaJ homolog subfamily C member 13 OS=Homo sapiens GN=DNAJC13 PE=1 SV=5	1	13	13	13	0	1.1389	NA	NA	NA	1.1389	NA	NA	1.49511	1.1389	NA	NA	1.48937	1.1389	1.35819	NA	1.24854	DNAJC13	1.1389	1.48937	1.35819	NA
O75175;O75175-2;O75175-3	O75175;O75175-2;O75175-3	5;4;3	5;4;3	5;4;3	CCR4-NOT transcription complex subunit 3	CNOT3	>sp|O75175|CNOT3_HUMAN CCR4-NOT transcription complex subunit 3 OS=Homo sapiens GN=CNOT3 PE=1 SV=1;>sp|O75175-2|CNOT3_HUMAN Isoform 2 of CCR4-NOT transcription complex subunit 3 OS=Homo sapiens GN=CNOT3;>sp|O75175-3|CNOT3_HUMAN Isoform 3 of CCR4-NOT transc	3	5	5	5	0	1.1389	NA	NA	NA	1.1389	NA	NA	1.29051	1.1389	NA	NA	NA	1.1389	NA	NA	NA	CNOT3	1.1389	1.29051	NA	NA
O75179-6;O75179-2;O75179;O75179-5;O75179-3;O75179-4	O75179-6;O75179-2;O75179	12;12;12;5;5;5	3;3;3;1;1;1	3;3;3;1;1;1	Ankyrin repeat domain-containing protein 17	ANKRD17	>sp|O75179-6|ANR17_HUMAN Isoform 6 of Ankyrin repeat domain-containing protein 17 OS=Homo sapiens GN=ANKRD17;>sp|O75179-2|ANR17_HUMAN Isoform 2 of Ankyrin repeat domain-containing protein 17 OS=Homo sapiens GN=ANKRD17;>sp|O75179|ANR17_HUMAN Ankyrin repeat	6	12	3	3	0	1.1389	NA	NA	NA	1.1389	NA	NA	NA	1.1389	NA	NA	NA	1.1389	NA	NA	NA	ANKRD17	1.1389	NA	NA	NA
O75190;O75190-3;O75190-2;Q8WWF6;Q8NHS0;P25686-2;Q7Z6W7;P25686	O75190;O75190-3;O75190-2	8;7;5;2;1;1;1;1	8;7;5;2;1;1;1;1	8;7;5;2;1;1;1;1	DnaJ homolog subfamily B member 6	DNAJB6	>sp|O75190|DNJB6_HUMAN DnaJ homolog subfamily B member 6 OS=Homo sapiens GN=DNAJB6 PE=1 SV=2;>sp|O75190-3|DNJB6_HUMAN Isoform C of DnaJ homolog subfamily B member 6 OS=Homo sapiens GN=DNAJB6;>sp|O75190-2|DNJB6_HUMAN Isoform B of DnaJ homolog subfamily B me	8	8	8	8	0	1.1389	1.25066	NA	1.51612	1.1389	1.82941	2.08332	1.49311	1.1389	1.46668	1.52579	1.23627	1.1389	NA	NA	3.05921	DNAJB6	1.1389	1.50462	1.46668	1.80455
O75208-2;O75208	O75208-2;O75208	2;2	2;2	2;2	Ubiquinone biosynthesis protein COQ9, mitochondrial	COQ9	>sp|O75208-2|COQ9_HUMAN Isoform 2 of Ubiquinone biosynthesis protein COQ9, mitochondrial OS=Homo sapiens GN=COQ9;>sp|O75208|COQ9_HUMAN Ubiquinone biosynthesis protein COQ9, mitochondrial OS=Homo sapiens GN=COQ9 PE=1 SV=1	2	2	2	2	0	1.1389	NA	NA	NA	1.1389	NA	NA	NA	1.1389	NA	NA	NA	1.1389	NA	NA	NA	COQ9	1.1389	NA	NA	NA
O75223;O75223-3;O75223-2;O75223-4	O75223;O75223-3	6;4;1;1	6;4;1;1	6;4;1;1	Gamma-glutamylcyclotransferase	GGCT	>sp|O75223|GGCT_HUMAN Gamma-glutamylcyclotransferase OS=Homo sapiens GN=GGCT PE=1 SV=1;>sp|O75223-3|GGCT_HUMAN Isoform 3 of Gamma-glutamylcyclotransferase OS=Homo sapiens GN=GGCT	4	6	6	6	0	1.1389	NA	NA	NA	1.1389	1.3923	NA	1.2726	1.1389	1.5374	NA	1.42805	1.1389	NA	NA	NA	GGCT	1.1389	1.35033	1.46485	NA
O75251	O75251	4	4	4	NADH dehydrogenase [ubiquinone] iron-sulfur protein 7, mitochondrial	NDUFS7	>sp|O75251|NDUS7_HUMAN NADH dehydrogenase [ubiquinone] iron-sulfur protein 7, mitochondrial OS=Homo sapiens GN=NDUFS7 PE=1 SV=3	1	4	4	4	0	1.1389	NA	NA	NA	1.1389	1.44334	NA	1.29494	1.1389	NA	NA	NA	1.1389	NA	NA	3.6645	NDUFS7	1.1389	2.47972	1.44334	NA
O75306-2;O75306	O75306-2;O75306	8;8	8;8	8;8	NADH dehydrogenase [ubiquinone] iron-sulfur protein 2, mitochondrial	NDUFS2	>sp|O75306-2|NDUS2_HUMAN Isoform 2 of NADH dehydrogenase [ubiquinone] iron-sulfur protein 2, mitochondrial OS=Homo sapiens GN=NDUFS2;>sp|O75306|NDUS2_HUMAN NADH dehydrogenase [ubiquinone] iron-sulfur protein 2, mitochondrial OS=Homo sapiens GN=NDUFS2 PE=1	2	8	8	8	0	1.1389	1.54761	2.17047	1.34326	1.1389	2.03327	2.0667	1.58608	1.1389	2.23727	1.911	1.55259	1.1389	1.17667	1.09079	1.06471	NDUFS2	1.1389	1.44792	1.79044	1.98885
O75319	O75319	3	3	3	RNA/RNP complex-1-interacting phosphatase	DUSP11	>sp|O75319|DUS11_HUMAN RNA/RNP complex-1-interacting phosphatase OS=Homo sapiens GN=DUSP11 PE=1 SV=1	1	3	3	3	0	1.1389	NA	NA	NA	1.1389	NA	NA	NA	1.1389	NA	NA	NA	1.1389	NA	NA	3.63612	DUSP11	1.1389	3.63612	NA	NA
O75323;O75323-2	O75323	4;1	4;1	4;1	Protein NipSnap homolog 2	GBAS	>sp|O75323|NIPS2_HUMAN Protein NipSnap homolog 2 OS=Homo sapiens GN=GBAS PE=1 SV=1	2	4	4	4	0	1.1389	1.75131	2.21442	1.28821	1.1389	NA	NA	1.75451	1.1389	NA	NA	1.48586	1.1389	NA	1.30078	NA	GBAS	1.1389	1.48586	1.75131	1.7576
O75330-2;O75330;O75330-3;O75330-4	O75330-2;O75330;O75330-3;O75330-4	12;12;12;10	12;12;12;10	12;12;12;10	Hyaluronan mediated motility receptor	HMMR	>sp|O75330-2|HMMR_HUMAN Isoform 2 of Hyaluronan mediated motility receptor OS=Homo sapiens GN=HMMR;>sp|O75330|HMMR_HUMAN Hyaluronan mediated motility receptor OS=Homo sapiens GN=HMMR PE=1 SV=2;>sp|O75330-3|HMMR_HUMAN Isoform 3 of Hyaluronan mediated motili	4	12	12	12	0	1.1389	NA	5.06776	NA	1.1389	NA	3.349	NA	1.1389	NA	NA	NA	1.1389	NA	NA	NA	HMMR	1.1389	NA	NA	4.20838
O75340;O75340-2;O75340-3	O75340;O75340-2	8;7;1	8;7;1	8;7;1	Programmed cell death protein 6	PDCD6	>sp|O75340|PDCD6_HUMAN Programmed cell death protein 6 OS=Homo sapiens GN=PDCD6 PE=1 SV=1;>sp|O75340-2|PDCD6_HUMAN Isoform 2 of Programmed cell death protein 6 OS=Homo sapiens GN=PDCD6	3	8	8	8	0	1.1389	3.15739	4.6913	1.62348	1.1389	1.12431	NA	1.13161	1.1389	NA	NA	NA	1.1389	1.25859	1.05378	1.01754	PDCD6	1.1389	1.13161	1.25859	2.87254
O75352	O75352	4	4	4	Mannose-P-dolichol utilization defect 1 protein	MPDU1	>sp|O75352|MPU1_HUMAN Mannose-P-dolichol utilization defect 1 protein OS=Homo sapiens GN=MPDU1 PE=1 SV=2	1	4	4	4	0	1.1389	NA	NA	NA	1.1389	NA	NA	NA	1.1389	NA	NA	NA	1.1389	NA	NA	1.85225	MPDU1	1.1389	1.85225	NA	NA
O75367-2;O75367-3;O75367;Q9P0M6	O75367-2;O75367-3;O75367	15;14;14;2	15;14;14;2	15;14;14;2	Core histone macro-H2A.1	H2AFY	>sp|O75367-2|H2AY_HUMAN Isoform 1 of Core histone macro-H2A.1 OS=Homo sapiens GN=H2AFY;>sp|O75367-3|H2AY_HUMAN Isoform 3 of Core histone macro-H2A.1 OS=Homo sapiens GN=H2AFY;>sp|O75367|H2AY_HUMAN Core histone macro-H2A.1 OS=Homo sapiens GN=H2AFY PE=1 SV=4	4	15	15	15	0	1.1389	1.80077	2.36494	1.63259	1.1389	1.66903	1.68485	1.43454	1.1389	1.71152	1.7755	1.39572	1.1389	1.87128	1.92203	1.62867	H2AFY	1.1389	1.5316	1.75615	1.84877
O75369-2;O75369-9;O75369;O75369-8;O75369-6;O75369-3;O75369-7;O75369-5;O75369-4	O75369-2;O75369-9;O75369;O75369-8;O75369-6;O75369-3;O75369-7;O75369-5;O75369-4	69;69;69;69;66;66;64;54;54	65;65;65;65;62;62;64;50;50	63;63;63;63;60;60;62;49;49	Filamin-B	FLNB	>sp|O75369-2|FLNB_HUMAN Isoform 2 of Filamin-B OS=Homo sapiens GN=FLNB;>sp|O75369-9|FLNB_HUMAN Isoform 9 of Filamin-B OS=Homo sapiens GN=FLNB;>sp|O75369|FLNB_HUMAN Filamin-B OS=Homo sapiens GN=FLNB PE=1 SV=2;>sp|O75369-8|FLNB_HUMAN Isoform 8 of Filamin-B O	9	69	65	63	0	1.1389	1.93209	2.769	1.7754	1.1389	1.66852	1.83913	1.57133	1.1389	1.69872	1.76134	1.48094	1.1389	1.99535	2.6808	2.0355	FLNB	1.1389	1.67337	1.8154	2.25996
O75376;O75376-2;O75376-3	O75376;O75376-2	17;16;4	17;16;4	17;16;4	Nuclear receptor corepressor 1	NCOR1	>sp|O75376|NCOR1_HUMAN Nuclear receptor corepressor 1 OS=Homo sapiens GN=NCOR1 PE=1 SV=2;>sp|O75376-2|NCOR1_HUMAN Isoform 2 of Nuclear receptor corepressor 1 OS=Homo sapiens GN=NCOR1	3	17	17	17	0	1.1389	NA	NA	NA	1.1389	1.81182	1.09727	1.47536	1.1389	1.76354	NA	1.17305	1.1389	1.87186	NA	1.50538	NCOR1	1.1389	1.47536	1.81182	1.09727
O75380	O75380	2	2	2	NADH dehydrogenase [ubiquinone] iron-sulfur protein 6, mitochondrial	NDUFS6	>sp|O75380|NDUS6_HUMAN NADH dehydrogenase [ubiquinone] iron-sulfur protein 6, mitochondrial OS=Homo sapiens GN=NDUFS6 PE=1 SV=1	1	2	2	2	0	1.1389	NA	NA	NA	1.1389	NA	NA	NA	1.1389	NA	NA	NA	1.1389	NA	NA	NA	NDUFS6	1.1389	NA	NA	NA
O75381-2;O75381	O75381-2;O75381	8;8	8;8	8;8	Peroxisomal membrane protein PEX14	PEX14	>sp|O75381-2|PEX14_HUMAN Isoform 2 of Peroxisomal membrane protein PEX14 OS=Homo sapiens GN=PEX14;>sp|O75381|PEX14_HUMAN Peroxisomal membrane protein PEX14 OS=Homo sapiens GN=PEX14 PE=1 SV=1	2	8	8	8	0	1.1389	NA	NA	NA	1.1389	2.07531	1.07221	1.6071	1.1389	NA	NA	NA	1.1389	1.46469	NA	1.41107	PEX14	1.1389	1.50909	1.77	1.07221
O75390	O75390	15	15	15	Citrate synthase, mitochondrial	CS	>sp|O75390|CISY_HUMAN Citrate synthase, mitochondrial OS=Homo sapiens GN=CS PE=1 SV=2	1	15	15	15	0	1.1389	1.83773	2.44047	1.53825	1.1389	1.74545	1.77489	1.48615	1.1389	1.84748	1.84044	1.52309	1.1389	1.79547	1.74279	1.51817	CS	1.1389	1.52063	1.8166	1.80767
O75400-2;O75400	O75400-2;O75400	15;15	15;15	1;1	Pre-mRNA-processing factor 40 homolog A	PRPF40A	>sp|O75400-2|PR40A_HUMAN Isoform 2 of Pre-mRNA-processing factor 40 homolog A OS=Homo sapiens GN=PRPF40A;>sp|O75400|PR40A_HUMAN Pre-mRNA-processing factor 40 homolog A OS=Homo sapiens GN=PRPF40A PE=1 SV=2	2	15	15	1	0	1.1389	1.77816	2.34603	1.60859	1.1389	1.8779	1.93229	1.52721	1.1389	1.88446	1.93641	1.57129	1.1389	1.49044	3.44169	1.54048	PRPF40A	1.1389	1.55588	1.82803	2.14122
O75400-3;Q6NWY9-2;Q6NWY9-3;Q6NWY9	O75400-3	15;1;1;1	1;0;0;0	1;0;0;0	Pre-mRNA-processing factor 40 homolog A	PRPF40A	>sp|O75400-3|PR40A_HUMAN Isoform 3 of Pre-mRNA-processing factor 40 homolog A OS=Homo sapiens GN=PRPF40A	4	15	1	1	0.0098758	1.1389	NA	NA	NA	1.1389	NA	NA	NA	1.1389	NA	NA	NA	1.1389	NA	NA	NA	PRPF40A	1.1389	NA	NA	NA
O75427	O75427	13	13	13	Leucine-rich repeat and calponin homology domain-containing protein 4	LRCH4	>sp|O75427|LRCH4_HUMAN Leucine-rich repeat and calponin homology domain-containing protein 4 OS=Homo sapiens GN=LRCH4 PE=1 SV=2	1	13	13	13	0	1.1389	1.47753	1.60356	1.3515	1.1389	NA	NA	1.73435	1.1389	1.22721	NA	1.05074	1.1389	31.5885	1.19481	1.00811	LRCH4	1.1389	1.20112	1.47753	1.39919
O75431	O75431	7	7	7	Metaxin-2	MTX2	>sp|O75431|MTX2_HUMAN Metaxin-2 OS=Homo sapiens GN=MTX2 PE=1 SV=1	1	7	7	7	0	1.1389	1.97254	2.04004	1.4681	1.1389	NA	NA	2.16636	1.1389	NA	NA	1.25517	1.1389	NA	NA	1.55322	MTX2	1.1389	1.51066	1.97254	2.04004
O75438;O75438-2	O75438;O75438-2	2;1	2;1	2;1	NADH dehydrogenase [ubiquinone] 1 beta subcomplex subunit 1	NDUFB1	>sp|O75438|NDUB1_HUMAN NADH dehydrogenase [ubiquinone] 1 beta subcomplex subunit 1 OS=Homo sapiens GN=NDUFB1 PE=1 SV=1;>sp|O75438-2|NDUB1_HUMAN Isoform 2 of NADH dehydrogenase [ubiquinone] 1 beta subcomplex subunit 1 OS=Homo sapiens GN=NDUFB1	2	2	2	2	0	1.1389	NA	NA	NA	1.1389	NA	NA	NA	1.1389	NA	NA	NA	1.1389	2.48339	NA	1.81115	NDUFB1	1.1389	1.81115	2.48339	NA
O75439	O75439	11	11	11	Mitochondrial-processing peptidase subunit beta	PMPCB	>sp|O75439|MPPB_HUMAN Mitochondrial-processing peptidase subunit beta OS=Homo sapiens GN=PMPCB PE=1 SV=2	1	11	11	11	0	1.1389	1.94089	2.63644	1.58329	1.1389	1.65496	1.83129	1.47504	1.1389	1.74408	1.83517	1.47826	1.1389	2.53785	2.16268	1.7846	PMPCB	1.1389	1.53077	1.84248	1.99892
O75448-2;O75448	O75448-2;O75448	3;3	3;3	3;3	Mediator of RNA polymerase II transcription subunit 24	MED24	>sp|O75448-2|MED24_HUMAN Isoform 2 of Mediator of RNA polymerase II transcription subunit 24 OS=Homo sapiens GN=MED24;>sp|O75448|MED24_HUMAN Mediator of RNA polymerase II transcription subunit 24 OS=Homo sapiens GN=MED24 PE=1 SV=1	2	3	3	3	0	1.1389	NA	NA	NA	1.1389	NA	NA	NA	1.1389	NA	NA	NA	1.1389	NA	NA	NA	MED24	1.1389	NA	NA	NA
O75449;O75449-2	O75449;O75449-2	4;2	4;2	4;2	Katanin p60 ATPase-containing subunit A1	KATNA1	>sp|O75449|KTNA1_HUMAN Katanin p60 ATPase-containing subunit A1 OS=Homo sapiens GN=KATNA1 PE=1 SV=1;>sp|O75449-2|KTNA1_HUMAN Isoform 2 of Katanin p60 ATPase-containing subunit A1 OS=Homo sapiens GN=KATNA1	2	4	4	4	0	1.1389	NA	NA	NA	1.1389	NA	2.59973	NA	1.1389	1.27279	NA	1.20585	1.1389	NA	NA	NA	KATNA1	1.1389	1.20585	1.27279	2.59973
O75475;O75475-3;O75475-2	O75475;O75475-3;O75475-2	23;15;15	23;15;15	22;14;14	PC4 and SFRS1-interacting protein	PSIP1	>sp|O75475|PSIP1_HUMAN PC4 and SFRS1-interacting protein OS=Homo sapiens GN=PSIP1 PE=1 SV=1;>sp|O75475-3|PSIP1_HUMAN Isoform 3 of PC4 and SFRS1-interacting protein OS=Homo sapiens GN=PSIP1;>sp|O75475-2|PSIP1_HUMAN Isoform 2 of PC4 and SFRS1-interacting pro	3	23	23	22	0	1.1389	1.99221	2.20643	1.61359	1.1389	1.70587	1.79275	1.52287	1.1389	1.81135	1.6446	1.41598	1.1389	2.31078	2.21635	1.91228	PSIP1	1.1389	1.56823	1.90178	1.99959
O75477;O94905-2;O94905-3	O75477	7;1;1	5;0;0	5;0;0	Erlin-1	ERLIN1	>sp|O75477|ERLN1_HUMAN Erlin-1 OS=Homo sapiens GN=ERLIN1 PE=1 SV=1	3	7	5	5	0	1.1389	2.29353	NA	1.47389	1.1389	1.61942	1.65855	1.41738	1.1389	2.01455	NA	1.57672	1.1389	1.44504	1.45554	1.6215	ERLIN1	1.1389	1.52531	1.81698	1.55704
O75489	O75489	8	8	8	NADH dehydrogenase [ubiquinone] iron-sulfur protein 3, mitochondrial	NDUFS3	>sp|O75489|NDUS3_HUMAN NADH dehydrogenase [ubiquinone] iron-sulfur protein 3, mitochondrial OS=Homo sapiens GN=NDUFS3 PE=1 SV=1	1	8	8	8	0	1.1389	1.73163	2.28483	1.48171	1.1389	NA	NA	NA	1.1389	1.39319	1.91175	1.52986	1.1389	1.8616	1.30176	1.6902	NDUFS3	1.1389	1.52986	1.73163	1.91175
O75521-2;O75521	O75521-2;O75521	10;10	10;10	10;10	Enoyl-CoA delta isomerase 2, mitochondrial	ECI2	>sp|O75521-2|ECI2_HUMAN Isoform 2 of Enoyl-CoA delta isomerase 2, mitochondrial OS=Homo sapiens GN=ECI2;>sp|O75521|ECI2_HUMAN Enoyl-CoA delta isomerase 2, mitochondrial OS=Homo sapiens GN=ECI2 PE=1 SV=4	2	10	10	10	0	1.1389	NA	2.00621	NA	1.1389	NA	1.89565	NA	1.1389	1.78923	1.76475	1.14904	1.1389	2.1269	2.53525	2.0766	ECI2	1.1389	1.61282	1.95806	1.95093
O75530-3;O75530;O75530-2	O75530-3;O75530;O75530-2	9;9;9	9;9;9	9;9;9	Polycomb protein EED	EED	>sp|O75530-3|EED_HUMAN Isoform 3 of Polycomb protein EED OS=Homo sapiens GN=EED;>sp|O75530|EED_HUMAN Polycomb protein EED OS=Homo sapiens GN=EED PE=1 SV=2;>sp|O75530-2|EED_HUMAN Isoform 2 of Polycomb protein EED OS=Homo sapiens GN=EED	3	9	9	9	0	1.1389	1.31103	3.14418	1.22497	1.1389	1.29374	1.61368	1.21632	1.1389	NA	NA	NA	1.1389	0.951742	1.17441	1.20724	EED	1.1389	1.21632	1.29374	1.61368
O75531	O75531	5	5	5	Barrier-to-autointegration factor;Barrier-to-autointegration factor, N-terminally processed	BANF1	>sp|O75531|BAF_HUMAN Barrier-to-autointegration factor OS=Homo sapiens GN=BANF1 PE=1 SV=1	1	5	5	5	0	1.1389	1.78803	1.91143	1.53529	1.1389	NA	1.44383	NA	1.1389	NA	1.5507	NA	1.1389	2.27504	1.75769	1.72619	BANF1	1.1389	1.63074	2.03153	1.6542
O75534;O75534-2;O75534-3	O75534;O75534-2;O75534-3	31;30;30	31;30;30	31;30;30	Cold shock domain-containing protein E1	CSDE1	>sp|O75534|CSDE1_HUMAN Cold shock domain-containing protein E1 OS=Homo sapiens GN=CSDE1 PE=1 SV=2;>sp|O75534-2|CSDE1_HUMAN Isoform Short of Cold shock domain-containing protein E1 OS=Homo sapiens GN=CSDE1;>sp|O75534-3|CSDE1_HUMAN Isoform 3 of Cold shock do	3	31	31	31	0	1.1389	1.77827	2.65323	1.50912	1.1389	1.65012	1.87259	1.37489	1.1389	1.57955	1.8329	1.50181	1.1389	1.78227	1.9195	1.79356	CSDE1	1.1389	1.50546	1.7142	1.89604
O75569-3;O75569-2;O75569	O75569-3;O75569-2;O75569	7;7;7	7;7;7	7;7;7	Interferon-inducible double stranded RNA-dependent protein kinase activator A	PRKRA	>sp|O75569-3|PRKRA_HUMAN Isoform 3 of Interferon-inducible double-stranded RNA-dependent protein kinase activator A OS=Homo sapiens GN=PRKRA;>sp|O75569-2|PRKRA_HUMAN Isoform 2 of Interferon-inducible double-stranded RNA-dependent protein kinase activator A	3	7	7	7	0	1.1389	1.45214	2.70069	1.02659	1.1389	1.60792	1.77379	1.21182	1.1389	1.55341	2.21371	1.70201	1.1389	1.84417	1.70245	1.41695	PRKRA	1.1389	1.31439	1.58067	1.99375
O75592-2;O75592	O75592-2;O75592	54;54	54;54	54;54	Probable E3 ubiquitin-protein ligase MYCBP2	MYCBP2	>sp|O75592-2|MYCB2_HUMAN Isoform 2 of Probable E3 ubiquitin-protein ligase MYCBP2 OS=Homo sapiens GN=MYCBP2;>sp|O75592|MYCB2_HUMAN Probable E3 ubiquitin-protein ligase MYCBP2 OS=Homo sapiens GN=MYCBP2 PE=1 SV=3	2	54	54	54	0	1.1389	1.61715	2.37197	1.24706	1.1389	1.54503	1.82477	1.29204	1.1389	1.66509	1.97605	1.21354	1.1389	3.01901	2.26507	1.41058	MYCBP2	1.1389	1.26955	1.64112	2.12056
O75607	O75607	3	3	3	Nucleoplasmin-3	NPM3	>sp|O75607|NPM3_HUMAN Nucleoplasmin-3 OS=Homo sapiens GN=NPM3 PE=1 SV=3	1	3	3	3	0	1.1389	NA	NA	1.48184	1.1389	NA	NA	NA	1.1389	NA	NA	NA	1.1389	NA	NA	NA	NPM3	1.1389	1.48184	NA	NA
O75608-2;O75608	O75608-2;O75608	4;4	4;4	4;4	Acyl-protein thioesterase 1	LYPLA1	>sp|O75608-2|LYPA1_HUMAN Isoform 2 of Acyl-protein thioesterase 1 OS=Homo sapiens GN=LYPLA1;>sp|O75608|LYPA1_HUMAN Acyl-protein thioesterase 1 OS=Homo sapiens GN=LYPLA1 PE=1 SV=1	2	4	4	4	0	1.1389	1.36711	1.56626	1.5013	1.1389	NA	1.80164	NA	1.1389	1.31979	NA	1.22935	1.1389	2.01346	1.94289	1.57618	LYPLA1	1.1389	1.5013	1.36711	1.80164
O75616;O75616-2	O75616;O75616-2	4;2	4;2	4;2	GTPase Era, mitochondrial	ERAL1	>sp|O75616|ERAL1_HUMAN GTPase Era, mitochondrial OS=Homo sapiens GN=ERAL1 PE=1 SV=2;>sp|O75616-2|ERAL1_HUMAN Isoform HERA-B of GTPase Era, mitochondrial OS=Homo sapiens GN=ERAL1	2	4	4	4	0	1.1389	NA	NA	NA	1.1389	NA	NA	NA	1.1389	1.05439	NA	1.09664	1.1389	NA	NA	NA	ERAL1	1.1389	1.09664	1.05439	NA
O75629	O75629	2	2	2	Protein CREG1	CREG1	>sp|O75629|CREG1_HUMAN Protein CREG1 OS=Homo sapiens GN=CREG1 PE=1 SV=1	1	2	2	2	0	1.1389	NA	NA	NA	1.1389	NA	NA	NA	1.1389	NA	NA	NA	1.1389	NA	NA	NA	CREG1	1.1389	NA	NA	NA
O75665-3;O75665;O75665-2	O75665-3;O75665;O75665-2	2;2;1	2;2;1	2;2;1	Oral-facial-digital syndrome 1 protein	OFD1	>sp|O75665-3|OFD1_HUMAN Isoform 3 of Oral-facial-digital syndrome 1 protein OS=Homo sapiens GN=OFD1;>sp|O75665|OFD1_HUMAN Oral-facial-digital syndrome 1 protein OS=Homo sapiens GN=OFD1 PE=1 SV=1;>sp|O75665-2|OFD1_HUMAN Isoform 2 of Oral-facial-digital synd	3	2	2	2	0	1.1389	NA	NA	NA	1.1389	NA	NA	NA	1.1389	NA	NA	NA	1.1389	NA	NA	NA	OFD1	1.1389	NA	NA	NA
O75676-2;O75676	O75676-2;O75676	3;3	3;3	3;3	Ribosomal protein S6 kinase alpha-4	RPS6KA4	>sp|O75676-2|KS6A4_HUMAN Isoform 2 of Ribosomal protein S6 kinase alpha-4 OS=Homo sapiens GN=RPS6KA4;>sp|O75676|KS6A4_HUMAN Ribosomal protein S6 kinase alpha-4 OS=Homo sapiens GN=RPS6KA4 PE=1 SV=1	2	3	3	3	0	1.1389	NA	NA	NA	1.1389	NA	NA	NA	1.1389	NA	NA	NA	1.1389	NA	NA	NA	RPS6KA4	1.1389	NA	NA	NA
O75688-4;O75688-2;O75688;O75688-5;O75688-3	O75688-4;O75688-2;O75688;O75688-5	11;11;11;8;3	11;11;11;8;3	8;8;8;5;3	Protein phosphatase 1B	PPM1B	>sp|O75688-4|PPM1B_HUMAN Isoform 4 of Protein phosphatase 1B OS=Homo sapiens GN=PPM1B;>sp|O75688-2|PPM1B_HUMAN Isoform Beta-2 of Protein phosphatase 1B OS=Homo sapiens GN=PPM1B;>sp|O75688|PPM1B_HUMAN Protein phosphatase 1B OS=Homo sapiens GN=PPM1B PE=1 SV=	5	11	11	8	0	1.1389	NA	3.30612	NA	1.1389	1.31641	1.62072	1.22765	1.1389	1.44948	1.94211	1.08667	1.1389	1.13456	1.00818	1.25388	PPM1B	1.1389	1.22765	1.31641	1.78141
O75689	O75689	2	2	2	Arf-GAP with dual PH domain-containing protein 1	ADAP1	>sp|O75689|ADAP1_HUMAN Arf-GAP with dual PH domain-containing protein 1 OS=Homo sapiens GN=ADAP1 PE=1 SV=2	1	2	2	2	0	1.1389	NA	NA	NA	1.1389	NA	NA	NA	1.1389	NA	NA	NA	1.1389	NA	NA	NA	ADAP1	1.1389	NA	NA	NA
O75694;O75694-2	O75694;O75694-2	27;26	27;26	27;26	Nuclear pore complex protein Nup155	NUP155	>sp|O75694|NU155_HUMAN Nuclear pore complex protein Nup155 OS=Homo sapiens GN=NUP155 PE=1 SV=1;>sp|O75694-2|NU155_HUMAN Isoform 2 of Nuclear pore complex protein Nup155 OS=Homo sapiens GN=NUP155	2	27	27	27	0	1.1389	1.9134	2.55404	1.54641	1.1389	1.70662	1.87692	1.46637	1.1389	1.74839	1.79939	1.51217	1.1389	2.06928	2.38914	1.99511	NUP155	1.1389	1.52929	1.83089	2.13303
O75718	O75718	3	3	3	Cartilage-associated protein	CRTAP	>sp|O75718|CRTAP_HUMAN Cartilage-associated protein OS=Homo sapiens GN=CRTAP PE=1 SV=1	1	3	3	3	0	1.1389	NA	NA	NA	1.1389	NA	NA	NA	1.1389	NA	NA	NA	1.1389	NA	NA	2.40669	CRTAP	1.1389	2.40669	NA	NA
O75746	O75746	17	12	12	Calcium-binding mitochondrial carrier protein Aralar1	SLC25A12	>sp|O75746|CMC1_HUMAN Calcium-binding mitochondrial carrier protein Aralar1 OS=Homo sapiens GN=SLC25A12 PE=1 SV=2	1	17	12	12	0	1.1389	1.83568	NA	1.33233	1.1389	1.62529	2.03535	1.39458	1.1389	1.12381	1.03971	1.00774	1.1389	2.14482	1.09618	1.27729	SLC25A12	1.1389	1.30481	1.73049	1.09618
O75787	O75787	5	5	5	Renin receptor	ATP6AP2	>sp|O75787|RENR_HUMAN Renin receptor OS=Homo sapiens GN=ATP6AP2 PE=1 SV=2	1	5	5	5	0	1.1389	1.77696	4.10646	1.45793	1.1389	1.83117	NA	1.48504	1.1389	NA	NA	NA	1.1389	NA	NA	NA	ATP6AP2	1.1389	1.47148	1.80407	4.10646
O75794	O75794	2	2	2	Cell division cycle protein 123 homolog	CDC123	>sp|O75794|CD123_HUMAN Cell division cycle protein 123 homolog OS=Homo sapiens GN=CDC123 PE=1 SV=1	1	2	2	2	0.0079931	1.1389	NA	NA	NA	1.1389	NA	NA	NA	1.1389	NA	NA	NA	1.1389	NA	NA	NA	CDC123	1.1389	NA	NA	NA
O75817	O75817	2	2	2	Ribonuclease P protein subunit p20	POP7	>sp|O75817|POP7_HUMAN Ribonuclease P protein subunit p20 OS=Homo sapiens GN=POP7 PE=1 SV=2	1	2	2	2	0.0038783	1.1389	NA	NA	NA	1.1389	NA	NA	NA	1.1389	NA	NA	NA	1.1389	NA	NA	NA	POP7	1.1389	NA	NA	NA
O75821	O75821	16	16	16	Eukaryotic translation initiation factor 3 subunit G	EIF3G	>sp|O75821|EIF3G_HUMAN Eukaryotic translation initiation factor 3 subunit G OS=Homo sapiens GN=EIF3G PE=1 SV=2	1	16	16	16	0	1.1389	1.65679	2.56624	1.549	1.1389	1.84969	2.23092	1.48699	1.1389	1.66523	2.00125	1.47986	1.1389	1.5293	1.8369	1.50748	EIF3G	1.1389	1.49723	1.66101	2.11608
O75822	O75822	9	9	9	Eukaryotic translation initiation factor 3 subunit J	EIF3J	>sp|O75822|EIF3J_HUMAN Eukaryotic translation initiation factor 3 subunit J OS=Homo sapiens GN=EIF3J PE=1 SV=2	1	9	9	9	0	1.1389	1.86243	2.53321	1.55156	1.1389	1.73152	1.83116	1.4848	1.1389	1.961	1.78395	1.50567	1.1389	2.02612	2.01254	1.70185	EIF3J	1.1389	1.52862	1.91172	1.92185
O75832;O75832-2	O75832;O75832-2	6;3	6;3	6;3	26S proteasome non-ATPase regulatory subunit 10	PSMD10	>sp|O75832|PSD10_HUMAN 26S proteasome non-ATPase regulatory subunit 10 OS=Homo sapiens GN=PSMD10 PE=1 SV=1;>sp|O75832-2|PSD10_HUMAN Isoform 2 of 26S proteasome non-ATPase regulatory subunit 10 OS=Homo sapiens GN=PSMD10	2	6	6	6	0	1.1389	1.67411	NA	1.40651	1.1389	NA	NA	1.54588	1.1389	NA	NA	NA	1.1389	2.45789	NA	2.13249	PSMD10	1.1389	1.54588	2.066	NA
O75844	O75844	7	7	7	CAAX prenyl protease 1 homolog	ZMPSTE24	>sp|O75844|FACE1_HUMAN CAAX prenyl protease 1 homolog OS=Homo sapiens GN=ZMPSTE24 PE=1 SV=2	1	7	7	7	0	1.1389	1.86358	NA	1.50124	1.1389	1.80211	2.01231	1.65672	1.1389	1.5901	NA	1.57884	1.1389	1.7355	1.42	2.16893	ZMPSTE24	1.1389	1.61778	1.76881	1.71615
O75874	O75874	13	12	12	Isocitrate dehydrogenase [NADP] cytoplasmic	IDH1	>sp|O75874|IDHC_HUMAN Isocitrate dehydrogenase [NADP] cytoplasmic OS=Homo sapiens GN=IDH1 PE=1 SV=2	1	13	12	12	0	1.1389	1.81465	2.35064	1.58703	1.1389	1.34858	1.42378	1.61939	1.1389	1.67703	1.76478	1.38938	1.1389	1.20493	1.22521	1.1092	IDH1	1.1389	1.48821	1.51281	1.59428
O75884-2;O75884	O75884-2;O75884	2;2	2;2	2;2	Putative hydrolase RBBP9	RBBP9	>sp|O75884-2|RBBP9_HUMAN Isoform 2 of Putative hydrolase RBBP9 OS=Homo sapiens GN=RBBP9;>sp|O75884|RBBP9_HUMAN Putative hydrolase RBBP9 OS=Homo sapiens GN=RBBP9 PE=1 SV=2	2	2	2	2	0.0015092	1.1389	NA	NA	NA	1.1389	NA	NA	NA	1.1389	NA	NA	NA	1.1389	NA	NA	NA	RBBP9	1.1389	NA	NA	NA
O75909;O75909-4;O75909-1;O75909-2	O75909;O75909-4;O75909-1;O75909-2	7;7;5;4	7;7;5;4	7;7;5;4	Cyclin-K	CCNK	>sp|O75909|CCNK_HUMAN Cyclin-K OS=Homo sapiens GN=CCNK PE=1 SV=2;>sp|O75909-4|CCNK_HUMAN Isoform 4 of Cyclin-K OS=Homo sapiens GN=CCNK;>sp|O75909-1|CCNK_HUMAN Isoform 3 of Cyclin-K OS=Homo sapiens GN=CCNK;>sp|O75909-2|CCNK_HUMAN Isoform 2 of Cyclin-K OS=Ho	4	7	7	7	0	1.1389	NA	NA	NA	1.1389	1.72156	1.90742	1.33774	1.1389	1.61089	1.72112	0.971507	1.1389	NA	1.86347	NA	CCNK	1.1389	1.15462	1.66622	1.86347
O75915	O75915	3	3	3	PRA1 family protein 3	ARL6IP5	>sp|O75915|PRAF3_HUMAN PRA1 family protein 3 OS=Homo sapiens GN=ARL6IP5 PE=1 SV=1	1	3	3	3	0	1.1389	2.36043	NA	1.74966	1.1389	1.7633	1.59196	1.4511	1.1389	NA	NA	1.37292	1.1389	2.19837	NA	1.60814	ARL6IP5	1.1389	1.52962	2.19837	1.59196
O75923-15;O75923-3;O75923-9;O75923;O75923-14;O75923-6;O75923-12;O75923-5;O75923-11;O75923-4;O75923-10;O75923-2;O75923-8;O75923-7;O75923-13	O75923-15;O75923-3;O75923-9;O75923;O75923-14;O75923-6;O75923-12;O75923-5;O75923-11;O75923-4;O75923-10;O75923-2;O75923-8;O75923-7;O75923-13	23;23;23;23;23;23;23;23;23;23;23;23;23;23;23	23;23;23;23;23;23;23;23;23;23;23;23;23;23;23	23;23;23;23;23;23;23;23;23;23;23;23;23;23;23	Dysferlin	DYSF	>sp|O75923-15|DYSF_HUMAN Isoform 15 of Dysferlin OS=Homo sapiens GN=DYSF;>sp|O75923-3|DYSF_HUMAN Isoform 3 of Dysferlin OS=Homo sapiens GN=DYSF;>sp|O75923-9|DYSF_HUMAN Isoform 9 of Dysferlin OS=Homo sapiens GN=DYSF;>sp|O75923|DYSF_HUMAN Dysferlin OS=Homo s	15	23	23	23	0	1.1389	NA	NA	NA	1.1389	3.75827	2.14902	5.36753	1.1389	1.24925	NA	1.19408	1.1389	0.667612	NA	0.821374	DYSF	1.1389	1.19408	1.24925	2.14902
O75925;O75928-3;O75928-2;O75928	O75925	4;1;1;1	4;1;1;1	4;1;1;1	E3 SUMO-protein ligase PIAS1	PIAS1	>sp|O75925|PIAS1_HUMAN E3 SUMO-protein ligase PIAS1 OS=Homo sapiens GN=PIAS1 PE=1 SV=2	4	4	4	4	0	1.1389	NA	NA	NA	1.1389	NA	NA	NA	1.1389	NA	NA	NA	1.1389	NA	NA	NA	PIAS1	1.1389	NA	NA	NA
O75935-3;O75935;O75935-2	O75935-3;O75935;O75935-2	6;6;5	6;6;5	6;6;5	Dynactin subunit 3	DCTN3	>sp|O75935-3|DCTN3_HUMAN Isoform 3 of Dynactin subunit 3 OS=Homo sapiens GN=DCTN3;>sp|O75935|DCTN3_HUMAN Dynactin subunit 3 OS=Homo sapiens GN=DCTN3 PE=1 SV=1;>sp|O75935-2|DCTN3_HUMAN Isoform 2 of Dynactin subunit 3 OS=Homo sapiens GN=DCTN3	3	6	6	6	0	1.1389	NA	NA	NA	1.1389	NA	1.69678	NA	1.1389	NA	NA	NA	1.1389	NA	3.72051	NA	DCTN3	1.1389	NA	NA	2.70864
O75937	O75937	9	9	9	DnaJ homolog subfamily C member 8	DNAJC8	>sp|O75937|DNJC8_HUMAN DnaJ homolog subfamily C member 8 OS=Homo sapiens GN=DNAJC8 PE=1 SV=2	1	9	9	9	0	1.1389	NA	NA	NA	1.1389	1.50035	1.47944	1.31962	1.1389	1.66155	1.69545	0.770546	1.1389	1.91307	1.99263	1.83352	DNAJC8	1.1389	1.31962	1.66155	1.69545
O75947;O75947-2	O75947;O75947-2	8;6	8;6	8;6	ATP synthase subunit d, mitochondrial	ATP5H	>sp|O75947|ATP5H_HUMAN ATP synthase subunit d, mitochondrial OS=Homo sapiens GN=ATP5H PE=1 SV=3;>sp|O75947-2|ATP5H_HUMAN Isoform 2 of ATP synthase subunit d, mitochondrial OS=Homo sapiens GN=ATP5H	2	8	8	8	0	1.1389	1.90518	2.58347	1.6957	1.1389	1.84789	1.87365	1.57051	1.1389	1.80429	NA	1.47751	1.1389	2.14286	2.38282	1.70163	ATP5H	1.1389	1.63311	1.87653	2.38282
O75955	O75955	7	7	7	Flotillin-1	FLOT1	>sp|O75955|FLOT1_HUMAN Flotillin-1 OS=Homo sapiens GN=FLOT1 PE=1 SV=3	1	7	7	7	0	1.1389	NA	NA	NA	1.1389	NA	NA	NA	1.1389	NA	NA	NA	1.1389	NA	NA	NA	FLOT1	1.1389	NA	NA	NA
O75964	O75964	5	5	5	ATP synthase subunit g, mitochondrial	ATP5L	>sp|O75964|ATP5L_HUMAN ATP synthase subunit g, mitochondrial OS=Homo sapiens GN=ATP5L PE=1 SV=3	1	5	5	5	0	1.1389	NA	3.11961	NA	1.1389	NA	1.98513	NA	1.1389	NA	2.04809	NA	1.1389	1.73656	1.91583	1.79468	ATP5L	1.1389	1.79468	1.73656	2.01661
O75976;O75976-2	O75976;O75976-2	6;5	6;5	6;5	Carboxypeptidase D	CPD	>sp|O75976|CBPD_HUMAN Carboxypeptidase D OS=Homo sapiens GN=CPD PE=1 SV=2;>sp|O75976-2|CBPD_HUMAN Isoform 2 of Carboxypeptidase D OS=Homo sapiens GN=CPD	2	6	6	6	0	1.1389	NA	NA	NA	1.1389	2.64407	2.38454	1.89148	1.1389	NA	NA	NA	1.1389	NA	NA	NA	CPD	1.1389	1.89148	2.64407	2.38454
O76003	O76003	14	14	14	Glutaredoxin-3	GLRX3	>sp|O76003|GLRX3_HUMAN Glutaredoxin-3 OS=Homo sapiens GN=GLRX3 PE=1 SV=2	1	14	14	14	0	1.1389	1.88124	2.56966	1.54294	1.1389	1.79738	1.66923	1.5742	1.1389	1.63715	1.62881	1.45595	1.1389	1.92358	1.71949	1.72628	GLRX3	1.1389	1.55857	1.83931	1.69436
O76021	O76021	17	17	17	Ribosomal L1 domain-containing protein 1	RSL1D1	>sp|O76021|RL1D1_HUMAN Ribosomal L1 domain-containing protein 1 OS=Homo sapiens GN=RSL1D1 PE=1 SV=3	1	17	17	17	0	1.1389	1.76763	2.15632	1.49929	1.1389	1.68217	1.64163	1.49751	1.1389	1.71288	1.39001	1.38953	1.1389	1.74427	1.46231	1.52974	RSL1D1	1.1389	1.4984	1.72858	1.55197
O76031	O76031	19	19	19	ATP-dependent Clp protease ATP-binding subunit clpX-like, mitochondrial	CLPX	>sp|O76031|CLPX_HUMAN ATP-dependent Clp protease ATP-binding subunit clpX-like, mitochondrial OS=Homo sapiens GN=CLPX PE=1 SV=2	1	19	19	19	0	1.1389	2.00907	2.35376	1.87068	1.1389	1.69097	1.73141	1.45392	1.1389	1.78014	1.97043	1.49261	1.1389	1.73725	1.83822	1.26092	CLPX	1.1389	1.47326	1.7587	1.90433
O76071	O76071	5	5	5	Probable cytosolic iron-sulfur protein assembly protein CIAO1	CIAO1	>sp|O76071|CIAO1_HUMAN Probable cytosolic iron-sulfur protein assembly protein CIAO1 OS=Homo sapiens GN=CIAO1 PE=1 SV=1	1	5	5	5	0	1.1389	2.09364	NA	1.61627	1.1389	1.71756	1.66075	1.45099	1.1389	1.00167	1.60406	1.07029	1.1389	2.34861	NA	1.74376	CIAO1	1.1389	1.53363	1.9056	1.6324
O94762	O94762	3	3	3	ATP-dependent DNA helicase Q5	RECQL5	>sp|O94762|RECQ5_HUMAN ATP-dependent DNA helicase Q5 OS=Homo sapiens GN=RECQL5 PE=1 SV=2	1	3	3	3	0	1.1389	NA	NA	NA	1.1389	2.47591	NA	1.8074	1.1389	NA	NA	NA	1.1389	NA	NA	NA	RECQL5	1.1389	1.8074	2.47591	NA
O94766	O94766	5	5	5	Galactosylgalactosylxylosylprotein 3-beta-glucuronosyltransferase 3	B3GAT3	>sp|O94766|B3GA3_HUMAN Galactosylgalactosylxylosylprotein 3-beta-glucuronosyltransferase 3 OS=Homo sapiens GN=B3GAT3 PE=1 SV=2	1	5	5	5	0	1.1389	NA	NA	NA	1.1389	NA	NA	NA	1.1389	NA	NA	NA	1.1389	2.34179	NA	1.74034	B3GAT3	1.1389	1.74034	2.34179	NA
O94776	O94776	27	27	25	Metastasis-associated protein MTA2	MTA2	>sp|O94776|MTA2_HUMAN Metastasis-associated protein MTA2 OS=Homo sapiens GN=MTA2 PE=1 SV=1	1	27	27	25	0	1.1389	1.70733	2.5403	1.54033	1.1389	1.64872	1.62235	1.3494	1.1389	1.66467	1.90007	1.48096	1.1389	2.23596	2.27283	2.02864	MTA2	1.1389	1.51064	1.686	2.08645
O94868-2;O94868;O94868-3	O94868-2;O94868;O94868-3	3;3;2	3;3;2	3;3;2	FCH and double SH3 domains protein 2	FCHSD2	>sp|O94868-2|FCSD2_HUMAN Isoform 2 of FCH and double SH3 domains protein 2 OS=Homo sapiens GN=FCHSD2;>sp|O94868|FCSD2_HUMAN FCH and double SH3 domains protein 2 OS=Homo sapiens GN=FCHSD2 PE=1 SV=3;>sp|O94868-3|FCSD2_HUMAN Isoform 3 of FCH and double SH3 do	3	3	3	3	0	1.1389	NA	NA	NA	1.1389	NA	NA	NA	1.1389	NA	NA	NA	1.1389	NA	NA	NA	FCHSD2	1.1389	NA	NA	NA
O94880;O94880-2	O94880;O94880-2	3;2	3;2	3;2	PHD finger protein 14	PHF14	>sp|O94880|PHF14_HUMAN PHD finger protein 14 OS=Homo sapiens GN=PHF14 PE=1 SV=2;>sp|O94880-2|PHF14_HUMAN Isoform 2 of PHD finger protein 14 OS=Homo sapiens GN=PHF14	2	3	3	3	0	1.1389	NA	NA	NA	1.1389	NA	NA	NA	1.1389	NA	NA	NA	1.1389	NA	NA	NA	PHF14	1.1389	NA	NA	NA
O94903	O94903	7	7	7	Proline synthase co-transcribed bacterial homolog protein	PROSC	>sp|O94903|PROSC_HUMAN Proline synthase co-transcribed bacterial homolog protein OS=Homo sapiens GN=PROSC PE=1 SV=1	1	7	7	7	0	1.1389	2.36358	4.15729	1.84685	1.1389	NA	NA	NA	1.1389	NA	NA	1.60535	1.1389	1.65162	2.11606	1.39526	PROSC	1.1389	1.60535	2.0076	3.13668
O94905	O94905	10	10	8	Erlin-2	ERLIN2	>sp|O94905|ERLN2_HUMAN Erlin-2 OS=Homo sapiens GN=ERLIN2 PE=1 SV=1	1	10	10	8	0	1.1389	2.01585	2.6123	1.78769	1.1389	1.73584	1.83003	1.37572	1.1389	1.80363	1.9332	1.3889	1.1389	1.96681	2.06521	1.68345	ERLIN2	1.1389	1.53617	1.88522	1.99921
O94906-2;O94906	O94906-2;O94906	27;27	27;27	27;27	Pre-mRNA-processing factor 6	PRPF6	>sp|O94906-2|PRP6_HUMAN Isoform 2 of Pre-mRNA-processing factor 6 OS=Homo sapiens GN=PRPF6;>sp|O94906|PRP6_HUMAN Pre-mRNA-processing factor 6 OS=Homo sapiens GN=PRPF6 PE=1 SV=1	2	27	27	27	0	1.1389	1.92743	2.77992	1.49454	1.1389	1.68024	1.82528	1.56415	1.1389	1.59561	1.74181	1.38523	1.1389	1.16372	1.03603	1.05497	PRPF6	1.1389	1.43988	1.63792	1.78354
O94913	O94913	10	10	10	Pre-mRNA cleavage complex 2 protein Pcf11	PCF11	>sp|O94913|PCF11_HUMAN Pre-mRNA cleavage complex 2 protein Pcf11 OS=Homo sapiens GN=PCF11 PE=1 SV=3	1	10	10	10	0	1.1389	NA	NA	NA	1.1389	NA	NA	NA	1.1389	1.1737	NA	1.1563	1.1389	1.64839	NA	1.39364	PCF11	1.1389	1.27497	1.41105	NA
O94915;O94915-2	O94915	7;2	7;2	7;2	Protein furry homolog-like	FRYL	>sp|O94915|FRYL_HUMAN Protein furry homolog-like OS=Homo sapiens GN=FRYL PE=1 SV=2	2	7	7	7	0	1.1389	NA	NA	NA	1.1389	NA	NA	NA	1.1389	NA	NA	NA	1.1389	NA	NA	NA	FRYL	1.1389	NA	NA	NA
O94925-3;O94925;O94925-2	O94925-3;O94925	14;12;2	14;12;2	14;12;2	Glutaminase kidney isoform, mitochondrial	GLS	>sp|O94925-3|GLSK_HUMAN Isoform 3 of Glutaminase kidney isoform, mitochondrial OS=Homo sapiens GN=GLS;>sp|O94925|GLSK_HUMAN Glutaminase kidney isoform, mitochondrial OS=Homo sapiens GN=GLS PE=1 SV=1	3	14	14	14	0	1.1389	1.94918	2.482	1.76259	1.1389	1.83416	1.54846	1.52378	1.1389	1.70119	1.70462	1.77015	1.1389	1.35609	1.15672	1.46031	GLS	1.1389	1.64319	1.76768	1.62654
O94927;O94927-2	O94927	5;1	5;1	5;1	HAUS augmin-like complex subunit 5	HAUS5	>sp|O94927|HAUS5_HUMAN HAUS augmin-like complex subunit 5 OS=Homo sapiens GN=HAUS5 PE=1 SV=2	2	5	5	5	0	1.1389	NA	NA	NA	1.1389	NA	NA	NA	1.1389	1.86907	NA	1.50398	1.1389	NA	NA	NA	HAUS5	1.1389	1.50398	1.86907	NA
O94953;O94953-2	O94953;O94953-2	3;2	3;2	2;2	Lysine-specific demethylase 4B	KDM4B	>sp|O94953|KDM4B_HUMAN Lysine-specific demethylase 4B OS=Homo sapiens GN=KDM4B PE=1 SV=4;>sp|O94953-2|KDM4B_HUMAN Isoform 2 of Lysine-specific demethylase 4B OS=Homo sapiens GN=KDM4B	2	3	3	2	0	1.1389	NA	NA	NA	1.1389	NA	NA	NA	1.1389	NA	NA	NA	1.1389	NA	NA	NA	KDM4B	1.1389	NA	NA	NA
O94973;O94973-2;O94973-3	O94973;O94973-2;O94973-3	15;15;12	9;9;6	9;9;6	AP-2 complex subunit alpha-2	AP2A2	>sp|O94973|AP2A2_HUMAN AP-2 complex subunit alpha-2 OS=Homo sapiens GN=AP2A2 PE=1 SV=2;>sp|O94973-2|AP2A2_HUMAN Isoform 2 of AP-2 complex subunit alpha-2 OS=Homo sapiens GN=AP2A2;>sp|O94973-3|AP2A2_HUMAN Isoform 3 of AP-2 complex subunit alpha-2 OS=Homo sa	3	15	9	9	0	1.1389	NA	NA	NA	1.1389	NA	NA	NA	1.1389	NA	NA	NA	1.1389	NA	NA	NA	AP2A2	1.1389	NA	NA	NA
O94992	O94992	5	5	4	Protein HEXIM1	HEXIM1	>sp|O94992|HEXI1_HUMAN Protein HEXIM1 OS=Homo sapiens GN=HEXIM1 PE=1 SV=1	1	5	5	4	0	1.1389	NA	NA	NA	1.1389	1.24838	1.30466	1.10463	1.1389	1.21734	1.29486	1.13983	1.1389	NA	NA	NA	HEXIM1	1.1389	1.12223	1.23286	1.29976
O95067	O95067	6	6	6	G2/mitotic-specific cyclin-B2	CCNB2	>sp|O95067|CCNB2_HUMAN G2/mitotic-specific cyclin-B2 OS=Homo sapiens GN=CCNB2 PE=1 SV=1	1	6	6	6	0	1.1389	NA	NA	NA	1.1389	2.84038	4.05004	1.98964	1.1389	NA	3.56019	NA	1.1389	NA	NA	NA	CCNB2	1.1389	1.98964	2.84038	3.80512
O95139;O95139-2	O95139;O95139-2	2;1	2;1	2;1	NADH dehydrogenase [ubiquinone] 1 beta subcomplex subunit 6	NDUFB6	>sp|O95139|NDUB6_HUMAN NADH dehydrogenase [ubiquinone] 1 beta subcomplex subunit 6 OS=Homo sapiens GN=NDUFB6 PE=1 SV=3;>sp|O95139-2|NDUB6_HUMAN Isoform 2 of NADH dehydrogenase [ubiquinone] 1 beta subcomplex subunit 6 OS=Homo sapiens GN=NDUFB6	2	2	2	2	0	1.1389	1.71713	NA	1.42801	1.1389	NA	NA	NA	1.1389	NA	NA	NA	1.1389	1.32013	NA	2.00168	NDUFB6	1.1389	1.71485	1.51863	NA
O95140;O95140-2	O95140	6;2	6;2	6;2	Mitofusin-2	MFN2	>sp|O95140|MFN2_HUMAN Mitofusin-2 OS=Homo sapiens GN=MFN2 PE=1 SV=3	2	6	6	6	0	1.1389	NA	NA	NA	1.1389	NA	NA	NA	1.1389	NA	NA	1.49383	1.1389	NA	NA	NA	MFN2	1.1389	1.49383	NA	NA
O95163	O95163	18	18	18	Elongator complex protein 1	IKBKAP	>sp|O95163|ELP1_HUMAN Elongator complex protein 1 OS=Homo sapiens GN=IKBKAP PE=1 SV=3	1	18	18	18	0	1.1389	NA	NA	1.33516	1.1389	1.71819	1.60507	1.60447	1.1389	1.76274	2.09085	1.55227	1.1389	1.25383	1.38912	1.19637	IKBKAP	1.1389	1.44372	1.71819	1.60507
O95167	O95167	2	2	2	NADH dehydrogenase [ubiquinone] 1 alpha subcomplex subunit 3	NDUFA3	>sp|O95167|NDUA3_HUMAN NADH dehydrogenase [ubiquinone] 1 alpha subcomplex subunit 3 OS=Homo sapiens GN=NDUFA3 PE=1 SV=1	1	2	2	2	0	1.1389	NA	NA	NA	1.1389	NA	NA	NA	1.1389	NA	NA	NA	1.1389	NA	3.2785	NA	NDUFA3	1.1389	NA	NA	3.2785
O95168-2;O95168	O95168-2;O95168	4;4	4;4	4;4	NADH dehydrogenase [ubiquinone] 1 beta subcomplex subunit 4	NDUFB4	>sp|O95168-2|NDUB4_HUMAN Isoform 2 of NADH dehydrogenase [ubiquinone] 1 beta subcomplex subunit 4 OS=Homo sapiens GN=NDUFB4;>sp|O95168|NDUB4_HUMAN NADH dehydrogenase [ubiquinone] 1 beta subcomplex subunit 4 OS=Homo sapiens GN=NDUFB4 PE=1 SV=3	2	4	4	4	0	1.1389	NA	NA	NA	1.1389	1.10637	0.826459	1.38627	1.1389	1.04672	NA	1.25589	1.1389	NA	NA	1.49629	NDUFB4	1.1389	1.38627	1.07654	0.826459
O95169	O95169	5	5	5	NADH dehydrogenase [ubiquinone] 1 beta subcomplex subunit 8, mitochondrial	NDUFB8	>sp|O95169|NDUB8_HUMAN NADH dehydrogenase [ubiquinone] 1 beta subcomplex subunit 8, mitochondrial OS=Homo sapiens GN=NDUFB8 PE=1 SV=1	1	5	5	5	0	1.1389	NA	NA	NA	1.1389	NA	NA	2.0265	1.1389	NA	NA	NA	1.1389	NA	NA	NA	NDUFB8	1.1389	2.0265	NA	NA
O95182	O95182	4	4	4	NADH dehydrogenase [ubiquinone] 1 alpha subcomplex subunit 7	NDUFA7	>sp|O95182|NDUA7_HUMAN NADH dehydrogenase [ubiquinone] 1 alpha subcomplex subunit 7 OS=Homo sapiens GN=NDUFA7 PE=1 SV=3	1	4	4	4	0	1.1389	NA	NA	NA	1.1389	1.81471	NA	1.4768	1.1389	NA	NA	NA	1.1389	2.58452	NA	1.86171	NDUFA7	1.1389	1.66926	2.19962	NA
O95202;O95202-2;O95202-3	O95202	29;4;4	29;4;4	29;4;4	LETM1 and EF-hand domain-containing protein 1, mitochondrial	LETM1	>sp|O95202|LETM1_HUMAN LETM1 and EF-hand domain-containing protein 1, mitochondrial OS=Homo sapiens GN=LETM1 PE=1 SV=1	3	29	29	29	0	1.1389	1.68989	2.40513	1.5548	1.1389	1.82468	1.91712	1.54507	1.1389	1.64083	1.71544	1.38852	1.1389	2.30532	2.00043	1.94587	LETM1	1.1389	1.54994	1.75728	1.95877
O95232;O95232-2	O95232	12;1	12;1	12;1	Luc7-like protein 3	LUC7L3	>sp|O95232|LC7L3_HUMAN Luc7-like protein 3 OS=Homo sapiens GN=LUC7L3 PE=1 SV=2	2	12	12	12	0	1.1389	2.01013	2.63181	1.52204	1.1389	NA	1.13623	NA	1.1389	2.54713	NA	2.46028	1.1389	1.94631	1.63701	1.43288	LUC7L3	1.1389	1.52204	2.01013	1.63701
O95235	O95235	16	16	16	Kinesin-like protein KIF20A	KIF20A	>sp|O95235|KI20A_HUMAN Kinesin-like protein KIF20A OS=Homo sapiens GN=KIF20A PE=1 SV=1	1	16	16	16	0	1.1389	NA	10.4323	NA	1.1389	3.76299	5.50013	2.45095	1.1389	3.62296	5.1775	0.693302	1.1389	NA	8.4643	NA	KIF20A	1.1389	1.57212	3.69298	6.98222
O95239;O95239-2;Q2VIQ3;Q9Y496;Q6ZMV9-3;Q6ZMV9	O95239;O95239-2	20;16;8;1;1;1	20;16;8;1;1;1	20;16;8;1;1;1	Chromosome-associated kinesin KIF4A	KIF4A	>sp|O95239|KIF4A_HUMAN Chromosome-associated kinesin KIF4A OS=Homo sapiens GN=KIF4A PE=1 SV=3;>sp|O95239-2|KIF4A_HUMAN Isoform 2 of Chromosome-associated kinesin KIF4A OS=Homo sapiens GN=KIF4A	6	20	20	20	0	1.1389	2.45592	NA	1.79741	1.1389	2.75635	2.42423	1.62025	1.1389	2.33835	2.53935	1.66176	1.1389	1.92865	2.25119	1.60611	KIF4A	1.1389	1.64101	2.39713	2.42423
O95248;O95248-4	O95248;O95248-4	2;2	2;2	2;2	Myotubularin-related protein 5	SBF1	>sp|O95248|MTMR5_HUMAN Myotubularin-related protein 5 OS=Homo sapiens GN=SBF1 PE=1 SV=3;>sp|O95248-4|MTMR5_HUMAN Isoform 4 of Myotubularin-related protein 5 OS=Homo sapiens GN=SBF1	2	2	2	2	0	1.1389	NA	NA	NA	1.1389	NA	NA	NA	1.1389	NA	NA	1.5835	1.1389	NA	NA	NA	SBF1	1.1389	1.5835	NA	NA
O95249;O95249-2	O95249;O95249-2	2;1	2;1	2;1	Golgi SNAP receptor complex member 1	GOSR1	>sp|O95249|GOSR1_HUMAN Golgi SNAP receptor complex member 1 OS=Homo sapiens GN=GOSR1 PE=1 SV=1;>sp|O95249-2|GOSR1_HUMAN Isoform 2 of Golgi SNAP receptor complex member 1 OS=Homo sapiens GN=GOSR1	2	2	2	2	0	1.1389	NA	NA	NA	1.1389	NA	NA	NA	1.1389	NA	1.35303	NA	1.1389	NA	NA	NA	GOSR1	1.1389	NA	NA	1.35303
O95251-2;O95251-4;O95251;O95251-3;O95251-5	O95251-2;O95251-4;O95251;O95251-3;O95251-5	2;2;2;1;1	2;2;2;1;1	2;2;2;1;1	Histone acetyltransferase KAT7	KAT7	>sp|O95251-2|KAT7_HUMAN Isoform 2 of Histone acetyltransferase KAT7 OS=Homo sapiens GN=KAT7;>sp|O95251-4|KAT7_HUMAN Isoform 4 of Histone acetyltransferase KAT7 OS=Homo sapiens GN=KAT7;>sp|O95251|KAT7_HUMAN Histone acetyltransferase KAT7 OS=Homo sapiens GN=	5	2	2	2	0	1.1389	NA	NA	NA	1.1389	NA	NA	NA	1.1389	NA	NA	NA	1.1389	NA	NA	NA	KAT7;	1.1389	NA	NA	NA
O95260-2;O95260	O95260-2;O95260	2;2	2;2	2;2	Arginyl-tRNA--protein transferase 1	ATE1	>sp|O95260-2|ATE1_HUMAN Isoform ATE1-2 of Arginyl-tRNA--protein transferase 1 OS=Homo sapiens GN=ATE1;>sp|O95260|ATE1_HUMAN Arginyl-tRNA--protein transferase 1 OS=Homo sapiens GN=ATE1 PE=1 SV=2	2	2	2	2	0	1.1389	NA	NA	NA	1.1389	NA	NA	NA	1.1389	NA	NA	NA	1.1389	NA	NA	NA	ATE1	1.1389	NA	NA	NA
O95298-2;O95298	O95298-2;O95298	3;3	3;3	3;3	NADH dehydrogenase [ubiquinone] 1 subunit C2	NDUFC2	>sp|O95298-2|NDUC2_HUMAN Isoform 4 of NADH dehydrogenase [ubiquinone] 1 subunit C2 OS=Homo sapiens GN=NDUFC2;>sp|O95298|NDUC2_HUMAN NADH dehydrogenase [ubiquinone] 1 subunit C2 OS=Homo sapiens GN=NDUFC2 PE=1 SV=1	2	3	3	3	0	1.1389	NA	NA	NA	1.1389	2.0124	1.70889	1.57565	1.1389	2.14852	NA	1.64371	1.1389	NA	1.73834	NA	NDUFC2	1.1389	1.60968	2.08046	1.72361
O95299	O95299	11	11	11	NADH dehydrogenase [ubiquinone] 1 alpha subcomplex subunit 10, mitochondrial	NDUFA10	>sp|O95299|NDUAA_HUMAN NADH dehydrogenase [ubiquinone] 1 alpha subcomplex subunit 10, mitochondrial OS=Homo sapiens GN=NDUFA10 PE=1 SV=1	1	11	11	11	0	1.1389	1.36941	1.90393	1.18668	1.1389	2.26409	1.99731	1.7893	1.1389	1.29992	1.97917	0.901444	1.1389	2.65414	1.35335	3.36147	NDUFA10	1.1389	1.48799	1.81675	1.94155
O95319-5;O95319-2;O95319;O95319-4;O95319-3	O95319-5;O95319-2;O95319;O95319-4;O95319-3	10;10;10;10;10	10;10;10;10;10	9;9;9;9;9	CUGBP Elav-like family member 2	CELF2	>sp|O95319-5|CELF2_HUMAN Isoform 5 of CUGBP Elav-like family member 2 OS=Homo sapiens GN=CELF2;>sp|O95319-2|CELF2_HUMAN Isoform 2 of CUGBP Elav-like family member 2 OS=Homo sapiens GN=CELF2;>sp|O95319|CELF2_HUMAN CUGBP Elav-like family member 2 OS=Homo sap	5	10	10	9	0	1.1389	1.75587	2.46755	1.51001	1.1389	1.30983	1.32898	1.35427	1.1389	NA	NA	0.933355	1.1389	1.83647	2.76381	1.49031	CELF2	1.1389	1.42229	1.75587	2.46755
O95336	O95336	11	11	11	6-phosphogluconolactonase	PGLS	>sp|O95336|6PGL_HUMAN 6-phosphogluconolactonase OS=Homo sapiens GN=PGLS PE=1 SV=2	1	11	11	11	0	1.1389	1.89597	2.25076	1.52663	1.1389	1.87251	1.81761	1.53352	1.1389	1.88828	1.72602	1.62073	1.1389	1.72776	1.35341	1.52909	PGLS	1.1389	1.5313	1.8804	1.77182
O95372	O95372	4	4	4	Acyl-protein thioesterase 2	LYPLA2	>sp|O95372|LYPA2_HUMAN Acyl-protein thioesterase 2 OS=Homo sapiens GN=LYPLA2 PE=1 SV=1	1	4	4	4	0	1.1389	1.73072	NA	1.43481	1.1389	NA	NA	NA	1.1389	NA	NA	NA	1.1389	NA	NA	NA	LYPLA2	1.1389	1.43481	1.73072	NA
O95373	O95373	22	22	22	Importin-7	IPO7	>sp|O95373|IPO7_HUMAN Importin-7 OS=Homo sapiens GN=IPO7 PE=1 SV=1	1	22	22	22	0	1.1389	1.89123	2.3261	1.55528	1.1389	1.8569	2.13548	1.49592	1.1389	1.89559	1.82802	1.38392	1.1389	1.95255	1.92937	1.69438	IPO7	1.1389	1.5256	1.89341	2.03243
O95376	O95376	4	4	4	E3 ubiquitin-protein ligase ARIH2	ARIH2	>sp|O95376|ARI2_HUMAN E3 ubiquitin-protein ligase ARIH2 OS=Homo sapiens GN=ARIH2 PE=1 SV=1	1	4	4	4	0	1.1389	NA	NA	NA	1.1389	NA	NA	NA	1.1389	NA	NA	0.835485	1.1389	NA	NA	NA	ARIH2	1.1389	0.835485	NA	NA
O95394;O95394-3;O95394-4	O95394;O95394-3;O95394-4	5;5;5	5;5;5	5;5;5	Phosphoacetylglucosamine mutase	PGM3	>sp|O95394|AGM1_HUMAN Phosphoacetylglucosamine mutase OS=Homo sapiens GN=PGM3 PE=1 SV=1;>sp|O95394-3|AGM1_HUMAN Isoform 2 of Phosphoacetylglucosamine mutase OS=Homo sapiens GN=PGM3;>sp|O95394-4|AGM1_HUMAN Isoform 3 of Phosphoacetylglucosamine mutase OS=Hom	3	5	5	5	0	1.1389	NA	NA	NA	1.1389	NA	NA	NA	1.1389	NA	NA	NA	1.1389	NA	NA	NA	PGM3	1.1389	NA	NA	NA
O95400	O95400	4	4	4	CD2 antigen cytoplasmic tail-binding protein 2	CD2BP2	>sp|O95400|CD2B2_HUMAN CD2 antigen cytoplasmic tail-binding protein 2 OS=Homo sapiens GN=CD2BP2 PE=1 SV=1	1	4	4	4	0	1.1389	NA	NA	NA	1.1389	NA	NA	NA	1.1389	NA	NA	NA	1.1389	NA	NA	12.3283	CD2BP2	1.1389	12.3283	NA	NA
O95429-2;O95429	O95429-2;O95429	4;4	4;4	4;4	BAG family molecular chaperone regulator 4	BAG4	>sp|O95429-2|BAG4_HUMAN Isoform 2 of BAG family molecular chaperone regulator 4 OS=Homo sapiens GN=BAG4;>sp|O95429|BAG4_HUMAN BAG family molecular chaperone regulator 4 OS=Homo sapiens GN=BAG4 PE=1 SV=1	2	4	4	4	0	1.1389	NA	NA	NA	1.1389	NA	NA	NA	1.1389	NA	NA	NA	1.1389	NA	NA	NA	BAG4	1.1389	NA	NA	NA
O95433	O95433	18	18	18	Activator of 90 kDa heat shock protein ATPase homolog 1	AHSA1	>sp|O95433|AHSA1_HUMAN Activator of 90 kDa heat shock protein ATPase homolog 1 OS=Homo sapiens GN=AHSA1 PE=1 SV=1	1	18	18	18	0	1.1389	1.70627	2.39939	1.49619	1.1389	1.55645	1.72528	1.45792	1.1389	1.5703	1.74949	1.4851	1.1389	2.11675	1.81552	1.84301	AHSA1	1.1389	1.49064	1.63828	1.7825
O95453-2;O95453;O95453-3	O95453-2;O95453;O95453-3	10;10;9	10;10;9	10;10;9	Poly(A)-specific ribonuclease PARN	PARN	>sp|O95453-2|PARN_HUMAN Isoform 2 of Poly(A)-specific ribonuclease PARN OS=Homo sapiens GN=PARN;>sp|O95453|PARN_HUMAN Poly(A)-specific ribonuclease PARN OS=Homo sapiens GN=PARN PE=1 SV=1;>sp|O95453-3|PARN_HUMAN Isoform 3 of Poly(A)-specific ribonuclease PA	3	10	10	10	0	1.1389	1.78775	2.0082	1.54773	1.1389	1.70717	1.69297	1.63971	1.1389	1.28468	1.27034	1.28201	1.1389	0.768298	NA	0.808313	PARN	1.1389	1.41487	1.49593	1.69297
O95456-2;O95456	O95456-2;O95456	11;11	11;11	11;11	Proteasome assembly chaperone 1	PSMG1	>sp|O95456-2|PSMG1_HUMAN Isoform 2 of Proteasome assembly chaperone 1 OS=Homo sapiens GN=PSMG1;>sp|O95456|PSMG1_HUMAN Proteasome assembly chaperone 1 OS=Homo sapiens GN=PSMG1 PE=1 SV=1	2	11	11	11	0	1.1389	1.76947	1.99874	2.16893	1.1389	1.74249	1.56843	1.51153	1.1389	NA	NA	NA	1.1389	1.7068	1.38023	1.48653	PSMG1	1.1389	1.51153	1.74249	1.56843
O95466-2;O95466;O95466-3;Q8IVF7-2;Q8IVF7-3;Q8IVF7	O95466-2;O95466;O95466-3	20;18;18;1;1;1	20;18;18;1;1;1	19;17;17;0;0;0	Formin-like protein 1	FMNL1	>sp|O95466-2|FMNL_HUMAN Isoform 2 of Formin-like protein 1 OS=Homo sapiens GN=FMNL1;>sp|O95466|FMNL_HUMAN Formin-like protein 1 OS=Homo sapiens GN=FMNL1 PE=1 SV=3;>sp|O95466-3|FMNL_HUMAN Isoform 3 of Formin-like protein 1 OS=Homo sapiens GN=FMNL1	6	20	20	19	0	1.1389	2.37387	2.35765	1.63351	1.1389	1.54279	1.63937	1.44622	1.1389	2.03085	2.17642	1.49294	1.1389	0.691115	0.540602	0.538188	FMNL1	1.1389	1.46958	1.78682	1.9079
O95478	O95478	3	3	3	Ribosome biogenesis protein NSA2 homolog	NSA2	>sp|O95478|NSA2_HUMAN Ribosome biogenesis protein NSA2 homolog OS=Homo sapiens GN=NSA2 PE=1 SV=1	1	3	3	3	0	1.1389	NA	NA	NA	1.1389	2.06867	1.97359	1.60379	1.1389	NA	NA	1.57091	1.1389	NA	1.98852	NA	NSA2	1.1389	1.58735	2.06867	1.98106
O95490-2;O95490-5;O95490;O95490-7;O95490-6;O95490-3;O95490-4	O95490-2;O95490-5;O95490;O95490-7;O95490-6;O95490-3;O95490-4	2;2;2;2;2;1;1	2;2;2;2;2;1;1	2;2;2;2;2;1;1	Latrophilin-2	LPHN2	>sp|O95490-2|LPHN2_HUMAN Isoform 2 of Latrophilin-2 OS=Homo sapiens GN=LPHN2;>sp|O95490-5|LPHN2_HUMAN Isoform 5 of Latrophilin-2 OS=Homo sapiens GN=LPHN2;>sp|O95490|LPHN2_HUMAN Latrophilin-2 OS=Homo sapiens GN=LPHN2 PE=1 SV=2;>sp|O95490-7|LPHN2_HUMAN Isofo	7	2	2	2	1	1.1389	NA	NA	NA	1.1389	NA	NA	NA	1.1389	NA	NA	NA	1.1389	NA	NA	NA	LPHN2	1.1389	NA	NA	NA
O95571	O95571	5	5	5	Persulfide dioxygenase ETHE1, mitochondrial	ETHE1	>sp|O95571|ETHE1_HUMAN Persulfide dioxygenase ETHE1, mitochondrial OS=Homo sapiens GN=ETHE1 PE=1 SV=2	1	5	5	5	0	1.1389	NA	NA	NA	1.1389	NA	NA	0.487673	1.1389	NA	NA	NA	1.1389	0.585022	NA	0.861961	ETHE1	1.1389	0.674817	0.585022	NA
O95573	O95573	21	21	18	Long-chain-fatty-acid--CoA ligase 3	ACSL3	>sp|O95573|ACSL3_HUMAN Long-chain-fatty-acid--CoA ligase 3 OS=Homo sapiens GN=ACSL3 PE=1 SV=3	1	21	21	18	0	1.1389	1.62657	2.14756	1.41256	1.1389	1.65017	1.93485	1.48903	1.1389	1.66591	1.83322	1.42142	1.1389	2.07414	1.86908	2.37987	ACSL3	1.1389	1.45523	1.65804	1.90197
O95639-3;O95639-2;O95639	O95639-3;O95639-2;O95639	6;6;6	6;6;6	6;6;6	Cleavage and polyadenylation specificity factor subunit 4	CPSF4	>sp|O95639-3|CPSF4_HUMAN Isoform 3 of Cleavage and polyadenylation specificity factor subunit 4 OS=Homo sapiens GN=CPSF4;>sp|O95639-2|CPSF4_HUMAN Isoform 2 of Cleavage and polyadenylation specificity factor subunit 4 OS=Homo sapiens GN=CPSF4;>sp|O95639|CPS	3	6	6	6	0	1.1389	NA	NA	NA	1.1389	NA	NA	NA	1.1389	NA	NA	NA	1.1389	NA	NA	1.89055	CPSF4	1.1389	1.89055	NA	NA
O95671-2;O95671;O95671-3	O95671-2;O95671;O95671-3	4;4;3	4;4;3	4;4;3	N-acetylserotonin O-methyltransferase-like protein	ASMTL	>sp|O95671-2|ASML_HUMAN Isoform 2 of N-acetylserotonin O-methyltransferase-like protein OS=Homo sapiens GN=ASMTL;>sp|O95671|ASML_HUMAN N-acetylserotonin O-methyltransferase-like protein OS=Homo sapiens GN=ASMTL PE=1 SV=3;>sp|O95671-3|ASML_HUMAN Isoform 3 o	3	4	4	4	0	1.1389	NA	NA	NA	1.1389	NA	NA	NA	1.1389	2.28623	NA	1.71257	1.1389	NA	NA	NA	ASMTL	1.1389	1.71257	2.28623	NA
O95674	O95674	2	2	2	Phosphatidate cytidylyltransferase 2	CDS2	>sp|O95674|CDS2_HUMAN Phosphatidate cytidylyltransferase 2 OS=Homo sapiens GN=CDS2 PE=1 SV=1	1	2	2	2	0	1.1389	NA	NA	NA	1.1389	1.34104	1.67068	1.23997	1.1389	NA	NA	NA	1.1389	NA	NA	NA	CDS2	1.1389	1.23997	1.34104	1.67068
O95684-2;O95684;O95684-3	O95684-2;O95684	4;4;1	4;4;1	4;4;1	FGFR1 oncogene partner	FGFR1OP	>sp|O95684-2|FR1OP_HUMAN Isoform 2 of FGFR1 oncogene partner OS=Homo sapiens GN=FGFR1OP;>sp|O95684|FR1OP_HUMAN FGFR1 oncogene partner OS=Homo sapiens GN=FGFR1OP PE=1 SV=1	3	4	4	4	0	1.1389	NA	NA	NA	1.1389	NA	NA	NA	1.1389	NA	NA	NA	1.1389	1.40267	NA	1.60144	FGFR1OP	1.1389	1.60144	1.40267	NA
O95714	O95714	2	2	2	E3 ubiquitin-protein ligase HERC2	HERC2	>sp|O95714|HERC2_HUMAN E3 ubiquitin-protein ligase HERC2 OS=Homo sapiens GN=HERC2 PE=1 SV=2	1	2	2	2	0	1.1389	NA	NA	NA	1.1389	NA	NA	NA	1.1389	NA	NA	NA	1.1389	NA	NA	NA	HERC2	1.1389	NA	NA	NA
O95716	O95716	3	2	2	Ras-related protein Rab-3D	RAB3D	>sp|O95716|RAB3D_HUMAN Ras-related protein Rab-3D OS=Homo sapiens GN=RAB3D PE=1 SV=1	1	3	2	2	0	1.1389	NA	NA	NA	1.1389	NA	NA	NA	1.1389	NA	NA	NA	1.1389	NA	NA	NA	RAB3D	1.1389	NA	NA	NA
O95747	O95747	12	12	12	Serine/threonine-protein kinase OSR1	OXSR1	>sp|O95747|OXSR1_HUMAN Serine/threonine-protein kinase OSR1 OS=Homo sapiens GN=OXSR1 PE=1 SV=1	1	12	12	12	0	1.1389	1.62802	2.0149	1.24024	1.1389	1.60518	1.68352	1.38	1.1389	1.79376	1.84641	1.06804	1.1389	1.26043	1.18115	1.09753	OXSR1	1.1389	1.16889	1.6166	1.76496
O95757	O95757	19	16	16	Heat shock 70 kDa protein 4L	HSPA4L	>sp|O95757|HS74L_HUMAN Heat shock 70 kDa protein 4L OS=Homo sapiens GN=HSPA4L PE=1 SV=3	1	19	16	16	0	1.1389	1.52586	2.7532	2.05586	1.1389	1.64416	1.76142	1.5269	1.1389	1.67957	2.06064	1.29851	1.1389	1.24905	1.45063	1.23308	HSPA4L	1.1389	1.41271	1.58501	1.91103
O95758-1;O95758-6;O95758-2;O95758;O95758-5;O95758-4;O95758-7	O95758-1;O95758-6;O95758-2;O95758;O95758-5;O95758-4;O95758-7	6;6;6;6;6;6;5	3;3;3;3;3;3;3	3;3;3;3;3;3;3	Polypyrimidine tract-binding protein 3	PTBP3	>sp|O95758-1|PTBP3_HUMAN Isoform 1 of Polypyrimidine tract-binding protein 3 OS=Homo sapiens GN=PTBP3;>sp|O95758-6|PTBP3_HUMAN Isoform 6 of Polypyrimidine tract-binding protein 3 OS=Homo sapiens GN=PTBP3;>sp|O95758-2|PTBP3_HUMAN Isoform 2 of Polypyrimidine	7	6	3	3	0	1.1389	NA	NA	NA	1.1389	NA	NA	NA	1.1389	NA	NA	NA	1.1389	NA	NA	NA	PTBP3	1.1389	NA	NA	NA
O95772-2;O95772	O95772-2;O95772	3;3	3;3	3;3	MLN64 N-terminal domain homolog	STARD3NL	>sp|O95772-2|MENTO_HUMAN Isoform 2 of MLN64 N-terminal domain homolog OS=Homo sapiens GN=STARD3NL;>sp|O95772|MENTO_HUMAN MLN64 N-terminal domain homolog OS=Homo sapiens GN=STARD3NL PE=1 SV=1	2	3	3	3	0	1.1389	NA	NA	NA	1.1389	NA	1.65434	NA	1.1389	NA	NA	NA	1.1389	NA	NA	NA	STARD3NL	1.1389	NA	NA	1.65434
O95777	O95777	3	3	3	N-alpha-acetyltransferase 38, NatC auxiliary subunit	NAA38	>sp|O95777|NAA38_HUMAN N-alpha-acetyltransferase 38, NatC auxiliary subunit OS=Homo sapiens GN=NAA38 PE=1 SV=3	1	3	3	3	0	1.1389	NA	NA	NA	1.1389	NA	NA	NA	1.1389	NA	NA	NA	1.1389	2.27478	1.95356	2.2885	NAA38	1.1389	2.2885	2.27478	1.95356
O95782-2;O95782	O95782-2;O95782	30;30	30;30	24;24	AP-2 complex subunit alpha-1	AP2A1	>sp|O95782-2|AP2A1_HUMAN Isoform B of AP-2 complex subunit alpha-1 OS=Homo sapiens GN=AP2A1;>sp|O95782|AP2A1_HUMAN AP-2 complex subunit alpha-1 OS=Homo sapiens GN=AP2A1 PE=1 SV=3	2	30	30	24	0	1.1389	1.91479	2.4695	1.5557	1.1389	1.71901	1.71744	1.34734	1.1389	1.53169	1.8157	1.21042	1.1389	1.22108	1.24574	1.21275	AP2A1	1.1389	1.28004	1.62535	1.76657
O95816	O95816	7	7	7	BAG family molecular chaperone regulator 2	BAG2	>sp|O95816|BAG2_HUMAN BAG family molecular chaperone regulator 2 OS=Homo sapiens GN=BAG2 PE=1 SV=1	1	7	7	7	0	1.1389	2.03766	2.42207	1.65325	1.1389	1.81056	1.88584	1.47473	1.1389	2.06846	1.8571	1.61406	1.1389	2.62923	1.40255	1.1904	BAG2	1.1389	1.5444	2.05306	1.87147
O95817	O95817	9	9	9	BAG family molecular chaperone regulator 3	BAG3	>sp|O95817|BAG3_HUMAN BAG family molecular chaperone regulator 3 OS=Homo sapiens GN=BAG3 PE=1 SV=3	1	9	9	9	0	1.1389	1.75064	2.12498	1.40117	1.1389	2.94527	NA	2.04209	1.1389	1.80989	1.34398	1.62951	1.1389	2.03545	1.82123	1.60458	BAG3	1.1389	1.61705	1.92267	1.82123
O95819-4;O95819-2;O95819;O95819-5;O95819-3	O95819-4;O95819-2;O95819;O95819-5;O95819-3	5;5;5;5;5	5;5;5;5;5	3;3;3;3;3	Mitogen-activated protein kinase kinase kinase kinase 4	MAP4K4	>sp|O95819-4|M4K4_HUMAN Isoform 4 of Mitogen-activated protein kinase kinase kinase kinase 4 OS=Homo sapiens GN=MAP4K4;>sp|O95819-2|M4K4_HUMAN Isoform 2 of Mitogen-activated protein kinase kinase kinase kinase 4 OS=Homo sapiens GN=MAP4K4;>sp|O95819|M4K4_HU	5	5	5	3	0	1.1389	NA	NA	NA	1.1389	NA	NA	NA	1.1389	NA	NA	NA	1.1389	NA	NA	NA	MAP4K4	1.1389	NA	NA	NA
O95822-2;O95822	O95822-2;O95822	4;4	4;4	4;4	Malonyl-CoA decarboxylase, mitochondrial	MLYCD	>sp|O95822-2|DCMC_HUMAN Isoform Cytoplasmic+peroxisomal of Malonyl-CoA decarboxylase, mitochondrial OS=Homo sapiens GN=MLYCD;>sp|O95822|DCMC_HUMAN Malonyl-CoA decarboxylase, mitochondrial OS=Homo sapiens GN=MLYCD PE=1 SV=3	2	4	4	4	0	1.1389	NA	NA	NA	1.1389	NA	NA	NA	1.1389	NA	NA	NA	1.1389	NA	NA	NA	MLYCD	1.1389	NA	NA	NA
O95825	O95825	3	3	3	Quinone oxidoreductase-like protein 1	CRYZL1	>sp|O95825|QORL1_HUMAN Quinone oxidoreductase-like protein 1 OS=Homo sapiens GN=CRYZL1 PE=1 SV=2	1	3	3	3	0.00092678	1.1389	NA	NA	NA	1.1389	NA	NA	NA	1.1389	NA	NA	NA	1.1389	NA	NA	NA	CRYZL1	1.1389	NA	NA	NA
O95831-3;O95831;O95831-2;O95831-6;O95831-5;O95831-4	O95831-3;O95831;O95831-2	20;20;11;9;9;9	20;20;11;9;9;9	20;20;11;9;9;9	Apoptosis-inducing factor 1, mitochondrial	AIFM1	>sp|O95831-3|AIFM1_HUMAN Isoform 3 of Apoptosis-inducing factor 1, mitochondrial OS=Homo sapiens GN=AIFM1;>sp|O95831|AIFM1_HUMAN Apoptosis-inducing factor 1, mitochondrial OS=Homo sapiens GN=AIFM1 PE=1 SV=1;>sp|O95831-2|AIFM1_HUMAN Isoform 2 of Apoptosis-i	6	20	20	20	0	1.1389	1.73934	2.47936	1.55479	1.1389	1.70093	2.00506	1.44367	1.1389	1.51017	1.60667	1.36959	1.1389	1.60978	1.51296	1.31696	AIFM1	1.1389	1.40663	1.65536	1.80586
O95834;O95834-2;O95834-3	O95834;O95834-2;O95834-3	3;3;3	3;3;3	3;3;3	Echinoderm microtubule-associated protein-like 2	EML2	>sp|O95834|EMAL2_HUMAN Echinoderm microtubule-associated protein-like 2 OS=Homo sapiens GN=EML2 PE=2 SV=1;>sp|O95834-2|EMAL2_HUMAN Isoform 2 of Echinoderm microtubule-associated protein-like 2 OS=Homo sapiens GN=EML2;>sp|O95834-3|EMAL2_HUMAN Isoform 3 of E	3	3	3	3	0	1.1389	NA	NA	NA	1.1389	NA	NA	NA	1.1389	NA	NA	NA	1.1389	NA	NA	NA	EML2	1.1389	NA	NA	NA
O95861;O95861-2	O95861;O95861-2	9;8	9;8	9;8	3(2),5-bisphosphate nucleotidase 1	BPNT1	>sp|O95861|BPNT1_HUMAN 3(2),5-bisphosphate nucleotidase 1 OS=Homo sapiens GN=BPNT1 PE=1 SV=1;>sp|O95861-2|BPNT1_HUMAN Isoform 2 of 3(2),5-bisphosphate nucleotidase 1 OS=Homo sapiens GN=BPNT1	2	9	9	9	0	1.1389	1.85199	2.51706	1.52153	1.1389	1.38146	1.36422	1.20428	1.1389	1.64889	1.63467	1.41667	1.1389	1.85033	1.56182	1.84119	BPNT1	1.1389	1.4691	1.74961	1.59825
O95864;O95864-3;O95864-2	O95864;O95864-3;O95864-2	9;6;6	9;6;6	9;6;6	Fatty acid desaturase 2	FADS2	>sp|O95864|FADS2_HUMAN Fatty acid desaturase 2 OS=Homo sapiens GN=FADS2 PE=1 SV=1;>sp|O95864-3|FADS2_HUMAN Isoform 3 of Fatty acid desaturase 2 OS=Homo sapiens GN=FADS2;>sp|O95864-2|FADS2_HUMAN Isoform 2 of Fatty acid desaturase 2 OS=Homo sapiens GN=FADS2	3	9	9	9	0	1.1389	1.97406	2.60455	1.77787	1.1389	1.7486	1.7628	1.7344	1.1389	1.6923	NA	1.56796	1.1389	2.41796	2.12358	1.83042	FADS2	1.1389	1.75613	1.86133	2.12358
O95865	O95865	5	5	5	N(G),N(G)-dimethylarginine dimethylaminohydrolase 2	DDAH2	>sp|O95865|DDAH2_HUMAN N(G),N(G)-dimethylarginine dimethylaminohydrolase 2 OS=Homo sapiens GN=DDAH2 PE=1 SV=1	1	5	5	5	0	1.1389	NA	2.58252	NA	1.1389	NA	3.00313	NA	1.1389	1.13265	NA	1.13577	1.1389	1.66903	NA	1.40396	DDAH2	1.1389	1.26987	1.40084	2.79283
O95870;O95870-2	O95870;O95870-2	4;3	4;3	4;3	Abhydrolase domain-containing protein 16A	ABHD16A	>sp|O95870|ABHGA_HUMAN Abhydrolase domain-containing protein 16A OS=Homo sapiens GN=ABHD16A PE=1 SV=3;>sp|O95870-2|ABHGA_HUMAN Isoform 2 of Abhydrolase domain-containing protein 16A OS=Homo sapiens GN=ABHD16A	2	4	4	4	0	1.1389	NA	NA	NA	1.1389	NA	NA	NA	1.1389	NA	NA	NA	1.1389	NA	NA	NA	ABHD16A	1.1389	NA	NA	NA
O95983-2;O95983	O95983-2;O95983	5;5	5;5	4;4	Methyl-CpG-binding domain protein 3	MBD3	>sp|O95983-2|MBD3_HUMAN Isoform 2 of Methyl-CpG-binding domain protein 3 OS=Homo sapiens GN=MBD3;>sp|O95983|MBD3_HUMAN Methyl-CpG-binding domain protein 3 OS=Homo sapiens GN=MBD3 PE=1 SV=1	2	5	5	4	0	1.1389	NA	NA	NA	1.1389	NA	NA	NA	1.1389	NA	NA	NA	1.1389	NA	NA	NA	MBD3	1.1389	NA	NA	NA
O96000	O96000	7	7	7	NADH dehydrogenase [ubiquinone] 1 beta subcomplex subunit 10	NDUFB10	>sp|O96000|NDUBA_HUMAN NADH dehydrogenase [ubiquinone] 1 beta subcomplex subunit 10 OS=Homo sapiens GN=NDUFB10 PE=1 SV=3	1	7	7	7	0	1.1389	2.09081	2.57835	1.60328	1.1389	1.57411	1.565	1.35651	1.1389	1.86789	2.16213	1.5034	1.1389	2.42293	2.50547	1.62765	NDUFB10	1.1389	1.55334	1.97935	2.3338
O96005	O96005	8	8	8	Cleft lip and palate transmembrane protein 1	CLPTM1	>sp|O96005|CLPT1_HUMAN Cleft lip and palate transmembrane protein 1 OS=Homo sapiens GN=CLPTM1 PE=1 SV=1	1	8	8	8	0	1.1389	NA	NA	NA	1.1389	2.17762	2.13993	2.21531	1.1389	2.21993	2.1786	1.67941	1.1389	NA	NA	NA	CLPTM1	1.1389	1.94736	2.19877	2.15927
O96011-2;O96011	O96011-2;O96011	2;2	2;2	2;2	Peroxisomal membrane protein 11B	PEX11B	>sp|O96011-2|PX11B_HUMAN Isoform 2 of Peroxisomal membrane protein 11B OS=Homo sapiens GN=PEX11B;>sp|O96011|PX11B_HUMAN Peroxisomal membrane protein 11B OS=Homo sapiens GN=PEX11B PE=1 SV=1	2	2	2	2	0	1.1389	NA	NA	NA	1.1389	NA	NA	NA	1.1389	NA	NA	NA	1.1389	NA	NA	NA	PEX11B	1.1389	NA	NA	NA
O96013;O96013-4;O96013-2;O96013-3	O96013;O96013-4;O96013-2;O96013-3	4;3;2;2	4;3;2;2	4;3;2;2	Serine/threonine-protein kinase PAK 4	PAK4	>sp|O96013|PAK4_HUMAN Serine/threonine-protein kinase PAK 4 OS=Homo sapiens GN=PAK4 PE=1 SV=1;>sp|O96013-4|PAK4_HUMAN Isoform 4 of Serine/threonine-protein kinase PAK 4 OS=Homo sapiens GN=PAK4;>sp|O96013-2|PAK4_HUMAN Isoform 2 of Serine/threonine-protein k	4	4	4	4	0	1.1389	NA	NA	NA	1.1389	NA	NA	NA	1.1389	NA	NA	NA	1.1389	NA	NA	NA	PAK4	1.1389	NA	NA	NA
O96017-4;O96017-12;O96017;O96017-9;O96017-11;O96017-13;O96017-3;O96017-8;O96017-7	O96017-4;O96017-12;O96017;O96017-9;O96017-11;O96017-13	3;3;3;3;2;2;1;1;1	3;3;3;3;2;2;1;1;1	3;3;3;3;2;2;1;1;1	Serine/threonine-protein kinase Chk2	CHEK2	>sp|O96017-4|CHK2_HUMAN Isoform 4 of Serine/threonine-protein kinase Chk2 OS=Homo sapiens GN=CHEK2;>sp|O96017-12|CHK2_HUMAN Isoform 12 of Serine/threonine-protein kinase Chk2 OS=Homo sapiens GN=CHEK2;>sp|O96017|CHK2_HUMAN Serine/threonine-protein kinase Ch	9	3	3	3	0	1.1389	NA	NA	NA	1.1389	NA	NA	NA	1.1389	NA	NA	NA	1.1389	NA	NA	NA	CHEK2	1.1389	NA	NA	NA
O96019;O96019-2;O94805	O96019;O96019-2	13;12;2	13;12;2	13;12;2	Actin-like protein 6A	ACTL6A	>sp|O96019|ACL6A_HUMAN Actin-like protein 6A OS=Homo sapiens GN=ACTL6A PE=1 SV=1;>sp|O96019-2|ACL6A_HUMAN Isoform 2 of Actin-like protein 6A OS=Homo sapiens GN=ACTL6A	3	13	13	13	0	1.1389	1.69076	NA	1.41483	1.1389	1.99521	1.81429	1.54184	1.1389	1.40269	NA	1.42027	1.1389	1.24619	1.47677	1.44556	ACTL6A	1.1389	1.43291	1.54673	1.64553
O96028;O96028-5;O96028-3;O96028-6;O96028-4;O96028-2;O96028-7	O96028;O96028-5;O96028-3	17;12;12;5;5;5;2	17;12;12;5;5;5;2	17;12;12;5;5;5;2	Histone-lysine N-methyltransferase NSD2	WHSC1	>sp|O96028|NSD2_HUMAN Histone-lysine N-methyltransferase NSD2 OS=Homo sapiens GN=WHSC1 PE=1 SV=1;>sp|O96028-5|NSD2_HUMAN Isoform 5 of Histone-lysine N-methyltransferase NSD2 OS=Homo sapiens GN=WHSC1;>sp|O96028-3|NSD2_HUMAN Isoform 3 of Histone-lysine N-met	7	17	17	17	0	1.1389	NA	NA	NA	1.1389	1.36842	1.40054	1.33629	1.1389	NA	NA	NA	1.1389	3.5156	NA	0.587161	WHSC1	1.1389	0.961726	2.44201	1.40054
P00167-2;P00167-3;P00167	P00167-2;P00167-3;P00167	2;2;2	2;2;2	2;2;2	Cytochrome b5	CYB5A	>sp|P00167-2|CYB5_HUMAN Isoform 2 of Cytochrome b5 OS=Homo sapiens GN=CYB5A;>sp|P00167-3|CYB5_HUMAN Isoform 3 of Cytochrome b5 OS=Homo sapiens GN=CYB5A;>sp|P00167|CYB5_HUMAN Cytochrome b5 OS=Homo sapiens GN=CYB5A PE=1 SV=2	3	2	2	2	0	1.1389	NA	NA	NA	1.1389	NA	NA	NA	1.1389	NA	NA	NA	1.1389	NA	NA	NA	CYB5A	1.1389	NA	NA	NA
P00338;P00338-3;P00338-4;P00338-5;P00338-2;Q6ZMR3	P00338;P00338-3;P00338-4;P00338-5;P00338-2	19;19;16;12;12;1	18;18;15;11;11;0	18;18;15;11;11;0	L-lactate dehydrogenase A chain	LDHA	>sp|P00338|LDHA_HUMAN L-lactate dehydrogenase A chain OS=Homo sapiens GN=LDHA PE=1 SV=2;>sp|P00338-3|LDHA_HUMAN Isoform 3 of L-lactate dehydrogenase A chain OS=Homo sapiens GN=LDHA;>sp|P00338-4|LDHA_HUMAN Isoform 4 of L-lactate dehydrogenase A chain OS=Hom	6	19	18	18	0	1.1389	1.78981	2.55052	1.66845	1.1389	1.90283	1.95254	1.49868	1.1389	1.83683	1.89577	1.48787	1.1389	2.04903	1.94911	1.59187	LDHA	1.1389	1.54527	1.86983	1.95082
P00367;P49448	P00367;P49448	26;17	26;17	26;17	Glutamate dehydrogenase 1, mitochondrial;Glutamate dehydrogenase 2, mitochondrial	GLUD1;GLUD2	>sp|P00367|DHE3_HUMAN Glutamate dehydrogenase 1, mitochondrial OS=Homo sapiens GN=GLUD1 PE=1 SV=2;>sp|P49448|DHE4_HUMAN Glutamate dehydrogenase 2, mitochondrial OS=Homo sapiens GN=GLUD2 PE=1 SV=2	2	26	26	26	0	1.1389	1.77978	2.21046	1.53343	1.1389	1.62353	1.78207	1.44472	1.1389	1.66677	1.76445	1.45679	1.1389	2.06208	1.76563	1.68392	GLUD1;GLUD2	1.1389	1.49511	1.72327	1.77385
P00374;Q86XF0	P00374	3;1	3;1	3;1	Dihydrofolate reductase	DHFR	>sp|P00374|DYR_HUMAN Dihydrofolate reductase OS=Homo sapiens GN=DHFR PE=1 SV=2	2	3	3	3	0	1.1389	NA	NA	NA	1.1389	NA	NA	NA	1.1389	NA	NA	NA	1.1389	NA	NA	NA	DHFR	1.1389	NA	NA	NA
P00387-2;P00387;P00387-3	P00387-2;P00387;P00387-3	8;8;8	8;8;8	8;8;8	NADH-cytochrome b5 reductase 3;NADH-cytochrome b5 reductase 3 membrane-bound form;NADH-cytochrome b5 reductase 3 soluble form	CYB5R3	>sp|P00387-2|NB5R3_HUMAN Isoform 2 of NADH-cytochrome b5 reductase 3 OS=Homo sapiens GN=CYB5R3;>sp|P00387|NB5R3_HUMAN NADH-cytochrome b5 reductase 3 OS=Homo sapiens GN=CYB5R3 PE=1 SV=3;>sp|P00387-3|NB5R3_HUMAN Isoform 3 of NADH-cytochrome b5 reductase 3 OS	3	8	8	8	0	1.1389	1.50388	4.21385	1.54561	1.1389	1.62033	1.94915	1.2915	1.1389	NA	NA	0.788121	1.1389	2.3074	2.0112	2.3395	CYB5R3	1.1389	1.41856	1.62033	2.0112
P00390-2;P00390-3;P00390;P00390-5;P00390-4	P00390-2;P00390-3;P00390;P00390-5;P00390-4	11;11;11;10;10	11;11;11;10;10	11;11;11;10;10	Glutathione reductase, mitochondrial	GSR	>sp|P00390-2|GSHR_HUMAN Isoform Cytoplasmic of Glutathione reductase, mitochondrial OS=Homo sapiens GN=GSR;>sp|P00390-3|GSHR_HUMAN Isoform 2 of Glutathione reductase, mitochondrial OS=Homo sapiens GN=GSR;>sp|P00390|GSHR_HUMAN Glutathione reductase, mitocho	5	11	11	11	0	1.1389	1.7681	2.45057	1.43656	1.1389	1.67032	NA	1.48103	1.1389	1.63011	1.8392	1.32817	1.1389	3.17202	1.41837	1.46463	GSR	1.1389	1.45059	1.71921	1.8392
P00403	P00403	7	7	7	Cytochrome c oxidase subunit 2	MT-CO2	>sp|P00403|COX2_HUMAN Cytochrome c oxidase subunit 2 OS=Homo sapiens GN=MT-CO2 PE=1 SV=1	1	7	7	7	0	1.1389	1.93905	NA	1.51674	1.1389	1.80094	1.90396	1.43892	1.1389	1.81295	2.26112	1.58146	1.1389	1.82898	2.40451	1.60709	MT-CO2	1.1389	1.5491	1.82097	2.26112
P00491	P00491	18	18	18	Purine nucleoside phosphorylase	PNP	>sp|P00491|PNPH_HUMAN Purine nucleoside phosphorylase OS=Homo sapiens GN=PNP PE=1 SV=2	1	18	18	18	0	1.1389	1.82485	2.41381	1.61207	1.1389	1.56863	1.62405	1.43383	1.1389	1.72019	1.68974	1.47071	1.1389	1.88403	1.76674	1.59474	PNP	1.1389	1.53272	1.77252	1.72824
P00492	P00492	10	10	10	Hypoxanthine-guanine phosphoribosyltransferase	HPRT1	>sp|P00492|HPRT_HUMAN Hypoxanthine-guanine phosphoribosyltransferase OS=Homo sapiens GN=HPRT1 PE=1 SV=2	1	10	10	10	0	1.1389	1.83802	2.47568	1.54558	1.1389	1.7715	1.77518	1.56685	1.1389	1.66059	1.5019	1.65368	1.1389	1.94774	2.1783	1.65016	HPRT1	1.1389	1.60851	1.80476	1.97674
P00505	P00505	24	24	24	Aspartate aminotransferase, mitochondrial	GOT2	>sp|P00505|AATM_HUMAN Aspartate aminotransferase, mitochondrial OS=Homo sapiens GN=GOT2 PE=1 SV=3	1	24	24	24	0	1.1389	1.81521	2.62985	1.60311	1.1389	1.62316	1.75547	1.40104	1.1389	1.69018	1.76665	1.42669	1.1389	1.92029	1.82592	1.73255	GOT2	1.1389	1.5149	1.7527	1.79629
P00558	P00558	28	28	23	Phosphoglycerate kinase 1	PGK1	>sp|P00558|PGK1_HUMAN Phosphoglycerate kinase 1 OS=Homo sapiens GN=PGK1 PE=1 SV=3	1	28	28	23	0	1.1389	1.70631	2.33119	1.51412	1.1389	1.67811	1.70199	1.45188	1.1389	1.63529	1.57896	1.42094	1.1389	1.979	1.78372	1.49029	PGK1	1.1389	1.47108	1.69221	1.74286
P00813	P00813	4	4	4	Adenosine deaminase	ADA	>sp|P00813|ADA_HUMAN Adenosine deaminase OS=Homo sapiens GN=ADA PE=1 SV=3	1	4	4	4	0	1.1389	NA	NA	NA	1.1389	NA	NA	NA	1.1389	NA	NA	NA	1.1389	1.0017	1.59341	1.0703	ADA	1.1389	1.0703	1.0017	1.59341
P00918	P00918	11	11	11	Carbonic anhydrase 2	CA2	>sp|P00918|CAH2_HUMAN Carbonic anhydrase 2 OS=Homo sapiens GN=CA2 PE=1 SV=2	1	11	11	11	0	1.1389	1.85279	2.85427	1.67113	1.1389	1.76216	1.8295	1.4507	1.1389	1.66358	1.91067	1.47837	1.1389	1.3409	15.2145	1.43957	CA2	1.1389	1.46453	1.71287	2.38247
P00966	P00966	19	19	19	Argininosuccinate synthase	ASS1	>sp|P00966|ASSY_HUMAN Argininosuccinate synthase OS=Homo sapiens GN=ASS1 PE=1 SV=2	1	19	19	19	0	1.1389	1.94174	2.54586	1.69197	1.1389	1.67869	1.69836	1.46048	1.1389	1.74064	1.79844	1.62169	1.1389	1.95562	1.7508	1.64198	ASS1	1.1389	1.63183	1.84119	1.77462
P01040	P01040	2	2	2	Cystatin-A;Cystatin-A, N-terminally processed	CSTA	>sp|P01040|CYTA_HUMAN Cystatin-A OS=Homo sapiens GN=CSTA PE=1 SV=1	1	2	2	2	0	1.1389	NA	NA	NA	1.1389	NA	NA	NA	1.1389	NA	NA	NA	1.1389	NA	NA	NA	CSTA	1.1389	NA	NA	NA
P01106;P01106-2	P01106;P01106-2	3;3	3;3	3;3	Myc proto-oncogene protein	MYC	>sp|P01106|MYC_HUMAN Myc proto-oncogene protein OS=Homo sapiens GN=MYC PE=1 SV=1;>sp|P01106-2|MYC_HUMAN Isoform 2 of Myc proto-oncogene protein OS=Homo sapiens GN=MYC	2	3	3	3	0	1.1389	NA	NA	NA	1.1389	NA	NA	NA	1.1389	NA	NA	NA	1.1389	NA	NA	NA	MYC	1.1389	NA	NA	NA
P01111;P01112;P01112-2	P01111;P01112;P01112-2	6;4;3	3;2;1	3;2;1	GTPase NRas;GTPase HRas;GTPase HRas, N-terminally processed	NRAS;HRAS	>sp|P01111|RASN_HUMAN GTPase NRas OS=Homo sapiens GN=NRAS PE=1 SV=1;>sp|P01112|RASH_HUMAN GTPase HRas OS=Homo sapiens GN=HRAS PE=1 SV=1;>sp|P01112-2|RASH_HUMAN Isoform 2 of GTPase HRas OS=Homo sapiens GN=HRAS	3	6	3	3	0	1.1389	NA	NA	NA	1.1389	NA	NA	NA	1.1389	NA	NA	NA	1.1389	NA	NA	1.83987	NRAS;HRAS	1.1389	1.83987	NA	NA
P01116-2;P01116	P01116-2;P01116	6;5	6;5	3;2	GTPase KRas;GTPase KRas, N-terminally processed	KRAS	>sp|P01116-2|RASK_HUMAN Isoform 2B of GTPase KRas OS=Homo sapiens GN=KRAS;>sp|P01116|RASK_HUMAN GTPase KRas OS=Homo sapiens GN=KRAS PE=1 SV=1	2	6	6	3	0	1.1389	2.05665	NA	1.45968	1.1389	1.69372	1.77825	1.46889	1.1389	1.68562	1.82363	1.66011	1.1389	1.4631	1.50782	1.52479	KRAS	1.1389	1.49684	1.68967	1.77825
P01130-2;P01130-3;P01130-6;P01130-4;P01130-5;P01130	P01130-2;P01130-3;P01130-6;P01130-4;P01130-5;P01130	2;2;2;2;2;2	2;2;2;2;2;2	2;2;2;2;2;2	Low-density lipoprotein receptor	LDLR	>sp|P01130-2|LDLR_HUMAN Isoform 2 of Low-density lipoprotein receptor OS=Homo sapiens GN=LDLR;>sp|P01130-3|LDLR_HUMAN Isoform 3 of Low-density lipoprotein receptor OS=Homo sapiens GN=LDLR;>sp|P01130-6|LDLR_HUMAN Isoform 6 of Low-density lipoprotein recepto	6	2	2	2	0	1.1389	NA	NA	NA	1.1389	NA	NA	NA	1.1389	NA	NA	NA	1.1389	4.02573	NA	2.58232	LDLR	1.1389	2.58232	4.02573	NA
P02042	P02042	3	1	1	Hemoglobin subunit delta	HBD	>sp|P02042|HBD_HUMAN Hemoglobin subunit delta OS=Homo sapiens GN=HBD PE=1 SV=2	1	3	1	1	1	1.1389	NA	NA	NA	1.1389	NA	NA	NA	1.1389	NA	NA	NA	1.1389	NA	NA	NA	HBD	1.1389	NA	NA	NA
P02545;P02545-3;P02545-6;P02545-5;P02545-4	P02545;P02545-3;P02545-6;P02545-5;P02545-4	44;43;42;34;34	44;43;42;34;34	3;3;1;3;3	Prelamin-A/C;Lamin-A/C	LMNA	>sp|P02545|LMNA_HUMAN Prelamin-A/C OS=Homo sapiens GN=LMNA PE=1 SV=1;>sp|P02545-3|LMNA_HUMAN Isoform ADelta10 of Prelamin-A/C OS=Homo sapiens GN=LMNA;>sp|P02545-6|LMNA_HUMAN Isoform 6 of Prelamin-A/C OS=Homo sapiens GN=LMNA;>sp|P02545-5|LMNA_HUMAN Isoform	5	44	44	3	0	1.1389	1.81156	2.20052	1.5118	1.1389	1.65302	1.64092	1.44319	1.1389	1.51399	1.47664	1.31667	1.1389	1.74647	1.64551	1.4807	LMNA	1.1389	1.46195	1.69975	1.64322
P02545-2	P02545-2	42	1	1	Prelamin-A/C;Lamin-A/C	LMNA	>sp|P02545-2|LMNA_HUMAN Isoform C of Prelamin-A/C OS=Homo sapiens GN=LMNA	1	42	1	1	0	1.1389	1.69211	NA	1.41551	1.1389	NA	NA	NA	1.1389	NA	NA	NA	1.1389	1.80016	NA	1.43938	LMNA	1.1389	1.42744	1.74614	NA
P02686-2;P02686	P02686-2;P02686	2;2	2;2	2;2	Myelin basic protein	MBP	>sp|P02686-2|MBP_HUMAN Isoform 2 of Myelin basic protein OS=Homo sapiens GN=MBP;>sp|P02686|MBP_HUMAN Myelin basic protein OS=Homo sapiens GN=MBP PE=1 SV=3	2	2	2	2	0	1.1389	NA	NA	NA	1.1389	NA	NA	NA	1.1389	NA	NA	NA	1.1389	NA	NA	NA	MBP	1.1389	NA	NA	NA
P02792	P02792	4	4	4	Ferritin light chain	FTL	>sp|P02792|FRIL_HUMAN Ferritin light chain OS=Homo sapiens GN=FTL PE=1 SV=2	1	4	4	4	0	1.1389	1.96995	2.31971	1.49387	1.1389	NA	1.51924	NA	1.1389	NA	NA	NA	1.1389	1.42176	1.76767	1.07584	FTL	1.1389	1.28486	1.69585	1.76767
P02794	P02794	7	7	7	Ferritin heavy chain	FTH1	>sp|P02794|FRIH_HUMAN Ferritin heavy chain OS=Homo sapiens GN=FTH1 PE=1 SV=2	1	7	7	7	0	1.1389	1.7183	2.48855	1.53833	1.1389	1.63035	1.57696	1.27638	1.1389	1.18293	1.3892	1.33689	1.1389	1.24938	NA	1.28061	FTH1	1.1389	1.30875	1.43986	1.57696
P04040	P04040	21	21	21	Catalase	CAT	>sp|P04040|CATA_HUMAN Catalase OS=Homo sapiens GN=CAT PE=1 SV=3	1	21	21	21	0	1.1389	1.71255	2.33522	1.43529	1.1389	1.65294	1.92751	1.45728	1.1389	1.25228	1.26681	1.11081	1.1389	2.03953	1.83836	1.78832	CAT	1.1389	1.44629	1.68275	1.88293
P04075;P04075-2;P05062	P04075;P04075-2	33;32;1	33;32;1	28;27;0	Fructose-bisphosphate aldolase A	ALDOA	>sp|P04075|ALDOA_HUMAN Fructose-bisphosphate aldolase A OS=Homo sapiens GN=ALDOA PE=1 SV=2;>sp|P04075-2|ALDOA_HUMAN Isoform 2 of Fructose-bisphosphate aldolase A OS=Homo sapiens GN=ALDOA	3	33	33	28	0	1.1389	1.82362	2.51573	1.53148	1.1389	1.74607	1.82416	1.42281	1.1389	1.68486	1.75653	1.44838	1.1389	2.03575	1.91837	1.6158	ALDOA	1.1389	1.48993	1.78484	1.87126
P04080	P04080	7	7	7	Cystatin-B	CSTB	>sp|P04080|CYTB_HUMAN Cystatin-B OS=Homo sapiens GN=CSTB PE=1 SV=2	1	7	7	7	0	1.1389	2.50504	3.64353	2.05413	1.1389	1.93793	1.7198	1.53842	1.1389	NA	NA	NA	1.1389	1.62831	1.49079	1.2615	CSTB	1.1389	1.53842	1.93793	1.7198
P04083	P04083	18	18	18	Annexin A1	ANXA1	>sp|P04083|ANXA1_HUMAN Annexin A1 OS=Homo sapiens GN=ANXA1 PE=1 SV=2	1	18	18	18	0	1.1389	1.79575	2.54047	1.6085	1.1389	1.5167	1.69091	1.4059	1.1389	1.50995	1.69034	1.42423	1.1389	1.83072	1.72522	1.67343	ANXA1	1.1389	1.51637	1.65623	1.70806
P04150-9;P04150-2;P04150-6;P04150-8;P04150-10;P04150;P04150-3;P04150-7;P04150-5	P04150-9;P04150-2;P04150-6;P04150-8;P04150-10;P04150;P04150-3;P04150-7;P04150-5	3;3;3;3;3;3;3;2;2	3;3;3;3;3;3;3;2;2	3;3;3;3;3;3;3;2;2	Glucocorticoid receptor	NR3C1	>sp|P04150-9|GCR_HUMAN Isoform Beta-B of Glucocorticoid receptor OS=Homo sapiens GN=NR3C1;>sp|P04150-2|GCR_HUMAN Isoform Beta of Glucocorticoid receptor OS=Homo sapiens GN=NR3C1;>sp|P04150-6|GCR_HUMAN Isoform Beta-2 of Glucocorticoid receptor OS=Homo sapie	9	3	3	3	0	1.1389	NA	NA	NA	1.1389	NA	NA	NA	1.1389	NA	NA	1.38974	1.1389	NA	NA	NA	NR3C1	1.1389	1.38974	NA	NA
P04181;P04181-2	P04181;P04181-2	13;8	13;8	13;8	Ornithine aminotransferase, mitochondrial;Ornithine aminotransferase, hepatic form;Ornithine aminotransferase, renal form	OAT	>sp|P04181|OAT_HUMAN Ornithine aminotransferase, mitochondrial OS=Homo sapiens GN=OAT PE=1 SV=1;>sp|P04181-2|OAT_HUMAN Isoform 2 of Ornithine aminotransferase, mitochondrial OS=Homo sapiens GN=OAT	2	13	13	13	0	1.1389	1.4979	2.23524	1.87437	1.1389	1.67704	1.56146	1.39314	1.1389	1.56012	1.55976	0.835377	1.1389	1.44012	1.50719	1.44696	OAT	1.1389	1.42005	1.52901	1.56061
P04183	P04183	2	2	2	Thymidine kinase, cytosolic	TK1	>sp|P04183|KITH_HUMAN Thymidine kinase, cytosolic OS=Homo sapiens GN=TK1 PE=1 SV=2	1	2	2	2	0.0003123	1.1389	NA	NA	NA	1.1389	NA	NA	NA	1.1389	NA	NA	NA	1.1389	NA	NA	NA	TK1	1.1389	NA	NA	NA
P04406;P04406-2;O14556	P04406;P04406-2	22;20;1	22;20;1	22;20;1	Glyceraldehyde-3-phosphate dehydrogenase	GAPDH	>sp|P04406|G3P_HUMAN Glyceraldehyde-3-phosphate dehydrogenase OS=Homo sapiens GN=GAPDH PE=1 SV=3;>sp|P04406-2|G3P_HUMAN Isoform 2 of Glyceraldehyde-3-phosphate dehydrogenase OS=Homo sapiens GN=GAPDH	3	22	22	22	0	1.1389	2.07545	2.25535	1.56329	1.1389	1.68263	1.82321	1.43746	1.1389	1.74725	1.81322	1.47549	1.1389	2.00933	1.87182	1.6318	GAPDH	1.1389	1.51939	1.87829	1.84751
P04632;Q96L46	P04632	9;2	9;2	9;2	Calpain small subunit 1	CAPNS1	>sp|P04632|CPNS1_HUMAN Calpain small subunit 1 OS=Homo sapiens GN=CAPNS1 PE=1 SV=1	2	9	9	9	0	1.1389	1.65021	NA	1.66772	1.1389	NA	NA	1.47751	1.1389	1.52075	1.75596	1.28554	1.1389	2.14896	1.82306	2.13374	CAPNS1	1.1389	1.57262	1.65021	1.78951
P04637-4;P04637;P04637-7;P04637-5;P04637-6;P04637-2;P04637-3;P04637-8;P04637-9	P04637-4;P04637;P04637-7;P04637-5;P04637-6;P04637-2;P04637-3	8;8;6;5;5;5;5;3;3	8;8;6;5;5;5;5;3;3	8;8;6;5;5;5;5;3;3	Cellular tumor antigen p53	TP53	>sp|P04637-4|P53_HUMAN Isoform 4 of Cellular tumor antigen p53 OS=Homo sapiens GN=TP53;>sp|P04637|P53_HUMAN Cellular tumor antigen p53 OS=Homo sapiens GN=TP53 PE=1 SV=4;>sp|P04637-7|P53_HUMAN Isoform 7 of Cellular tumor antigen p53 OS=Homo sapiens GN=TP53;	9	8	8	8	0	1.1389	1.92528	NA	1.81232	1.1389	1.39966	1.38012	1.49341	1.1389	NA	NA	1.8948	1.1389	0.865747	0.970065	1.00232	TP53	1.1389	1.65287	1.39966	1.17509
P04792	P04792	11	11	11	Heat shock protein beta-1	HSPB1	>sp|P04792|HSPB1_HUMAN Heat shock protein beta-1 OS=Homo sapiens GN=HSPB1 PE=1 SV=2	1	11	11	11	0	1.1389	1.84243	2.75678	1.50981	1.1389	1.63256	1.49714	1.00226	1.1389	1.37861	NA	1.38776	1.1389	2.00961	1.96544	1.94779	HSPB1	1.1389	1.44878	1.73749	1.96544
P04899;P04899-3;P04899-2;P04899-4;P63096;P63096-2;P19087;P38405-3	P04899;P04899-3;P04899-2;P04899-4	17;16;16;16;6;5;2;1	17;16;16;16;6;5;2;1	11;11;11;11;0;0;0;0	Guanine nucleotide-binding protein G(i) subunit alpha-2	GNAI2	>sp|P04899|GNAI2_HUMAN Guanine nucleotide-binding protein G(i) subunit alpha-2 OS=Homo sapiens GN=GNAI2 PE=1 SV=3;>sp|P04899-3|GNAI2_HUMAN Isoform 3 of Guanine nucleotide-binding protein G(i) subunit alpha-2 OS=Homo sapiens GN=GNAI2;>sp|P04899-2|GNAI2_HUMA	8	17	17	11	0	1.1389	1.71517	2.29887	1.48862	1.1389	1.62838	1.77199	1.48073	1.1389	1.66623	1.7226	1.41341	1.1389	1.73364	1.62943	1.40847	GNAI2	1.1389	1.44707	1.6907	1.7473
P04920-2;P04920-3;P04920;P48751-2;P48751;P48751-3	P04920-2;P04920-3;P04920;P48751-2;P48751;P48751-3	2;2;2;1;1;1	2;2;2;1;1;1	2;2;2;1;1;1	Anion exchange protein 2;Anion exchange protein 3	SLC4A2;SLC4A3	>sp|P04920-2|B3A2_HUMAN Isoform B1 of Anion exchange protein 2 OS=Homo sapiens GN=SLC4A2;>sp|P04920-3|B3A2_HUMAN Isoform 3 of Anion exchange protein 2 OS=Homo sapiens GN=SLC4A2;>sp|P04920|B3A2_HUMAN Anion exchange protein 2 OS=Homo sapiens GN=SLC4A2 PE=1 S	6	2	2	2	0	1.1389	NA	NA	NA	1.1389	NA	NA	NA	1.1389	NA	NA	1.52042	1.1389	NA	NA	NA	SLC4A2	1.1389	1.52042	NA	NA
P05023-4;P05023;P05023-3;P05023-2;P13637;P13637-2;P13637-3;Q13733;P20648;P54707;P54707-2	P05023-4;P05023;P05023-3;P05023-2	34;34;31;24;12;12;12;5;3;3;3	34;34;31;24;12;12;12;5;3;3;3	25;25;22;20;3;3;3;0;0;0;0	Sodium/potassium-transporting ATPase subunit alpha-1	ATP1A1	>sp|P05023-4|AT1A1_HUMAN Isoform 4 of Sodium/potassium-transporting ATPase subunit alpha-1 OS=Homo sapiens GN=ATP1A1;>sp|P05023|AT1A1_HUMAN Sodium/potassium-transporting ATPase subunit alpha-1 OS=Homo sapiens GN=ATP1A1 PE=1 SV=1;>sp|P05023-3|AT1A1_HUMAN Is	11	34	34	25	0	1.1389	1.85416	2.3562	1.56341	1.1389	1.68238	1.80875	1.47145	1.1389	1.72912	1.84144	1.49164	1.1389	1.90984	1.73166	1.69428	ATP1A1	1.1389	1.52753	1.79164	1.8251
P05107	P05107	17	17	17	Integrin beta-2	ITGB2	>sp|P05107|ITB2_HUMAN Integrin beta-2 OS=Homo sapiens GN=ITGB2 PE=1 SV=2	1	17	17	17	0	1.1389	1.52336	2.0705	1.47494	1.1389	1.50722	1.80631	1.45335	1.1389	1.54985	1.71161	1.52721	1.1389	1.71515	1.33127	1.29933	ITGB2	1.1389	1.46414	1.5366	1.75896
P05114	P05114	4	4	4	Non-histone chromosomal protein HMG-14	HMGN1	>sp|P05114|HMGN1_HUMAN Non-histone chromosomal protein HMG-14 OS=Homo sapiens GN=HMGN1 PE=1 SV=3	1	4	4	4	0	1.1389	NA	NA	NA	1.1389	NA	NA	NA	1.1389	NA	NA	NA	1.1389	NA	NA	NA	HMGN1	1.1389	NA	NA	NA
P05141;Q9H0C2	P05141	16;3	16;3	6;0	ADP/ATP translocase 2;ADP/ATP translocase 2, N-terminally processed	SLC25A5	>sp|P05141|ADT2_HUMAN ADP/ATP translocase 2 OS=Homo sapiens GN=SLC25A5 PE=1 SV=7	2	16	16	6	0	1.1389	1.76813	2.45232	1.60107	1.1389	1.68045	1.73657	1.48603	1.1389	1.62526	1.70633	1.42686	1.1389	1.24431	1.17407	1.14146	SLC25A5	1.1389	1.45644	1.65286	1.72145
P05161	P05161	5	5	5	Ubiquitin-like protein ISG15	ISG15	>sp|P05161|ISG15_HUMAN Ubiquitin-like protein ISG15 OS=Homo sapiens GN=ISG15 PE=1 SV=5	1	5	5	5	0	1.1389	NA	NA	NA	1.1389	NA	1.64328	NA	1.1389	1.93347	NA	1.53618	1.1389	NA	NA	NA	ISG15	1.1389	1.53618	1.93347	1.64328
P05164;P05164-3;P05164-2;P11678	P05164;P05164-3;P05164-2	49;49;48;5	49;49;48;5	49;49;48;5	Myeloperoxidase;Myeloperoxidase;89 kDa myeloperoxidase;84 kDa myeloperoxidase;Myeloperoxidase light chain;Myeloperoxidase heavy chain	MPO	>sp|P05164|PERM_HUMAN Myeloperoxidase OS=Homo sapiens GN=MPO PE=1 SV=1;>sp|P05164-3|PERM_HUMAN Isoform H7 of Myeloperoxidase OS=Homo sapiens GN=MPO;>sp|P05164-2|PERM_HUMAN Isoform H14 of Myeloperoxidase OS=Homo sapiens GN=MPO	4	49	49	49	0	1.1389	1.88544	2.30375	1.6578	1.1389	1.72582	1.4923	1.472	1.1389	1.56276	1.45377	1.39147	1.1389	1.82022	1.67758	1.64374	MPO	1.1389	1.55787	1.77302	1.58494
P05165-2;P05165;P05165-3	P05165-2;P05165;P05165-3	13;13;12	13;13;12	13;13;12	Propionyl-CoA carboxylase alpha chain, mitochondrial	PCCA	>sp|P05165-2|PCCA_HUMAN Isoform 2 of Propionyl-CoA carboxylase alpha chain, mitochondrial OS=Homo sapiens GN=PCCA;>sp|P05165|PCCA_HUMAN Propionyl-CoA carboxylase alpha chain, mitochondrial OS=Homo sapiens GN=PCCA PE=1 SV=4;>sp|P05165-3|PCCA_HUMAN Isoform 3	3	13	13	13	0	1.1389	1.22362	NA	1.47308	1.1389	1.67507	1.78613	1.40699	1.1389	NA	NA	1.47855	1.1389	1.66242	2.14606	1.39688	PCCA	1.1389	1.44003	1.66242	1.96609
P05166;P05166-2	P05166;P05166-2	10;10	10;10	10;10	Propionyl-CoA carboxylase beta chain, mitochondrial	PCCB	>sp|P05166|PCCB_HUMAN Propionyl-CoA carboxylase beta chain, mitochondrial OS=Homo sapiens GN=PCCB PE=1 SV=3;>sp|P05166-2|PCCB_HUMAN Isoform 2 of Propionyl-CoA carboxylase beta chain, mitochondrial OS=Homo sapiens GN=PCCB	2	10	10	10	0	1.1389	1.56432	1.81418	1.52393	1.1389	2.08007	1.73337	1.60948	1.1389	NA	NA	1.34314	1.1389	1.20377	2.47377	1.17134	PCCB	1.1389	1.43353	1.56432	1.81418
P05198	P05198	23	23	23	Eukaryotic translation initiation factor 2 subunit 1	EIF2S1	>sp|P05198|IF2A_HUMAN Eukaryotic translation initiation factor 2 subunit 1 OS=Homo sapiens GN=EIF2S1 PE=1 SV=3	1	23	23	23	0	1.1389	1.97557	2.53375	1.61082	1.1389	1.70598	1.82357	1.49311	1.1389	1.82464	1.98088	1.54336	1.1389	1.75967	1.80649	1.59159	EIF2S1	1.1389	1.56748	1.79215	1.90223
P05204;O00479	P05204	3;1	3;1	3;1	Non-histone chromosomal protein HMG-17	HMGN2	>sp|P05204|HMGN2_HUMAN Non-histone chromosomal protein HMG-17 OS=Homo sapiens GN=HMGN2 PE=1 SV=3	2	3	3	3	0	1.1389	NA	NA	NA	1.1389	NA	NA	NA	1.1389	NA	NA	NA	1.1389	NA	NA	NA	HMGN2	1.1389	NA	NA	NA
P05362	P05362	5	5	5	Intercellular adhesion molecule 1	ICAM1	>sp|P05362|ICAM1_HUMAN Intercellular adhesion molecule 1 OS=Homo sapiens GN=ICAM1 PE=1 SV=2	1	5	5	5	0	1.1389	NA	NA	NA	1.1389	NA	NA	NA	1.1389	NA	NA	NA	1.1389	1.73211	0.835075	1.08047	ICAM1	1.1389	1.08047	1.73211	0.835075
P05386;P05386-2	P05386	3;1	2;0	2;0	60S acidic ribosomal protein P1	RPLP1	>sp|P05386|RLA1_HUMAN 60S acidic ribosomal protein P1 OS=Homo sapiens GN=RPLP1 PE=1 SV=1	2	3	2	2	0	1.1389	1.7326	2.2245	1.60863	1.1389	NA	NA	NA	1.1389	NA	NA	NA	1.1389	3.64716	NA	1.59458	RPLP1	1.1389	1.6016	2.68988	2.2245
P05387	P05387	6	6	5	60S acidic ribosomal protein P2	RPLP2	>sp|P05387|RLA2_HUMAN 60S acidic ribosomal protein P2 OS=Homo sapiens GN=RPLP2 PE=1 SV=1	1	6	6	5	0	1.1389	NA	1.20028	NA	1.1389	0.865465	0.987123	0.891079	1.1389	1.54096	1.89963	1.83249	1.1389	1.80542	1.7639	1.48564	RPLP2	1.1389	1.48564	1.54096	1.48209
P05388;Q8NHW5	P05388;Q8NHW5	13;9	13;9	13;9	60S acidic ribosomal protein P0;60S acidic ribosomal protein P0-like	RPLP0;RPLP0P6	>sp|P05388|RLA0_HUMAN 60S acidic ribosomal protein P0 OS=Homo sapiens GN=RPLP0 PE=1 SV=1;>sp|Q8NHW5|RLA0L_HUMAN 60S acidic ribosomal protein P0-like OS=Homo sapiens GN=RPLP0P6 PE=5 SV=1	2	13	13	13	0	1.1389	1.92619	2.42991	1.64598	1.1389	1.53542	1.35627	1.40424	1.1389	1.64726	1.56028	1.31182	1.1389	2.5592	1.94998	1.82225	RPLP0;RPLP0P6	1.1389	1.52511	1.78673	1.75513
P05455	P05455	28	28	28	Lupus La protein	SSB	>sp|P05455|LA_HUMAN Lupus La protein OS=Homo sapiens GN=SSB PE=1 SV=2	1	28	28	28	0	1.1389	1.72591	2.27473	1.60429	1.1389	1.52122	1.32172	1.38921	1.1389	2.02944	1.81237	1.5332	1.1389	1.6832	1.19349	1.37614	SSB	1.1389	1.46121	1.70456	1.56705
P05556-2;P05556;P05556-5;P05556-4;P05556-3	P05556-2;P05556;P05556-5;P05556-4;P05556-3	3;3;3;3;3	3;3;3;3;3	3;3;3;3;3	Integrin beta-1	ITGB1	>sp|P05556-2|ITB1_HUMAN Isoform 2 of Integrin beta-1 OS=Homo sapiens GN=ITGB1;>sp|P05556|ITB1_HUMAN Integrin beta-1 OS=Homo sapiens GN=ITGB1 PE=1 SV=2;>sp|P05556-5|ITB1_HUMAN Isoform 5 of Integrin beta-1 OS=Homo sapiens GN=ITGB1;>sp|P05556-4|ITB1_HUMAN Iso	5	3	3	3	0	1.1389	NA	NA	NA	1.1389	NA	NA	NA	1.1389	NA	NA	NA	1.1389	1.77142	NA	1.45516	ITGB1	1.1389	1.45516	1.77142	NA
P05771-2;P05771;P17252	P05771-2;P05771	9;8;3	9;8;3	9;8;3	Protein kinase C beta type	PRKCB	>sp|P05771-2|KPCB_HUMAN Isoform Beta-II of Protein kinase C beta type OS=Homo sapiens GN=PRKCB;>sp|P05771|KPCB_HUMAN Protein kinase C beta type OS=Homo sapiens GN=PRKCB PE=1 SV=4	3	9	9	9	0	1.1389	NA	NA	NA	1.1389	1.53056	1.92631	1.13481	1.1389	NA	NA	1.56075	1.1389	1.6186	1.27906	1.83474	PRKCB	1.1389	1.56075	1.57458	1.60269
P05976-2;P05976;P08590	P05976-2;P05976;P08590	2;2;2	2;2;2	2;2;2	Myosin light chain 1/3, skeletal muscle isoform;Myosin light chain 3	MYL1;MYL3	>sp|P05976-2|MYL1_HUMAN Isoform MLC3 of Myosin light chain 1/3, skeletal muscle isoform OS=Homo sapiens GN=MYL1;>sp|P05976|MYL1_HUMAN Myosin light chain 1/3, skeletal muscle isoform OS=Homo sapiens GN=MYL1 PE=1 SV=3;>sp|P08590|MYL3_HUMAN Myosin light chain	3	2	2	2	0	1.1389	NA	NA	NA	1.1389	NA	NA	NA	1.1389	NA	NA	NA	1.1389	NA	NA	NA	MYL1	1.1389	NA	NA	NA
P06132	P06132	9	9	9	Uroporphyrinogen decarboxylase	UROD	>sp|P06132|DCUP_HUMAN Uroporphyrinogen decarboxylase OS=Homo sapiens GN=UROD PE=1 SV=2	1	9	9	9	0	1.1389	NA	NA	NA	1.1389	NA	NA	NA	1.1389	1.63557	1.79751	1.38723	1.1389	NA	3.00647	NA	UROD	1.1389	1.38723	1.63557	2.40199
P06280	P06280	6	6	6	Alpha-galactosidase A	GLA	>sp|P06280|AGAL_HUMAN Alpha-galactosidase A OS=Homo sapiens GN=GLA PE=1 SV=1	1	6	6	6	0	1.1389	NA	NA	NA	1.1389	NA	NA	NA	1.1389	NA	NA	NA	1.1389	NA	NA	NA	GLA	1.1389	NA	NA	NA
P06400	P06400	12	12	12	Retinoblastoma-associated protein	RB1	>sp|P06400|RB_HUMAN Retinoblastoma-associated protein OS=Homo sapiens GN=RB1 PE=1 SV=2	1	12	12	12	0	1.1389	NA	NA	NA	1.1389	1.47614	1.13888	1.43575	1.1389	2.09048	1.83735	1.26377	1.1389	0.302237	NA	0.720569	RB1	1.1389	1.26377	1.47614	1.48811
P06454-2;P06454	P06454-2;P06454	4;4	4;4	4;4	Prothymosin alpha;Prothymosin alpha, N-terminally processed;Thymosin alpha-1	PTMA	>sp|P06454-2|PTMA_HUMAN Isoform 2 of Prothymosin alpha OS=Homo sapiens GN=PTMA;>sp|P06454|PTMA_HUMAN Prothymosin alpha OS=Homo sapiens GN=PTMA PE=1 SV=2	2	4	4	4	0	1.1389	NA	NA	NA	1.1389	NA	NA	NA	1.1389	NA	NA	NA	1.1389	1.48941	0.72521	0.722802	PTMA	1.1389	0.722802	1.48941	0.72521
P06493;P06493-2	P06493;P06493-2	18;13	18;13	16;12	Cyclin-dependent kinase 1	CDK1	>sp|P06493|CDK1_HUMAN Cyclin-dependent kinase 1 OS=Homo sapiens GN=CDK1 PE=1 SV=3;>sp|P06493-2|CDK1_HUMAN Isoform 2 of Cyclin-dependent kinase 1 OS=Homo sapiens GN=CDK1	2	18	18	16	0	1.1389	2.00905	3.28231	1.46627	1.1389	1.77615	2.4734	1.38193	1.1389	1.80584	2.43189	1.35089	1.1389	2.73499	3.45343	1.91143	CDK1	1.1389	1.4241	1.90744	2.87785
P06576	P06576	23	23	23	ATP synthase subunit beta, mitochondrial	ATP5B	>sp|P06576|ATPB_HUMAN ATP synthase subunit beta, mitochondrial OS=Homo sapiens GN=ATP5B PE=1 SV=3	1	23	23	23	0	1.1389	1.79605	2.47333	1.51196	1.1389	1.59907	1.77874	1.37282	1.1389	1.69987	1.83138	1.47129	1.1389	1.86056	1.7142	1.54123	ATP5B	1.1389	1.49162	1.74796	1.80506
P06730;P06730-2;P06730-3;A6NMX2	P06730;P06730-2;P06730-3	9;9;7;1	9;9;7;1	9;9;7;1	Eukaryotic translation initiation factor 4E	EIF4E	>sp|P06730|IF4E_HUMAN Eukaryotic translation initiation factor 4E OS=Homo sapiens GN=EIF4E PE=1 SV=2;>sp|P06730-2|IF4E_HUMAN Isoform 2 of Eukaryotic translation initiation factor 4E OS=Homo sapiens GN=EIF4E;>sp|P06730-3|IF4E_HUMAN Isoform 3 of Eukaryotic t	4	9	9	9	0	1.1389	1.65747	2.2878	1.44089	1.1389	1.62707	1.57215	1.27488	1.1389	1.76384	1.95503	1.6275	1.1389	2.1051	2.17256	1.61703	EIF4E	1.1389	1.52896	1.71066	2.0638
P06733;P06733-2	P06733;P06733-2	27;17	27;17	25;16	Alpha-enolase	ENO1	>sp|P06733|ENOA_HUMAN Alpha-enolase OS=Homo sapiens GN=ENO1 PE=1 SV=2;>sp|P06733-2|ENOA_HUMAN Isoform MBP-1 of Alpha-enolase OS=Homo sapiens GN=ENO1	2	27	27	25	0	1.1389	1.83597	2.5349	1.55138	1.1389	1.66015	1.80781	1.37153	1.1389	1.64536	1.80605	1.38264	1.1389	1.97598	1.89432	1.63086	ENO1	1.1389	1.46701	1.74806	1.85107
P06737-2;P06737	P06737-2;P06737	35;35	35;35	31;31	Glycogen phosphorylase, liver form	PYGL	>sp|P06737-2|PYGL_HUMAN Isoform 2 of Glycogen phosphorylase, liver form OS=Homo sapiens GN=PYGL;>sp|P06737|PYGL_HUMAN Glycogen phosphorylase, liver form OS=Homo sapiens GN=PYGL PE=1 SV=4	2	35	35	31	0	1.1389	1.8269	2.35769	1.56604	1.1389	1.59553	1.73097	1.44422	1.1389	1.48311	1.57455	1.37062	1.1389	1.87785	1.88309	1.56003	PYGL	1.1389	1.50212	1.71122	1.80703
P06744;P06744-2;CON__Q3ZBD7	P06744;P06744-2	23;22;5	23;22;5	23;22;5	Glucose-6-phosphate isomerase	GPI	>sp|P06744|G6PI_HUMAN Glucose-6-phosphate isomerase OS=Homo sapiens GN=GPI PE=1 SV=4;>sp|P06744-2|G6PI_HUMAN Isoform 2 of Glucose-6-phosphate isomerase OS=Homo sapiens GN=GPI	3	23	23	23	0	1.1389	1.79244	2.22389	1.50631	1.1389	1.75265	1.76511	1.5145	1.1389	1.67691	1.81488	1.42457	1.1389	2.00193	1.79941	1.60301	GPI	1.1389	1.51041	1.77255	1.80715
P06748-2;P06748;P06748-3	P06748-2;P06748;P06748-3	16;16;15	16;16;15	16;16;15	Nucleophosmin	NPM1	>sp|P06748-2|NPM_HUMAN Isoform 2 of Nucleophosmin OS=Homo sapiens GN=NPM1;>sp|P06748|NPM_HUMAN Nucleophosmin OS=Homo sapiens GN=NPM1 PE=1 SV=2;>sp|P06748-3|NPM_HUMAN Isoform 3 of Nucleophosmin OS=Homo sapiens GN=NPM1	3	16	16	16	0	1.1389	2.06269	2.5673	1.87439	1.1389	NA	NA	NA	1.1389	1.12574	NA	1.13232	1.1389	1.72146	1.42903	1.56916	NPM1	1.1389	1.56916	1.72146	1.99817
P06865	P06865	9	9	9	Beta-hexosaminidase subunit alpha	HEXA	>sp|P06865|HEXA_HUMAN Beta-hexosaminidase subunit alpha OS=Homo sapiens GN=HEXA PE=1 SV=2	1	9	9	9	0	1.1389	1.151	NA	1.14495	1.1389	1.3573	1.68462	1.49185	1.1389	1.64503	1.77709	1.51297	1.1389	1.58091	1.98161	3.00845	HEXA	1.1389	1.50241	1.46911	1.77709
P07099	P07099	8	8	8	Epoxide hydrolase 1	EPHX1	>sp|P07099|HYEP_HUMAN Epoxide hydrolase 1 OS=Homo sapiens GN=EPHX1 PE=1 SV=1	1	8	8	8	0	1.1389	NA	NA	2.16138	1.1389	1.44832	2.69617	1.45576	1.1389	1.68804	NA	1.41347	1.1389	2.39595	1.15783	3.63407	EPHX1	1.1389	1.80857	1.68804	1.927
P07108;P07108-3;P07108-2;P07108-4;P07108-5;P07108-6	P07108;P07108-3;P07108-2;P07108-4;P07108-5	4;4;4;4;4;1	4;4;4;4;4;1	4;4;4;4;4;1	Acyl-CoA-binding protein	DBI	>sp|P07108|ACBP_HUMAN Acyl-CoA-binding protein OS=Homo sapiens GN=DBI PE=1 SV=2;>sp|P07108-3|ACBP_HUMAN Isoform 3 of Acyl-CoA-binding protein OS=Homo sapiens GN=DBI;>sp|P07108-2|ACBP_HUMAN Isoform 2 of Acyl-CoA-binding protein OS=Homo sapiens GN=DBI;>sp|P0	6	4	4	4	0	1.1389	NA	NA	NA	1.1389	NA	NA	NA	1.1389	NA	NA	NA	1.1389	0.949773	0.802293	0.795584	DBI	1.1389	0.795584	0.949773	0.802293
P07195	P07195	21	21	20	L-lactate dehydrogenase B chain	LDHB	>sp|P07195|LDHB_HUMAN L-lactate dehydrogenase B chain OS=Homo sapiens GN=LDHB PE=1 SV=2	1	21	21	20	0	1.1389	2.01956	2.55676	1.6589	1.1389	1.73582	1.83437	1.47461	1.1389	1.61968	1.81451	1.41371	1.1389	1.92981	1.8426	1.71932	LDHB	1.1389	1.56675	1.83281	1.83848
P07199	P07199	5	5	5	Major centromere autoantigen B	CENPB	>sp|P07199|CENPB_HUMAN Major centromere autoantigen B OS=Homo sapiens GN=CENPB PE=1 SV=2	1	5	5	5	0	1.1389	NA	NA	NA	1.1389	1.56486	NA	1.35188	1.1389	NA	NA	1.78358	1.1389	NA	NA	NA	CENPB	1.1389	1.56773	1.56486	NA
P07203;P07203-2	P07203	10;2	10;2	10;2	Glutathione peroxidase 1	GPX1	>sp|P07203|GPX1_HUMAN Glutathione peroxidase 1 OS=Homo sapiens GN=GPX1 PE=1 SV=4	2	10	10	10	0	1.1389	1.89783	2.49279	1.69601	1.1389	1.5629	1.59807	1.17798	1.1389	1.7272	1.67263	1.51011	1.1389	1.29076	1.31309	1.42879	GPX1	1.1389	1.46945	1.64505	1.63535
P07205	P07205	7	2	2	Phosphoglycerate kinase 2	PGK2	>sp|P07205|PGK2_HUMAN Phosphoglycerate kinase 2 OS=Homo sapiens GN=PGK2 PE=1 SV=3	1	7	2	2	0	1.1389	NA	NA	NA	1.1389	NA	NA	NA	1.1389	NA	NA	NA	1.1389	NA	NA	NA	PGK2	1.1389	NA	NA	NA
P07237	P07237	36	36	36	Protein disulfide-isomerase	P4HB	>sp|P07237|PDIA1_HUMAN Protein disulfide-isomerase OS=Homo sapiens GN=P4HB PE=1 SV=3	1	36	36	36	0	1.1389	1.68849	2.31636	1.45646	1.1389	1.56161	1.56356	1.50822	1.1389	1.55903	1.58318	1.45629	1.1389	1.79134	1.51927	1.52581	P4HB	1.1389	1.48234	1.62505	1.57337
P07311	P07311	4	4	4	Acylphosphatase-1	ACYP1	>sp|P07311|ACYP1_HUMAN Acylphosphatase-1 OS=Homo sapiens GN=ACYP1 PE=1 SV=2	1	4	4	4	0	1.1389	NA	NA	NA	1.1389	NA	NA	NA	1.1389	NA	NA	NA	1.1389	NA	1.41062	NA	ACYP1	1.1389	NA	NA	1.41062
P07339	P07339	10	10	10	Cathepsin D;Cathepsin D light chain;Cathepsin D heavy chain	CTSD	>sp|P07339|CATD_HUMAN Cathepsin D OS=Homo sapiens GN=CTSD PE=1 SV=1	1	10	10	10	0	1.1389	1.76754	2.03038	1.45322	1.1389	1.39887	1.6794	1.46001	1.1389	0.82207	0.992537	0.763005	1.1389	2.25196	2.52899	1.97493	CTSD	1.1389	1.45662	1.58321	1.85489
P07355;P07355-2;A6NMY6	P07355;P07355-2;A6NMY6	24;23;17	24;23;17	24;23;17	Annexin A2;Putative annexin A2-like protein	ANXA2;ANXA2P2	>sp|P07355|ANXA2_HUMAN Annexin A2 OS=Homo sapiens GN=ANXA2 PE=1 SV=2;>sp|P07355-2|ANXA2_HUMAN Isoform 2 of Annexin A2 OS=Homo sapiens GN=ANXA2;>sp|A6NMY6|AXA2L_HUMAN Putative annexin A2-like protein OS=Homo sapiens GN=ANXA2P2 PE=5 SV=2	3	24	24	24	0	1.1389	1.76996	2.17296	1.55703	1.1389	1.5938	1.46722	1.40699	1.1389	1.65535	1.55734	1.3779	1.1389	1.78147	1.61665	1.60519	ANXA2;ANXA2P2	1.1389	1.48201	1.71266	1.587
P07384	P07384	26	26	26	Calpain-1 catalytic subunit	CAPN1	>sp|P07384|CAN1_HUMAN Calpain-1 catalytic subunit OS=Homo sapiens GN=CAPN1 PE=1 SV=1	1	26	26	26	0	1.1389	1.70759	2.42003	1.41071	1.1389	1.71787	1.68611	1.39722	1.1389	1.60231	1.65828	1.35297	1.1389	2.56209	1.68438	1.62776	CAPN1	1.1389	1.40397	1.71273	1.68525
P07686	P07686	9	9	9	Beta-hexosaminidase subunit beta;Beta-hexosaminidase subunit beta chain B;Beta-hexosaminidase subunit beta chain A	HEXB	>sp|P07686|HEXB_HUMAN Beta-hexosaminidase subunit beta OS=Homo sapiens GN=HEXB PE=1 SV=3	1	9	9	9	0	1.1389	NA	NA	NA	1.1389	NA	NA	NA	1.1389	NA	NA	0.986597	1.1389	0.372252	0.482098	0.496629	HEXB	1.1389	0.741613	0.372252	0.482098
P07737;CON__P02584	P07737	9;3	9;3	9;3	Profilin-1	PFN1	>sp|P07737|PROF1_HUMAN Profilin-1 OS=Homo sapiens GN=PFN1 PE=1 SV=2	2	9	9	9	0	1.1389	1.70891	2.51356	1.49361	1.1389	1.5225	1.64074	1.31606	1.1389	1.7013	1.66764	1.49765	1.1389	1.97049	1.83759	1.63374	PFN1	1.1389	1.49563	1.7051	1.75262
P07741;P07741-2	P07741;P07741-2	7;6	7;6	7;6	Adenine phosphoribosyltransferase	APRT	>sp|P07741|APT_HUMAN Adenine phosphoribosyltransferase OS=Homo sapiens GN=APRT PE=1 SV=2;>sp|P07741-2|APT_HUMAN Isoform 2 of Adenine phosphoribosyltransferase OS=Homo sapiens GN=APRT	2	7	7	7	0	1.1389	1.7937	2.43875	1.58375	1.1389	1.94429	1.8773	1.48015	1.1389	1.98293	1.84622	1.68377	1.1389	2.10052	2.01451	1.66132	APRT	1.1389	1.62253	1.96361	1.9459
P07858	P07858	4	4	4	Cathepsin B;Cathepsin B light chain;Cathepsin B heavy chain	CTSB	>sp|P07858|CATB_HUMAN Cathepsin B OS=Homo sapiens GN=CTSB PE=1 SV=3	1	4	4	4	0	1.1389	NA	NA	NA	1.1389	1.69594	NA	1.41742	1.1389	NA	NA	NA	1.1389	1.52681	2.56529	1.33286	CTSB	1.1389	1.37514	1.61138	2.56529
P07864	P07864	2	1	1	L-lactate dehydrogenase C chain	LDHC	>sp|P07864|LDHC_HUMAN L-lactate dehydrogenase C chain OS=Homo sapiens GN=LDHC PE=1 SV=4	1	2	1	1	1	1.1389	NA	NA	NA	1.1389	NA	NA	NA	1.1389	NA	NA	NA	1.1389	NA	NA	NA	LDHC	1.1389	NA	NA	NA
P07900;P07900-2;Q58FG0	P07900;P07900-2	53;53;6	36;36;3	33;33;3	Heat shock protein HSP 90-alpha	HSP90AA1	>sp|P07900|HS90A_HUMAN Heat shock protein HSP 90-alpha OS=Homo sapiens GN=HSP90AA1 PE=1 SV=5;>sp|P07900-2|HS90A_HUMAN Isoform 2 of Heat shock protein HSP 90-alpha OS=Homo sapiens GN=HSP90AA1	3	53	36	33	0	1.1389	1.83679	2.43549	1.54069	1.1389	1.695	1.90476	1.55528	1.1389	1.63998	1.72237	1.47219	1.1389	1.83984	1.80778	1.74758	HSP90AA1	1.1389	1.54799	1.7659	1.85627
P07910	P07910	24	24	2	Heterogeneous nuclear ribonucleoproteins C1/C2	HNRNPC	>sp|P07910|HNRPC_HUMAN Heterogeneous nuclear ribonucleoproteins C1/C2 OS=Homo sapiens GN=HNRNPC PE=1 SV=4	1	24	24	2	0	1.1389	1.70882	1.72482	1.62385	1.1389	1.65563	1.47235	1.50564	1.1389	1.69888	1.44523	1.53798	1.1389	1.9746	1.58915	1.76369	HNRNPC	1.1389	1.58092	1.70385	1.53075
P07910-2;P07910-4;P07910-3;O60812	P07910-2;P07910-4;P07910-3	24;21;17;8	2;2;0;0	2;2;0;0	Heterogeneous nuclear ribonucleoproteins C1/C2	HNRNPC	>sp|P07910-2|HNRPC_HUMAN Isoform C1 of Heterogeneous nuclear ribonucleoproteins C1/C2 OS=Homo sapiens GN=HNRNPC;>sp|P07910-4|HNRPC_HUMAN Isoform 4 of Heterogeneous nuclear ribonucleoproteins C1/C2 OS=Homo sapiens GN=HNRNPC;>sp|P07910-3|HNRPC_HUMAN Isoform	4	24	2	2	0	1.1389	NA	NA	NA	1.1389	NA	NA	NA	1.1389	1.37776	NA	1.25833	1.1389	1.27472	1.33485	1.2146	HNRNPC	1.1389	1.23647	1.32624	1.33485
P07948-2;P07948;P08631-3;P08631-2;P08631-4;P08631	P07948-2;P07948	10;9;3;3;3;3	10;9;3;3;3;3	9;8;2;2;2;2	Tyrosine-protein kinase Lyn	LYN	>sp|P07948-2|LYN_HUMAN Isoform 2 of Tyrosine-protein kinase Lyn OS=Homo sapiens GN=LYN;>sp|P07948|LYN_HUMAN Tyrosine-protein kinase Lyn OS=Homo sapiens GN=LYN PE=1 SV=3	6	10	10	9	0	1.1389	NA	NA	NA	1.1389	NA	1.56677	NA	1.1389	NA	NA	1.20498	1.1389	1.73404	1.47467	1.52431	LYN	1.1389	1.36464	1.73404	1.52072
P07954-2;P07954	P07954-2;P07954	15;15	15;15	15;15	Fumarate hydratase, mitochondrial	FH	>sp|P07954-2|FUMH_HUMAN Isoform Cytoplasmic of Fumarate hydratase, mitochondrial OS=Homo sapiens GN=FH;>sp|P07954|FUMH_HUMAN Fumarate hydratase, mitochondrial OS=Homo sapiens GN=FH PE=1 SV=3	2	15	15	15	0	1.1389	1.68241	2.24895	1.44768	1.1389	1.63353	1.7955	1.5082	1.1389	1.77804	1.85257	1.50776	1.1389	1.63366	1.52351	1.50833	FH	1.1389	1.50798	1.65804	1.82404
P07992-4;P07992-2;P07992;P07992-3	P07992-4;P07992-2;P07992;P07992-3	2;2;2;1	2;2;2;1	2;2;2;1	DNA excision repair protein ERCC-1	ERCC1	>sp|P07992-4|ERCC1_HUMAN Isoform 4 of DNA excision repair protein ERCC-1 OS=Homo sapiens GN=ERCC1;>sp|P07992-2|ERCC1_HUMAN Isoform 2 of DNA excision repair protein ERCC-1 OS=Homo sapiens GN=ERCC1;>sp|P07992|ERCC1_HUMAN DNA excision repair protein ERCC-1 OS	4	2	2	2	0.00031939	1.1389	NA	NA	NA	1.1389	NA	NA	NA	1.1389	NA	NA	NA	1.1389	NA	NA	NA	ERCC1	1.1389	NA	NA	NA
P08107;P08107-2	P08107;P08107-2	26;23	23;20	13;11	Heat shock 70 kDa protein 1A/1B	HSPA1A	>sp|P08107|HSP71_HUMAN Heat shock 70 kDa protein 1A/1B OS=Homo sapiens GN=HSPA1A PE=1 SV=5;>sp|P08107-2|HSP71_HUMAN Isoform 2 of Heat shock 70 kDa protein 1A/1B OS=Homo sapiens GN=HSPA1A	2	26	23	13	0	1.1389	1.74508	2.60024	1.49126	1.1389	1.66652	1.90169	1.44091	1.1389	1.6098	1.79889	1.39501	1.1389	2.06545	1.82498	1.85874	HSPA1A	1.1389	1.46608	1.7058	1.86334
P08133;P08133-2	P08133;P08133-2	39;38	39;38	39;38	Annexin A6	ANXA6	>sp|P08133|ANXA6_HUMAN Annexin A6 OS=Homo sapiens GN=ANXA6 PE=1 SV=3;>sp|P08133-2|ANXA6_HUMAN Isoform 2 of Annexin A6 OS=Homo sapiens GN=ANXA6	2	39	39	39	0	1.1389	1.81583	2.43536	1.59364	1.1389	1.62782	1.67637	1.45843	1.1389	1.71144	1.79669	1.45583	1.1389	1.86594	1.70524	1.67138	ANXA6	1.1389	1.52603	1.76364	1.75097
P08134	P08134	7	1	1	Rho-related GTP-binding protein RhoC	RHOC	>sp|P08134|RHOC_HUMAN Rho-related GTP-binding protein RhoC OS=Homo sapiens GN=RHOC PE=1 SV=1	1	7	1	1	0.0023988	1.1389	NA	NA	NA	1.1389	NA	NA	NA	1.1389	NA	NA	NA	1.1389	NA	NA	NA	RHOC	1.1389	NA	NA	NA
P08195-2;P08195-3;P08195;P08195-4	P08195-2;P08195-3;P08195;P08195-4	27;26;26;26	27;26;26;26	27;26;26;26	4F2 cell-surface antigen heavy chain	SLC3A2	>sp|P08195-2|4F2_HUMAN Isoform 2 of 4F2 cell-surface antigen heavy chain OS=Homo sapiens GN=SLC3A2;>sp|P08195-3|4F2_HUMAN Isoform 3 of 4F2 cell-surface antigen heavy chain OS=Homo sapiens GN=SLC3A2;>sp|P08195|4F2_HUMAN 4F2 cell-surface antigen heavy chain	4	27	27	27	0	1.1389	1.88335	2.46556	1.62085	1.1389	1.74056	1.84161	1.50175	1.1389	1.73535	1.83718	1.54332	1.1389	2.09641	1.99631	1.71853	SLC3A2	1.1389	1.58209	1.81196	1.91896
P08237-2;P08237;P08237-3	P08237-2;P08237;P08237-3	10;10;10	9;9;9	9;9;9	6-phosphofructokinase, muscle type	PFKM	>sp|P08237-2|K6PF_HUMAN Isoform 2 of 6-phosphofructokinase, muscle type OS=Homo sapiens GN=PFKM;>sp|P08237|K6PF_HUMAN 6-phosphofructokinase, muscle type OS=Homo sapiens GN=PFKM PE=1 SV=2;>sp|P08237-3|K6PF_HUMAN Isoform 3 of 6-phosphofructokinase, muscle ty	3	10	9	9	0	1.1389	NA	NA	NA	1.1389	NA	2.16473	NA	1.1389	1.48952	NA	1.60792	1.1389	1.88384	NA	1.51137	PFKM	1.1389	1.55965	1.68668	2.16473
P08238;Q58FF7	P08238	57;25	57;25	31;13	Heat shock protein HSP 90-beta	HSP90AB1	>sp|P08238|HS90B_HUMAN Heat shock protein HSP 90-beta OS=Homo sapiens GN=HSP90AB1 PE=1 SV=4	2	57	57	31	0	1.1389	1.86326	2.65308	1.65523	1.1389	1.68206	1.85351	1.4728	1.1389	1.64684	1.82728	1.48901	1.1389	1.89589	1.80842	1.71771	HSP90AB1	1.1389	1.57212	1.77266	1.8404
P08243-2;P08243;P08243-3	P08243-2;P08243;P08243-3	14;14;13	14;14;13	14;14;13	Asparagine synthetase [glutamine-hydrolyzing]	ASNS	>sp|P08243-2|ASNS_HUMAN Isoform 2 of Asparagine synthetase [glutamine-hydrolyzing] OS=Homo sapiens GN=ASNS;>sp|P08243|ASNS_HUMAN Asparagine synthetase [glutamine-hydrolyzing] OS=Homo sapiens GN=ASNS PE=1 SV=4;>sp|P08243-3|ASNS_HUMAN Isoform 3 of Asparagine	3	14	14	14	0	1.1389	1.68074	NA	1.40982	1.1389	0.606574	NA	0.872737	1.1389	NA	NA	NA	1.1389	1.85411	1.55597	1.98348	ASNS	1.1389	1.40982	1.68074	1.55597
P08311	P08311	4	4	4	Cathepsin G	CTSG	>sp|P08311|CATG_HUMAN Cathepsin G OS=Homo sapiens GN=CTSG PE=1 SV=2	1	4	4	4	0	1.1389	1.62177	2.03136	1.18647	1.1389	NA	1.81359	NA	1.1389	NA	NA	NA	1.1389	1.67722	NA	1.40806	CTSG	1.1389	1.29726	1.6495	1.92247
P08397-3;P08397;P08397-4;P08397-2	P08397-3;P08397;P08397-4;P08397-2	6;6;5;5	6;6;5;5	6;6;5;5	Porphobilinogen deaminase	HMBS	>sp|P08397-3|HEM3_HUMAN Isoform 3 of Porphobilinogen deaminase OS=Homo sapiens GN=HMBS;>sp|P08397|HEM3_HUMAN Porphobilinogen deaminase OS=Homo sapiens GN=HMBS PE=1 SV=2;>sp|P08397-4|HEM3_HUMAN Isoform 4 of Porphobilinogen deaminase OS=Homo sapiens GN=HMBS;	4	6	6	6	0	1.1389	1.79493	NA	1.46691	1.1389	NA	1.86021	NA	1.1389	NA	NA	NA	1.1389	NA	NA	1.68091	HMBS	1.1389	1.57391	1.79493	1.86021
P08559;P08559-2;P08559-4;P08559-3;P29803	P08559;P08559-2;P08559-4;P08559-3	13;13;13;12;2	13;13;13;12;2	13;13;13;12;2	Pyruvate dehydrogenase E1 component subunit alpha, somatic form, mitochondrial	PDHA1	>sp|P08559|ODPA_HUMAN Pyruvate dehydrogenase E1 component subunit alpha, somatic form, mitochondrial OS=Homo sapiens GN=PDHA1 PE=1 SV=3;>sp|P08559-2|ODPA_HUMAN Isoform 2 of Pyruvate dehydrogenase E1 component subunit alpha, somatic form, mitochondrial OS=H	5	13	13	13	0	1.1389	1.7635	2.40525	1.44392	1.1389	1.71959	1.83611	1.57811	1.1389	1.54832	1.94179	1.41824	1.1389	5.04124	1.72468	1.32517	PDHA1	1.1389	1.43108	1.74155	1.88895
P08567	P08567	9	9	9	Pleckstrin	PLEK	>sp|P08567|PLEK_HUMAN Pleckstrin OS=Homo sapiens GN=PLEK PE=1 SV=3	1	9	9	9	0	1.1389	1.71853	2.11777	1.62081	1.1389	NA	NA	NA	1.1389	NA	NA	NA	1.1389	1.29112	1.19244	1.60431	PLEK	1.1389	1.61256	1.50482	1.65511
P08574	P08574	9	9	9	Cytochrome c1, heme protein, mitochondrial	CYC1	>sp|P08574|CY1_HUMAN Cytochrome c1, heme protein, mitochondrial OS=Homo sapiens GN=CYC1 PE=1 SV=3	1	9	9	9	0	1.1389	1.976	2.5087	1.473	1.1389	2.23008	NA	1.68449	1.1389	NA	NA	NA	1.1389	2.39792	1.87392	1.76841	CYC1	1.1389	1.68449	2.23008	2.19131
P08575-2;P08575	P08575-2;P08575	20;20	20;20	20;20	Receptor-type tyrosine-protein phosphatase C	PTPRC	>sp|P08575-2|PTPRC_HUMAN Isoform 2 of Receptor-type tyrosine-protein phosphatase C OS=Homo sapiens GN=PTPRC;>sp|P08575|PTPRC_HUMAN Receptor-type tyrosine-protein phosphatase C OS=Homo sapiens GN=PTPRC PE=1 SV=2	2	20	20	20	0	1.1389	1.68967	2.07285	1.41429	1.1389	1.37752	1.58209	1.42327	1.1389	1.4288	1.55181	1.30579	1.1389	1.3765	1.30372	1.41865	PTPRC	1.1389	1.41647	1.40316	1.56695
P08648	P08648	6	6	6	Integrin alpha-5;Integrin alpha-5 heavy chain;Integrin alpha-5 light chain	ITGA5	>sp|P08648|ITA5_HUMAN Integrin alpha-5 OS=Homo sapiens GN=ITGA5 PE=1 SV=2	1	6	6	6	0	1.1389	NA	NA	NA	1.1389	NA	NA	NA	1.1389	NA	NA	NA	1.1389	NA	1.99168	NA	ITGA5	1.1389	NA	NA	1.99168
P08754	P08754	11	5	5	Guanine nucleotide-binding protein G(k) subunit alpha	GNAI3	>sp|P08754|GNAI3_HUMAN Guanine nucleotide-binding protein G(k) subunit alpha OS=Homo sapiens GN=GNAI3 PE=1 SV=3	1	11	5	5	0	1.1389	1.67604	NA	1.75619	1.1389	1.82098	1.98559	1.41448	1.1389	1.70947	1.86599	1.44309	1.1389	NA	NA	NA	GNAI3	1.1389	1.44309	1.70947	1.92579
P08758	P08758	10	10	10	Annexin A5	ANXA5	>sp|P08758|ANXA5_HUMAN Annexin A5 OS=Homo sapiens GN=ANXA5 PE=1 SV=2	1	10	10	10	0	1.1389	1.79598	2.35485	1.59469	1.1389	1.53736	1.82486	1.47517	1.1389	1.37774	1.39569	1.25832	1.1389	1.6002	1.40648	1.46707	ANXA5	1.1389	1.47112	1.56878	1.61567
P09104	P09104	8	6	6	Gamma-enolase	ENO2	>sp|P09104|ENOG_HUMAN Gamma-enolase OS=Homo sapiens GN=ENO2 PE=1 SV=3	1	8	6	6	0	1.1389	2.29544	3.06176	1.52913	1.1389	NA	NA	1.06841	1.1389	NA	NA	NA	1.1389	2.06501	2.08758	1.80561	ENO2	1.1389	1.52913	2.18023	2.57467
P09211	P09211	15	15	15	Glutathione S-transferase P	GSTP1	>sp|P09211|GSTP1_HUMAN Glutathione S-transferase P OS=Homo sapiens GN=GSTP1 PE=1 SV=2	1	15	15	15	0	1.1389	1.77668	2.04257	1.48464	1.1389	1.71901	1.85191	1.53125	1.1389	1.70723	1.65473	1.48702	1.1389	1.47709	1.54519	1.5899	GSTP1	1.1389	1.50913	1.71312	1.75332
P09382	P09382	8	8	8	Galectin-1	LGALS1	>sp|P09382|LEG1_HUMAN Galectin-1 OS=Homo sapiens GN=LGALS1 PE=1 SV=2	1	8	8	8	0	1.1389	1.69717	2.28726	1.51395	1.1389	0.732446	0.758022	0.664806	1.1389	1.6784	1.72712	1.45473	1.1389	0.955133	1.29158	2.09142	LGALS1	1.1389	1.48434	1.31677	1.50935
P09417	P09417	9	9	9	Dihydropteridine reductase	QDPR	>sp|P09417|DHPR_HUMAN Dihydropteridine reductase OS=Homo sapiens GN=QDPR PE=1 SV=2	1	9	9	9	0	1.1389	2.24578	NA	1.60096	1.1389	1.7099	1.76508	1.58896	1.1389	1.64658	1.66575	1.61887	1.1389	1.01716	0.952256	0.933636	QDPR	1.1389	1.59496	1.67824	1.66575
P09429;B2RPK0	P09429;B2RPK0	14;7	14;7	13;6	High mobility group protein B1;Putative high mobility group protein B1-like 1	HMGB1;HMGB1P1	>sp|P09429|HMGB1_HUMAN High mobility group protein B1 OS=Homo sapiens GN=HMGB1 PE=1 SV=3;>sp|B2RPK0|HGB1A_HUMAN Putative high mobility group protein B1-like 1 OS=Homo sapiens GN=HMGB1P1 PE=5 SV=1	2	14	14	13	0	1.1389	1.85014	2.32107	1.43477	1.1389	1.67568	1.58062	1.50975	1.1389	1.68556	1.54998	1.37637	1.1389	2.08333	1.62521	1.58259	HMGB1;HMGB1P1	1.1389	1.47226	1.76785	1.60291
P09488-2;Q03013-2;Q03013;P09488;P46439	P09488-2;Q03013-2;Q03013;P09488;P46439	2;2;2;2;1	1;1;1;1;1	1;1;1;1;1	Glutathione S-transferase Mu 1;Glutathione S-transferase Mu 4;Glutathione S-transferase Mu 5	GSTM1;GSTM4;GSTM5	>sp|P09488-2|GSTM1_HUMAN Isoform 2 of Glutathione S-transferase Mu 1 OS=Homo sapiens GN=GSTM1;>sp|Q03013-2|GSTM4_HUMAN Isoform 2 of Glutathione S-transferase Mu 4 OS=Homo sapiens GN=GSTM4;>sp|Q03013|GSTM4_HUMAN Glutathione S-transferase Mu 4 OS=Homo sapien	5	2	1	1	0.0074605	1.1389	NA	NA	NA	1.1389	NA	NA	NA	1.1389	NA	NA	NA	1.1389	NA	NA	NA	GSTM1;GSTM4	1.1389	NA	NA	NA
P09496-2;P09496-4;P09496-3;P09496;P09496-5	P09496-2;P09496-4;P09496-3;P09496;P09496-5	6;5;5;5;3	6;5;5;5;3	6;5;5;5;3	Clathrin light chain A	CLTA	>sp|P09496-2|CLCA_HUMAN Isoform Non-brain of Clathrin light chain A OS=Homo sapiens GN=CLTA;>sp|P09496-4|CLCA_HUMAN Isoform 4 of Clathrin light chain A OS=Homo sapiens GN=CLTA;>sp|P09496-3|CLCA_HUMAN Isoform 3 of Clathrin light chain A OS=Homo sapiens GN=C	5	6	6	6	0	1.1389	1.49164	1.82137	1.37497	1.1389	1.23155	1.26373	1.36519	1.1389	1.86635	2.05124	1.68146	1.1389	1.52565	1.26623	1.12743	CLTA;C	1.1389	1.37008	1.50864	1.5438
P09497-2;P09497	P09497-2;P09497	2;2	2;2	2;2	Clathrin light chain B	CLTB	>sp|P09497-2|CLCB_HUMAN Isoform Non-brain of Clathrin light chain B OS=Homo sapiens GN=CLTB;>sp|P09497|CLCB_HUMAN Clathrin light chain B OS=Homo sapiens GN=CLTB PE=1 SV=1	2	2	2	2	0.00031766	1.1389	NA	NA	NA	1.1389	NA	NA	NA	1.1389	NA	NA	NA	1.1389	NA	NA	6.18087	CLTB	1.1389	6.18087	NA	NA
P09525	P09525	17	17	17	Annexin A4	ANXA4	>sp|P09525|ANXA4_HUMAN Annexin A4 OS=Homo sapiens GN=ANXA4 PE=1 SV=4	1	17	17	17	0	1.1389	2.17244	2.36784	1.48463	1.1389	1.71854	1.58984	1.49284	1.1389	1.31776	1.42593	1.2096	1.1389	0.350396	1.28509	0.727077	ANXA4	1.1389	1.34711	1.51815	1.50788
P09543-2;P09543	P09543-2;P09543	10;10	10;10	10;10	2,3-cyclic-nucleotide 3-phosphodiesterase	CNP	>sp|P09543-2|CN37_HUMAN Isoform CNPI of 2,3-cyclic-nucleotide 3-phosphodiesterase OS=Homo sapiens GN=CNP;>sp|P09543|CN37_HUMAN 2,3-cyclic-nucleotide 3-phosphodiesterase OS=Homo sapiens GN=CNP PE=1 SV=2	2	10	10	10	0	1.1389	1.36125	1.53985	1.06373	1.1389	1.63439	1.71896	1.51928	1.1389	1.45911	1.78385	1.25823	1.1389	1.1672	1.03172	0.807367	CNP	1.1389	1.16098	1.41018	1.6294
P09601	P09601	5	5	5	Heme oxygenase 1	HMOX1	>sp|P09601|HMOX1_HUMAN Heme oxygenase 1 OS=Homo sapiens GN=HMOX1 PE=1 SV=1	1	5	5	5	0	1.1389	NA	NA	NA	1.1389	NA	1.71829	NA	1.1389	NA	NA	1.32587	1.1389	NA	NA	NA	HMOX1	1.1389	1.32587	NA	1.71829
P09622	P09622	13	13	13	Dihydrolipoyl dehydrogenase, mitochondrial	DLD	>sp|P09622|DLDH_HUMAN Dihydrolipoyl dehydrogenase, mitochondrial OS=Homo sapiens GN=DLD PE=1 SV=2	1	13	13	13	0	1.1389	1.91736	2.48691	1.54228	1.1389	1.69815	1.67268	1.45169	1.1389	1.69367	1.73587	1.36579	1.1389	2.01095	1.98296	2.13691	DLD	1.1389	1.49699	1.80776	1.85942
P09668	P09668	2	2	2	Pro-cathepsin H;Cathepsin H mini chain;Cathepsin H;Cathepsin H heavy chain;Cathepsin H light chain	CTSH	>sp|P09668|CATH_HUMAN Pro-cathepsin H OS=Homo sapiens GN=CTSH PE=1 SV=4	1	2	2	2	0	1.1389	NA	NA	NA	1.1389	NA	NA	NA	1.1389	NA	NA	NA	1.1389	NA	NA	NA	CTSH	1.1389	NA	NA	NA
P09669	P09669	3	3	3	Cytochrome c oxidase subunit 6C	COX6C	>sp|P09669|COX6C_HUMAN Cytochrome c oxidase subunit 6C OS=Homo sapiens GN=COX6C PE=1 SV=2	1	3	3	3	0.0012327	1.1389	NA	NA	NA	1.1389	NA	1.63044	NA	1.1389	NA	2.80081	NA	1.1389	NA	NA	NA	COX6C	1.1389	NA	NA	2.21563
P09874	P09874	53	53	53	Poly [ADP-ribose] polymerase 1	PARP1	>sp|P09874|PARP1_HUMAN Poly [ADP-ribose] polymerase 1 OS=Homo sapiens GN=PARP1 PE=1 SV=4	1	53	53	53	0	1.1389	1.8258	2.39653	1.53284	1.1389	1.76207	1.76244	1.51843	1.1389	1.72274	1.7799	1.45295	1.1389	1.95366	1.84454	1.7018	PARP1	1.1389	1.52563	1.79394	1.81222
P09884	P09884	10	10	10	DNA polymerase alpha catalytic subunit	POLA1	>sp|P09884|DPOLA_HUMAN DNA polymerase alpha catalytic subunit OS=Homo sapiens GN=POLA1 PE=1 SV=2	1	10	10	10	0	1.1389	NA	NA	NA	1.1389	1.19291	1.30202	1.03271	1.1389	2.66729	NA	1.74276	1.1389	NA	NA	NA	POLA1	1.1389	1.38774	1.9301	1.30202
P09960;P09960-4;P09960-2;P09960-3	P09960;P09960-4;P09960-2;P09960-3	24;22;20;18	24;22;20;18	24;22;20;18	Leukotriene A-4 hydrolase	LTA4H	>sp|P09960|LKHA4_HUMAN Leukotriene A-4 hydrolase OS=Homo sapiens GN=LTA4H PE=1 SV=2;>sp|P09960-4|LKHA4_HUMAN Isoform 4 of Leukotriene A-4 hydrolase OS=Homo sapiens GN=LTA4H;>sp|P09960-2|LKHA4_HUMAN Isoform 2 of Leukotriene A-4 hydrolase OS=Homo sapiens GN=	4	24	24	24	0	1.1389	1.68801	2.38431	1.58008	1.1389	1.72203	1.70605	1.45519	1.1389	1.4808	1.64475	1.40542	1.1389	1.7025	1.44192	1.64458	LTA4H;	1.1389	1.51763	1.69525	1.6754
P09972	P09972	25	20	20	Fructose-bisphosphate aldolase C	ALDOC	>sp|P09972|ALDOC_HUMAN Fructose-bisphosphate aldolase C OS=Homo sapiens GN=ALDOC PE=1 SV=2	1	25	20	20	0	1.1389	1.94046	2.60434	1.56637	1.1389	1.84757	1.5656	2.0709	1.1389	NA	NA	NA	1.1389	2.37448	2.27816	1.50808	ALDOC	1.1389	1.56637	1.94046	2.27816
Q71UI9;P0C0S5;Q71UI9-3;Q71UI9-4;Q71UI9-2;Q71UI9-5	Q71UI9;P0C0S5;Q71UI9-3;Q71UI9-4;Q71UI9-2	5;5;4;4;4;1	3;3;3;3;2;0	3;3;3;3;2;0	Histone H2A.V;Histone H2A.Z	H2AFV;H2AFZ	>sp|Q71UI9|H2AV_HUMAN Histone H2A.V OS=Homo sapiens GN=H2AFV PE=1 SV=3;>sp|P0C0S5|H2AZ_HUMAN Histone H2A.Z OS=Homo sapiens GN=H2AFZ PE=1 SV=2;>sp|Q71UI9-3|H2AV_HUMAN Isoform 3 of Histone H2A.V OS=Homo sapiens GN=H2AFV;>sp|Q71UI9-4|H2AV_HUMAN Isoform 4 of H	6	5	3	3	0	1.1389	1.90688	2.41436	1.52393	1.1389	1.65882	1.66514	1.30305	1.1389	1.91398	1.9236	1.30553	1.1389	1.89504	1.8334	1.61426	H2AFV;H2AFZ	1.1389	1.41473	1.90096	1.8785
Q99878;Q96KK5;P0C0S8;Q9BTM1;Q93077;Q6FI13;Q16777;Q9BTM1-2;Q96QV6	Q99878;Q96KK5;P0C0S8;Q9BTM1;Q93077;Q6FI13;Q16777;Q9BTM1-2;Q96QV6	10;10;10;9;9;9;8;7;6	10;10;10;9;9;9;8;7;6	0;0;0;0;0;0;0;0;0	Histone H2A type 1-J;Histone H2A type 1-H;Histone H2A type 1;Histone H2A.J;Histone H2A type 1-C;Histone H2A type 2-A;Histone H2A type 2-C;Histone H2A type 1-A	HIST1H2AJ;HIST1H2AH;HIST1H2AG;H2AFJ;HIST1H2AC;HIST2H2AA3;HIST2H2AC;HIST1H2AA	>sp|Q99878|H2A1J_HUMAN Histone H2A type 1-J OS=Homo sapiens GN=HIST1H2AJ PE=1 SV=3;>sp|Q96KK5|H2A1H_HUMAN Histone H2A type 1-H OS=Homo sapiens GN=HIST1H2AH PE=1 SV=3;>sp|P0C0S8|H2A1_HUMAN Histone H2A type 1 OS=Homo sapiens GN=HIST1H2AG PE=1 SV=2;>sp|Q9BTM1	9	10	10	0	0	1.1389	1.86624	2.61576	1.71292	1.1389	1.95852	2.01799	1.71089	1.1389	1.94371	2.01279	1.53848	1.1389	2.29741	2.27444	2.02368	HIST1H2AJ;HIST1H2AH;HIST1H2AG	1.1389	1.71191	1.95112	2.14621
P0C7M4	P0C7M4	5	1	1	Rhox homeobox family member 2B	RHOXF2B	>sp|P0C7M4|RHF2B_HUMAN Rhox homeobox family member 2B OS=Homo sapiens GN=RHOXF2B PE=2 SV=1	1	5	1	1	0	1.1389	NA	NA	NA	1.1389	NA	NA	NA	1.1389	NA	NA	NA	1.1389	NA	NA	NA	RHOXF2B	1.1389	NA	NA	NA
P0CAP2-3;Q9BZD3;P0CAP2;P0CAP2-2	P0CAP2-3;Q9BZD3;P0CAP2;P0CAP2-2	2;2;2;1	2;2;2;1	2;2;2;1	DNA-directed RNA polymerase II subunit GRINL1A;Putative GRINL1B complex locus protein 2	POLR2M;GCOM2	>sp|P0CAP2-3|GRL1A_HUMAN Isoform 3 of DNA-directed RNA polymerase II subunit GRINL1A OS=Homo sapiens GN=POLR2M;>sp|Q9BZD3|GCOM2_HUMAN Putative GRINL1B complex locus protein 2 OS=Homo sapiens GN=GCOM2 PE=5 SV=2;>sp|P0CAP2|GRL1A_HUMAN DNA-directed RNA polyme	4	2	2	2	0	1.1389	NA	NA	NA	1.1389	NA	NA	NA	1.1389	NA	NA	NA	1.1389	NA	NA	NA	POLR2M;GCOM2	1.1389	NA	NA	NA
Q9BTY7;P0CB43	Q9BTY7;P0CB43	6;6	6;6	6;6	Protein FAM203A;Protein FAM203B	FAM203A;FAM203B	>sp|Q9BTY7|F203A_HUMAN Protein FAM203A OS=Homo sapiens GN=FAM203A PE=1 SV=1;>sp|P0CB43|F203B_HUMAN Protein FAM203B OS=Homo sapiens GN=FAM203B PE=1 SV=1	2	6	6	6	0	1.1389	NA	2.89231	NA	1.1389	2.3085	NA	1.7237	1.1389	NA	NA	1.20186	1.1389	NA	NA	0.705888	FAM203A;FAM203B	1.1389	1.20186	2.3085	2.89231
P0CG12	P0CG12	3	3	3	Chromosome transmission fidelity protein 8 homolog isoform 2	CHTF8	>sp|P0CG12|CTF8A_HUMAN Chromosome transmission fidelity protein 8 homolog isoform 2 OS=Homo sapiens GN=CHTF8 PE=1 SV=1	1	3	3	3	0	1.1389	NA	NA	NA	1.1389	NA	NA	NA	1.1389	NA	NA	NA	1.1389	NA	NA	NA	CHTF8	1.1389	NA	NA	NA
P0CG39	P0CG39	8	1	1	POTE ankyrin domain family member J	POTEJ	>sp|P0CG39|POTEJ_HUMAN POTE ankyrin domain family member J OS=Homo sapiens GN=POTEJ PE=3 SV=1	1	8	1	1	1	1.1389	NA	NA	NA	1.1389	NA	NA	NA	1.1389	NA	NA	NA	1.1389	NA	NA	NA	POTEJ	1.1389	NA	NA	NA
P10253	P10253	3	3	3	Lysosomal alpha-glucosidase;76 kDa lysosomal alpha-glucosidase;70 kDa lysosomal alpha-glucosidase	GAA	>sp|P10253|LYAG_HUMAN Lysosomal alpha-glucosidase OS=Homo sapiens GN=GAA PE=1 SV=4	1	3	3	3	0.0012349	1.1389	NA	NA	NA	1.1389	NA	NA	NA	1.1389	NA	NA	NA	1.1389	NA	NA	NA	GAA	1.1389	NA	NA	NA
P10398;P10398-2;P04049;P04049-2;P15056	P10398	9;2;2;2;2	9;2;2;2;2	9;2;2;2;2	Serine/threonine-protein kinase A-Raf	ARAF	>sp|P10398|ARAF_HUMAN Serine/threonine-protein kinase A-Raf OS=Homo sapiens GN=ARAF PE=1 SV=2	5	9	9	9	0	1.1389	NA	NA	NA	1.1389	NA	NA	NA	1.1389	NA	NA	1.94125	1.1389	NA	NA	NA	ARAF	1.1389	1.94125	NA	NA
P10412	P10412	17	17	5	Histone H1.4	HIST1H1E	>sp|P10412|H14_HUMAN Histone H1.4 OS=Homo sapiens GN=HIST1H1E PE=1 SV=2	1	17	17	5	0	1.1389	2.17163	2.50223	1.72948	1.1389	1.90871	1.71173	1.60274	1.1389	2.02247	1.79147	1.46156	1.1389	2.28055	2.09852	1.794	HIST1H1E	1.1389	1.66611	2.09705	1.94499
P10515	P10515	15	15	15	Dihydrolipoyllysine-residue acetyltransferase component of pyruvate dehydrogenase complex, mitochondrial	DLAT	>sp|P10515|ODP2_HUMAN Dihydrolipoyllysine-residue acetyltransferase component of pyruvate dehydrogenase complex, mitochondrial OS=Homo sapiens GN=DLAT PE=1 SV=3	1	15	15	15	0	1.1389	2.04006	2.66483	1.6395	1.1389	1.76716	1.7548	1.42596	1.1389	1.78125	1.90292	1.43634	1.1389	2.05487	1.93307	1.7097	DLAT	1.1389	1.53792	1.91065	1.91799
P10606	P10606	4	4	4	Cytochrome c oxidase subunit 5B, mitochondrial	COX5B	>sp|P10606|COX5B_HUMAN Cytochrome c oxidase subunit 5B, mitochondrial OS=Homo sapiens GN=COX5B PE=1 SV=2	1	4	4	4	0	1.1389	2.05058	1.89258	1.59474	1.1389	NA	NA	NA	1.1389	NA	NA	NA	1.1389	1.58245	NA	0.834717	COX5B	1.1389	1.21473	1.81652	1.89258
P10619	P10619	4	4	4	Lysosomal protective protein;Lysosomal protective protein 32 kDa chain;Lysosomal protective protein 20 kDa chain	CTSA	>sp|P10619|PPGB_HUMAN Lysosomal protective protein OS=Homo sapiens GN=CTSA PE=1 SV=2	1	4	4	4	0	1.1389	NA	2.92032	NA	1.1389	NA	NA	NA	1.1389	NA	NA	NA	1.1389	NA	NA	2.41667	CTSA	1.1389	2.41667	NA	2.92032
P10620-2;P10620	P10620-2;P10620	3;3	3;3	3;3	Microsomal glutathione S-transferase 1	MGST1	>sp|P10620-2|MGST1_HUMAN Isoform 2 of Microsomal glutathione S-transferase 1 OS=Homo sapiens GN=MGST1;>sp|P10620|MGST1_HUMAN Microsomal glutathione S-transferase 1 OS=Homo sapiens GN=MGST1 PE=1 SV=1	2	3	3	3	0	1.1389	NA	1.48892	NA	1.1389	1.80654	1.71756	1.47272	1.1389	1.76437	1.85312	1.47111	1.1389	NA	NA	NA	MGST1	1.1389	1.47192	1.78545	1.71756
P10644	P10644	12	12	10	cAMP-dependent protein kinase type I-alpha regulatory subunit;cAMP-dependent protein kinase type I-alpha regulatory subunit, N-terminally processed	PRKAR1A	>sp|P10644|KAP0_HUMAN cAMP-dependent protein kinase type I-alpha regulatory subunit OS=Homo sapiens GN=PRKAR1A PE=1 SV=1	1	12	12	10	0	1.1389	1.9092	2.81837	1.85163	1.1389	1.85852	2.01015	1.60167	1.1389	1.6685	1.76791	1.36281	1.1389	3.37254	1.79853	3.20673	PRKAR1A	1.1389	1.72665	1.88386	1.90434
P10768	P10768	12	12	12	S-formylglutathione hydrolase	ESD	>sp|P10768|ESTD_HUMAN S-formylglutathione hydrolase OS=Homo sapiens GN=ESD PE=1 SV=2	1	12	12	12	0	1.1389	1.85659	2.13697	1.50167	1.1389	1.68941	2.35073	1.41415	1.1389	2.39522	NA	1.76706	1.1389	2.09412	2.02344	1.80508	ESD	1.1389	1.63437	1.97536	2.13697
P10809	P10809	44	44	44	60 kDa heat shock protein, mitochondrial	HSPD1	>sp|P10809|CH60_HUMAN 60 kDa heat shock protein, mitochondrial OS=Homo sapiens GN=HSPD1 PE=1 SV=2	1	44	44	44	0	1.1389	1.91889	2.58037	1.64712	1.1389	1.75759	1.93399	1.5465	1.1389	1.70584	1.78407	1.53683	1.1389	1.95113	1.74779	1.73875	HSPD1	1.1389	1.59681	1.83824	1.85903
P11021	P11021	38	38	37	78 kDa glucose-regulated protein	HSPA5	>sp|P11021|GRP78_HUMAN 78 kDa glucose-regulated protein OS=Homo sapiens GN=HSPA5 PE=1 SV=2	1	38	38	37	0	1.1389	1.748	2.46239	1.57889	1.1389	1.63672	1.58988	1.43547	1.1389	1.61797	1.68373	1.448	1.1389	1.82048	1.59536	1.57995	HSPA5	1.1389	1.51345	1.69236	1.63955
P11047	P11047	2	2	2	Laminin subunit gamma-1	LAMC1	>sp|P11047|LAMC1_HUMAN Laminin subunit gamma-1 OS=Homo sapiens GN=LAMC1 PE=1 SV=3	1	2	2	2	0	1.1389	NA	NA	NA	1.1389	NA	NA	NA	1.1389	NA	NA	NA	1.1389	NA	NA	NA	LAMC1	1.1389	NA	NA	NA
P11142;P11142-2;P54652	P11142;P11142-2	36;26;11	35;25;10	30;22;6	Heat shock cognate 71 kDa protein	HSPA8	>sp|P11142|HSP7C_HUMAN Heat shock cognate 71 kDa protein OS=Homo sapiens GN=HSPA8 PE=1 SV=1;>sp|P11142-2|HSP7C_HUMAN Isoform 2 of Heat shock cognate 71 kDa protein OS=Homo sapiens GN=HSPA8	3	36	35	30	0	1.1389	1.80491	2.38529	1.5048	1.1389	1.65347	1.79031	1.49793	1.1389	1.64104	1.83844	1.45997	1.1389	1.95859	1.82705	1.68617	HSPA8	1.1389	1.50137	1.72919	1.83275
P11166	P11166	5	5	5	Solute carrier family 2, facilitated glucose transporter member 1	SLC2A1	>sp|P11166|GTR1_HUMAN Solute carrier family 2, facilitated glucose transporter member 1 OS=Homo sapiens GN=SLC2A1 PE=1 SV=2	1	5	5	5	0	1.1389	1.7589	NA	1.4489	1.1389	1.79924	1.49867	1.30645	1.1389	NA	1.82927	NA	1.1389	1.56892	2.18425	1.36467	SLC2A1	1.1389	1.36467	1.7589	1.82927
P11169;Q8TDB8-2;Q8TDB8	P11169;Q8TDB8-2;Q8TDB8	2;1;1	2;1;1	2;1;1	Solute carrier family 2, facilitated glucose transporter member 3;Solute carrier family 2, facilitated glucose transporter member 14	SLC2A3;SLC2A14	>sp|P11169|GTR3_HUMAN Solute carrier family 2, facilitated glucose transporter member 3 OS=Homo sapiens GN=SLC2A3 PE=1 SV=1;>sp|Q8TDB8-2|GTR14_HUMAN Isoform 2 of Solute carrier family 2, facilitated glucose transporter member 14 OS=Homo sapiens GN=SLC2A14;	3	2	2	2	0	1.1389	NA	NA	NA	1.1389	NA	NA	NA	1.1389	NA	NA	NA	1.1389	1.52493	1.86429	1.18557	SLC2A3;SLC2A14	1.1389	1.18557	1.52493	1.86429
P11171-2;P11171;P11171-5;P11171-4;P11171-3;P11171-6;P11171-7	P11171-2;P11171;P11171-5;P11171-4;P11171-3;P11171-6;P11171-7	17;17;15;14;14;12;12	17;17;15;14;14;12;12	17;17;15;14;14;12;12	Protein 4.1	EPB41	>sp|P11171-2|41_HUMAN Isoform 2 of Protein 4.1 OS=Homo sapiens GN=EPB41;>sp|P11171|41_HUMAN Protein 4.1 OS=Homo sapiens GN=EPB41 PE=1 SV=4;>sp|P11171-5|41_HUMAN Isoform 5 of Protein 4.1 OS=Homo sapiens GN=EPB41;>sp|P11171-4|41_HUMAN Isoform 4 of Protein 4.	7	17	17	17	0	1.1389	NA	2.84144	NA	1.1389	1.72293	1.5563	1.53289	1.1389	1.88139	1.63011	1.51015	1.1389	2.88313	NA	2.0678	EPB41	1.1389	1.53289	1.88139	1.63011
P11177-2;P11177;P11177-3	P11177-2;P11177;P11177-3	12;12;11	12;12;11	12;12;11	Pyruvate dehydrogenase E1 component subunit beta, mitochondrial	PDHB	>sp|P11177-2|ODPB_HUMAN Isoform 2 of Pyruvate dehydrogenase E1 component subunit beta, mitochondrial OS=Homo sapiens GN=PDHB;>sp|P11177|ODPB_HUMAN Pyruvate dehydrogenase E1 component subunit beta, mitochondrial OS=Homo sapiens GN=PDHB PE=1 SV=3;>sp|P11177-	3	12	12	12	0	1.1389	1.12737	2.05693	0.954075	1.1389	1.53539	1.7574	1.43694	1.1389	1.56298	1.7288	1.33719	1.1389	1.93657	1.89479	1.45113	PDHB	1.1389	1.38706	1.54919	1.82609
P11182	P11182	6	6	6	Lipoamide acyltransferase component of branched-chain alpha-keto acid dehydrogenase complex, mitochondrial	DBT	>sp|P11182|ODB2_HUMAN Lipoamide acyltransferase component of branched-chain alpha-keto acid dehydrogenase complex, mitochondrial OS=Homo sapiens GN=DBT PE=1 SV=3	1	6	6	6	0	1.1389	NA	NA	NA	1.1389	NA	NA	NA	1.1389	NA	NA	NA	1.1389	2.18746	NA	1.66318	DBT	1.1389	1.66318	2.18746	NA
P11216	P11216	19	16	15	Glycogen phosphorylase, brain form	PYGB	>sp|P11216|PYGB_HUMAN Glycogen phosphorylase, brain form OS=Homo sapiens GN=PYGB PE=1 SV=5	1	19	16	15	0	1.1389	1.64941	2.05209	1.15636	1.1389	1.41904	1.10956	1.5993	1.1389	1.80303	2.25058	1.48781	1.1389	1.7955	1.46103	1.41707	PYGB	1.1389	1.45244	1.72246	1.75656
P11233	P11233	6	6	4	Ras-related protein Ral-A	RALA	>sp|P11233|RALA_HUMAN Ras-related protein Ral-A OS=Homo sapiens GN=RALA PE=1 SV=1	1	6	6	4	0	1.1389	0.745475	NA	0.942187	1.1389	1.509	1.97014	1.41559	1.1389	2.79685	3.54624	2.69153	1.1389	2.11039	2.35303	1.70764	RALA	1.1389	1.56161	1.8097	2.35303
P11234	P11234	4	2	2	Ras-related protein Ral-B	RALB	>sp|P11234|RALB_HUMAN Ras-related protein Ral-B OS=Homo sapiens GN=RALB PE=1 SV=1	1	4	2	2	0	1.1389	NA	NA	NA	1.1389	NA	NA	NA	1.1389	NA	NA	NA	1.1389	NA	NA	NA	RALB	1.1389	NA	NA	NA
P11279	P11279	3	3	3	Lysosome-associated membrane glycoprotein 1	LAMP1	>sp|P11279|LAMP1_HUMAN Lysosome-associated membrane glycoprotein 1 OS=Homo sapiens GN=LAMP1 PE=1 SV=3	1	3	3	3	0	1.1389	NA	NA	NA	1.1389	NA	NA	NA	1.1389	NA	NA	NA	1.1389	1.65955	NA	1.39923	LAMP1	1.1389	1.39923	1.65955	NA
P11310;P11310-2	P11310;P11310-2	8;8	8;8	8;8	Medium-chain specific acyl-CoA dehydrogenase, mitochondrial	ACADM	>sp|P11310|ACADM_HUMAN Medium-chain specific acyl-CoA dehydrogenase, mitochondrial OS=Homo sapiens GN=ACADM PE=1 SV=1;>sp|P11310-2|ACADM_HUMAN Isoform 2 of Medium-chain specific acyl-CoA dehydrogenase, mitochondrial OS=Homo sapiens GN=ACADM	2	8	8	8	0	1.1389	2.1709	2.5633	1.49904	1.1389	1.92186	1.76654	2.59947	1.1389	NA	NA	1.30468	1.1389	1.6562	1.54124	1.41887	ACADM	1.1389	1.45895	1.92186	1.76654
P11413;P11413-2;P11413-3	P11413;P11413-2;P11413-3	24;24;23	24;24;23	24;24;23	Glucose-6-phosphate 1-dehydrogenase	G6PD	>sp|P11413|G6PD_HUMAN Glucose-6-phosphate 1-dehydrogenase OS=Homo sapiens GN=G6PD PE=1 SV=4;>sp|P11413-2|G6PD_HUMAN Isoform Long of Glucose-6-phosphate 1-dehydrogenase OS=Homo sapiens GN=G6PD;>sp|P11413-3|G6PD_HUMAN Isoform 3 of Glucose-6-phosphate 1-dehyd	3	24	24	24	0	1.1389	1.76746	2.38348	1.49545	1.1389	1.66549	1.67412	1.3248	1.1389	1.62742	1.52458	1.39389	1.1389	1.70344	1.63365	1.60795	G6PD	1.1389	1.44467	1.68446	1.65388
P11498	P11498	5	5	5	Pyruvate carboxylase, mitochondrial	PC	>sp|P11498|PYC_HUMAN Pyruvate carboxylase, mitochondrial OS=Homo sapiens GN=PC PE=1 SV=2	1	5	5	5	0	1.1389	NA	NA	NA	1.1389	NA	NA	NA	1.1389	NA	NA	NA	1.1389	NA	NA	NA	PC	1.1389	NA	NA	NA
P11586	P11586	41	41	41	C-1-tetrahydrofolate synthase, cytoplasmic;Methylenetetrahydrofolate dehydrogenase;Methenyltetrahydrofolate cyclohydrolase;Formyltetrahydrofolate synthetase;C-1-tetrahydrofolate synthase, cytoplasmic, N-terminally processed	MTHFD1	>sp|P11586|C1TC_HUMAN C-1-tetrahydrofolate synthase, cytoplasmic OS=Homo sapiens GN=MTHFD1 PE=1 SV=3	1	41	41	41	0	1.1389	1.76365	2.55004	1.54522	1.1389	1.80319	1.94528	1.58242	1.1389	1.86406	1.90244	1.52643	1.1389	2.00828	1.9373	1.72581	MTHFD1	1.1389	1.56382	1.83363	1.94129
P11717	P11717	27	27	27	Cation-independent mannose-6-phosphate receptor	IGF2R	>sp|P11717|MPRI_HUMAN Cation-independent mannose-6-phosphate receptor OS=Homo sapiens GN=IGF2R PE=1 SV=3	1	27	27	27	0	1.1389	2.31582	2.64673	1.55688	1.1389	1.47049	1.52245	1.16576	1.1389	1.63162	1.9452	1.4412	1.1389	2.79521	2.76996	1.71382	IGF2R	1.1389	1.49904	1.97372	2.29597
P11766	P11766	11	11	11	Alcohol dehydrogenase class-3	ADH5	>sp|P11766|ADHX_HUMAN Alcohol dehydrogenase class-3 OS=Homo sapiens GN=ADH5 PE=1 SV=4	1	11	11	11	0	1.1389	1.69135	2.51759	1.4772	1.1389	1.51249	1.47703	1.45605	1.1389	1.75452	1.78731	1.38178	1.1389	1.98642	1.87603	1.82384	ADH5	1.1389	1.46662	1.72294	1.83167
P11802;Q00534;Q96Q40-2;Q96Q40-4;Q96Q40-3;O94921-3;Q96Q40-5;Q96Q40;O94921-2;O94921	P11802	8;1;1;1;1;1;1;1;1;1	7;0;0;0;0;0;0;0;0;0	7;0;0;0;0;0;0;0;0;0	Cyclin-dependent kinase 4	CDK4	>sp|P11802|CDK4_HUMAN Cyclin-dependent kinase 4 OS=Homo sapiens GN=CDK4 PE=1 SV=2	10	8	7	7	0	1.1389	NA	NA	1.29652	1.1389	2.11018	2.23297	1.62454	1.1389	NA	NA	NA	1.1389	NA	NA	NA	CDK4	1.1389	1.46053	2.11018	2.23297
P11908;P11908-2	P11908;P11908-2	14;14	14;14	5;5	Ribose-phosphate pyrophosphokinase 2	PRPS2	>sp|P11908|PRPS2_HUMAN Ribose-phosphate pyrophosphokinase 2 OS=Homo sapiens GN=PRPS2 PE=1 SV=2;>sp|P11908-2|PRPS2_HUMAN Isoform 2 of Ribose-phosphate pyrophosphokinase 2 OS=Homo sapiens GN=PRPS2	2	14	14	5	0	1.1389	1.86996	2.62968	1.52905	1.1389	1.69575	1.81034	1.47615	1.1389	1.71537	1.94671	1.55991	1.1389	2.03116	2.00905	1.82655	PRPS2	1.1389	1.54448	1.79267	1.97788
P11940;P11940-2;Q9H361;Q96DU9-2;Q96DU9	P11940;P11940-2	35;32;14;1;1	35;32;14;1;1	19;16;10;0;0	Polyadenylate-binding protein 1	PABPC1	>sp|P11940|PABP1_HUMAN Polyadenylate-binding protein 1 OS=Homo sapiens GN=PABPC1 PE=1 SV=2;>sp|P11940-2|PABP1_HUMAN Isoform 2 of Polyadenylate-binding protein 1 OS=Homo sapiens GN=PABPC1	5	35	35	19	0	1.1389	1.85739	2.5422	1.61354	1.1389	1.7509	1.92308	1.47793	1.1389	1.71645	1.86507	1.55534	1.1389	1.91922	1.98812	1.69594	PABPC1	1.1389	1.58444	1.80414	1.9556
P12004	P12004	14	14	14	Proliferating cell nuclear antigen	PCNA	>sp|P12004|PCNA_HUMAN Proliferating cell nuclear antigen OS=Homo sapiens GN=PCNA PE=1 SV=1	1	14	14	14	0	1.1389	2.04539	2.6293	1.68523	1.1389	1.83275	1.83977	1.68595	1.1389	1.71535	1.64915	1.63096	1.1389	2.21752	2.00661	2.16303	PCNA	1.1389	1.68559	1.93907	1.92319
P12074	P12074	2	2	2	Cytochrome c oxidase subunit 6A1, mitochondrial	COX6A1	>sp|P12074|CX6A1_HUMAN Cytochrome c oxidase subunit 6A1, mitochondrial OS=Homo sapiens GN=COX6A1 PE=1 SV=4	1	2	2	2	0	1.1389	NA	NA	NA	1.1389	NA	NA	NA	1.1389	NA	NA	NA	1.1389	NA	NA	1.992	COX6A1	1.1389	1.992	NA	NA
P12235	P12235	12	3	3	ADP/ATP translocase 1	SLC25A4	>sp|P12235|ADT1_HUMAN ADP/ATP translocase 1 OS=Homo sapiens GN=SLC25A4 PE=1 SV=4	1	12	3	3	0	1.1389	NA	NA	NA	1.1389	NA	NA	NA	1.1389	NA	NA	NA	1.1389	NA	NA	NA	SLC25A4	1.1389	NA	NA	NA
P12236	P12236	13	4	2	ADP/ATP translocase 3	SLC25A6	>sp|P12236|ADT3_HUMAN ADP/ATP translocase 3 OS=Homo sapiens GN=SLC25A6 PE=1 SV=4	1	13	4	2	0	1.1389	1.77013	2.20544	1.44672	1.1389	NA	NA	NA	1.1389	1.9818	2.05662	1.56035	1.1389	NA	NA	NA	SLC25A6	1.1389	1.50353	1.87597	2.13103
P12268	P12268	20	20	20	Inosine-5-monophosphate dehydrogenase 2	IMPDH2	>sp|P12268|IMDH2_HUMAN Inosine-5-monophosphate dehydrogenase 2 OS=Homo sapiens GN=IMPDH2 PE=1 SV=2	1	20	20	20	0	1.1389	1.96057	2.67537	1.7226	1.1389	1.66981	1.81484	1.5085	1.1389	1.67639	1.6934	1.40785	1.1389	1.93758	1.91813	1.86684	IMPDH2	1.1389	1.61555	1.80699	1.86648
P12694	P12694	9	9	9	2-oxoisovalerate dehydrogenase subunit alpha, mitochondrial	BCKDHA	>sp|P12694|ODBA_HUMAN 2-oxoisovalerate dehydrogenase subunit alpha, mitochondrial OS=Homo sapiens GN=BCKDHA PE=1 SV=2	1	9	9	9	0	1.1389	NA	NA	NA	1.1389	NA	NA	NA	1.1389	NA	NA	NA	1.1389	NA	NA	NA	BCKDHA	1.1389	NA	NA	NA
P12814;P12814-3;P12814-2;P12814-4;P35609;Q08043	P12814;P12814-3;P12814-2;P12814-4	51;50;48;47;12;8	34;33;31;30;3;1	34;33;31;30;3;1	Alpha-actinin-1	ACTN1	>sp|P12814|ACTN1_HUMAN Alpha-actinin-1 OS=Homo sapiens GN=ACTN1 PE=1 SV=2;>sp|P12814-3|ACTN1_HUMAN Isoform 3 of Alpha-actinin-1 OS=Homo sapiens GN=ACTN1;>sp|P12814-2|ACTN1_HUMAN Isoform 2 of Alpha-actinin-1 OS=Homo sapiens GN=ACTN1;>sp|P12814-4|ACTN1_HUMAN	6	51	34	34	0	1.1389	1.85414	2.4195	1.53822	1.1389	1.66544	1.77425	1.38129	1.1389	1.608	1.76671	1.43677	1.1389	1.83091	1.70001	1.48992	ACTN1	1.1389	1.46334	1.74818	1.77048
P12955-2;P12955;P12955-3	P12955-2;P12955;P12955-3	5;5;4	5;5;4	5;5;4	Xaa-Pro dipeptidase	PEPD	>sp|P12955-2|PEPD_HUMAN Isoform 2 of Xaa-Pro dipeptidase OS=Homo sapiens GN=PEPD;>sp|P12955|PEPD_HUMAN Xaa-Pro dipeptidase OS=Homo sapiens GN=PEPD PE=1 SV=3;>sp|P12955-3|PEPD_HUMAN Isoform 3 of Xaa-Pro dipeptidase OS=Homo sapiens GN=PEPD	3	5	5	5	0	1.1389	NA	NA	NA	1.1389	2.27231	NA	1.7056	1.1389	NA	NA	NA	1.1389	1.37858	NA	1.54779	PEPD	1.1389	1.6267	1.82545	NA
P13073	P13073	7	7	7	Cytochrome c oxidase subunit 4 isoform 1, mitochondrial	COX4I1	>sp|P13073|COX41_HUMAN Cytochrome c oxidase subunit 4 isoform 1, mitochondrial OS=Homo sapiens GN=COX4I1 PE=1 SV=1	1	7	7	7	0	1.1389	2.01563	2.5559	1.57727	1.1389	1.6669	1.77738	1.51487	1.1389	1.81765	1.87386	1.52938	1.1389	1.93063	1.7647	1.81397	COX4I1	1.1389	1.55332	1.87414	1.82562
P13196	P13196	4	4	4	5-aminolevulinate synthase, nonspecific, mitochondrial	ALAS1	>sp|P13196|HEM1_HUMAN 5-aminolevulinate synthase, nonspecific, mitochondrial OS=Homo sapiens GN=ALAS1 PE=1 SV=2	1	4	4	4	0	1.1389	1.53652	NA	1.33771	1.1389	NA	NA	0.855336	1.1389	NA	NA	NA	1.1389	NA	NA	NA	ALAS1	1.1389	1.09652	1.53652	NA
P13473-2;P13473;P13473-3	P13473-2;P13473;P13473-3	4;4;4	4;4;4	4;4;4	Lysosome-associated membrane glycoprotein 2	LAMP2	>sp|P13473-2|LAMP2_HUMAN Isoform LAMP-2B of Lysosome-associated membrane glycoprotein 2 OS=Homo sapiens GN=LAMP2;>sp|P13473|LAMP2_HUMAN Lysosome-associated membrane glycoprotein 2 OS=Homo sapiens GN=LAMP2 PE=1 SV=2;>sp|P13473-3|LAMP2_HUMAN Isoform LAMP-2C	3	4	4	4	0	1.1389	NA	NA	NA	1.1389	NA	NA	NA	1.1389	NA	NA	NA	1.1389	1.62553	NA	1.42031	LAMP2	1.1389	1.42031	1.62553	NA
P13489	P13489	16	16	16	Ribonuclease inhibitor	RNH1	>sp|P13489|RINI_HUMAN Ribonuclease inhibitor OS=Homo sapiens GN=RNH1 PE=1 SV=2	1	16	16	16	0	1.1389	1.73321	2.31183	1.47522	1.1389	1.65135	1.67895	1.36274	1.1389	1.58847	1.74218	1.43749	1.1389	NA	NA	NA	RNH1	1.1389	1.43749	1.65135	1.74218
P13498	P13498	4	4	4	Cytochrome b-245 light chain	CYBA	>sp|P13498|CY24A_HUMAN Cytochrome b-245 light chain OS=Homo sapiens GN=CYBA PE=1 SV=3	1	4	4	4	0	1.1389	NA	NA	NA	1.1389	NA	NA	1.40713	1.1389	NA	NA	NA	1.1389	NA	NA	NA	CYBA	1.1389	1.40713	NA	NA
P13612	P13612	10	10	10	Integrin alpha-4	ITGA4	>sp|P13612|ITA4_HUMAN Integrin alpha-4 OS=Homo sapiens GN=ITGA4 PE=1 SV=3	1	10	10	10	0	1.1389	NA	NA	1.81753	1.1389	1.79171	1.98136	1.46531	1.1389	1.6136	2.10709	1.37625	1.1389	4.5046	2.52062	1.73561	ITGA4	1.1389	1.60046	1.79171	2.10709
P13639	P13639	44	44	44	Elongation factor 2	EEF2	>sp|P13639|EF2_HUMAN Elongation factor 2 OS=Homo sapiens GN=EEF2 PE=1 SV=4	1	44	44	44	0	1.1389	1.77612	2.55155	1.54025	1.1389	1.73896	1.78957	1.50455	1.1389	1.71675	1.74746	1.53124	1.1389	1.74693	1.65864	1.53241	EEF2	1.1389	1.53182	1.74295	1.76851
P13667	P13667	44	44	43	Protein disulfide-isomerase A4	PDIA4	>sp|P13667|PDIA4_HUMAN Protein disulfide-isomerase A4 OS=Homo sapiens GN=PDIA4 PE=1 SV=2	1	44	44	43	0	1.1389	1.70381	2.33734	1.4824	1.1389	1.62818	1.76158	1.48229	1.1389	1.674	1.68781	1.43737	1.1389	1.92674	1.97224	1.81237	PDIA4	1.1389	1.48235	1.68891	1.86691
P13674;P13674-3;P13674-2	P13674;P13674-3;P13674-2	18;17;17	18;17;17	18;17;17	Prolyl 4-hydroxylase subunit alpha-1	P4HA1	>sp|P13674|P4HA1_HUMAN Prolyl 4-hydroxylase subunit alpha-1 OS=Homo sapiens GN=P4HA1 PE=1 SV=2;>sp|P13674-3|P4HA1_HUMAN Isoform 3 of Prolyl 4-hydroxylase subunit alpha-1 OS=Homo sapiens GN=P4HA1;>sp|P13674-2|P4HA1_HUMAN Isoform 2 of Prolyl 4-hydroxylase su	3	18	18	18	0	1.1389	1.88445	2.2914	1.49999	1.1389	2.55472	2.29592	1.96839	1.1389	1.60997	1.33985	1.33232	1.1389	1.80673	1.84093	1.566	P4HA1	1.1389	1.533	1.84559	2.06617
P13727	P13727	9	9	9	Bone marrow proteoglycan;Eosinophil granule major basic protein	PRG2	>sp|P13727|PRG2_HUMAN Bone marrow proteoglycan OS=Homo sapiens GN=PRG2 PE=1 SV=2	1	9	9	9	0	1.1389	2.20024	2.0153	1.36118	1.1389	NA	NA	NA	1.1389	1.4268	1.29224	1.28285	1.1389	0.866384	1.10713	0.625639	PRG2	1.1389	1.28285	1.4268	1.29224
P13747	P13747	2	2	2	HLA class I histocompatibility antigen, alpha chain E	HLA-E	>sp|P13747|HLAE_HUMAN HLA class I histocompatibility antigen, alpha chain E OS=Homo sapiens GN=HLA-E PE=1 SV=3	1	2	2	2	0	1.1389	NA	NA	NA	1.1389	NA	NA	NA	1.1389	NA	NA	NA	1.1389	NA	NA	NA	HLA-E	1.1389	NA	NA	NA
P13796	P13796	39	39	33	Plastin-2	LCP1	>sp|P13796|PLSL_HUMAN Plastin-2 OS=Homo sapiens GN=LCP1 PE=1 SV=6	1	39	39	33	0	1.1389	1.78934	2.35424	1.52346	1.1389	1.72779	1.68997	1.46805	1.1389	1.74662	1.68128	1.52035	1.1389	1.85	1.6537	1.57044	LCP1	1.1389	1.5219	1.76798	1.68562
P13797	P13797	7	1	0	Plastin-3	PLS3	>sp|P13797|PLST_HUMAN Plastin-3 OS=Homo sapiens GN=PLS3 PE=1 SV=4	1	7	1	0	0.0032895	1.1389	NA	NA	NA	1.1389	NA	NA	NA	1.1389	NA	NA	NA	1.1389	NA	NA	NA	PLS3	1.1389	NA	NA	NA
P13798	P13798	14	14	14	Acylamino-acid-releasing enzyme	APEH	>sp|P13798|ACPH_HUMAN Acylamino-acid-releasing enzyme OS=Homo sapiens GN=APEH PE=1 SV=4	1	14	14	14	0	1.1389	1.97443	2.78444	1.15719	1.1389	1.8353	2.18726	1.60253	1.1389	1.91607	2.07549	1.36615	1.1389	3.94129	1.49311	2.32298	APEH	1.1389	1.48434	1.94525	2.13138
P13804;P13804-2	P13804;P13804-2	13;11	13;11	13;11	Electron transfer flavoprotein subunit alpha, mitochondrial	ETFA	>sp|P13804|ETFA_HUMAN Electron transfer flavoprotein subunit alpha, mitochondrial OS=Homo sapiens GN=ETFA PE=1 SV=1;>sp|P13804-2|ETFA_HUMAN Isoform 2 of Electron transfer flavoprotein subunit alpha, mitochondrial OS=Homo sapiens GN=ETFA	2	13	13	13	0	1.1389	2.03425	2.63627	1.64029	1.1389	1.88405	1.81556	1.57461	1.1389	1.62628	1.64425	1.44753	1.1389	2.0151	1.99462	1.62442	ETFA	1.1389	1.59952	1.94957	1.90509
P13807-2;P13807;P54840	P13807-2;P13807	12;12;1	12;12;1	12;12;1	Glycogen [starch] synthase, muscle	GYS1	>sp|P13807-2|GYS1_HUMAN Isoform 2 of Glycogen [starch] synthase, muscle OS=Homo sapiens GN=GYS1;>sp|P13807|GYS1_HUMAN Glycogen [starch] synthase, muscle OS=Homo sapiens GN=GYS1 PE=1 SV=2	3	12	12	12	0	1.1389	1.77001	NA	1.43654	1.1389	1.60791	1.52642	1.83865	1.1389	1.92332	2.41371	1.53669	1.1389	0.920574	1.05899	1.44902	GYS1	1.1389	1.49286	1.68896	1.52642
P13861;P31323	P13861	14;2	14;2	14;2	cAMP-dependent protein kinase type II-alpha regulatory subunit	PRKAR2A	>sp|P13861|KAP2_HUMAN cAMP-dependent protein kinase type II-alpha regulatory subunit OS=Homo sapiens GN=PRKAR2A PE=1 SV=2	2	14	14	14	0	1.1389	1.55931	2.29876	1.35408	1.1389	1.43461	1.49607	1.17108	1.1389	1.69839	1.54929	1.49862	1.1389	1.21699	1.28621	0.985287	PRKAR2A	1.1389	1.26258	1.49696	1.52268
P13929-3;P13929-2;P13929	P13929-3;P13929-2;P13929	5;5;5	3;3;3	3;3;3	Beta-enolase	ENO3	>sp|P13929-3|ENOB_HUMAN Isoform 3 of Beta-enolase OS=Homo sapiens GN=ENO3;>sp|P13929-2|ENOB_HUMAN Isoform 2 of Beta-enolase OS=Homo sapiens GN=ENO3;>sp|P13929|ENOB_HUMAN Beta-enolase OS=Homo sapiens GN=ENO3 PE=1 SV=5	3	5	3	3	0.00031928	1.1389	NA	NA	NA	1.1389	NA	NA	NA	1.1389	NA	NA	NA	1.1389	NA	NA	NA	ENO3	1.1389	NA	NA	NA
P13994	P13994	2	2	2	Coiled-coil domain-containing protein 130	CCDC130	>sp|P13994|CC130_HUMAN Coiled-coil domain-containing protein 130 OS=Homo sapiens GN=CCDC130 PE=1 SV=2	1	2	2	2	0	1.1389	NA	NA	NA	1.1389	NA	NA	NA	1.1389	NA	NA	NA	1.1389	NA	NA	NA	CCDC130	1.1389	NA	NA	NA
P13995	P13995	10	10	10	Bifunctional methylenetetrahydrofolate dehydrogenase/cyclohydrolase, mitochondrial;NAD-dependent methylenetetrahydrofolate dehydrogenase;Methenyltetrahydrofolate cyclohydrolase	MTHFD2	>sp|P13995|MTDC_HUMAN Bifunctional methylenetetrahydrofolate dehydrogenase/cyclohydrolase, mitochondrial OS=Homo sapiens GN=MTHFD2 PE=1 SV=2	1	10	10	10	0	1.1389	1.74986	2.4242	1.56128	1.1389	1.48304	1.43101	1.05813	1.1389	NA	NA	NA	1.1389	1.51969	1.12999	1.27018	MTHFD2	1.1389	1.27018	1.51969	1.43101
P14174	P14174	2	2	2	Macrophage migration inhibitory factor	MIF	>sp|P14174|MIF_HUMAN Macrophage migration inhibitory factor OS=Homo sapiens GN=MIF PE=1 SV=4	1	2	2	2	0	1.1389	NA	1.90531	NA	1.1389	1.39796	NA	1.26843	1.1389	1.33141	1.27926	1.23516	1.1389	NA	NA	NA	MIF	1.1389	1.25179	1.36468	1.59229
P14209-3;P14209;P14209-2	P14209-3;P14209;P14209-2	2;2;1	2;2;1	2;2;1	CD99 antigen	CD99	>sp|P14209-3|CD99_HUMAN Isoform 3 of CD99 antigen OS=Homo sapiens GN=CD99;>sp|P14209|CD99_HUMAN CD99 antigen OS=Homo sapiens GN=CD99 PE=1 SV=1;>sp|P14209-2|CD99_HUMAN Isoform II of CD99 antigen OS=Homo sapiens GN=CD99	3	2	2	2	0	1.1389	NA	NA	NA	1.1389	NA	NA	NA	1.1389	NA	NA	NA	1.1389	1.73553	1.3712	1.3098	CD99	1.1389	1.3098	1.73553	1.3712
P14314-2;P14314	P14314-2;P14314	18;18	18;18	18;18	Glucosidase 2 subunit beta	PRKCSH	>sp|P14314-2|GLU2B_HUMAN Isoform 2 of Glucosidase 2 subunit beta OS=Homo sapiens GN=PRKCSH;>sp|P14314|GLU2B_HUMAN Glucosidase 2 subunit beta OS=Homo sapiens GN=PRKCSH PE=1 SV=2	2	18	18	18	0	1.1389	1.75345	2.48566	1.49925	1.1389	1.60857	1.71936	1.44027	1.1389	1.61269	1.68289	1.32802	1.1389	2.04925	1.68599	1.75923	PRKCSH	1.1389	1.46976	1.68307	1.70268
P14317	P14317	15	15	15	Hematopoietic lineage cell-specific protein	HCLS1	>sp|P14317|HCLS1_HUMAN Hematopoietic lineage cell-specific protein OS=Homo sapiens GN=HCLS1 PE=1 SV=3	1	15	15	15	0	1.1389	1.50744	2.19952	1.24872	1.1389	1.73722	1.73768	1.32726	1.1389	1.79483	1.96857	1.33694	1.1389	1.82658	2.29008	1.56192	HCLS1	1.1389	1.3321	1.76603	2.08405
P14324-2;P14324	P14324-2;P14324	7;7	7;7	7;7	Farnesyl pyrophosphate synthase	FDPS	>sp|P14324-2|FPPS_HUMAN Isoform 2 of Farnesyl pyrophosphate synthase OS=Homo sapiens GN=FDPS;>sp|P14324|FPPS_HUMAN Farnesyl pyrophosphate synthase OS=Homo sapiens GN=FDPS PE=1 SV=4	2	7	7	7	0	1.1389	1.44528	2.35414	1.45864	1.1389	1.76384	1.80475	1.46351	1.1389	1.67099	1.68547	1.67461	1.1389	2.4856	2.39852	1.84203	FDPS	1.1389	1.56906	1.71742	2.07945
P14406	P14406	2	2	2	Cytochrome c oxidase subunit 7A2, mitochondrial	COX7A2	>sp|P14406|CX7A2_HUMAN Cytochrome c oxidase subunit 7A2, mitochondrial OS=Homo sapiens GN=COX7A2 PE=1 SV=1	1	2	2	2	0	1.1389	NA	1.8495	NA	1.1389	NA	NA	NA	1.1389	NA	NA	NA	1.1389	NA	1.66885	NA	COX7A2	1.1389	NA	NA	1.75918
P14550	P14550	14	14	14	Alcohol dehydrogenase [NADP(+)]	AKR1A1	>sp|P14550|AK1A1_HUMAN Alcohol dehydrogenase [NADP(+)] OS=Homo sapiens GN=AKR1A1 PE=1 SV=3	1	14	14	14	0	1.1389	1.82416	2.83195	1.27166	1.1389	1.64939	1.69659	1.32658	1.1389	1.626	1.69298	1.47044	1.1389	2.46346	2.34674	1.67904	AKR1A1	1.1389	1.39851	1.73677	2.02167
P14618;P14618-3;P30613-2;P30613	P14618;P14618-3	43;37;1;1	43;37;1;1	5;5;0;0	Pyruvate kinase PKM	PKM	>sp|P14618|KPYM_HUMAN Pyruvate kinase PKM OS=Homo sapiens GN=PKM PE=1 SV=4;>sp|P14618-3|KPYM_HUMAN Isoform 3 of Pyruvate kinase PKM OS=Homo sapiens GN=PKM	4	43	43	5	0	1.1389	1.83315	2.47022	1.5557	1.1389	1.61759	1.74634	1.48509	1.1389	1.61271	1.66976	1.41269	1.1389	1.78046	1.67378	1.51082	PKM	1.1389	1.49795	1.69902	1.71006
P14618-2	P14618-2	40	2	2	Pyruvate kinase PKM	PKM	>sp|P14618-2|KPYM_HUMAN Isoform M1 of Pyruvate kinase PKM OS=Homo sapiens GN=PKM	1	40	2	2	0.0003198	1.1389	NA	NA	NA	1.1389	NA	NA	NA	1.1389	NA	NA	NA	1.1389	NA	NA	NA	PKM	1.1389	NA	NA	NA
P14625;Q58FF3	P14625	47;8	46;8	46;8	Endoplasmin	HSP90B1	>sp|P14625|ENPL_HUMAN Endoplasmin OS=Homo sapiens GN=HSP90B1 PE=1 SV=1	2	47	46	46	0	1.1389	1.79263	2.39037	1.58549	1.1389	1.75781	1.73663	1.58248	1.1389	1.69104	1.67487	1.44534	1.1389	1.85546	1.56366	1.61707	HSP90B1	1.1389	1.58399	1.77522	1.70575
P14635	P14635	8	8	8	G2/mitotic-specific cyclin-B1	CCNB1	>sp|P14635|CCNB1_HUMAN G2/mitotic-specific cyclin-B1 OS=Homo sapiens GN=CCNB1 PE=1 SV=1	1	8	8	8	0	1.1389	6.47236	7.73467	3.80563	1.1389	1.82657	5.41027	1.67714	1.1389	9.04108	13.2616	3.16997	1.1389	4.17444	NA	2.65667	CCNB1	1.1389	2.91332	5.3234	7.73467
P14649	P14649	3	1	1	Myosin light chain 6B	MYL6B	>sp|P14649|MYL6B_HUMAN Myosin light chain 6B OS=Homo sapiens GN=MYL6B PE=1 SV=1	1	3	1	1	1	1.1389	NA	NA	NA	1.1389	NA	NA	NA	1.1389	NA	NA	NA	1.1389	NA	NA	NA	MYL6B	1.1389	NA	NA	NA
P14735;P14735-2	P14735	22;9	22;9	22;9	Insulin-degrading enzyme	IDE	>sp|P14735|IDE_HUMAN Insulin-degrading enzyme OS=Homo sapiens GN=IDE PE=1 SV=4	2	22	22	22	0	1.1389	1.97889	2.58686	1.60832	1.1389	1.66806	2.06317	1.25307	1.1389	1.44072	1.35565	1.48455	1.1389	1.26771	1.17385	2.02997	IDE	1.1389	1.54643	1.55439	1.70941
P14780	P14780	3	3	3	Matrix metalloproteinase-9;67 kDa matrix metalloproteinase-9;82 kDa matrix metalloproteinase-9	MMP9	>sp|P14780|MMP9_HUMAN Matrix metalloproteinase-9 OS=Homo sapiens GN=MMP9 PE=1 SV=3	1	3	3	3	0.0012289	1.1389	NA	NA	NA	1.1389	NA	NA	NA	1.1389	NA	NA	NA	1.1389	NA	NA	NA	MMP9	1.1389	NA	NA	NA
P14859-4;P14859-5;P14859-3;P14859;P14859-2;P09086-4;Q9UKI9-3;Q9UKI9;Q9UKI9-2;P09086-3;P09086-2;P09086;P09086-5	P14859-4;P14859-5;P14859-3;P14859;P14859-2;P09086-4;Q9UKI9-3;Q9UKI9;Q9UKI9-2;P09086-3;P09086-2;P09086;P09086-5	3;3;3;3;3;2;2;2;2;2;2;2;2	3;3;3;3;3;2;2;2;2;2;2;2;2	3;3;3;3;3;2;2;2;2;2;2;2;2	POU domain, class 2, transcription factor 1;POU domain, class 2, transcription factor 2;POU domain, class 2, transcription factor 3	POU2F1;POU2F2;POU2F3	>sp|P14859-4|PO2F1_HUMAN Isoform 4 of POU domain, class 2, transcription factor 1 OS=Homo sapiens GN=POU2F1;>sp|P14859-5|PO2F1_HUMAN Isoform 5 of POU domain, class 2, transcription factor 1 OS=Homo sapiens GN=POU2F1;>sp|P14859-3|PO2F1_HUMAN Isoform 3 of PO	13	3	3	3	0	1.1389	NA	NA	NA	1.1389	NA	NA	NA	1.1389	NA	NA	NA	1.1389	NA	NA	NA	POU2F1	1.1389	NA	NA	NA
P14866;P14866-2	P14866;P14866-2	24;18	24;18	24;18	Heterogeneous nuclear ribonucleoprotein L	HNRNPL	>sp|P14866|HNRPL_HUMAN Heterogeneous nuclear ribonucleoprotein L OS=Homo sapiens GN=HNRNPL PE=1 SV=2;>sp|P14866-2|HNRPL_HUMAN Isoform 2 of Heterogeneous nuclear ribonucleoprotein L OS=Homo sapiens GN=HNRNPL	2	24	24	24	0	1.1389	1.81512	2.25666	1.5352	1.1389	1.66149	1.67711	1.37755	1.1389	1.85218	1.82339	1.41606	1.1389	2.0066	1.69915	1.68272	HNRNPL	1.1389	1.47563	1.83365	1.76127
P14927;P14927-2	P14927;P14927-2	4;3	4;3	4;3	Cytochrome b-c1 complex subunit 7	UQCRB	>sp|P14927|QCR7_HUMAN Cytochrome b-c1 complex subunit 7 OS=Homo sapiens GN=UQCRB PE=1 SV=2;>sp|P14927-2|QCR7_HUMAN Isoform 2 of Cytochrome b-c1 complex subunit 7 OS=Homo sapiens GN=UQCRB	2	4	4	4	0	1.1389	1.91841	2.58349	1.53692	1.1389	NA	NA	NA	1.1389	0.98268	NA	1.06079	1.1389	2.08478	2.16474	2.00483	UQCRB	1.1389	1.53692	1.91841	2.37412
P15121;C9JRZ8-2;C9JRZ8	P15121	16;1;1	16;1;1	15;1;1	Aldose reductase	AKR1B1	>sp|P15121|ALDR_HUMAN Aldose reductase OS=Homo sapiens GN=AKR1B1 PE=1 SV=3	3	16	16	15	0	1.1389	1.83808	2.51802	1.62461	1.1389	1.60256	1.6502	1.37073	1.1389	1.67531	1.72659	1.41752	1.1389	1.946	1.71126	1.44755	AKR1B1	1.1389	1.43254	1.75669	1.71892
P15144	P15144	29	29	29	Aminopeptidase N	ANPEP	>sp|P15144|AMPN_HUMAN Aminopeptidase N OS=Homo sapiens GN=ANPEP PE=1 SV=4	1	29	29	29	0	1.1389	1.43436	2.01986	1.2023	1.1389	1.55173	1.27566	1.31481	1.1389	1.3093	1.3774	1.27564	1.1389	1.41024	1.26049	1.19489	ANPEP	1.1389	1.23897	1.4223	1.32653
P15153	P15153	7	3	3	Ras-related C3 botulinum toxin substrate 2	RAC2	>sp|P15153|RAC2_HUMAN Ras-related C3 botulinum toxin substrate 2 OS=Homo sapiens GN=RAC2 PE=1 SV=1	1	7	3	3	0	1.1389	1.903	2.37425	1.56963	1.1389	1.4304	1.68673	1.28465	1.1389	1.30673	1.45237	1.22282	1.1389	NA	NA	NA	RAC2	1.1389	1.28465	1.4304	1.68673
P15170-2;P15170-3;P15170;Q8IYD1	P15170-2;P15170-3;P15170	20;20;18;9	20;20;18;9	20;20;18;9	Eukaryotic peptide chain release factor GTP-binding subunit ERF3A	GSPT1	>sp|P15170-2|ERF3A_HUMAN Isoform 2 of Eukaryotic peptide chain release factor GTP-binding subunit ERF3A OS=Homo sapiens GN=GSPT1;>sp|P15170-3|ERF3A_HUMAN Isoform 3 of Eukaryotic peptide chain release factor GTP-binding subunit ERF3A OS=Homo sapiens GN=GSPT	4	20	20	20	0	1.1389	1.91286	2.28725	1.57159	1.1389	1.62624	1.89878	1.40748	1.1389	1.62066	1.85559	1.46335	1.1389	2.08042	1.93282	1.76629	GSPT1;GSPT	1.1389	1.51747	1.76955	1.9158
P15291-2;P15291	P15291-2;P15291	2;2	2;2	2;2	Beta-1,4-galactosyltransferase 1;Lactose synthase A protein;N-acetyllactosamine synthase;Beta-N-acetylglucosaminylglycopeptide beta-1,4-galactosyltransferase;Beta-N-acetylglucosaminyl-glycolipid beta-1,4-galactosyltransferase;Processed beta-1,4-galactosyltransferase 1	B4GALT1	>sp|P15291-2|B4GT1_HUMAN Isoform Short of Beta-1,4-galactosyltransferase 1 OS=Homo sapiens GN=B4GALT1;>sp|P15291|B4GT1_HUMAN Beta-1,4-galactosyltransferase 1 OS=Homo sapiens GN=B4GALT1 PE=1 SV=5	2	2	2	2	0	1.1389	1.71632	NA	1.42761	1.1389	NA	2.18785	NA	1.1389	NA	NA	1.18163	1.1389	1.90001	NA	1.51945	B4GALT1	1.1389	1.42761	1.80816	2.18785
P15311	P15311	28	16	15	Ezrin	EZR	>sp|P15311|EZRI_HUMAN Ezrin OS=Homo sapiens GN=EZR PE=1 SV=4	1	28	16	15	0	1.1389	1.75936	2.31013	1.61023	1.1389	1.59195	1.68017	1.36406	1.1389	1.65014	1.65102	1.50451	1.1389	2.00958	1.72762	1.78416	EZR	1.1389	1.55737	1.70475	1.70389
P15408-3;P15408;P15408-2	P15408-3;P15408;P15408-2	2;2;1	2;2;1	2;2;1	Fos-related antigen 2	FOSL2	>sp|P15408-3|FOSL2_HUMAN Isoform 3 of Fos-related antigen 2 OS=Homo sapiens GN=FOSL2;>sp|P15408|FOSL2_HUMAN Fos-related antigen 2 OS=Homo sapiens GN=FOSL2 PE=1 SV=1;>sp|P15408-2|FOSL2_HUMAN Isoform 2 of Fos-related antigen 2 OS=Homo sapiens GN=FOSL2	3	2	2	2	0	1.1389	NA	NA	NA	1.1389	NA	NA	NA	1.1389	1.45228	NA	1.29559	1.1389	NA	NA	1.96473	FOSL2	1.1389	1.63016	1.45228	NA
P15529-7;P15529-4;P15529-6;P15529-3;P15529-5;P15529-2;P15529-16;P15529-15;P15529-9;P15529-12;P15529-14;P15529-8;P15529-11;P15529-13;P15529-10;P15529	P15529-7;P15529-4;P15529-6;P15529-3;P15529-5;P15529-2;P15529-16;P15529-15;P15529-9;P15529-12;P15529-14;P15529-8;P15529-11;P15529-13;P15529-10;P15529	2;2;2;2;2;2;1;1;1;1;1;1;1;1;1;1	2;2;2;2;2;2;1;1;1;1;1;1;1;1;1;1	2;2;2;2;2;2;1;1;1;1;1;1;1;1;1;1	Membrane cofactor protein	CD46	>sp|P15529-7|MCP_HUMAN Isoform L of Membrane cofactor protein OS=Homo sapiens GN=CD46;>sp|P15529-4|MCP_HUMAN Isoform F of Membrane cofactor protein OS=Homo sapiens GN=CD46;>sp|P15529-6|MCP_HUMAN Isoform J of Membrane cofactor protein OS=Homo sapiens GN=CD4	16	2	2	2	0	1.1389	NA	NA	NA	1.1389	NA	NA	NA	1.1389	NA	NA	NA	1.1389	NA	NA	NA	CD46;CD4	1.1389	NA	NA	NA
P15531;P15531-2	P15531;P15531-2	11;11	1;1	1;1	Nucleoside diphosphate kinase A	NME1	>sp|P15531|NDKA_HUMAN Nucleoside diphosphate kinase A OS=Homo sapiens GN=NME1 PE=1 SV=1;>sp|P15531-2|NDKA_HUMAN Isoform 2 of Nucleoside diphosphate kinase A OS=Homo sapiens GN=NME1	2	11	1	1	0	1.1389	NA	NA	NA	1.1389	NA	NA	NA	1.1389	NA	NA	NA	1.1389	NA	NA	NA	NME1	1.1389	NA	NA	NA
P15559-3;P15559-2;P15559	P15559-3;P15559-2;P15559	7;7;7	7;7;7	7;7;7	NAD(P)H dehydrogenase [quinone] 1	NQO1	>sp|P15559-3|NQO1_HUMAN Isoform 3 of NAD(P)H dehydrogenase [quinone] 1 OS=Homo sapiens GN=NQO1;>sp|P15559-2|NQO1_HUMAN Isoform 2 of NAD(P)H dehydrogenase [quinone] 1 OS=Homo sapiens GN=NQO1;>sp|P15559|NQO1_HUMAN NAD(P)H dehydrogenase [quinone] 1 OS=Homo sa	3	7	7	7	0	1.1389	2.00721	2.65455	1.68777	1.1389	1.92115	1.76169	1.5247	1.1389	1.61623	1.6418	1.37757	1.1389	2.0872	2.23831	2.58769	NQO1	1.1389	1.60624	1.96418	2
P15848-2;P15848	P15848-2;P15848	2;2	2;2	2;2	Arylsulfatase B	ARSB	>sp|P15848-2|ARSB_HUMAN Isoform 2 of Arylsulfatase B OS=Homo sapiens GN=ARSB;>sp|P15848|ARSB_HUMAN Arylsulfatase B OS=Homo sapiens GN=ARSB PE=1 SV=1	2	2	2	2	0	1.1389	NA	NA	NA	1.1389	NA	NA	NA	1.1389	NA	NA	NA	1.1389	NA	NA	NA	ARSB	1.1389	NA	NA	NA
P15927;P15927-2;P15927-3	P15927;P15927-2;P15927-3	5;5;5	5;5;5	5;5;5	Replication protein A 32 kDa subunit	RPA2	>sp|P15927|RFA2_HUMAN Replication protein A 32 kDa subunit OS=Homo sapiens GN=RPA2 PE=1 SV=1;>sp|P15927-2|RFA2_HUMAN Isoform 2 of Replication protein A 32 kDa subunit OS=Homo sapiens GN=RPA2;>sp|P15927-3|RFA2_HUMAN Isoform 3 of Replication protein A 32 kDa	3	5	5	5	0	1.1389	NA	NA	NA	1.1389	1.38051	NA	0.822383	1.1389	1.8766	1.53953	1.50775	1.1389	NA	NA	NA	RPA2	1.1389	1.16507	1.62856	1.53953
P16070-18;P16070-12;P16070-14;P16070-13;P16070-11;P16070-10;P16070-16;P16070-8;P16070-17;P16070-6;P16070-4;P16070-3;P16070-7;P16070-5;P16070;P16070-15;P16070-9;P16070-19	P16070-18;P16070-12;P16070-14;P16070-13;P16070-11;P16070-10;P16070-16;P16070-8;P16070-17;P16070-6;P16070-4;P16070-3;P16070-7;P16070-5;P16070;P16070-15;P16070-9	6;6;6;6;6;6;6;6;6;6;6;6;6;6;6;3;3;1	6;6;6;6;6;6;6;6;6;6;6;6;6;6;6;3;3;1	6;6;6;6;6;6;6;6;6;6;6;6;6;6;6;3;3;1	CD44 antigen	CD44	>sp|P16070-18|CD44_HUMAN Isoform 18 of CD44 antigen OS=Homo sapiens GN=CD44;>sp|P16070-12|CD44_HUMAN Isoform 12 of CD44 antigen OS=Homo sapiens GN=CD44;>sp|P16070-14|CD44_HUMAN Isoform 14 of CD44 antigen OS=Homo sapiens GN=CD44;>sp|P16070-13|CD44_HUMAN Iso	18	6	6	6	0	1.1389	2.28602	NA	1.71246	1.1389	NA	NA	NA	1.1389	NA	NA	NA	1.1389	1.56783	1.56772	1.14084	CD44	1.1389	1.42665	1.92692	1.56772
P16104	P16104	8	2	2	Histone H2A.x	H2AFX	>sp|P16104|H2AX_HUMAN Histone H2AX OS=Homo sapiens GN=H2AFX PE=1 SV=2	1	8	2	2	1	1.1389	NA	NA	NA	1.1389	NA	NA	NA	1.1389	NA	NA	NA	1.1389	NA	NA	NA	H2AFX	1.1389	NA	NA	NA
P16150	P16150	3	3	3	Leukosialin	SPN	>sp|P16150|LEUK_HUMAN Leukosialin OS=Homo sapiens GN=SPN PE=1 SV=1	1	3	3	3	0	1.1389	NA	NA	NA	1.1389	NA	NA	NA	1.1389	NA	NA	NA	1.1389	2.03823	2.67774	1.73553	SPN	1.1389	1.73553	2.03823	2.67774
P16152	P16152	7	7	5	Carbonyl reductase [NADPH] 1	CBR1	>sp|P16152|CBR1_HUMAN Carbonyl reductase [NADPH] 1 OS=Homo sapiens GN=CBR1 PE=1 SV=3	1	7	7	5	0	1.1389	1.97511	2.63431	1.49146	1.1389	2.37884	2.38503	1.75887	1.1389	1.15419	NA	1.26985	1.1389	1.8483	5.17771	1.4936	CBR1	1.1389	1.49253	1.9117	2.63431
P16220-2;P16220;P16220-3;Q03060-23;Q03060-9;Q03060-24;Q03060-8;Q03060-32;Q03060-26;Q03060-21;Q03060-31;Q03060-6	P16220-2;P16220;P16220-3	3;3;2;1;1;1;1;1;1;1;1;1	3;3;2;1;1;1;1;1;1;1;1;1	2;2;1;0;0;0;0;0;0;0;0;0	Cyclic AMP-responsive element-binding protein 1	CREB1	>sp|P16220-2|CREB1_HUMAN Isoform CREB-B of Cyclic AMP-responsive element-binding protein 1 OS=Homo sapiens GN=CREB1;>sp|P16220|CREB1_HUMAN Cyclic AMP-responsive element-binding protein 1 OS=Homo sapiens GN=CREB1 PE=1 SV=2;>sp|P16220-3|CREB1_HUMAN Isoform 3	12	3	3	2	0	1.1389	NA	NA	NA	1.1389	1.5161	NA	1.3275	1.1389	NA	NA	NA	1.1389	NA	1.50598	NA	CREB1	1.1389	1.3275	1.5161	1.50598
P16278-3;P16278;P16278-2	P16278-3;P16278;P16278-2	5;5;4	5;5;4	5;5;4	Beta-galactosidase	GLB1	>sp|P16278-3|BGAL_HUMAN Isoform 3 of Beta-galactosidase OS=Homo sapiens GN=GLB1;>sp|P16278|BGAL_HUMAN Beta-galactosidase OS=Homo sapiens GN=GLB1 PE=1 SV=2;>sp|P16278-2|BGAL_HUMAN Isoform 2 of Beta-galactosidase OS=Homo sapiens GN=GLB1	3	5	5	5	0	1.1389	NA	NA	NA	1.1389	NA	NA	NA	1.1389	NA	NA	NA	1.1389	NA	1.52599	NA	GLB1	1.1389	NA	NA	1.52599
P16284-5;P16284-4;P16284-6;P16284;P16284-3;P16284-2	P16284-5;P16284-4;P16284-6;P16284;P16284-3;P16284-2	5;5;5;5;4;3	5;5;5;5;4;3	5;5;5;5;4;3	Platelet endothelial cell adhesion molecule	PECAM1	>sp|P16284-5|PECA1_HUMAN Isoform Delta14-15 of Platelet endothelial cell adhesion molecule OS=Homo sapiens GN=PECAM1;>sp|P16284-4|PECA1_HUMAN Isoform Delta14 of Platelet endothelial cell adhesion molecule OS=Homo sapiens GN=PECAM1;>sp|P16284-6|PECA1_HUMAN	6	5	5	5	0	1.1389	NA	NA	NA	1.1389	NA	NA	NA	1.1389	NA	NA	NA	1.1389	NA	NA	1.2062	PECAM1	1.1389	1.2062	NA	NA
P16333;P16333-2	P16333;P16333-2	5;3	5;3	4;3	Cytoplasmic protein NCK1	NCK1	>sp|P16333|NCK1_HUMAN Cytoplasmic protein NCK1 OS=Homo sapiens GN=NCK1 PE=1 SV=1;>sp|P16333-2|NCK1_HUMAN Isoform 2 of Cytoplasmic protein NCK1 OS=Homo sapiens GN=NCK1	2	5	5	4	0	1.1389	NA	NA	NA	1.1389	NA	NA	NA	1.1389	NA	NA	NA	1.1389	1.65311	NA	1.92126	NCK1	1.1389	1.92126	1.65311	NA
P16401	P16401	16	12	12	Histone H1.5	HIST1H1B	>sp|P16401|H15_HUMAN Histone H1.5 OS=Homo sapiens GN=HIST1H1B PE=1 SV=3	1	16	12	12	0	1.1389	2.0208	2.32904	1.62777	1.1389	1.91945	1.60437	1.48088	1.1389	1.93094	1.71605	1.78303	1.1389	2.20143	1.85771	1.74841	HIST1H1B	1.1389	1.68809	1.97587	1.78688
P16402	P16402	16	4	4	Histone H1.3	HIST1H1D	>sp|P16402|H13_HUMAN Histone H1.3 OS=Homo sapiens GN=HIST1H1D PE=1 SV=2	1	16	4	4	0	1.1389	NA	NA	NA	1.1389	NA	NA	NA	1.1389	NA	NA	NA	1.1389	NA	NA	NA	HIST1H1D	1.1389	NA	NA	NA
P16403;Q02539;P22492	P16403;Q02539	14;7;4	2;0;0	2;0;0	Histone H1.2;Histone H1.1	HIST1H1C;HIST1H1A	>sp|P16403|H12_HUMAN Histone H1.2 OS=Homo sapiens GN=HIST1H1C PE=1 SV=2;>sp|Q02539|H11_HUMAN Histone H1.1 OS=Homo sapiens GN=HIST1H1A PE=1 SV=3	3	14	2	2	0	1.1389	2.10177	2.31858	1.73244	1.1389	2.185	1.68562	1.66346	1.1389	2.28784	1.76268	1.75799	1.1389	2.41232	2.3193	2.21676	HIST1H1C;HIST1H1A	1.1389	1.74521	2.23642	2.04063
P16435	P16435	18	18	18	NADPH--cytochrome P450 reductase	POR	>sp|P16435|NCPR_HUMAN NADPH--cytochrome P450 reductase OS=Homo sapiens GN=POR PE=1 SV=2	1	18	18	18	0	1.1389	1.91045	2.5001	1.6399	1.1389	1.6583	1.79802	1.38635	1.1389	1.44731	1.66404	2.16402	1.1389	1.72966	1.89088	1.50421	POR	1.1389	1.57205	1.69398	1.84445
P16455	P16455	5	5	5	Methylated-DNA--protein-cysteine methyltransferase	MGMT	>sp|P16455|MGMT_HUMAN Methylated-DNA--protein-cysteine methyltransferase OS=Homo sapiens GN=MGMT PE=1 SV=1	1	5	5	5	0	1.1389	1.81395	NA	1.47642	1.1389	NA	2.13444	NA	1.1389	NA	NA	NA	1.1389	2.39333	1.74029	1.76611	MGMT	1.1389	1.62127	2.10364	1.93736
P16615;P16615-5;P16615-2;P16615-3;P16615-4	P16615;P16615-5;P16615-2;P16615-3;P16615-4	31;30;30;30;29	31;30;30;30;29	21;20;20;20;20	Sarcoplasmic/endoplasmic reticulum calcium ATPase 2	ATP2A2	>sp|P16615|AT2A2_HUMAN Sarcoplasmic/endoplasmic reticulum calcium ATPase 2 OS=Homo sapiens GN=ATP2A2 PE=1 SV=1;>sp|P16615-5|AT2A2_HUMAN Isoform 5 of Sarcoplasmic/endoplasmic reticulum calcium ATPase 2 OS=Homo sapiens GN=ATP2A2;>sp|P16615-2|AT2A2_HUMAN Isof	5	31	31	21	0	1.1389	1.95056	2.57644	1.71802	1.1389	1.65833	1.73582	1.51437	1.1389	1.76186	1.92936	1.54399	1.1389	1.99528	1.95613	1.715	ATP2A2	1.1389	1.6295	1.85621	1.94274
P16885	P16885	37	37	37	1-phosphatidylinositol 4,5-bisphosphate phosphodiesterase gamma-2	PLCG2	>sp|P16885|PLCG2_HUMAN 1-phosphatidylinositol 4,5-bisphosphate phosphodiesterase gamma-2 OS=Homo sapiens GN=PLCG2 PE=1 SV=4	1	37	37	37	0	1.1389	2.17027	2.46996	1.51798	1.1389	1.68899	1.36176	1.44283	1.1389	1.5849	1.6405	1.54329	1.1389	1.62846	1.44428	1.44127	PLCG2	1.1389	1.4804	1.65873	1.54239
P16930	P16930	12	12	12	Fumarylacetoacetase	FAH	>sp|P16930|FAAA_HUMAN Fumarylacetoacetase OS=Homo sapiens GN=FAH PE=1 SV=2	1	12	12	12	0	1.1389	1.77302	2.36488	1.56012	1.1389	1.628	1.51395	1.43264	1.1389	1.82916	2.02608	1.48403	1.1389	1.75209	1.74088	1.96903	FAH	1.1389	1.52207	1.76256	1.88348
P17066;P48741	P17066;P48741	10;5	2;1	2;1	Heat shock 70 kDa protein 6;Putative heat shock 70 kDa protein 7	HSPA6;HSPA7	>sp|P17066|HSP76_HUMAN Heat shock 70 kDa protein 6 OS=Homo sapiens GN=HSPA6 PE=1 SV=2;>sp|P48741|HSP77_HUMAN Putative heat shock 70 kDa protein 7 OS=Homo sapiens GN=HSPA7 PE=5 SV=2	2	10	2	2	0	1.1389	NA	NA	NA	1.1389	NA	NA	NA	1.1389	NA	NA	NA	1.1389	NA	NA	NA	HSPA6;HSPA7	1.1389	NA	NA	NA
P17096;P17096-3	P17096;P17096-3	3;2	3;2	2;2	High mobility group protein HMG-I/HMG-Y	HMGA1	>sp|P17096|HMGA1_HUMAN High mobility group protein HMG-I/HMG-Y OS=Homo sapiens GN=HMGA1 PE=1 SV=3;>sp|P17096-3|HMGA1_HUMAN Isoform HMG-R of High mobility group protein HMG-I/HMG-Y OS=Homo sapiens GN=HMGA1	2	3	3	2	0	1.1389	NA	NA	NA	1.1389	NA	NA	NA	1.1389	NA	NA	NA	1.1389	NA	NA	NA	HMGA1	1.1389	NA	NA	NA
P17096-2	P17096-2	2	1	1	High mobility group protein HMG-I/HMG-Y	HMGA1	>sp|P17096-2|HMGA1_HUMAN Isoform HMG-Y of High mobility group protein HMG-I/HMG-Y OS=Homo sapiens GN=HMGA1	1	2	1	1	0	1.1389	NA	NA	NA	1.1389	NA	NA	NA	1.1389	NA	NA	NA	1.1389	NA	NA	NA	HMGA1	1.1389	NA	NA	NA
P17174	P17174	20	20	20	Aspartate aminotransferase, cytoplasmic	GOT1	>sp|P17174|AATC_HUMAN Aspartate aminotransferase, cytoplasmic OS=Homo sapiens GN=GOT1 PE=1 SV=3	1	20	20	20	0	1.1389	1.7128	2.36692	1.51645	1.1389	1.67396	1.551	1.46267	1.1389	1.54236	1.72496	1.27747	1.1389	1.49112	1.51718	1.35084	GOT1	1.1389	1.40676	1.60816	1.63798
P17275	P17275	4	4	4	Transcription factor jun-B	JUNB	>sp|P17275|JUNB_HUMAN Transcription factor jun-B OS=Homo sapiens GN=JUNB PE=1 SV=1	1	4	4	4	0	1.1389	NA	NA	NA	1.1389	NA	NA	NA	1.1389	NA	NA	1.5492	1.1389	NA	NA	NA	JUNB	1.1389	1.5492	NA	NA
P17302	P17302	3	3	3	Gap junction alpha-1 protein	GJA1	>sp|P17302|CXA1_HUMAN Gap junction alpha-1 protein OS=Homo sapiens GN=GJA1 PE=1 SV=2	1	3	3	3	0	1.1389	NA	NA	NA	1.1389	NA	NA	NA	1.1389	NA	NA	NA	1.1389	NA	NA	NA	GJA1	1.1389	NA	NA	NA
P17544-4;P17544-2;P17544-3;P17544-6;P17544;P17544-5	P17544-4;P17544-2;P17544-3;P17544-6;P17544	3;3;3;3;3;1	3;3;3;3;3;1	2;2;2;2;2;1	Cyclic AMP-dependent transcription factor ATF-7	ATF7	>sp|P17544-4|ATF7_HUMAN Isoform 4 of Cyclic AMP-dependent transcription factor ATF-7 OS=Homo sapiens GN=ATF7;>sp|P17544-2|ATF7_HUMAN Isoform 1 of Cyclic AMP-dependent transcription factor ATF-7 OS=Homo sapiens GN=ATF7;>sp|P17544-3|ATF7_HUMAN Isoform 2 of C	6	3	3	2	0	1.1389	NA	NA	NA	1.1389	NA	NA	NA	1.1389	NA	NA	NA	1.1389	NA	NA	NA	ATF7	1.1389	NA	NA	NA
P17612-2;P17612;P22694-4;P22694-3;P22694;P22694-5;P22694-7;P22694-6;P22694-9;P22694-2;P22694-10;P22694-8;P22612	P17612-2;P17612;P22694-4;P22694-3;P22694;P22694-5;P22694-7;P22694-6;P22694-9;P22694-2;P22694-10	10;10;7;7;7;7;7;7;7;7;6;2;2	10;10;7;7;7;7;7;7;7;7;6;2;2	10;10;7;7;7;7;7;7;7;7;6;2;2	cAMP-dependent protein kinase catalytic subunit alpha;cAMP-dependent protein kinase catalytic subunit beta	PRKACA;PRKACB	>sp|P17612-2|KAPCA_HUMAN Isoform 2 of cAMP-dependent protein kinase catalytic subunit alpha OS=Homo sapiens GN=PRKACA;>sp|P17612|KAPCA_HUMAN cAMP-dependent protein kinase catalytic subunit alpha OS=Homo sapiens GN=PRKACA PE=1 SV=2;>sp|P22694-4|KAPCB_HUMAN	13	10	10	10	0	1.1389	1.84233	2.30544	1.55539	1.1389	1.62341	1.83756	1.40927	1.1389	1.9761	2.08546	1.5575	1.1389	1.6066	2.47865	1.28359	PRKACA	1.1389	1.48233	1.73287	2.19545
P17655;P17655-2	P17655;P17655-2	7;6	7;6	7;6	Calpain-2 catalytic subunit	CAPN2	>sp|P17655|CAN2_HUMAN Calpain-2 catalytic subunit OS=Homo sapiens GN=CAPN2 PE=1 SV=6;>sp|P17655-2|CAN2_HUMAN Isoform 2 of Calpain-2 catalytic subunit OS=Homo sapiens GN=CAPN2	2	7	7	7	0	1.1389	NA	NA	NA	1.1389	NA	NA	NA	1.1389	NA	NA	NA	1.1389	NA	NA	NA	CAPN2	1.1389	NA	NA	NA
P17661;Q16352;P07197-2;P07196;P07197;P12036-2;P12036	P17661	8;1;1;1;1;1;1	8;1;1;1;1;1;1	6;1;1;1;1;1;1	Desmin	DES	>sp|P17661|DESM_HUMAN Desmin OS=Homo sapiens GN=DES PE=1 SV=3	7	8	8	6	0	1.1389	1.7867	2.40927	1.54623	1.1389	1.86885	2.4568	1.5	1.1389	1.74818	1.94236	1.52738	1.1389	1.96568	1.30805	1.48603	DES	1.1389	1.51369	1.82778	2.17582
P17706-2;P17706;P17706-3	P17706-2;P17706;P17706-3	7;7;5	7;7;5	7;7;5	Tyrosine-protein phosphatase non-receptor type 2	PTPN2	>sp|P17706-2|PTN2_HUMAN Isoform 2 of Tyrosine-protein phosphatase non-receptor type 2 OS=Homo sapiens GN=PTPN2;>sp|P17706|PTN2_HUMAN Tyrosine-protein phosphatase non-receptor type 2 OS=Homo sapiens GN=PTPN2 PE=1 SV=2;>sp|P17706-3|PTN2_HUMAN Isoform 3 of Ty	3	7	7	7	0	1.1389	NA	NA	NA	1.1389	NA	1.94655	NA	1.1389	NA	NA	NA	1.1389	NA	NA	0.951589	PTPN2	1.1389	0.951589	NA	1.94655
P17707	P17707	2	2	2	S-adenosylmethionine decarboxylase proenzyme;S-adenosylmethionine decarboxylase alpha chain;S-adenosylmethionine decarboxylase beta chain	AMD1	>sp|P17707|DCAM_HUMAN S-adenosylmethionine decarboxylase proenzyme OS=Homo sapiens GN=AMD1 PE=1 SV=2	1	2	2	2	0.0015124	1.1389	NA	NA	NA	1.1389	NA	NA	NA	1.1389	NA	NA	NA	1.1389	NA	NA	NA	AMD1	1.1389	NA	NA	NA
P17812;Q9NRF8	P17812	25;1	25;1	25;1	CTP synthase 1	CTPS1	>sp|P17812|PYRG1_HUMAN CTP synthase 1 OS=Homo sapiens GN=CTPS1 PE=1 SV=2	2	25	25	25	0	1.1389	2.01265	2.80201	1.72276	1.1389	1.80838	1.78866	1.45146	1.1389	1.71048	1.85408	1.54988	1.1389	1.34882	1.95541	2.04574	CTPS1	1.1389	1.63632	1.75943	1.90474
P17844	P17844	32	31	24	Probable ATP-dependent RNA helicase DDX5	DDX5	>sp|P17844|DDX5_HUMAN Probable ATP-dependent RNA helicase DDX5 OS=Homo sapiens GN=DDX5 PE=1 SV=1	1	32	31	24	0	1.1389	1.81823	2.49101	1.57081	1.1389	1.6023	1.67995	1.37832	1.1389	1.6156	1.6774	1.48166	1.1389	1.89524	1.82561	1.75826	DDX5	1.1389	1.52623	1.71691	1.75278
P17858;P17858-2	P17858;P17858-2	20;18	18;17	18;17	6-phosphofructokinase, liver type	PFKL	>sp|P17858|K6PL_HUMAN 6-phosphofructokinase, liver type OS=Homo sapiens GN=PFKL PE=1 SV=6;>sp|P17858-2|K6PL_HUMAN Isoform 2 of 6-phosphofructokinase, liver type OS=Homo sapiens GN=PFKL	2	20	18	18	0	1.1389	1.88035	2.47575	1.59607	1.1389	1.57622	1.82856	1.39209	1.1389	1.75291	1.71014	1.18746	1.1389	2.28725	1.9296	1.57674	PFKL	1.1389	1.48441	1.81663	1.87908
P17980	P17980	19	19	19	26S protease regulatory subunit 6A	PSMC3	>sp|P17980|PRS6A_HUMAN 26S protease regulatory subunit 6A OS=Homo sapiens GN=PSMC3 PE=1 SV=3	1	19	19	19	0	1.1389	1.67633	2.34443	1.47564	1.1389	1.86821	1.97835	1.60953	1.1389	1.82438	1.9463	1.39315	1.1389	2.05942	2.07443	1.75562	PSMC3	1.1389	1.54258	1.84629	2.02639
P18031	P18031	14	14	14	Tyrosine-protein phosphatase non-receptor type 1	PTPN1	>sp|P18031|PTN1_HUMAN Tyrosine-protein phosphatase non-receptor type 1 OS=Homo sapiens GN=PTPN1 PE=1 SV=1	1	14	14	14	0	1.1389	1.9713	2.72813	1.57253	1.1389	1.87738	1.75514	1.47749	1.1389	1.91135	1.65083	1.69411	1.1389	1.58388	1.69392	1.80708	PTPN1	1.1389	1.63332	1.89437	1.72453
P18065	P18065	6	6	6	Insulin-like growth factor-binding protein 2	IGFBP2	>sp|P18065|IBP2_HUMAN Insulin-like growth factor-binding protein 2 OS=Homo sapiens GN=IGFBP2 PE=1 SV=2	1	6	6	6	0	1.1389	0.428202	NA	1.06213	1.1389	1.36008	1.30353	1.13809	1.1389	1.75987	1.73404	1.78571	1.1389	NA	NA	NA	IGFBP2	1.1389	1.13809	1.36008	1.51879
P18074-2;P18074	P18074-2;P18074	3;3	3;3	3;3	TFIIH basal transcription factor complex helicase XPD subunit	ERCC2	>sp|P18074-2|ERCC2_HUMAN Isoform 2 of TFIIH basal transcription factor complex helicase XPD subunit OS=Homo sapiens GN=ERCC2;>sp|P18074|ERCC2_HUMAN TFIIH basal transcription factor complex helicase XPD subunit OS=Homo sapiens GN=ERCC2 PE=1 SV=1	2	3	3	3	0	1.1389	NA	NA	NA	1.1389	NA	NA	NA	1.1389	NA	NA	NA	1.1389	NA	NA	NA	ERCC2	1.1389	NA	NA	NA
P18077	P18077	6	6	6	60S ribosomal protein L35a	RPL35A	>sp|P18077|RL35A_HUMAN 60S ribosomal protein L35a OS=Homo sapiens GN=RPL35A PE=1 SV=2	1	6	6	6	0	1.1389	1.96519	2.75789	1.72499	1.1389	1.75871	1.97124	1.57471	1.1389	1.45442	1.76021	1.25902	1.1389	1.67985	1.79978	1.45082	RPL35A	1.1389	1.51277	1.71928	1.88551
P18085	P18085	10	10	6	ADP-ribosylation factor 4	ARF4	>sp|P18085|ARF4_HUMAN ADP-ribosylation factor 4 OS=Homo sapiens GN=ARF4 PE=1 SV=3	1	10	10	6	0	1.1389	1.86126	2.49127	1.6408	1.1389	1.82875	1.68207	1.51425	1.1389	1.64991	1.74247	1.24639	1.1389	2.1901	1.89307	1.84684	ARF4	1.1389	1.57752	1.84501	1.81777
P18124	P18124	18	18	18	60S ribosomal protein L7	RPL7	>sp|P18124|RL7_HUMAN 60S ribosomal protein L7 OS=Homo sapiens GN=RPL7 PE=1 SV=1	1	18	18	18	0	1.1389	1.94324	2.49143	1.64499	1.1389	1.73402	1.96582	1.45281	1.1389	1.77727	2.02035	1.58647	1.1389	2.01717	2.04216	1.72901	RPL7	1.1389	1.61573	1.86025	2.03126
P18433-4;P18433-2;P18433-3;P18433	P18433-4;P18433-2;P18433-3;P18433	5;5;5;5	5;5;5;5	5;5;5;5	Receptor-type tyrosine-protein phosphatase alpha	PTPRA	>sp|P18433-4|PTPRA_HUMAN Isoform 4 of Receptor-type tyrosine-protein phosphatase alpha OS=Homo sapiens GN=PTPRA;>sp|P18433-2|PTPRA_HUMAN Isoform 2 of Receptor-type tyrosine-protein phosphatase alpha OS=Homo sapiens GN=PTPRA;>sp|P18433-3|PTPRA_HUMAN Isoform	4	5	5	5	0	1.1389	NA	NA	NA	1.1389	NA	NA	NA	1.1389	NA	NA	NA	1.1389	NA	3.29541	NA	PTPRA	1.1389	NA	NA	3.29541
P18615	P18615	9	9	9	Negative elongation factor E	NELFE	>sp|P18615|NELFE_HUMAN Negative elongation factor E OS=Homo sapiens GN=NELFE PE=1 SV=3	1	9	9	9	0	1.1389	NA	NA	NA	1.1389	1.70103	1.43573	1.93675	1.1389	2.18016	1.81955	1.85722	1.1389	1.60642	1.39046	1.82238	NELFE	1.1389	1.85722	1.70103	1.43573
P18621;P18621-3;P18621-2	P18621;P18621-3;P18621-2	7;7;6	7;7;6	7;7;6	60S ribosomal protein L17	RPL17	>sp|P18621|RL17_HUMAN 60S ribosomal protein L17 OS=Homo sapiens GN=RPL17 PE=1 SV=3;>sp|P18621-3|RL17_HUMAN Isoform 3 of 60S ribosomal protein L17 OS=Homo sapiens GN=RPL17;>sp|P18621-2|RL17_HUMAN Isoform 2 of 60S ribosomal protein L17 OS=Homo sapiens GN=RPL	3	7	7	7	0	1.1389	1.4879	1.97037	1.42487	1.1389	1.74427	1.60367	1.58969	1.1389	0.953869	0.998636	2.41667	1.1389	1.90725	2.13788	1.79702	RPL17;RPL	1.1389	1.69336	1.61608	1.78702
P18669;P15259;Q8N0Y7	P18669	19;8;7	19;8;7	19;8;7	Phosphoglycerate mutase 1	PGAM1	>sp|P18669|PGAM1_HUMAN Phosphoglycerate mutase 1 OS=Homo sapiens GN=PGAM1 PE=1 SV=2	3	19	19	19	0	1.1389	1.76777	2.26676	1.61185	1.1389	1.92475	1.92119	1.84676	1.1389	1.88026	1.71839	1.58561	1.1389	1.97238	1.91801	1.79211	PGAM1	1.1389	1.70198	1.9025	1.9196
P18754;P18754-2	P18754;P18754-2	15;15	15;15	15;15	Regulator of chromosome condensation	RCC1	>sp|P18754|RCC1_HUMAN Regulator of chromosome condensation OS=Homo sapiens GN=RCC1 PE=1 SV=1;>sp|P18754-2|RCC1_HUMAN Isoform 2 of Regulator of chromosome condensation OS=Homo sapiens GN=RCC1	2	15	15	15	0	1.1389	1.68925	2.45864	1.43895	1.1389	1.75918	1.84854	1.41058	1.1389	1.71804	1.89874	1.46299	1.1389	1.75294	1.6225	1.5083	RCC1	1.1389	1.45097	1.73549	1.87364
P18846	P18846	2	1	1	Cyclic AMP-dependent transcription factor ATF-1	ATF1	>sp|P18846|ATF1_HUMAN Cyclic AMP-dependent transcription factor ATF-1 OS=Homo sapiens GN=ATF1 PE=1 SV=2	1	2	1	1	0.0060958	1.1389	NA	NA	NA	1.1389	NA	NA	NA	1.1389	NA	NA	NA	1.1389	NA	NA	NA	ATF1	1.1389	NA	NA	NA
P18858	P18858	32	32	32	DNA ligase 1	LIG1	>sp|P18858|DNLI1_HUMAN DNA ligase 1 OS=Homo sapiens GN=LIG1 PE=1 SV=1	1	32	32	32	0	1.1389	1.93138	2.37994	1.6924	1.1389	1.85715	1.68834	1.42697	1.1389	1.89339	1.79637	1.46705	1.1389	1.65567	2.19646	1.25121	LIG1	1.1389	1.44701	1.87527	1.99641
P19174;P19174-2	P19174;P19174-2	8;8	8;8	8;8	1-phosphatidylinositol 4,5-bisphosphate phosphodiesterase gamma-1	PLCG1	>sp|P19174|PLCG1_HUMAN 1-phosphatidylinositol 4,5-bisphosphate phosphodiesterase gamma-1 OS=Homo sapiens GN=PLCG1 PE=1 SV=1;>sp|P19174-2|PLCG1_HUMAN Isoform 2 of 1-phosphatidylinositol 4,5-bisphosphate phosphodiesterase gamma-1 OS=Homo sapiens GN=PLCG1	2	8	8	8	0	1.1389	NA	NA	NA	1.1389	NA	NA	NA	1.1389	NA	NA	NA	1.1389	2.28645	NA	3.49233	PLCG1	1.1389	3.49233	2.28645	NA
P19338;REV__P19338	P19338	30;1	30;1	30;1	Nucleolin	NCL	>sp|P19338|NUCL_HUMAN Nucleolin OS=Homo sapiens GN=NCL PE=1 SV=3	2	30	30	30	0	1.1389	1.78018	1.91019	1.55376	1.1389	1.67557	1.26971	1.4671	1.1389	1.60085	1.17388	1.41313	1.1389	2.03929	1.44535	1.82313	NCL	1.1389	1.51043	1.72787	1.35753
P19367-4;P19367-2;P19367;P19367-3;Q2TB90	P19367-4;P19367-2;P19367;P19367-3	16;16;16;16;3	12;12;12;12;2	12;12;12;12;2	Hexokinase-1	HK1	>sp|P19367-4|HXK1_HUMAN Isoform 4 of Hexokinase-1 OS=Homo sapiens GN=HK1;>sp|P19367-2|HXK1_HUMAN Isoform 2 of Hexokinase-1 OS=Homo sapiens GN=HK1;>sp|P19367|HXK1_HUMAN Hexokinase-1 OS=Homo sapiens GN=HK1 PE=1 SV=3;>sp|P19367-3|HXK1_HUMAN Isoform 3 of Hexok	5	16	12	12	0	1.1389	0.914988	NA	1.02694	1.1389	1.90168	1.80604	1.453	1.1389	1.64673	1.68171	1.35546	1.1389	1.74929	8.6598	2.70228	HK1	1.1389	1.40423	1.69801	1.80604
P19404	P19404	4	4	4	NADH dehydrogenase [ubiquinone] flavoprotein 2, mitochondrial	NDUFV2	>sp|P19404|NDUV2_HUMAN NADH dehydrogenase [ubiquinone] flavoprotein 2, mitochondrial OS=Homo sapiens GN=NDUFV2 PE=1 SV=2	1	4	4	4	0	1.1389	1.69541	2.71022	1.79081	1.1389	NA	1.42799	NA	1.1389	1.4241	1.61774	1.23047	1.1389	3.00763	2.45376	1.68713	NDUFV2	1.1389	1.68713	1.69541	2.03575
P19447	P19447	6	6	6	TFIIH basal transcription factor complex helicase XPB subunit	ERCC3	>sp|P19447|ERCC3_HUMAN TFIIH basal transcription factor complex helicase XPB subunit OS=Homo sapiens GN=ERCC3 PE=1 SV=1	1	6	6	6	0	1.1389	NA	NA	NA	1.1389	NA	NA	NA	1.1389	NA	NA	NA	1.1389	NA	NA	NA	ERCC3	1.1389	NA	NA	NA
P19525;P19525-2	P19525;P19525-2	14;13	14;13	14;13	Interferon-induced, double-stranded RNA-activated protein kinase	EIF2AK2	>sp|P19525|E2AK2_HUMAN Interferon-induced, double-stranded RNA-activated protein kinase OS=Homo sapiens GN=EIF2AK2 PE=1 SV=2;>sp|P19525-2|E2AK2_HUMAN Isoform 2 of Interferon-induced, double-stranded RNA-activated protein kinase OS=Homo sapiens GN=EIF2AK2	2	14	14	14	0	1.1389	1.8199	2.29477	1.54757	1.1389	1.76386	1.95349	1.58572	1.1389	1.73775	1.84632	1.48949	1.1389	2.17207	1.85891	1.75985	EIF2AK2	1.1389	1.56664	1.79188	1.9062
P19784	P19784	15	15	15	Casein kinase II subunit alpha	CSNK2A2	>sp|P19784|CSK22_HUMAN Casein kinase II subunit alpha OS=Homo sapiens GN=CSNK2A2 PE=1 SV=1	1	15	15	15	0	1.1389	1.48253	1.99524	1.38932	1.1389	1.60867	1.74495	1.48207	1.1389	1.80543	1.49227	1.16886	1.1389	1.70877	1.91822	1.72196	CSNK2A2	1.1389	1.43569	1.65872	1.83158
P19838;P19838-2;P19838-3	P19838;P19838-2	5;5;2	5;5;2	5;5;2	Nuclear factor NF-kappa-B p105 subunit;Nuclear factor NF-kappa-B p50 subunit	NFKB1	>sp|P19838|NFKB1_HUMAN Nuclear factor NF-kappa-B p105 subunit OS=Homo sapiens GN=NFKB1 PE=1 SV=2;>sp|P19838-2|NFKB1_HUMAN Isoform 2 of Nuclear factor NF-kappa-B p105 subunit OS=Homo sapiens GN=NFKB1	3	5	5	5	0	1.1389	NA	NA	NA	1.1389	NA	NA	NA	1.1389	NA	NA	NA	1.1389	NA	NA	1.97826	NFKB1	1.1389	1.97826	NA	NA
P20020-6;P20020-3;P20020-4;P20020;P20020-5;P20020-2;Q01814-6;Q01814-8;Q01814-5;Q01814;Q01814-4;Q01814-7;Q01814-3;Q01814-2	P20020-6;P20020-3;P20020-4;P20020;P20020-5;P20020-2	16;16;16;16;15;15;5;5;5;5;4;4;4;4	16;16;16;16;15;15;5;5;5;5;4;4;4;4	8;8;8;8;7;7;1;1;1;1;0;0;0;0	Plasma membrane calcium-transporting ATPase 1	ATP2B1	>sp|P20020-6|AT2B1_HUMAN Isoform K of Plasma membrane calcium-transporting ATPase 1 OS=Homo sapiens GN=ATP2B1;>sp|P20020-3|AT2B1_HUMAN Isoform B of Plasma membrane calcium-transporting ATPase 1 OS=Homo sapiens GN=ATP2B1;>sp|P20020-4|AT2B1_HUMAN Isoform C o	14	16	16	8	0	1.1389	2.29239	2.50005	1.53118	1.1389	1.65692	1.86473	1.3457	1.1389	1.85	NA	1.36359	1.1389	2.58589	1.76523	1.47454	ATP2B1	1.1389	1.41907	2.0712	1.86473
P20042	P20042	20	20	20	Eukaryotic translation initiation factor 2 subunit 2	EIF2S2	>sp|P20042|IF2B_HUMAN Eukaryotic translation initiation factor 2 subunit 2 OS=Homo sapiens GN=EIF2S2 PE=1 SV=2	1	20	20	20	0	1.1389	1.8088	2.30331	1.53197	1.1389	1.65481	1.94047	1.67814	1.1389	1.65901	1.67938	1.30131	1.1389	1.89325	1.86042	1.58783	EIF2S2	1.1389	1.5599	1.7339	1.90044
P20073-2;P20073	P20073-2;P20073	15;15	15;15	15;15	Annexin A7	ANXA7	>sp|P20073-2|ANXA7_HUMAN Isoform 2 of Annexin A7 OS=Homo sapiens GN=ANXA7;>sp|P20073|ANXA7_HUMAN Annexin A7 OS=Homo sapiens GN=ANXA7 PE=1 SV=3	2	15	15	15	0	1.1389	1.87795	2.20638	1.57443	1.1389	1.50513	1.72059	1.39308	1.1389	1.61252	1.60227	1.47333	1.1389	1.25105	1.70767	1.39208	ANXA7	1.1389	1.43321	1.55882	1.71413
P20138-2;P20138;P20138-3	P20138-2;P20138	3;3;1	3;3;1	3;3;1	Myeloid cell surface antigen CD33	CD33	>sp|P20138-2|CD33_HUMAN Isoform 2 of Myeloid cell surface antigen CD33 OS=Homo sapiens GN=CD33;>sp|P20138|CD33_HUMAN Myeloid cell surface antigen CD33 OS=Homo sapiens GN=CD33 PE=1 SV=2	3	3	3	3	0	1.1389	NA	NA	NA	1.1389	NA	NA	NA	1.1389	NA	NA	NA	1.1389	NA	NA	NA	CD33	1.1389	NA	NA	NA
P20290;P20290-2	P20290;P20290-2	5;4	5;4	5;4	Transcription factor BTF3	BTF3	>sp|P20290|BTF3_HUMAN Transcription factor BTF3 OS=Homo sapiens GN=BTF3 PE=1 SV=1;>sp|P20290-2|BTF3_HUMAN Isoform 2 of Transcription factor BTF3 OS=Homo sapiens GN=BTF3	2	5	5	5	0	1.1389	NA	NA	1.81059	1.1389	NA	0.583089	NA	1.1389	NA	NA	NA	1.1389	0.959344	0.953324	1.04912	BTF3	1.1389	1.42986	0.959344	0.768207
P20336	P20336	2	1	1	Ras-related protein Rab-3A	RAB3A	>sp|P20336|RAB3A_HUMAN Ras-related protein Rab-3A OS=Homo sapiens GN=RAB3A PE=1 SV=1	1	2	1	1	0	1.1389	NA	NA	NA	1.1389	NA	NA	NA	1.1389	NA	NA	NA	1.1389	NA	NA	NA	RAB3A	1.1389	NA	NA	NA
P20339	P20339	5	2	2	Ras-related protein Rab-5A	RAB5A	>sp|P20339|RAB5A_HUMAN Ras-related protein Rab-5A OS=Homo sapiens GN=RAB5A PE=1 SV=2	1	5	2	2	0	1.1389	NA	NA	NA	1.1389	NA	NA	NA	1.1389	NA	NA	NA	1.1389	NA	NA	NA	RAB5A	1.1389	NA	NA	NA
P20340-2;P20340;P20340-4;P20340-3;Q9H0N0	P20340-2;P20340;P20340-4;P20340-3	10;9;8;5;1	10;9;8;5;1	6;5;5;4;1	Ras-related protein Rab-6A	RAB6A	>sp|P20340-2|RAB6A_HUMAN Isoform 2 of Ras-related protein Rab-6A OS=Homo sapiens GN=RAB6A;>sp|P20340|RAB6A_HUMAN Ras-related protein Rab-6A OS=Homo sapiens GN=RAB6A PE=1 SV=3;>sp|P20340-4|RAB6A_HUMAN Isoform 4 of Ras-related protein Rab-6A OS=Homo sapiens	5	10	10	6	0	1.1389	1.76171	2.20332	1.45031	1.1389	1.38177	NA	1.66833	1.1389	1.07767	NA	1.10829	1.1389	2.03664	1.76475	1.45064	RAB6A	1.1389	1.45047	1.57174	1.98404
P20585	P20585	6	6	6	DNA mismatch repair protein Msh3	MSH3	>sp|P20585|MSH3_HUMAN DNA mismatch repair protein Msh3 OS=Homo sapiens GN=MSH3 PE=1 SV=4	1	6	6	6	0	1.1389	NA	NA	NA	1.1389	1.78241	NA	1.46066	1.1389	NA	NA	NA	1.1389	NA	NA	NA	MSH3	1.1389	1.46066	1.78241	NA
P20618	P20618	10	10	10	Proteasome subunit beta type-1	PSMB1	>sp|P20618|PSB1_HUMAN Proteasome subunit beta type-1 OS=Homo sapiens GN=PSMB1 PE=1 SV=2	1	10	10	10	0	1.1389	1.71355	2.15509	1.60393	1.1389	1.70592	1.95042	1.39244	1.1389	1.76887	1.80375	1.46923	1.1389	1.25198	1.24168	1.06993	PSMB1	1.1389	1.43084	1.70973	1.87709
P20645	P20645	4	4	4	Cation-dependent mannose-6-phosphate receptor	M6PR	>sp|P20645|MPRD_HUMAN Cation-dependent mannose-6-phosphate receptor OS=Homo sapiens GN=M6PR PE=1 SV=1	1	4	4	4	0	1.1389	NA	NA	NA	1.1389	NA	NA	NA	1.1389	NA	NA	NA	1.1389	1.97355	1.86664	1.83633	M6PR	1.1389	1.83633	1.97355	1.86664
P20671;Q7L7L0;P04908	P20671;Q7L7L0;P04908	10;9;9	1;1;1	1;1;1	Histone H2A type 1-D;Histone H2A type 3;Histone H2A type 1-B/E	HIST1H2AD;HIST3H2A;HIST1H2AB	>sp|P20671|H2A1D_HUMAN Histone H2A type 1-D OS=Homo sapiens GN=HIST1H2AD PE=1 SV=2;>sp|Q7L7L0|H2A3_HUMAN Histone H2A type 3 OS=Homo sapiens GN=HIST3H2A PE=1 SV=3;>sp|P04908|H2A1B_HUMAN Histone H2A type 1-B/E OS=Homo sapiens GN=HIST1H2AB PE=1 SV=2	3	10	1	1	1	1.1389	NA	NA	NA	1.1389	NA	NA	NA	1.1389	NA	NA	NA	1.1389	NA	NA	NA	HIST1H2AD;HIST3H2A;HIST1H2AB	1.1389	NA	NA	NA
P20674	P20674	6	6	6	Cytochrome c oxidase subunit 5A, mitochondrial	COX5A	>sp|P20674|COX5A_HUMAN Cytochrome c oxidase subunit 5A, mitochondrial OS=Homo sapiens GN=COX5A PE=1 SV=2	1	6	6	6	0	1.1389	1.62277	2.69695	1.38083	1.1389	1.53766	1.67981	1.39551	1.1389	NA	1.62301	NA	1.1389	1.53057	1.40488	1.37107	COX5A	1.1389	1.38083	1.53766	1.65141
P20700	P20700	40	39	38	Lamin-B1	LMNB1	>sp|P20700|LMNB1_HUMAN Lamin-B1 OS=Homo sapiens GN=LMNB1 PE=1 SV=2	1	40	39	38	0	1.1389	1.85572	2.35802	1.55743	1.1389	1.64406	1.63472	1.39802	1.1389	1.78304	1.77858	1.40685	1.1389	2.09347	1.76241	1.60461	LMNB1	1.1389	1.48214	1.81938	1.7705
P20839;P20839-3;P20839-7;P20839-5;P20839-6;P20839-2;P20839-4	P20839;P20839-3;P20839-7;P20839-5;P20839-6;P20839-2;P20839-4	18;18;18;18;18;17;17	18;18;18;18;18;17;17	18;18;18;18;18;17;17	Inosine-5-monophosphate dehydrogenase 1	IMPDH1	>sp|P20839|IMDH1_HUMAN Inosine-5-monophosphate dehydrogenase 1 OS=Homo sapiens GN=IMPDH1 PE=1 SV=2;>sp|P20839-3|IMDH1_HUMAN Isoform 3 of Inosine-5-monophosphate dehydrogenase 1 OS=Homo sapiens GN=IMPDH1;>sp|P20839-7|IMDH1_HUMAN Isoform 7 of Inosine-5-mo	7	18	18	18	0	1.1389	1.81813	2.39683	1.49794	1.1389	1.49698	1.62152	1.31273	1.1389	1.76804	1.64481	1.64446	1.1389	2.93434	2.00332	2.02804	IMPDH1	1.1389	1.5712	1.79309	1.82407
P20936-2;P20936	P20936-2;P20936	6;6	6;6	6;6	Ras GTPase-activating protein 1	RASA1	>sp|P20936-2|RASA1_HUMAN Isoform 2 of Ras GTPase-activating protein 1 OS=Homo sapiens GN=RASA1;>sp|P20936|RASA1_HUMAN Ras GTPase-activating protein 1 OS=Homo sapiens GN=RASA1 PE=1 SV=1	2	6	6	6	0	1.1389	NA	NA	NA	1.1389	NA	NA	NA	1.1389	NA	NA	NA	1.1389	5.55305	9.77188	1.33423	RASA1	1.1389	1.33423	5.55305	9.77188
P21127-6;P21127-9;P21127-8;P21127-3;P21127-2;P21127;Q9UQ88-4;Q9UQ88-3;Q9UQ88-2;Q9UQ88;P21127-10;P21127-12;P21127-4;P21127-5;Q9UQ88-5;Q9UQ88-10;Q9UQ88-9;Q9UQ88-8;Q13882	P21127-6;P21127-9;P21127-8;P21127-3;P21127-2;P21127;Q9UQ88-4;Q9UQ88-3;Q9UQ88-2;Q9UQ88;P21127-10;P21127-12;P21127-4;P21127-5;Q9UQ88-5;Q9UQ88-10;Q9UQ88-9	16;16;16;16;16;16;15;15;15;15;14;13;13;13;12;12;8;4;1	16;16;16;16;16;16;15;15;15;15;14;13;13;13;12;12;8;4;1	16;16;16;16;16;16;15;15;15;15;14;13;13;13;12;12;8;4;1	Cyclin-dependent kinase 11B;Cyclin-dependent kinase 11A	CDK11B;CDK11A	>sp|P21127-6|CD11B_HUMAN Isoform SV5 of Cyclin-dependent kinase 11B OS=Homo sapiens GN=CDK11B;>sp|P21127-9|CD11B_HUMAN Isoform SV10 of Cyclin-dependent kinase 11B OS=Homo sapiens GN=CDK11B;>sp|P21127-8|CD11B_HUMAN Isoform 8 of Cyclin-dependent kinase 11B O	19	16	16	16	0	1.1389	1.00125	1.86455	1.07008	1.1389	1.5415	1.61189	1.36011	1.1389	2.25823	1.51555	1.65623	1.1389	2.06244	2.22535	1.52444	CDK11B	1.1389	1.44228	1.80197	1.73822
P21333-2;P21333	P21333-2;P21333	105;105	105;105	100;100	Filamin-A	FLNA	>sp|P21333-2|FLNA_HUMAN Isoform 2 of Filamin-A OS=Homo sapiens GN=FLNA;>sp|P21333|FLNA_HUMAN Filamin-A OS=Homo sapiens GN=FLNA PE=1 SV=4	2	105	105	100	0	1.1389	1.7566	2.33533	1.53648	1.1389	1.60108	1.70733	1.41811	1.1389	1.63078	1.77664	1.44247	1.1389	1.83799	1.68517	1.60788	FLNA	1.1389	1.48948	1.69369	1.74198
P21359-2;P21359-6;P21359;P21359-4	P21359-2;P21359-6;P21359;P21359-4	2;2;2;1	2;2;2;1	2;2;2;1	Neurofibromin;Neurofibromin truncated	NF1	>sp|P21359-2|NF1_HUMAN Isoform 1 of Neurofibromin OS=Homo sapiens GN=NF1;>sp|P21359-6|NF1_HUMAN Isoform 6 of Neurofibromin OS=Homo sapiens GN=NF1;>sp|P21359|NF1_HUMAN Neurofibromin OS=Homo sapiens GN=NF1 PE=1 SV=2;>sp|P21359-4|NF1_HUMAN Isoform 4 of Neurof	4	2	2	2	0	1.1389	NA	NA	NA	1.1389	NA	NA	NA	1.1389	NA	NA	NA	1.1389	NA	NA	NA	NF1	1.1389	NA	NA	NA
P21399	P21399	22	22	22	Cytoplasmic aconitate hydratase	ACO1	>sp|P21399|ACOC_HUMAN Cytoplasmic aconitate hydratase OS=Homo sapiens GN=ACO1 PE=1 SV=3	1	22	22	22	0	1.1389	1.84922	2.15166	1.50425	1.1389	1.74431	1.92597	1.47018	1.1389	1.79225	1.75146	1.57182	1.1389	1.73669	1.74941	1.47508	ACO1	1.1389	1.48966	1.76828	1.83872
P21912	P21912	11	11	11	Succinate dehydrogenase [ubiquinone] iron-sulfur subunit, mitochondrial	SDHB	>sp|P21912|DHSB_HUMAN Succinate dehydrogenase [ubiquinone] iron-sulfur subunit, mitochondrial OS=Homo sapiens GN=SDHB PE=1 SV=3	1	11	11	11	0	1.1389	1.59861	2.29349	1.84468	1.1389	NA	1.55481	NA	1.1389	NA	NA	1.65076	1.1389	2.09952	2.13884	1.95588	SDHB	1.1389	1.84468	1.84907	2.13884
P21964-2;P21964	P21964-2;P21964	13;13	13;13	13;13	Catechol O-methyltransferase	COMT	>sp|P21964-2|COMT_HUMAN Isoform Soluble of Catechol O-methyltransferase OS=Homo sapiens GN=COMT;>sp|P21964|COMT_HUMAN Catechol O-methyltransferase OS=Homo sapiens GN=COMT PE=1 SV=2	2	13	13	13	0	1.1389	1.82002	2.44036	1.47914	1.1389	NA	NA	NA	1.1389	NA	NA	NA	1.1389	1.72985	1.65997	1.42418	COMT	1.1389	1.45166	1.77494	2.05016
P22033	P22033	4	4	4	Methylmalonyl-CoA mutase, mitochondrial	MUT	>sp|P22033|MUTA_HUMAN Methylmalonyl-CoA mutase, mitochondrial OS=Homo sapiens GN=MUT PE=1 SV=4	1	4	4	4	0.0053082	1.1389	NA	NA	NA	1.1389	NA	NA	NA	1.1389	NA	NA	NA	1.1389	NA	NA	NA	MUT	1.1389	NA	NA	NA
P22059;Q969R2	P22059	15;1	15;1	15;1	Oxysterol-binding protein 1	OSBP	>sp|P22059|OSBP1_HUMAN Oxysterol-binding protein 1 OS=Homo sapiens GN=OSBP PE=1 SV=1	2	15	15	15	0	1.1389	1.8158	2.89143	1.76446	1.1389	1.82695	2.00382	1.57957	1.1389	1.79272	1.40434	1.43968	1.1389	1.72129	1.59162	1.32704	OSBP	1.1389	1.50963	1.80426	1.79772
P22061;P22061-2	P22061;P22061-2	10;10	10;10	10;10	Protein-L-isoaspartate(D-aspartate) O-methyltransferase	PCMT1	>sp|P22061|PIMT_HUMAN Protein-L-isoaspartate(D-aspartate) O-methyltransferase OS=Homo sapiens GN=PCMT1 PE=1 SV=4;>sp|P22061-2|PIMT_HUMAN Isoform 2 of Protein-L-isoaspartate(D-aspartate) O-methyltransferase OS=Homo sapiens GN=PCMT1	2	10	10	10	0	1.1389	1.84669	2.1951	2.37902	1.1389	1.67025	1.88172	1.29167	1.1389	2.09543	NA	1.87382	1.1389	1.73547	1.44779	1.44687	PCMT1	1.1389	1.66034	1.79108	1.88172
P22087	P22087	15	15	12	rRNA 2-O-methyltransferase fibrillarin	FBL	>sp|P22087|FBRL_HUMAN rRNA 2-O-methyltransferase fibrillarin OS=Homo sapiens GN=FBL PE=1 SV=2	1	15	15	12	0	1.1389	1.67784	2.4541	1.61764	1.1389	1.79115	1.83998	1.45191	1.1389	1.76519	1.82894	1.493	1.1389	1.90057	1.75966	1.7536	FBL	1.1389	1.55532	1.77817	1.83446
P22102;P22102-2	P22102;P22102-2	34;18	34;18	34;18	Trifunctional purine biosynthetic protein adenosine-3;Phosphoribosylamine--glycine ligase;Phosphoribosylformylglycinamidine cyclo-ligase;Phosphoribosylglycinamide formyltransferase	GART	>sp|P22102|PUR2_HUMAN Trifunctional purine biosynthetic protein adenosine-3 OS=Homo sapiens GN=GART PE=1 SV=1;>sp|P22102-2|PUR2_HUMAN Isoform Short of Trifunctional purine biosynthetic protein adenosine-3 OS=Homo sapiens GN=GART	2	34	34	34	0	1.1389	1.84737	2.46485	1.62225	1.1389	1.69732	1.74095	1.48082	1.1389	1.67475	1.69549	1.38944	1.1389	2.01874	1.73783	1.78653	GART	1.1389	1.55153	1.77234	1.73939
P22234;P22234-2	P22234;P22234-2	19;19	19;19	19;19	Multifunctional protein ADE2;Phosphoribosylaminoimidazole-succinocarboxamide synthase;Phosphoribosylaminoimidazole carboxylase	PAICS	>sp|P22234|PUR6_HUMAN Multifunctional protein ADE2 OS=Homo sapiens GN=PAICS PE=1 SV=3;>sp|P22234-2|PUR6_HUMAN Isoform 2 of Multifunctional protein ADE2 OS=Homo sapiens GN=PAICS	2	19	19	19	0	1.1389	1.77151	2.5131	1.59084	1.1389	1.69124	1.9669	1.45783	1.1389	1.80714	1.84852	1.47892	1.1389	1.89257	1.78888	1.74683	PAICS	1.1389	1.53488	1.78933	1.90771
P22307-4;P22307-7;P22307-8;P22307;P22307-2;P22307-6;P22307-5;P22307-3	P22307-4;P22307-7;P22307-8;P22307;P22307-2;P22307-6	8;8;8;8;7;6;1;1	8;8;8;8;7;6;1;1	8;8;8;8;7;6;1;1	Non-specific lipid-transfer protein	SCP2	>sp|P22307-4|NLTP_HUMAN Isoform 4 of Non-specific lipid-transfer protein OS=Homo sapiens GN=SCP2;>sp|P22307-7|NLTP_HUMAN Isoform 7 of Non-specific lipid-transfer protein OS=Homo sapiens GN=SCP2;>sp|P22307-8|NLTP_HUMAN Isoform 8 of Non-specific lipid-transf	8	8	8	8	0	1.1389	1.07323	1.55294	0.872458	1.1389	1.89687	1.9634	1.4065	1.1389	2.53108	1.1607	0.968068	1.1389	2.07058	1.75879	1.56401	SCP2	1.1389	1.18728	1.98372	1.65586
P22392-2;P22392;O60361	P22392-2;P22392;O60361	18;13;9	18;13;9	8;8;6	Nucleoside diphosphate kinase B;Putative nucleoside diphosphate kinase	NME2;NME2P1	>sp|P22392-2|NDKB_HUMAN Isoform 3 of Nucleoside diphosphate kinase B OS=Homo sapiens GN=NME2;>sp|P22392|NDKB_HUMAN Nucleoside diphosphate kinase B OS=Homo sapiens GN=NME2 PE=1 SV=1;>sp|O60361|NDK8_HUMAN Putative nucleoside diphosphate kinase OS=Homo sapien	3	18	18	8	0	1.1389	1.76517	2.45625	1.59665	1.1389	1.62448	1.78579	1.48558	1.1389	1.77875	1.90331	1.61005	1.1389	1.87682	1.78247	1.71648	NME2	1.1389	1.60335	1.77196	1.84455
P22570-4;P22570-6;P22570-5;P22570;P22570-2;P22570-7;P22570-3	P22570-4;P22570-6;P22570-5;P22570;P22570-2;P22570-7;P22570-3	2;2;2;2;2;2;2	2;2;2;2;2;2;2	2;2;2;2;2;2;2	NADPH:adrenodoxin oxidoreductase, mitochondrial	FDXR	>sp|P22570-4|ADRO_HUMAN Isoform 4 of NADPH:adrenodoxin oxidoreductase, mitochondrial OS=Homo sapiens GN=FDXR;>sp|P22570-6|ADRO_HUMAN Isoform 6 of NADPH:adrenodoxin oxidoreductase, mitochondrial OS=Homo sapiens GN=FDXR;>sp|P22570-5|ADRO_HUMAN Isoform 5 of N	7	2	2	2	0	1.1389	NA	NA	NA	1.1389	NA	NA	NA	1.1389	NA	NA	NA	1.1389	NA	NA	NA	FDXR	1.1389	NA	NA	NA
P22670;P48378-2;P48380-2;P48378;P48380	P22670	5;1;1;1;1	5;1;1;1;1	5;1;1;1;1	MHC class II regulatory factor RFX1	RFX1	>sp|P22670|RFX1_HUMAN MHC class II regulatory factor RFX1 OS=Homo sapiens GN=RFX1 PE=1 SV=2	5	5	5	5	0	1.1389	NA	NA	NA	1.1389	NA	NA	NA	1.1389	NA	NA	NA	1.1389	NA	NA	NA	RFX1	1.1389	NA	NA	NA
P22681;Q13191-3;Q13191-2;Q13191	P22681	16;1;1;1	16;1;1;1	16;1;1;1	E3 ubiquitin-protein ligase CBL	CBL	>sp|P22681|CBL_HUMAN E3 ubiquitin-protein ligase CBL OS=Homo sapiens GN=CBL PE=1 SV=2	4	16	16	16	0	1.1389	1.46221	2.1549	1.6395	1.1389	1.91751	NA	1.40138	1.1389	2.39246	NA	1.27385	1.1389	1.61278	1.98193	1.3536	CBL	1.1389	1.37749	1.76515	2.06841
P22695	P22695	13	13	13	Cytochrome b-c1 complex subunit 2, mitochondrial	UQCRC2	>sp|P22695|QCR2_HUMAN Cytochrome b-c1 complex subunit 2, mitochondrial OS=Homo sapiens GN=UQCRC2 PE=1 SV=3	1	13	13	13	0	1.1389	1.95518	2.26539	1.62474	1.1389	1.67319	1.84588	1.49008	1.1389	1.59198	1.42894	1.49008	1.1389	1.75519	1.70106	1.60585	UQCRC2	1.1389	1.54797	1.71419	1.77347
P23141-3;P23141;P23141-2;Q9UKY3-2;Q9UKY3	P23141-3;P23141;P23141-2	9;9;9;1;1	9;9;9;1;1	9;9;9;1;1	Liver carboxylesterase 1	CES1	>sp|P23141-3|EST1_HUMAN Isoform 3 of Liver carboxylesterase 1 OS=Homo sapiens GN=CES1;>sp|P23141|EST1_HUMAN Liver carboxylesterase 1 OS=Homo sapiens GN=CES1 PE=1 SV=2;>sp|P23141-2|EST1_HUMAN Isoform 2 of Liver carboxylesterase 1 OS=Homo sapiens GN=CES1	5	9	9	9	0	1.1389	NA	NA	NA	1.1389	1.49913	1.51911	1.31901	1.1389	NA	NA	NA	1.1389	NA	NA	NA	CES1	1.1389	1.31901	1.49913	1.51911
P23284	P23284	14	14	14	Peptidyl-prolyl cis-trans isomerase B	PPIB	>sp|P23284|PPIB_HUMAN Peptidyl-prolyl cis-trans isomerase B OS=Homo sapiens GN=PPIB PE=1 SV=2	1	14	14	14	0	1.1389	1.57691	2.34297	1.40148	1.1389	1.70373	1.693	1.45906	1.1389	1.70149	1.6936	1.52975	1.1389	1.91125	1.76184	1.7692	PPIB	1.1389	1.4944	1.70261	1.72772
P23368;P23368-2	P23368;P23368-2	15;13	15;13	15;13	NAD-dependent malic enzyme, mitochondrial	ME2	>sp|P23368|MAOM_HUMAN NAD-dependent malic enzyme, mitochondrial OS=Homo sapiens GN=ME2 PE=1 SV=1;>sp|P23368-2|MAOM_HUMAN Isoform 2 of NAD-dependent malic enzyme, mitochondrial OS=Homo sapiens GN=ME2	2	15	15	15	0	1.1389	1.87337	1.6568	1.4685	1.1389	1.72909	1.80311	1.45571	1.1389	1.91877	1.71722	1.27164	1.1389	1.36948	1.23796	1.15529	ME2	1.1389	1.36368	1.80123	1.68701
P23443-2;P23443	P23443-2;P23443	2;2	2;2	1;1	Ribosomal protein S6 kinase beta-1	RPS6KB1	>sp|P23443-2|KS6B1_HUMAN Isoform Alpha II of Ribosomal protein S6 kinase beta-1 OS=Homo sapiens GN=RPS6KB1;>sp|P23443|KS6B1_HUMAN Ribosomal protein S6 kinase beta-1 OS=Homo sapiens GN=RPS6KB1 PE=1 SV=2	2	2	2	1	0.004459	1.1389	NA	NA	NA	1.1389	NA	NA	NA	1.1389	NA	NA	NA	1.1389	NA	NA	NA	RPS6KB1	1.1389	NA	NA	NA
P23469-3;P23469-2;P23469	P23469-3;P23469-2;P23469	8;8;8	8;8;8	8;8;8	Receptor-type tyrosine-protein phosphatase epsilon	PTPRE	>sp|P23469-3|PTPRE_HUMAN Isoform 3 of Receptor-type tyrosine-protein phosphatase epsilon OS=Homo sapiens GN=PTPRE;>sp|P23469-2|PTPRE_HUMAN Isoform 2 of Receptor-type tyrosine-protein phosphatase epsilon OS=Homo sapiens GN=PTPRE;>sp|P23469|PTPRE_HUMAN Recep	3	8	8	8	0	1.1389	NA	NA	NA	1.1389	NA	NA	NA	1.1389	NA	NA	NA	1.1389	1.84021	1.61806	1.20243	PTPRE	1.1389	1.20243	1.84021	1.61806
P23511-2;P23511	P23511-2;P23511	2;2	2;2	2;2	Nuclear transcription factor Y subunit alpha	NFYA	>sp|P23511-2|NFYA_HUMAN Isoform Short of Nuclear transcription factor Y subunit alpha OS=Homo sapiens GN=NFYA;>sp|P23511|NFYA_HUMAN Nuclear transcription factor Y subunit alpha OS=Homo sapiens GN=NFYA PE=1 SV=2	2	2	2	2	0	1.1389	NA	NA	NA	1.1389	NA	NA	NA	1.1389	NA	NA	NA	1.1389	NA	NA	NA	NFYA	1.1389	NA	NA	NA
Q16778;P33778;P23527;P06899;Q6DRA6;Q6DN03	Q16778;P33778;P23527;P06899	16;16;16;15;6;6	2;2;2;2;2;2	0;0;0;0;0;0	Histone H2B type 2-E;Histone H2B type 1-B;Histone H2B type 1-O;Histone H2B type 1-J	HIST2H2BE;HIST1H2BB;HIST1H2BO;HIST1H2BJ	>sp|Q16778|H2B2E_HUMAN Histone H2B type 2-E OS=Homo sapiens GN=HIST2H2BE PE=1 SV=3;>sp|P33778|H2B1B_HUMAN Histone H2B type 1-B OS=Homo sapiens GN=HIST1H2BB PE=1 SV=2;>sp|P23527|H2B1O_HUMAN Histone H2B type 1-O OS=Homo sapiens GN=HIST1H2BO PE=1 SV=3;>sp|P06	6	16	2	0	0	1.1389	2.13979	2.74306	1.69845	1.1389	2.18496	NA	1.66193	1.1389	2.15379	1.77517	1.64634	1.1389	2.43598	2.25138	1.96096	HIST2H2BE;HIST1H2BB;HIST1H2BO	1.1389	1.68019	2.16938	2.25138
P23528;Q9Y281-3;Q9Y281	P23528	13;3;3	13;3;3	12;2;2	Cofilin-1	CFL1	>sp|P23528|COF1_HUMAN Cofilin-1 OS=Homo sapiens GN=CFL1 PE=1 SV=3	3	13	13	12	0	1.1389	1.58353	2.15415	1.52644	1.1389	1.49907	1.4784	1.41977	1.1389	1.58791	1.54398	1.37119	1.1389	1.93275	1.74456	1.45172	CFL1	1.1389	1.43575	1.58572	1.64427
P23588	P23588	15	15	15	Eukaryotic translation initiation factor 4B	EIF4B	>sp|P23588|IF4B_HUMAN Eukaryotic translation initiation factor 4B OS=Homo sapiens GN=EIF4B PE=1 SV=2	1	15	15	15	0	1.1389	1.77416	2.90942	1.49335	1.1389	1.73334	1.99084	1.46254	1.1389	1.81022	2.03892	1.48339	1.1389	1.45148	1.51989	4.44763	EIF4B	1.1389	1.48837	1.75375	2.01488
P23610	P23610	3	3	3	Factor VIII intron 22 protein	F8A1	>sp|P23610|F8I2_HUMAN Factor VIII intron 22 protein OS=Homo sapiens GN=F8A1 PE=1 SV=2	1	3	3	3	0	1.1389	NA	NA	NA	1.1389	NA	NA	1.71266	1.1389	NA	NA	1.34669	1.1389	NA	NA	NA	F8A1	1.1389	1.52967	NA	NA
P23634-7;P23634-6;P23634-8;P23634;P23634-5;P23634-4;P23634-3;P23634-2	P23634-7;P23634-6;P23634-8;P23634;P23634-5;P23634-4;P23634-3;P23634-2	12;12;12;12;11;11;11;11	4;4;4;4;3;3;3;3	4;4;4;4;3;3;3;3	Plasma membrane calcium-transporting ATPase 4	ATP2B4	>sp|P23634-7|AT2B4_HUMAN Isoform ZB of Plasma membrane calcium-transporting ATPase 4 OS=Homo sapiens GN=ATP2B4;>sp|P23634-6|AT2B4_HUMAN Isoform XB of Plasma membrane calcium-transporting ATPase 4 OS=Homo sapiens GN=ATP2B4;>sp|P23634-8|AT2B4_HUMAN Isoform Z	8	12	4	4	0	1.1389	NA	NA	NA	1.1389	1.89326	NA	1.51608	1.1389	NA	NA	NA	1.1389	NA	NA	NA	ATP2B4	1.1389	1.51608	1.89326	NA
P23786	P23786	8	8	8	Carnitine O-palmitoyltransferase 2, mitochondrial	CPT2	>sp|P23786|CPT2_HUMAN Carnitine O-palmitoyltransferase 2, mitochondrial OS=Homo sapiens GN=CPT2 PE=1 SV=2	1	8	8	8	0	1.1389	NA	NA	NA	1.1389	NA	NA	NA	1.1389	NA	NA	NA	1.1389	3.27705	1.7033	2.25048	CPT2	1.1389	2.25048	3.27705	1.7033
P23919	P23919	12	12	12	Thymidylate kinase	DTYMK	>sp|P23919|KTHY_HUMAN Thymidylate kinase OS=Homo sapiens GN=DTYMK PE=1 SV=4	1	12	12	12	0	1.1389	2.11082	3.1163	1.8592	1.1389	1.61261	1.55509	1.37575	1.1389	1.30555	1.53309	1.34363	1.1389	2.52691	1.45674	1.23871	DTYMK	1.1389	1.35969	1.86172	1.54409
P23921	P23921	19	19	19	Ribonucleoside-diphosphate reductase large subunit	RRM1	>sp|P23921|RIR1_HUMAN Ribonucleoside-diphosphate reductase large subunit OS=Homo sapiens GN=RRM1 PE=1 SV=1	1	19	19	19	0	1.1389	1.7397	2.26543	1.64973	1.1389	2.05583	2.12773	1.63056	1.1389	2.41663	1.9402	1.8779	1.1389	1.48246	1.7356	1.29457	RRM1	1.1389	1.64014	1.89777	2.03396
P24158	P24158	3	3	3	Myeloblastin	PRTN3	>sp|P24158|PRTN3_HUMAN Myeloblastin OS=Homo sapiens GN=PRTN3 PE=1 SV=3	1	3	3	3	0	1.1389	NA	4.48243	NA	1.1389	NA	NA	NA	1.1389	NA	NA	NA	1.1389	NA	NA	NA	PRTN3	1.1389	NA	NA	4.48243
P24534	P24534	12	9	9	Elongation factor 1-beta	EEF1B2	>sp|P24534|EF1B_HUMAN Elongation factor 1-beta OS=Homo sapiens GN=EEF1B2 PE=1 SV=3	1	12	9	9	0	1.1389	1.87955	2.46577	1.66459	1.1389	1.59678	1.64731	1.65463	1.1389	1.7376	1.50594	1.52348	1.1389	1.96356	1.86418	1.71153	EEF1B2	1.1389	1.65961	1.80857	1.75574
P24539	P24539	8	8	8	ATP synthase subunit b, mitochondrial	ATP5F1	>sp|P24539|AT5F1_HUMAN ATP synthase F(0) complex subunit B1, mitochondrial OS=Homo sapiens GN=ATP5F1 PE=1 SV=2	1	8	8	8	0	1.1389	NA	NA	1.56229	1.1389	NA	NA	NA	1.1389	NA	NA	NA	1.1389	2.63257	1.91696	2.31709	ATP5F1	1.1389	1.93969	2.63257	1.91696
P24666;P24666-3;P24666-2	P24666;P24666-3;P24666-2	7;4;4	7;4;4	7;4;4	Low molecular weight phosphotyrosine protein phosphatase	ACP1	>sp|P24666|PPAC_HUMAN Low molecular weight phosphotyrosine protein phosphatase OS=Homo sapiens GN=ACP1 PE=1 SV=3;>sp|P24666-3|PPAC_HUMAN Isoform 3 of Low molecular weight phosphotyrosine protein phosphatase OS=Homo sapiens GN=ACP1;>sp|P24666-2|PPAC_HUMAN I	3	7	7	7	0	1.1389	1.70927	2.50474	1.54689	1.1389	1.58004	1.8794	1.44716	1.1389	1.50212	1.82274	1.5276	1.1389	1.27557	1.29474	1.07289	ACP1	1.1389	1.48738	1.54108	1.85107
P24941;P24941-2;Q00526	P24941;P24941-2	13;12;3	11;10;1	11;10;1	Cyclin-dependent kinase 2	CDK2	>sp|P24941|CDK2_HUMAN Cyclin-dependent kinase 2 OS=Homo sapiens GN=CDK2 PE=1 SV=2;>sp|P24941-2|CDK2_HUMAN Isoform 2 of Cyclin-dependent kinase 2 OS=Homo sapiens GN=CDK2	3	13	11	11	0	1.1389	2.03119	2.89954	1.43474	1.1389	2.17977	2.55187	1.6664	1.1389	1.98798	1.83331	1.56344	1.1389	1.28575	1.1303	1.4412	CDK2	1.1389	1.50232	2.00959	2.19259
P25098;P35626	P25098	28;10	28;10	28;10	Beta-adrenergic receptor kinase 1	ADRBK1	>sp|P25098|ARBK1_HUMAN Beta-adrenergic receptor kinase 1 OS=Homo sapiens GN=ADRBK1 PE=1 SV=2	2	28	28	28	0	1.1389	1.71105	2.5379	1.52145	1.1389	1.77309	1.75334	1.34687	1.1389	1.67187	1.94637	1.42362	1.1389	1.74636	1.78409	1.45809	ADRBK1	1.1389	1.44085	1.7287	1.86523
P25205	P25205	36	36	36	DNA replication licensing factor MCM3	MCM3	>sp|P25205|MCM3_HUMAN DNA replication licensing factor MCM3 OS=Homo sapiens GN=MCM3 PE=1 SV=3	1	36	36	36	0	1.1389	2.14249	2.61889	1.83014	1.1389	1.71379	1.7306	1.66008	1.1389	1.68202	1.70081	1.53931	1.1389	1.96233	1.85938	1.9165	MCM3	1.1389	1.74511	1.83806	1.79499
P25440;P25440-2	P25440;P25440-2	15;15	12;12	12;12	Bromodomain-containing protein 2	BRD2	>sp|P25440|BRD2_HUMAN Bromodomain-containing protein 2 OS=Homo sapiens GN=BRD2 PE=1 SV=2;>sp|P25440-2|BRD2_HUMAN Isoform 2 of Bromodomain-containing protein 2 OS=Homo sapiens GN=BRD2	2	15	12	12	0	1.1389	NA	NA	NA	1.1389	3.77902	1.51396	1.60439	1.1389	1.61293	1.96271	2.38023	1.1389	1.95377	1.92358	1.54633	BRD2	1.1389	1.60439	1.95377	1.92358
P25685;Q9UDY4	P25685	14;1	14;1	14;1	DnaJ homolog subfamily B member 1	DNAJB1	>sp|P25685|DNJB1_HUMAN DnaJ homolog subfamily B member 1 OS=Homo sapiens GN=DNAJB1 PE=1 SV=4	2	14	14	14	0	1.1389	1.81416	3.18647	1.56588	1.1389	1.84981	1.93963	1.63677	1.1389	2.01	2.0149	1.50862	1.1389	2.64894	1.93295	1.89392	DNAJB1	1.1389	1.60133	1.92991	1.97727
P25705;P25705-2	P25705;P25705-2	27;26	27;26	27;26	ATP synthase subunit alpha, mitochondrial	ATP5A1	>sp|P25705|ATPA_HUMAN ATP synthase subunit alpha, mitochondrial OS=Homo sapiens GN=ATP5A1 PE=1 SV=1;>sp|P25705-2|ATPA_HUMAN Isoform 2 of ATP synthase subunit alpha, mitochondrial OS=Homo sapiens GN=ATP5A1	2	27	27	27	0	1.1389	1.88281	2.45261	1.59107	1.1389	1.68465	1.77593	1.43501	1.1389	1.70413	1.8393	1.41274	1.1389	1.89547	1.76661	1.7399	ATP5A1	1.1389	1.51304	1.79347	1.80761
P25774-2;P25774	P25774-2;P25774	4;4	4;4	4;4	Cathepsin S	CTSS	>sp|P25774-2|CATS_HUMAN Isoform 2 of Cathepsin S OS=Homo sapiens GN=CTSS;>sp|P25774|CATS_HUMAN Cathepsin S OS=Homo sapiens GN=CTSS PE=1 SV=3	2	4	4	4	0	1.1389	NA	NA	NA	1.1389	NA	NA	NA	1.1389	NA	NA	NA	1.1389	NA	NA	NA	CTSS	1.1389	NA	NA	NA
P25786;P25786-2	P25786;P25786-2	19;19	19;19	19;19	Proteasome subunit alpha type-1	PSMA1	>sp|P25786|PSA1_HUMAN Proteasome subunit alpha type-1 OS=Homo sapiens GN=PSMA1 PE=1 SV=1;>sp|P25786-2|PSA1_HUMAN Isoform Long of Proteasome subunit alpha type-1 OS=Homo sapiens GN=PSMA1	2	19	19	19	0	1.1389	1.73634	2.46411	1.53003	1.1389	1.72199	2.02268	1.42857	1.1389	1.77894	2.14424	1.55082	1.1389	2.0145	1.86547	1.62787	PSMA1	1.1389	1.54043	1.75764	2.08346
P25787	P25787	5	5	5	Proteasome subunit alpha type-2	PSMA2	>sp|P25787|PSA2_HUMAN Proteasome subunit alpha type-2 OS=Homo sapiens GN=PSMA2 PE=1 SV=2	1	5	5	5	0	1.1389	1.73529	2.49358	1.57358	1.1389	1.35954	NA	1.24922	1.1389	NA	2.00893	NA	1.1389	1.90397	1.87281	1.37406	PSMA2	1.1389	1.37406	1.73529	2.00893
P25788-2;P25788	P25788-2;P25788	11;11	11;11	11;11	Proteasome subunit alpha type-3	PSMA3	>sp|P25788-2|PSA3_HUMAN Isoform 2 of Proteasome subunit alpha type-3 OS=Homo sapiens GN=PSMA3;>sp|P25788|PSA3_HUMAN Proteasome subunit alpha type-3 OS=Homo sapiens GN=PSMA3 PE=1 SV=2	2	11	11	11	0	1.1389	1.72614	1.91155	1.48734	1.1389	1.74451	1.73008	1.39646	1.1389	1.42856	1.54696	1.28261	1.1389	2.03758	1.89104	1.65646	PSMA3	1.1389	1.4419	1.73533	1.81056
P25789;P25789-2	P25789;P25789-2	11;8	11;8	11;8	Proteasome subunit alpha type-4	PSMA4	>sp|P25789|PSA4_HUMAN Proteasome subunit alpha type-4 OS=Homo sapiens GN=PSMA4 PE=1 SV=1;>sp|P25789-2|PSA4_HUMAN Isoform 2 of Proteasome subunit alpha type-4 OS=Homo sapiens GN=PSMA4	2	11	11	11	0	1.1389	1.84594	2.59715	1.53675	1.1389	1.74903	1.83994	1.50733	1.1389	1.77018	1.89854	1.53998	1.1389	1.98256	1.90013	1.70148	PSMA4	1.1389	1.53836	1.80806	1.89933
P26038	P26038	49	49	36	Moesin	MSN	>sp|P26038|MOES_HUMAN Moesin OS=Homo sapiens GN=MSN PE=1 SV=3	1	49	49	36	0	1.1389	1.79303	2.42221	1.61852	1.1389	1.49958	1.65812	1.42703	1.1389	1.64168	1.68581	1.44198	1.1389	1.93184	1.69609	1.62741	MSN	1.1389	1.53025	1.71736	1.69095
P26196	P26196	15	15	15	Probable ATP-dependent RNA helicase DDX6	DDX6	>sp|P26196|DDX6_HUMAN Probable ATP-dependent RNA helicase DDX6 OS=Homo sapiens GN=DDX6 PE=1 SV=2	1	15	15	15	0	1.1389	1.95474	2.56894	1.6349	1.1389	1.43848	1.45654	1.19991	1.1389	1.61441	1.74901	1.44682	1.1389	2.20754	1.97924	1.67146	DDX6	1.1389	1.54086	1.78457	1.86413
P26358;P26358-3	P26358;P26358-3	63;45	1;0	1;0	DNA (cytosine-5)-methyltransferase 1	DNMT1	>sp|P26358|DNMT1_HUMAN DNA (cytosine-5)-methyltransferase 1 OS=Homo sapiens GN=DNMT1 PE=1 SV=2;>sp|P26358-3|DNMT1_HUMAN Isoform 3 of DNA (cytosine-5)-methyltransferase 1 OS=Homo sapiens GN=DNMT1	2	63	1	1	1	1.1389	NA	NA	NA	1.1389	NA	NA	NA	1.1389	NA	NA	NA	1.1389	NA	NA	NA	DNMT1	1.1389	NA	NA	NA
P26358-2	P26358-2	64	64	2	DNA (cytosine-5)-methyltransferase 1	DNMT1	>sp|P26358-2|DNMT1_HUMAN Isoform 2 of DNA (cytosine-5)-methyltransferase 1 OS=Homo sapiens GN=DNMT1	1	64	64	2	0	1.1389	1.98849	2.63385	1.70438	1.1389	1.98404	2.03645	1.64222	1.1389	1.93432	1.97309	1.59017	1.1389	2.30183	2.14247	2.22593	DNMT1	1.1389	1.6733	1.98626	2.08946
P26373;P26373-2	P26373;P26373-2	11;9	11;9	11;9	60S ribosomal protein L13	RPL13	>sp|P26373|RL13_HUMAN 60S ribosomal protein L13 OS=Homo sapiens GN=RPL13 PE=1 SV=4;>sp|P26373-2|RL13_HUMAN Isoform 2 of 60S ribosomal protein L13 OS=Homo sapiens GN=RPL13	2	11	11	11	0	1.1389	1.77972	2.60352	1.67279	1.1389	1.68293	2.33556	1.56075	1.1389	1.78822	2.19525	1.46356	1.1389	2.03023	1.80584	1.65111	RPL13	1.1389	1.60593	1.78397	2.26541
P26440;P26440-2	P26440;P26440-2	8;7	8;7	8;7	Isovaleryl-CoA dehydrogenase, mitochondrial	IVD	>sp|P26440|IVD_HUMAN Isovaleryl-CoA dehydrogenase, mitochondrial OS=Homo sapiens GN=IVD PE=1 SV=1;>sp|P26440-2|IVD_HUMAN Isoform 2 of Isovaleryl-CoA dehydrogenase, mitochondrial OS=Homo sapiens GN=IVD	2	8	8	8	0	1.1389	1.99335	2.61184	1.51391	1.1389	1.13789	1.22823	1.04756	1.1389	NA	NA	NA	1.1389	1.88009	1.41167	1.73838	IVD	1.1389	1.51391	1.88009	1.41167
P26572	P26572	5	5	5	Alpha-1,3-mannosyl-glycoprotein 2-beta-N-acetylglucosaminyltransferase	MGAT1	>sp|P26572|MGAT1_HUMAN Alpha-1,3-mannosyl-glycoprotein 2-beta-N-acetylglucosaminyltransferase OS=Homo sapiens GN=MGAT1 PE=2 SV=2	1	5	5	5	0	1.1389	NA	NA	NA	1.1389	NA	NA	NA	1.1389	NA	NA	2.18417	1.1389	NA	NA	2.50684	MGAT1	1.1389	2.34551	NA	NA
P26583	P26583	8	7	7	High mobility group protein B2	HMGB2	>sp|P26583|HMGB2_HUMAN High mobility group protein B2 OS=Homo sapiens GN=HMGB2 PE=1 SV=2	1	8	7	7	0	1.1389	1.08163	1.40072	0.966812	1.1389	1.64523	1.54109	1.30648	1.1389	1.58053	1.64287	1.35739	1.1389	1.68881	1.68757	1.45649	HMGB2	1.1389	1.33194	1.61288	1.59198
P26599;P26599-2;P26599-3;Q9UKA9;Q9UKA9-2;Q9UKA9-4;Q9UKA9-3	P26599;P26599-2;P26599-3	16;16;16;1;1;1;1	16;16;16;1;1;1;1	13;13;13;0;0;0;0	Polypyrimidine tract-binding protein 1	PTBP1	>sp|P26599|PTBP1_HUMAN Polypyrimidine tract-binding protein 1 OS=Homo sapiens GN=PTBP1 PE=1 SV=1;>sp|P26599-2|PTBP1_HUMAN Isoform 2 of Polypyrimidine tract-binding protein 1 OS=Homo sapiens GN=PTBP1;>sp|P26599-3|PTBP1_HUMAN Isoform 3 of Polypyrimidine trac	7	16	16	13	0	1.1389	2.14584	3.20254	1.99838	1.1389	1.39119	1.32898	1.44882	1.1389	1.50389	1.3827	1.38142	1.1389	1.75027	1.51785	1.50595	PTBP1	1.1389	1.47739	1.62708	1.45028
P26641	P26641	22	22	22	Elongation factor 1-gamma	EEF1G	>sp|P26641|EF1G_HUMAN Elongation factor 1-gamma OS=Homo sapiens GN=EEF1G PE=1 SV=3	1	22	22	22	0	1.1389	1.87988	2.53678	1.58687	1.1389	1.63939	1.73169	1.37097	1.1389	1.64199	1.75884	1.31013	1.1389	1.88487	1.73959	1.59278	EEF1G	1.1389	1.47892	1.76094	1.74922
P27144	P27144	7	7	7	GTP:AMP phosphotransferase AK4, mitochondrial	AK4	>sp|P27144|KAD4_HUMAN Adenylate kinase 4, mitochondrial OS=Homo sapiens GN=AK4 PE=1 SV=1	1	7	7	7	0	1.1389	NA	1.68939	NA	1.1389	NA	NA	NA	1.1389	NA	NA	NA	1.1389	2.10588	2.22621	1.62239	AK4	1.1389	1.62239	2.10588	1.9578
P27348	P27348	16	12	12	14-3-3 protein theta	YWHAQ	>sp|P27348|1433T_HUMAN 14-3-3 protein theta OS=Homo sapiens GN=YWHAQ PE=1 SV=1	1	16	12	12	0	1.1389	1.75802	2.2695	1.62152	1.1389	1.31902	1.45005	1.26467	1.1389	1.76003	1.70528	1.60741	1.1389	NA	NA	NA	YWHAQ	1.1389	1.60741	1.75802	1.70528
P27361-3;P27361;P27361-2	P27361-3;P27361;P27361-2	4;4;3	2;2;1	2;2;1	Mitogen-activated protein kinase 3	MAPK3	>sp|P27361-3|MK03_HUMAN Isoform 3 of Mitogen-activated protein kinase 3 OS=Homo sapiens GN=MAPK3;>sp|P27361|MK03_HUMAN Mitogen-activated protein kinase 3 OS=Homo sapiens GN=MAPK3 PE=1 SV=4;>sp|P27361-2|MK03_HUMAN Isoform 2 of Mitogen-activated protein kina	3	4	2	2	0	1.1389	NA	NA	NA	1.1389	NA	NA	NA	1.1389	NA	NA	NA	1.1389	NA	NA	NA	MAPK3	1.1389	NA	NA	NA
P27448-8;P27448-6;P27448-3;P27448-4;P27448;P27448-2;P27448-7	P27448-8;P27448-6;P27448-3;P27448-4;P27448;P27448-2;P27448-7	8;8;8;8;8;7;7	6;6;6;6;6;6;6	5;5;5;5;5;5;5	MAP/microtubule affinity-regulating kinase 3	MARK3	>sp|P27448-8|MARK3_HUMAN Isoform 7 of MAP/microtubule affinity-regulating kinase 3 OS=Homo sapiens GN=MARK3;>sp|P27448-6|MARK3_HUMAN Isoform 5 of MAP/microtubule affinity-regulating kinase 3 OS=Homo sapiens GN=MARK3;>sp|P27448-3|MARK3_HUMAN Isoform 3 of MA	7	8	6	5	0	1.1389	NA	NA	NA	1.1389	NA	NA	NA	1.1389	NA	NA	NA	1.1389	NA	NA	NA	MARK3	1.1389	NA	NA	NA
P27635;Q96L21	P27635	8;2	8;2	8;2	60S ribosomal protein L10	RPL10	>sp|P27635|RL10_HUMAN 60S ribosomal protein L10 OS=Homo sapiens GN=RPL10 PE=1 SV=4	2	8	8	8	0	1.1389	1.75069	2.19309	1.54816	1.1389	1.84006	1.67814	1.47309	1.1389	1.74796	1.84411	1.51614	1.1389	1.297	1.48626	1.04124	RPL10	1.1389	1.49462	1.74932	1.76112
P27694	P27694	26	26	26	Replication protein A 70 kDa DNA-binding subunit;Replication protein A 70 kDa DNA-binding subunit, N-terminally processed	RPA1	>sp|P27694|RFA1_HUMAN Replication protein A 70 kDa DNA-binding subunit OS=Homo sapiens GN=RPA1 PE=1 SV=2	1	26	26	26	0	1.1389	1.75133	2.57101	1.70391	1.1389	1.82976	1.87919	1.58561	1.1389	2.16245	2.31841	1.79552	1.1389	1.67486	1.52969	1.62491	RPA1	1.1389	1.66441	1.79055	2.0988
P27695	P27695	17	17	17	DNA-(apurinic or apyrimidinic site) lyase;DNA-(apurinic or apyrimidinic site) lyase, mitochondrial	APEX1	>sp|P27695|APEX1_HUMAN DNA-(apurinic or apyrimidinic site) lyase OS=Homo sapiens GN=APEX1 PE=1 SV=2	1	17	17	17	0	1.1389	1.87248	2.36766	1.56472	1.1389	1.78298	1.46591	1.5525	1.1389	1.80536	1.53916	1.65019	1.1389	2.35274	2.01333	2.09186	APEX1	1.1389	1.60746	1.83892	1.77624
P27707	P27707	3	3	3	Deoxycytidine kinase	DCK	>sp|P27707|DCK_HUMAN Deoxycytidine kinase OS=Homo sapiens GN=DCK PE=1 SV=1	1	3	3	3	0	1.1389	NA	NA	NA	1.1389	NA	NA	NA	1.1389	NA	NA	NA	1.1389	NA	NA	NA	DCK	1.1389	NA	NA	NA
P27708	P27708	74	74	72	CAD protein;Glutamine-dependent carbamoyl-phosphate synthase;Aspartate carbamoyltransferase;Dihydroorotase	CAD	>sp|P27708|PYR1_HUMAN CAD protein OS=Homo sapiens GN=CAD PE=1 SV=3	1	74	74	72	0	1.1389	1.91446	2.66024	1.66721	1.1389	1.79113	1.97272	1.51595	1.1389	1.72335	1.81848	1.446	1.1389	1.86227	1.94916	1.77169	CAD	1.1389	1.59158	1.8267	1.96094
P27797	P27797	29	29	29	Calreticulin	CALR	>sp|P27797|CALR_HUMAN Calreticulin OS=Homo sapiens GN=CALR PE=1 SV=1	1	29	29	29	0	1.1389	1.77433	2.64046	1.52597	1.1389	1.66319	1.73867	1.49601	1.1389	1.7138	1.75208	1.43238	1.1389	1.78798	1.54833	1.5848	CALR	1.1389	1.51099	1.74406	1.74538
P27816;P27816-6;P27816-2;P27816-4	P27816;P27816-6;P27816-2	30;29;24;11	30;29;24;11	16;15;11;2	Microtubule-associated protein 4	MAP4	>sp|P27816|MAP4_HUMAN Microtubule-associated protein 4 OS=Homo sapiens GN=MAP4 PE=1 SV=3;>sp|P27816-6|MAP4_HUMAN Isoform 6 of Microtubule-associated protein 4 OS=Homo sapiens GN=MAP4;>sp|P27816-2|MAP4_HUMAN Isoform 2 of Microtubule-associated protein 4 OS=	4	30	30	16	0	1.1389	1.91669	3.01715	1.53117	1.1389	1.7598	2.02158	1.38437	1.1389	1.69681	2.06246	1.33449	1.1389	1.77079	2.01336	1.54341	MAP4	1.1389	1.45777	1.7653	2.04202
P27816-5;P27816-7	P27816-5	15;1	1;0	1;0	Microtubule-associated protein 4	MAP4	>sp|P27816-5|MAP4_HUMAN Isoform 5 of Microtubule-associated protein 4 OS=Homo sapiens GN=MAP4	2	15	1	1	0	1.1389	NA	NA	NA	1.1389	NA	NA	NA	1.1389	NA	NA	NA	1.1389	NA	NA	NA	MAP4	1.1389	NA	NA	NA
P27824	P27824	38	38	38	Calnexin	CANX	>sp|P27824|CALX_HUMAN Calnexin OS=Homo sapiens GN=CANX PE=1 SV=2	1	38	38	38	0	1.1389	1.84902	2.44447	1.59628	1.1389	1.58829	1.61207	1.43137	1.1389	1.78158	1.71613	1.47227	1.1389	1.8805	1.81738	1.61685	CANX	1.1389	1.53427	1.8153	1.76676
P27986;P27986-4;P27986-5;P27986-3;P27986-2;Q92569;Q92569-3;Q92569-2	P27986;P27986-4;P27986-5;P27986-3;P27986-2	10;10;6;6;6;2;1;1	10;10;6;6;6;2;1;1	9;9;5;5;5;1;0;0	Phosphatidylinositol 3-kinase regulatory subunit alpha	PIK3R1	>sp|P27986|P85A_HUMAN Phosphatidylinositol 3-kinase regulatory subunit alpha OS=Homo sapiens GN=PIK3R1 PE=1 SV=2;>sp|P27986-4|P85A_HUMAN Isoform 4 of Phosphatidylinositol 3-kinase regulatory subunit alpha OS=Homo sapiens GN=PIK3R1;>sp|P27986-5|P85A_HUMAN I	8	10	10	9	0	1.1389	NA	NA	1.54214	1.1389	1.54664	1.43264	1.00224	1.1389	NA	NA	NA	1.1389	NA	NA	2.29946	PIK3R1	1.1389	1.54214	1.54664	1.43264
P28062-2;P28062	P28062-2;P28062	7;7	7;7	7;7	Proteasome subunit beta type-8	PSMB8	>sp|P28062-2|PSB8_HUMAN Isoform 2 of Proteasome subunit beta type-8 OS=Homo sapiens GN=PSMB8;>sp|P28062|PSB8_HUMAN Proteasome subunit beta type-8 OS=Homo sapiens GN=PSMB8 PE=1 SV=3	2	7	7	7	0	1.1389	1.70536	2.43464	1.53791	1.1389	1.82207	2.02166	1.48048	1.1389	1.50463	1.77579	1.4283	1.1389	1.77119	1.68844	1.37481	PSMB8	1.1389	1.45439	1.73827	1.89873
P28066;P28066-2	P28066;P28066-2	10;6	10;6	10;6	Proteasome subunit alpha type-5	PSMA5	>sp|P28066|PSA5_HUMAN Proteasome subunit alpha type-5 OS=Homo sapiens GN=PSMA5 PE=1 SV=3;>sp|P28066-2|PSA5_HUMAN Isoform 2 of Proteasome subunit alpha type-5 OS=Homo sapiens GN=PSMA5	2	10	10	10	0	1.1389	1.80515	2.27934	1.52207	1.1389	1.61811	1.61709	1.44011	1.1389	1.61447	1.65806	1.49125	1.1389	2.02883	1.99957	1.70734	PSMA5	1.1389	1.50666	1.71163	1.82882
P28070	P28070	6	6	6	Proteasome subunit beta type-4	PSMB4	>sp|P28070|PSB4_HUMAN Proteasome subunit beta type-4 OS=Homo sapiens GN=PSMB4 PE=1 SV=4	1	6	6	6	0	1.1389	1.33878	NA	1.23884	1.1389	1.62981	NA	1.5176	1.1389	1.58181	1.66086	1.50276	1.1389	1.857	1.72829	1.49795	PSMB4	1.1389	1.50035	1.60581	1.69458
P28072	P28072	6	6	6	Proteasome subunit beta type-6	PSMB6	>sp|P28072|PSB6_HUMAN Proteasome subunit beta type-6 OS=Homo sapiens GN=PSMB6 PE=1 SV=4	1	6	6	6	0	1.1389	NA	2.53616	NA	1.1389	NA	1.69413	NA	1.1389	NA	NA	1.24891	1.1389	NA	NA	NA	PSMB6	1.1389	1.24891	NA	2.11515
P28074;P28074-3;P28074-2	P28074;P28074-3;P28074-2	11;6;6	11;6;6	11;6;6	Proteasome subunit beta type-5	PSMB5	>sp|P28074|PSB5_HUMAN Proteasome subunit beta type-5 OS=Homo sapiens GN=PSMB5 PE=1 SV=3;>sp|P28074-3|PSB5_HUMAN Isoform 3 of Proteasome subunit beta type-5 OS=Homo sapiens GN=PSMB5;>sp|P28074-2|PSB5_HUMAN Isoform 2 of Proteasome subunit beta type-5 OS=Homo	3	11	11	11	0	1.1389	1.85922	2.82309	1.64901	1.1389	2.13769	2.45265	1.97938	1.1389	1.92539	2.06508	1.63537	1.1389	0.415044	0.39851	0.380217	PSMB5	1.1389	1.64219	1.89231	2.25887
P28161-2;P28161;Q03013-3	P28161-2;P28161;Q03013-3	2;2;1	2;2;1	1;1;0	Glutathione S-transferase Mu 2;Glutathione S-transferase Mu 4	GSTM2;GSTM4	>sp|P28161-2|GSTM2_HUMAN Isoform 2 of Glutathione S-transferase Mu 2 OS=Homo sapiens GN=GSTM2;>sp|P28161|GSTM2_HUMAN Glutathione S-transferase Mu 2 OS=Homo sapiens GN=GSTM2 PE=1 SV=2;>sp|Q03013-3|GSTM4_HUMAN Isoform 3 of Glutathione S-transferase Mu 4 OS=H	3	2	2	1	0	1.1389	NA	NA	NA	1.1389	NA	NA	NA	1.1389	NA	NA	NA	1.1389	NA	NA	NA	GSTM2	1.1389	NA	NA	NA
P28288;P28288-2;P28288-3	P28288;P28288-2	10;9;1	10;9;1	10;9;1	ATP-binding cassette sub-family D member 3	ABCD3	>sp|P28288|ABCD3_HUMAN ATP-binding cassette sub-family D member 3 OS=Homo sapiens GN=ABCD3 PE=1 SV=1;>sp|P28288-2|ABCD3_HUMAN Isoform 2 of ATP-binding cassette sub-family D member 3 OS=Homo sapiens GN=ABCD3	3	10	10	10	0	1.1389	0.997137	NA	1.06802	1.1389	1.34391	1.75888	1.48238	1.1389	1.75746	1.82115	1.58176	1.1389	1.74907	1.54395	1.44884	ABCD3	1.1389	1.46561	1.54649	1.75888
P28331;P28331-2;P28331-3;P28331-4;P28331-5	P28331;P28331-2;P28331-3;P28331-4;P28331-5	24;24;23;23;23	24;24;23;23;23	24;24;23;23;23	NADH-ubiquinone oxidoreductase 75 kDa subunit, mitochondrial	NDUFS1	>sp|P28331|NDUS1_HUMAN NADH-ubiquinone oxidoreductase 75 kDa subunit, mitochondrial OS=Homo sapiens GN=NDUFS1 PE=1 SV=3;>sp|P28331-2|NDUS1_HUMAN Isoform 2 of NADH-ubiquinone oxidoreductase 75 kDa subunit, mitochondrial OS=Homo sapiens GN=NDUFS1;>sp|P28331-	5	24	24	24	0	1.1389	1.76045	2.04601	1.28716	1.1389	1.33038	1.29274	1.10238	1.1389	1.73068	1.6595	1.24247	1.1389	2.07815	2.4296	1.85522	NDUFS1	1.1389	1.26482	1.74556	1.85276
P28340	P28340	28	28	28	DNA polymerase delta catalytic subunit	POLD1	>sp|P28340|DPOD1_HUMAN DNA polymerase delta catalytic subunit OS=Homo sapiens GN=POLD1 PE=1 SV=2	1	28	28	28	0	1.1389	1.87098	2.39936	1.65165	1.1389	1.84878	1.98338	1.68589	1.1389	1.68378	1.84519	1.40289	1.1389	1.2628	1.0906	0.923431	POLD1	1.1389	1.52727	1.76628	1.91429
P28482;P28482-2	P28482;P28482-2	13;11	13;11	11;9	Mitogen-activated protein kinase 1	MAPK1	>sp|P28482|MK01_HUMAN Mitogen-activated protein kinase 1 OS=Homo sapiens GN=MAPK1 PE=1 SV=3;>sp|P28482-2|MK01_HUMAN Isoform 2 of Mitogen-activated protein kinase 1 OS=Homo sapiens GN=MAPK1	2	13	13	11	0	1.1389	1.89288	2.72773	1.66484	1.1389	2.09522	2.37839	1.38661	1.1389	1.90896	1.85395	1.73652	1.1389	1.3234	1.49776	1.11183	MAPK1	1.1389	1.52572	1.90092	2.11617
P28715;P28715-2	P28715	9;1	9;1	9;1	DNA repair protein complementing XP-G cells	ERCC5	>sp|P28715|ERCC5_HUMAN DNA repair protein complementing XP-G cells OS=Homo sapiens GN=ERCC5 PE=1 SV=3	2	9	9	9	0	1.1389	NA	NA	NA	1.1389	NA	NA	NA	1.1389	NA	NA	1.37241	1.1389	NA	NA	NA	ERCC5	1.1389	1.37241	NA	NA
P28799-3;P28799;P28799-2	P28799-3;P28799;P28799-2	3;3;2	3;3;2	3;3;2	Granulins;Acrogranin;Paragranulin;Granulin-1;Granulin-2;Granulin-3;Granulin-4;Granulin-5;Granulin-6;Granulin-7	GRN	>sp|P28799-3|GRN_HUMAN Isoform 3 of Granulins OS=Homo sapiens GN=GRN;>sp|P28799|GRN_HUMAN Granulins OS=Homo sapiens GN=GRN PE=1 SV=2;>sp|P28799-2|GRN_HUMAN Isoform 2 of Granulins OS=Homo sapiens GN=GRN	3	3	3	3	0	1.1389	NA	NA	NA	1.1389	NA	NA	NA	1.1389	NA	NA	NA	1.1389	NA	NA	1.91497	GRN	1.1389	1.91497	NA	NA
P28838-2;P28838	P28838-2;P28838	27;27	27;27	27;27	Cytosol aminopeptidase	LAP3	>sp|P28838-2|AMPL_HUMAN Isoform 2 of Cytosol aminopeptidase OS=Homo sapiens GN=LAP3;>sp|P28838|AMPL_HUMAN Cytosol aminopeptidase OS=Homo sapiens GN=LAP3 PE=1 SV=3	2	27	27	27	0	1.1389	1.88465	2.55196	1.61444	1.1389	1.71923	1.86603	1.5182	1.1389	1.65541	1.67287	1.40205	1.1389	2.00285	1.74302	1.79753	LAP3	1.1389	1.56632	1.80194	1.80452
P28907;P28907-2	P28907	3;1	3;1	3;1	ADP-ribosyl cyclase 1	CD38	>sp|P28907|CD38_HUMAN ADP-ribosyl cyclase 1 OS=Homo sapiens GN=CD38 PE=1 SV=2	2	3	3	3	0	1.1389	NA	NA	NA	1.1389	NA	NA	NA	1.1389	NA	NA	NA	1.1389	NA	1.46551	NA	CD38	1.1389	NA	NA	1.46551
P29218;P29218-3;P29218-2	P29218;P29218-3;P29218-2	8;8;4	8;8;4	8;8;4	Inositol monophosphatase 1	IMPA1	>sp|P29218|IMPA1_HUMAN Inositol monophosphatase 1 OS=Homo sapiens GN=IMPA1 PE=1 SV=1;>sp|P29218-3|IMPA1_HUMAN Isoform 3 of Inositol monophosphatase 1 OS=Homo sapiens GN=IMPA1;>sp|P29218-2|IMPA1_HUMAN Isoform 2 of Inositol monophosphatase 1 OS=Homo sapiens	3	8	8	8	0	1.1389	2.58226	2.0159	1.35504	1.1389	1.21772	1.25031	1.17831	1.1389	NA	NA	1.49643	1.1389	1.25569	1.05789	0.983304	IMPA1	1.1389	1.26667	1.25569	1.25031
P29350;P29350-3;P29350-4;P29350-2	P29350;P29350-3;P29350-4;P29350-2	20;20;19;18	20;20;19;18	20;20;19;18	Tyrosine-protein phosphatase non-receptor type 6	PTPN6	>sp|P29350|PTN6_HUMAN Tyrosine-protein phosphatase non-receptor type 6 OS=Homo sapiens GN=PTPN6 PE=1 SV=1;>sp|P29350-3|PTN6_HUMAN Isoform 2 of Tyrosine-protein phosphatase non-receptor type 6 OS=Homo sapiens GN=PTPN6;>sp|P29350-4|PTN6_HUMAN Isoform 4 of Ty	4	20	20	20	0	1.1389	1.69629	2.20415	1.58525	1.1389	1.57602	1.74421	1.68362	1.1389	1.52859	1.74513	1.37718	1.1389	3.25467	1.66348	1.71685	PTPN6	1.1389	1.63444	1.63615	1.74467
P29372-5;P29372-4;P29372-2;P29372	P29372-5;P29372-4;P29372-2;P29372	4;4;4;4	4;4;4;4	4;4;4;4	DNA-3-methyladenine glycosylase	MPG	>sp|P29372-5|3MG_HUMAN Isoform 4 of DNA-3-methyladenine glycosylase OS=Homo sapiens GN=MPG;>sp|P29372-4|3MG_HUMAN Isoform 3 of DNA-3-methyladenine glycosylase OS=Homo sapiens GN=MPG;>sp|P29372-2|3MG_HUMAN Isoform 2 of DNA-3-methyladenine glycosylase OS=Hom	4	4	4	4	0	1.1389	NA	NA	NA	1.1389	1.3558	NA	0.867661	1.1389	NA	NA	NA	1.1389	NA	NA	NA	MPG	1.1389	0.867661	1.3558	NA
P29374-3;P29374-2;P29374	P29374-3;P29374-2;P29374	3;3;3	3;3;3	3;3;3	AT-rich interactive domain-containing protein 4A	ARID4A	>sp|P29374-3|ARI4A_HUMAN Isoform III of AT-rich interactive domain-containing protein 4A OS=Homo sapiens GN=ARID4A;>sp|P29374-2|ARI4A_HUMAN Isoform II of AT-rich interactive domain-containing protein 4A OS=Homo sapiens GN=ARID4A;>sp|P29374|ARI4A_HUMAN AT-r	3	3	3	3	1	1.1389	NA	NA	NA	1.1389	NA	NA	NA	1.1389	NA	NA	NA	1.1389	NA	NA	NA	ARID4A	1.1389	NA	NA	NA
P29466-4;P29466-3;P29466-2;P29466;P29466-5	P29466-4;P29466-3;P29466-2;P29466	3;3;3;3;1	3;3;3;3;1	3;3;3;3;1	Caspase-1;Caspase-1 subunit p20;Caspase-1 subunit p10	CASP1	>sp|P29466-4|CASP1_HUMAN Isoform Delta of Caspase-1 OS=Homo sapiens GN=CASP1;>sp|P29466-3|CASP1_HUMAN Isoform Gamma of Caspase-1 OS=Homo sapiens GN=CASP1;>sp|P29466-2|CASP1_HUMAN Isoform Beta of Caspase-1 OS=Homo sapiens GN=CASP1;>sp|P29466|CASP1_HUMAN Cas	5	3	3	3	0.0012206	1.1389	NA	NA	NA	1.1389	NA	NA	NA	1.1389	NA	NA	NA	1.1389	2.27678	NA	1.70784	CASP1	1.1389	1.70784	2.27678	NA
P29590-5;P29590;P29590-4;P29590-2;P29590-9;P29590-3;P29590-8;P29590-12;P29590-11;P29590-14;P29590-10;P29590-13	P29590-5;P29590;P29590-4;P29590-2;P29590-9;P29590-3;P29590-8;P29590-12;P29590-11;P29590-14;P29590-10;P29590-13	12;12;11;11;11;11;11;10;10;9;9;9	12;12;11;11;11;11;11;10;10;9;9;9	12;12;11;11;11;11;11;10;10;9;9;9	Protein PML	PML	>sp|P29590-5|PML_HUMAN Isoform PML-4 of Protein PML OS=Homo sapiens GN=PML;>sp|P29590|PML_HUMAN Protein PML OS=Homo sapiens GN=PML PE=1 SV=3;>sp|P29590-4|PML_HUMAN Isoform PML-6 of Protein PML OS=Homo sapiens GN=PML;>sp|P29590-2|PML_HUMAN Isoform PML-5 of	12	12	12	12	0	1.1389	2.10309	1.80215	1.49557	1.1389	1.36254	1.62746	1.51504	1.1389	1.70131	1.76503	1.53684	1.1389	1.74545	1.97815	1.52536	PML	1.1389	1.5202	1.72338	1.78359
P29692;P29692-2;P29692-4	P29692;P29692-2;P29692-4	15;14;12	15;14;12	2;2;1	Elongation factor 1-delta	EEF1D	>sp|P29692|EF1D_HUMAN Elongation factor 1-delta OS=Homo sapiens GN=EEF1D PE=1 SV=5;>sp|P29692-2|EF1D_HUMAN Isoform 2 of Elongation factor 1-delta OS=Homo sapiens GN=EEF1D;>sp|P29692-4|EF1D_HUMAN Isoform 4 of Elongation factor 1-delta OS=Homo sapiens GN=EEF	3	15	15	2	0	1.1389	1.83229	2.49611	1.63954	1.1389	1.76187	1.75528	1.47521	1.1389	1.59299	1.6239	1.4606	1.1389	1.98338	1.96005	1.64901	EEF1D;EEF	1.1389	1.55737	1.79708	1.85766
P29692-3	P29692-3	14	1	1	Elongation factor 1-delta	EEF1D	>sp|P29692-3|EF1D_HUMAN Isoform 3 of Elongation factor 1-delta OS=Homo sapiens GN=EEF1D	1	14	1	1	0	1.1389	NA	NA	NA	1.1389	NA	NA	NA	1.1389	NA	NA	NA	1.1389	NA	NA	NA	EEF1D	1.1389	NA	NA	NA
P30038-3;P30038;P30038-2	P30038-3;P30038;P30038-2	3;3;2	3;3;2	3;3;2	Delta-1-pyrroline-5-carboxylate dehydrogenase, mitochondrial	ALDH4A1	>sp|P30038-3|AL4A1_HUMAN Isoform 3 of Delta-1-pyrroline-5-carboxylate dehydrogenase, mitochondrial OS=Homo sapiens GN=ALDH4A1;>sp|P30038|AL4A1_HUMAN Delta-1-pyrroline-5-carboxylate dehydrogenase, mitochondrial OS=Homo sapiens GN=ALDH4A1 PE=1 SV=3;>sp|P3003	3	3	3	3	0	1.1389	NA	NA	NA	1.1389	NA	NA	NA	1.1389	NA	NA	NA	1.1389	NA	NA	NA	ALDH4A1	1.1389	NA	NA	NA
P30040;P30040-2	P30040	11;1	11;1	11;1	Endoplasmic reticulum resident protein 29	ERP29	>sp|P30040|ERP29_HUMAN Endoplasmic reticulum resident protein 29 OS=Homo sapiens GN=ERP29 PE=1 SV=4	2	11	11	11	0	1.1389	1.71758	2.55134	1.52007	1.1389	1.632	1.7432	1.46344	1.1389	1.77958	1.85461	1.51429	1.1389	1.99454	1.74654	1.6168	ERP29	1.1389	1.51718	1.74858	1.80057
P30041	P30041	20	20	20	Peroxiredoxin-6	PRDX6	>sp|P30041|PRDX6_HUMAN Peroxiredoxin-6 OS=Homo sapiens GN=PRDX6 PE=1 SV=3	1	20	20	20	0	1.1389	1.88908	2.63974	1.66194	1.1389	1.67473	1.76635	1.44336	1.1389	1.80294	1.86361	1.6544	1.1389	1.85989	1.85374	1.60418	PRDX6	1.1389	1.62929	1.83142	1.85867
P30042;P30042-2	P30042;P30042-2	6;5	6;5	6;5	ES1 protein homolog, mitochondrial	C21orf33	>sp|P30042|ES1_HUMAN ES1 protein homolog, mitochondrial OS=Homo sapiens GN=C21orf33 PE=1 SV=3;>sp|P30042-2|ES1_HUMAN Isoform Short of ES1 protein homolog, mitochondrial OS=Homo sapiens GN=C21orf33	2	6	6	6	0	1.1389	1.60446	NA	1.37168	1.1389	NA	NA	NA	1.1389	NA	NA	NA	1.1389	1.2046	1.14198	1.36819	C21orf33	1.1389	1.36993	1.40453	1.14198
P30043	P30043	3	3	3	Flavin reductase (NADPH)	BLVRB	>sp|P30043|BLVRB_HUMAN Flavin reductase (NADPH) OS=Homo sapiens GN=BLVRB PE=1 SV=3	1	3	3	3	0	1.1389	NA	NA	NA	1.1389	NA	NA	NA	1.1389	NA	NA	NA	1.1389	NA	NA	NA	BLVRB	1.1389	NA	NA	NA
P30044-2;P30044;P30044-3;P30044-4	P30044-2;P30044;P30044-3	7;7;6;3	7;7;6;3	7;7;6;3	Peroxiredoxin-5, mitochondrial	PRDX5	>sp|P30044-2|PRDX5_HUMAN Isoform Cytoplasmic+peroxisomal of Peroxiredoxin-5, mitochondrial OS=Homo sapiens GN=PRDX5;>sp|P30044|PRDX5_HUMAN Peroxiredoxin-5, mitochondrial OS=Homo sapiens GN=PRDX5 PE=1 SV=4;>sp|P30044-3|PRDX5_HUMAN Isoform 3 of Peroxiredoxin	4	7	7	7	0	1.1389	2.13934	2.13015	1.45237	1.1389	1.50031	1.57711	1.10414	1.1389	1.31556	1.36279	1.26834	1.1389	1.91455	1.71498	1.67016	PRDX5	1.1389	1.36036	1.70743	1.64605
P30046;A6NHG4	P30046;A6NHG4	2;1	2;1	2;1	D-dopachrome decarboxylase;D-dopachrome decarboxylase-like protein	DDT;DDTL	>sp|P30046|DOPD_HUMAN D-dopachrome decarboxylase OS=Homo sapiens GN=DDT PE=1 SV=3;>sp|A6NHG4|DDTL_HUMAN D-dopachrome decarboxylase-like protein OS=Homo sapiens GN=DDTL PE=2 SV=1	2	2	2	2	0	1.1389	NA	NA	NA	1.1389	NA	NA	NA	1.1389	NA	NA	NA	1.1389	NA	NA	1.61732	DDT;DDTL	1.1389	1.61732	NA	NA
P30048	P30048	10	10	10	Thioredoxin-dependent peroxide reductase, mitochondrial	PRDX3	>sp|P30048|PRDX3_HUMAN Thioredoxin-dependent peroxide reductase, mitochondrial OS=Homo sapiens GN=PRDX3 PE=1 SV=3	1	10	10	10	0	1.1389	1.67644	2.22872	1.50542	1.1389	1.59557	1.42248	1.58147	1.1389	1.68229	1.96999	1.4604	1.1389	1.89844	1.84355	1.69914	PRDX3	1.1389	1.54345	1.67936	1.90677
P30049	P30049	2	2	2	ATP synthase subunit delta, mitochondrial	ATP5D	>sp|P30049|ATPD_HUMAN ATP synthase subunit delta, mitochondrial OS=Homo sapiens GN=ATP5D PE=1 SV=2	1	2	2	2	0	1.1389	1.09754	NA	1.11822	1.1389	1.71014	1.59188	1.42452	1.1389	1.11278	1.40056	0.825004	1.1389	1.66484	1.34517	1.27208	ATP5D	1.1389	1.19515	1.38881	1.40056
P30050;P30050-2	P30050;P30050-2	8;6	8;6	8;6	60S ribosomal protein L12	RPL12	>sp|P30050|RL12_HUMAN 60S ribosomal protein L12 OS=Homo sapiens GN=RPL12 PE=1 SV=1;>sp|P30050-2|RL12_HUMAN Isoform 2 of 60S ribosomal protein L12 OS=Homo sapiens GN=RPL12	2	8	8	8	0	1.1389	1.69707	2.38914	1.45098	1.1389	1.7605	1.78607	1.41625	1.1389	NA	NA	0.937587	1.1389	1.82525	1.8422	1.63584	RPL12	1.1389	1.43362	1.7605	1.8422
P30084	P30084	9	9	9	Enoyl-CoA hydratase, mitochondrial	ECHS1	>sp|P30084|ECHM_HUMAN Enoyl-CoA hydratase, mitochondrial OS=Homo sapiens GN=ECHS1 PE=1 SV=4	1	9	9	9	0	1.1389	1.80215	2.54769	1.68242	1.1389	1.44429	1.49296	1.3497	1.1389	2.14162	3.57869	2.12255	1.1389	1.73294	1.62658	1.60505	ECHS1	1.1389	1.64373	1.76754	2.08713
P30085;P30085-2	P30085;P30085-2	10;6	10;6	10;6	UMP-CMP kinase	CMPK1	>sp|P30085|KCY_HUMAN UMP-CMP kinase OS=Homo sapiens GN=CMPK1 PE=1 SV=3;>sp|P30085-2|KCY_HUMAN Isoform 2 of UMP-CMP kinase OS=Homo sapiens GN=CMPK1	2	10	10	10	0	1.1389	1.74603	2.84267	1.44246	1.1389	NA	NA	NA	1.1389	1.54305	2.25359	1.34097	1.1389	1.81891	1.92943	4.19617	CMPK1	1.1389	1.44246	1.74603	2.25359
P30086	P30086	10	10	10	Phosphatidylethanolamine-binding protein 1;Hippocampal cholinergic neurostimulating peptide	PEBP1	>sp|P30086|PEBP1_HUMAN Phosphatidylethanolamine-binding protein 1 OS=Homo sapiens GN=PEBP1 PE=1 SV=3	1	10	10	10	0	1.1389	1.79515	2.17208	1.59029	1.1389	1.60053	1.59393	1.2398	1.1389	1.47016	1.47761	1.41367	1.1389	2.03243	1.85028	1.77149	PEBP1	1.1389	1.50198	1.69784	1.72211
P30101	P30101	37	36	36	Protein disulfide-isomerase A3	PDIA3	>sp|P30101|PDIA3_HUMAN Protein disulfide-isomerase A3 OS=Homo sapiens GN=PDIA3 PE=1 SV=4	1	37	36	36	0	1.1389	1.71719	2.39721	1.45118	1.1389	1.55776	1.60063	1.40827	1.1389	1.6693	1.65234	1.49235	1.1389	1.89343	1.65834	1.64946	PDIA3	1.1389	1.47177	1.69325	1.65534
P30153	P30153	21	21	17	Serine/threonine-protein phosphatase 2A 65 kDa regulatory subunit A alpha isoform	PPP2R1A	>sp|P30153|2AAA_HUMAN Serine/threonine-protein phosphatase 2A 65 kDa regulatory subunit A alpha isoform OS=Homo sapiens GN=PPP2R1A PE=1 SV=4	1	21	21	17	0	1.1389	1.81033	2.2267	1.50848	1.1389	1.99849	1.93778	1.68759	1.1389	1.7899	1.79795	1.58664	1.1389	1.91099	1.87143	1.69875	PPP2R1A	1.1389	1.63711	1.86066	1.90461
P30154-4;P30154;P30154-2;P30154-3;P30154-5	P30154-4;P30154;P30154-2;P30154-3;P30154-5	14;14;14;13;9	10;10;10;10;6	10;10;10;10;6	Serine/threonine-protein phosphatase 2A 65 kDa regulatory subunit A beta isoform	PPP2R1B	>sp|P30154-4|2AAB_HUMAN Isoform 4 of Serine/threonine-protein phosphatase 2A 65 kDa regulatory subunit A beta isoform OS=Homo sapiens GN=PPP2R1B;>sp|P30154|2AAB_HUMAN Serine/threonine-protein phosphatase 2A 65 kDa regulatory subunit A beta isoform OS=Homo	5	14	10	10	0	1.1389	2.94637	3.27344	2.04264	1.1389	1.90595	1.67772	1.52243	1.1389	NA	NA	1.60933	1.1389	2.10915	1.63801	2.58028	PPP2R1B	1.1389	1.82598	2.10915	1.67772
P30260;P30260-2	P30260;P30260-2	8;8	8;8	8;8	Cell division cycle protein 27 homolog	CDC27	>sp|P30260|CDC27_HUMAN Cell division cycle protein 27 homolog OS=Homo sapiens GN=CDC27 PE=1 SV=2;>sp|P30260-2|CDC27_HUMAN Isoform 2 of Cell division cycle protein 27 homolog OS=Homo sapiens GN=CDC27	2	8	8	8	0	1.1389	NA	NA	NA	1.1389	NA	NA	1.80936	1.1389	NA	NA	1.53379	1.1389	NA	NA	NA	CDC27	1.1389	1.67157	NA	NA
P30405	P30405	5	4	4	Peptidyl-prolyl cis-trans isomerase F, mitochondrial	PPIF	>sp|P30405|PPIF_HUMAN Peptidyl-prolyl cis-trans isomerase F, mitochondrial OS=Homo sapiens GN=PPIF PE=1 SV=1	1	5	4	4	0	1.1389	NA	NA	NA	1.1389	NA	NA	0.88286	1.1389	NA	NA	NA	1.1389	NA	NA	NA	PPIF	1.1389	0.88286	NA	NA
P30414	P30414	5	5	5	NK-tumor recognition protein;Putative peptidyl-prolyl cis-trans isomerase	NKTR	>sp|P30414|NKTR_HUMAN NK-tumor recognition protein OS=Homo sapiens GN=NKTR PE=1 SV=2	1	5	5	5	0	1.1389	NA	NA	NA	1.1389	NA	NA	NA	1.1389	NA	NA	NA	1.1389	NA	NA	NA	NKTR	1.1389	NA	NA	NA
P30419;P30419-2;O60551	P30419;P30419-2	8;7;1	8;7;1	8;7;1	Glycylpeptide N-tetradecanoyltransferase 1	NMT1	>sp|P30419|NMT1_HUMAN Glycylpeptide N-tetradecanoyltransferase 1 OS=Homo sapiens GN=NMT1 PE=1 SV=2;>sp|P30419-2|NMT1_HUMAN Isoform Short of Glycylpeptide N-tetradecanoyltransferase 1 OS=Homo sapiens GN=NMT1	3	8	8	8	0	1.1389	1.77163	2.55713	1.83849	1.1389	1.85521	2.01601	1.55054	1.1389	1.83273	1.96191	1.61562	1.1389	2.08263	1.87428	1.71479	NMT1	1.1389	1.6652	1.84397	1.98896
Q29940;P30493;P30685;P30495;P30491;P30484;P30464;P30492;P30498;P30490;P18464;P18465;P10319;P30485;P30481;P30461;P30453;P10316;P01891;P30457;P30450;P18462;P16190	Q29940;P30493;P30685;P30495;P30491;P30484;P30464;P30492;P30498;P30490;P18464;P18465;P10319;P30485;P30481;P30461;P30453;P10316;P01891	7;7;6;6;6;6;6;6;5;5;5;5;5;4;4;4;4;4;4;3;3;3;3	3;3;3;3;3;3;3;2;3;3;3;2;2;3;3;3;1;1;1;1;1;1;1	0;0;0;0;0;0;0;0;0;0;0;0;0;0;0;0;0;0;0;0;0;0;0	HLA class I histocompatibility antigen, B-59 alpha chain;HLA class I histocompatibility antigen, B-55 alpha chain;HLA class I histocompatibility antigen, B-35 alpha chain;HLA class I histocompatibility antigen, B-56 alpha chain;HLA class I histocompatibility antigen, B-53 alpha chain;HLA class I histocompatibility antigen, B-46 alpha chain;HLA class I histocompatibility antigen, B-15 alpha chain;…	HLA-B;HLA-A	>sp|Q29940|1B59_HUMAN HLA class I histocompatibility antigen, B-59 alpha chain OS=Homo sapiens GN=HLA-B PE=1 SV=1;>sp|P30493|1B55_HUMAN HLA class I histocompatibility antigen, B-55 alpha chain OS=Homo sapiens GN=HLA-B PE=1 SV=1;>sp|P30685|1B35_HUMAN HLA cl	23	7	3	0	0	1.1389	2.10675	2.31551	1.89799	1.1389	NA	NA	NA	1.1389	NA	NA	NA	1.1389	1.73563	1.61866	1.43727	HLA-B	1.1389	1.66763	1.92119	1.96708
P30499	P30499	5	1	0	HLA class I histocompatibility antigen, Cw-1 alpha chain	HLA-C	>sp|P30499|1C01_HUMAN HLA class I histocompatibility antigen, Cw-1 alpha chain OS=Homo sapiens GN=HLA-C PE=2 SV=1	1	5	1	0	0.0015133	1.1389	NA	NA	NA	1.1389	NA	NA	NA	1.1389	NA	NA	NA	1.1389	NA	NA	NA	HLA-C	1.1389	NA	NA	NA
P30504;Q29865;P30510;P30508;Q29960-2;Q29963;Q07000;Q29960;P30505;P10321;Q9TNN7;P30512;P30459;P16189;P16188;P10314;P01892;P30501;P01893;Q09160;P30456;P30455;P30447;P30443;P13746;P05534;P04439;P13746-2;P30511-2;P30511;P30511-3	P30504;Q29865;P30510;P30508;Q29960-2;Q29963;Q07000;Q29960	11;8;7;7;6;6;6;6;5;4;4;3;3;3;3;3;3;3;2;2;2;2;2;2;2;2;2;2;1;1;1	11;8;7;7;6;6;6;6;5;4;4;3;3;3;3;3;3;3;2;2;2;2;2;2;2;2;2;2;1;1;1	2;0;0;0;0;0;0;0;0;0;0;0;0;0;0;0;0;0;0;0;0;0;0;0;0;0;0;0;0;0;0	HLA class I histocompatibility antigen, Cw-4 alpha chain;HLA class I histocompatibility antigen, Cw-18 alpha chain;HLA class I histocompatibility antigen, Cw-14 alpha chain;HLA class I histocompatibility antigen, Cw-12 alpha chain;HLA class I histocompatibility antigen, Cw-16 alpha chain;HLA class I histocompatibility antigen, Cw-6 alpha chain;HLA class I histocompatibility antigen, Cw-15 alpha c…	HLA-C	>sp|P30504|1C04_HUMAN HLA class I histocompatibility antigen, Cw-4 alpha chain OS=Homo sapiens GN=HLA-C PE=1 SV=1;>sp|Q29865|1C18_HUMAN HLA class I histocompatibility antigen, Cw-18 alpha chain OS=Homo sapiens GN=HLA-C PE=2 SV=1;>sp|P30510|1C14_HUMAN HLA c	31	11	11	2	0	1.1389	2.02932	2.60469	1.75984	1.1389	1.79133	NA	1.46512	1.1389	NA	NA	NA	1.1389	1.71501	1.73094	2.63549	HLA-C	1.1389	1.75984	1.79133	2.16781
P30519	P30519	9	9	9	Heme oxygenase 2	HMOX2	>sp|P30519|HMOX2_HUMAN Heme oxygenase 2 OS=Homo sapiens GN=HMOX2 PE=1 SV=2	1	9	9	9	0	1.1389	1.26886	2.00427	1.20388	1.1389	1.66937	1.71308	1.52527	1.1389	1.66298	1.81589	1.467	1.1389	1.52403	1.8592	1.31982	HMOX2	1.1389	1.39341	1.5935	1.83754
P30520;Q8N142;Q8N142-2	P30520	13;1;1	13;1;1	13;1;1	Adenylosuccinate synthetase isozyme 2	ADSS	>sp|P30520|PURA2_HUMAN Adenylosuccinate synthetase isozyme 2 OS=Homo sapiens GN=ADSS PE=1 SV=3	3	13	13	13	0	1.1389	1.76328	2.20749	1.41121	1.1389	2.00039	1.83096	1.62873	1.1389	1.70904	1.84175	1.50637	1.1389	1.90775	1.53829	1.71112	ADSS	1.1389	1.56755	1.83552	1.83635
P30533	P30533	14	14	14	Alpha-2-macroglobulin receptor-associated protein	LRPAP1	>sp|P30533|AMRP_HUMAN Alpha-2-macroglobulin receptor-associated protein OS=Homo sapiens GN=LRPAP1 PE=1 SV=1	1	14	14	14	0	1.1389	1.57199	2.75817	1.76952	1.1389	1.791	1.73519	1.56998	1.1389	1.74982	2.22017	1.32776	1.1389	1.45048	1.41571	1.48438	LRPAP1	1.1389	1.52718	1.6609	1.97768
P30566;P30566-2	P30566;P30566-2	11;8	11;8	11;8	Adenylosuccinate lyase	ADSL	>sp|P30566|PUR8_HUMAN Adenylosuccinate lyase OS=Homo sapiens GN=ADSL PE=1 SV=2;>sp|P30566-2|PUR8_HUMAN Isoform 2 of Adenylosuccinate lyase OS=Homo sapiens GN=ADSL	2	11	11	11	0	1.1389	1.99695	2.3917	1.59182	1.1389	NA	1.7569	NA	1.1389	1.87371	1.83706	1.50631	1.1389	1.86618	1.66752	1.54543	ADSL	1.1389	1.54543	1.87371	1.79698
P30622-2;P30622-1;P30622	P30622-2;P30622-1;P30622	6;6;6	5;5;5	5;5;5	CAP-Gly domain-containing linker protein 1	CLIP1	>sp|P30622-2|CLIP1_HUMAN Isoform 3 of CAP-Gly domain-containing linker protein 1 OS=Homo sapiens GN=CLIP1;>sp|P30622-1|CLIP1_HUMAN Isoform 2 of CAP-Gly domain-containing linker protein 1 OS=Homo sapiens GN=CLIP1;>sp|P30622|CLIP1_HUMAN CAP-Gly domain-contai	3	6	5	5	0	1.1389	NA	NA	NA	1.1389	NA	NA	NA	1.1389	NA	NA	NA	1.1389	NA	NA	NA	CLIP1	1.1389	NA	NA	NA
P30740	P30740	14	14	14	Leukocyte elastase inhibitor	SERPINB1	>sp|P30740|ILEU_HUMAN Leukocyte elastase inhibitor OS=Homo sapiens GN=SERPINB1 PE=1 SV=1	1	14	14	14	0	1.1389	1.53117	1.81924	1.44946	1.1389	1.68261	1.81249	1.31314	1.1389	1.81592	NA	1.50572	1.1389	1.51237	0.91864	1.71685	SERPINB1	1.1389	1.47759	1.60689	1.81249
P30825	P30825	3	3	3	High affinity cationic amino acid transporter 1	SLC7A1	>sp|P30825|CTR1_HUMAN High affinity cationic amino acid transporter 1 OS=Homo sapiens GN=SLC7A1 PE=1 SV=1	1	3	3	3	0	1.1389	NA	NA	NA	1.1389	NA	NA	NA	1.1389	NA	NA	NA	1.1389	NA	NA	NA	SLC7A1	1.1389	NA	NA	NA
P30837;O94788-4;P05091-2;O94788-2;O94788-3;P00352;P47895;P05091;O94788	P30837	11;1;1;1;1;1;1;1;1	11;1;1;1;1;1;1;1;1	11;1;1;1;1;1;1;1;1	Aldehyde dehydrogenase X, mitochondrial	ALDH1B1	>sp|P30837|AL1B1_HUMAN Aldehyde dehydrogenase X, mitochondrial OS=Homo sapiens GN=ALDH1B1 PE=1 SV=3	9	11	11	11	0	1.1389	NA	NA	NA	1.1389	NA	NA	NA	1.1389	NA	NA	NA	1.1389	0.610333	0.639951	0.580716	ALDH1B1	1.1389	0.580716	0.610333	0.639951
P31040	P31040	22	22	22	Succinate dehydrogenase [ubiquinone] flavoprotein subunit, mitochondrial	SDHA	>sp|P31040|DHSA_HUMAN Succinate dehydrogenase [ubiquinone] flavoprotein subunit, mitochondrial OS=Homo sapiens GN=SDHA PE=1 SV=2	1	22	22	22	0	1.1389	1.78178	2.69474	1.65022	1.1389	1.94658	2.03828	1.59928	1.1389	1.76404	1.85706	1.42856	1.1389	1.95041	1.9164	1.74565	SDHA	1.1389	1.62475	1.86418	1.97734
P31146	P31146	23	23	23	Coronin-1A	CORO1A	>sp|P31146|COR1A_HUMAN Coronin-1A OS=Homo sapiens GN=CORO1A PE=1 SV=4	1	23	23	23	0	1.1389	2.03736	2.25354	1.62878	1.1389	1.60086	1.70685	1.45074	1.1389	1.5899	1.71019	1.40835	1.1389	1.81785	1.72807	1.60717	CORO1A	1.1389	1.52896	1.70935	1.71913
P31150	P31150	18	9	9	Rab GDP dissociation inhibitor alpha	GDI1	>sp|P31150|GDIA_HUMAN Rab GDP dissociation inhibitor alpha OS=Homo sapiens GN=GDI1 PE=1 SV=2	1	18	9	9	0	1.1389	1.40368	2.09707	1.3782	1.1389	NA	1.84688	NA	1.1389	1.42771	NA	1.33353	1.1389	1.48861	1.57446	1.50296	GDI1	1.1389	1.3782	1.42771	1.84688
P31153;Q00266	P31153	13;2	13;2	13;2	S-adenosylmethionine synthase isoform type-2	MAT2A	>sp|P31153|METK2_HUMAN S-adenosylmethionine synthase isoform type-2 OS=Homo sapiens GN=MAT2A PE=1 SV=1	2	13	13	13	0	1.1389	1.78079	2.62711	1.54839	1.1389	1.82735	2.14153	1.53787	1.1389	1.88814	1.96684	1.52346	1.1389	1.85686	1.8076	1.50811	MAT2A	1.1389	1.53066	1.84211	2.05418
P31350;P31350-2;Q7LG56-3	P31350;P31350-2	16;16;1	16;16;1	14;14;0	Ribonucleoside-diphosphate reductase subunit M2	RRM2	>sp|P31350|RIR2_HUMAN Ribonucleoside-diphosphate reductase subunit M2 OS=Homo sapiens GN=RRM2 PE=1 SV=1;>sp|P31350-2|RIR2_HUMAN Isoform 2 of Ribonucleoside-diphosphate reductase subunit M2 OS=Homo sapiens GN=RRM2	3	16	16	14	0	1.1389	3.31497	1.95792	2.86282	1.1389	7.46443	4.13503	5.07949	1.1389	8.42579	3.90532	6.57134	1.1389	2.88811	NA	4.16603	RRM2	1.1389	4.62276	5.3897	3.90532
P31689;P31689-2	P31689;P31689-2	15;12	15;12	15;12	DnaJ homolog subfamily A member 1	DNAJA1	>sp|P31689|DNJA1_HUMAN DnaJ homolog subfamily A member 1 OS=Homo sapiens GN=DNAJA1 PE=1 SV=2;>sp|P31689-2|DNJA1_HUMAN Isoform 2 of DnaJ homolog subfamily A member 1 OS=Homo sapiens GN=DNAJA1	2	15	15	15	0	1.1389	1.78342	2.57384	1.58741	1.1389	1.66355	1.87727	1.52073	1.1389	1.65507	1.67592	1.49851	1.1389	2.24602	2.29032	2.10993	DNAJA1	1.1389	1.55407	1.72348	2.08379
P31749;Q9Y243-2;Q9Y243	P31749	4;1;1	4;1;1	3;0;0	RAC-alpha serine/threonine-protein kinase	AKT1	>sp|P31749|AKT1_HUMAN RAC-alpha serine/threonine-protein kinase OS=Homo sapiens GN=AKT1 PE=1 SV=2	3	4	4	3	0	1.1389	NA	NA	NA	1.1389	NA	NA	NA	1.1389	1.71503	NA	1.42697	1.1389	1.95779	NA	1.77294	AKT1	1.1389	1.59995	1.83641	NA
P31930	P31930	14	14	14	Cytochrome b-c1 complex subunit 1, mitochondrial	UQCRC1	>sp|P31930|QCR1_HUMAN Cytochrome b-c1 complex subunit 1, mitochondrial OS=Homo sapiens GN=UQCRC1 PE=1 SV=3	1	14	14	14	0	1.1389	1.86906	2.29516	1.57621	1.1389	1.78356	1.74089	1.45573	1.1389	2.20746	1.74778	1.29425	1.1389	1.75075	1.72779	1.50659	UQCRC1	1.1389	1.48116	1.82631	1.74433
P31937	P31937	6	6	6	3-hydroxyisobutyrate dehydrogenase, mitochondrial	HIBADH	>sp|P31937|3HIDH_HUMAN 3-hydroxyisobutyrate dehydrogenase, mitochondrial OS=Homo sapiens GN=HIBADH PE=1 SV=2	1	6	6	6	0	1.1389	1.76876	2.23262	1.57085	1.1389	NA	NA	1.33017	1.1389	NA	NA	1.0283	1.1389	1.72799	1.23299	1.33586	HIBADH	1.1389	1.33301	1.74838	1.7328
P31939;P31939-2	P31939;P31939-2	35;34	35;34	35;34	Bifunctional purine biosynthesis protein PURH;Phosphoribosylaminoimidazolecarboxamide formyltransferase;IMP cyclohydrolase	ATIC	>sp|P31939|PUR9_HUMAN Bifunctional purine biosynthesis protein PURH OS=Homo sapiens GN=ATIC PE=1 SV=3;>sp|P31939-2|PUR9_HUMAN Isoform 2 of Bifunctional purine biosynthesis protein PURH OS=Homo sapiens GN=ATIC	2	35	35	35	0	1.1389	1.92577	2.56271	1.5957	1.1389	1.70176	1.82495	1.41897	1.1389	1.76863	1.86383	1.50683	1.1389	2.17668	1.94885	1.84693	ATIC	1.1389	1.55126	1.8472	1.90634
P31942-2;P31942;P31942-3;P31942-4;P31942-6;P31942-5	P31942-2;P31942;P31942-3;P31942-4	13;13;12;8;4;4	12;12;12;8;4;4	12;12;12;8;4;4	Heterogeneous nuclear ribonucleoprotein H3	HNRNPH3	>sp|P31942-2|HNRH3_HUMAN Isoform 2 of Heterogeneous nuclear ribonucleoprotein H3 OS=Homo sapiens GN=HNRNPH3;>sp|P31942|HNRH3_HUMAN Heterogeneous nuclear ribonucleoprotein H3 OS=Homo sapiens GN=HNRNPH3 PE=1 SV=2;>sp|P31942-3|HNRH3_HUMAN Isoform 3 of Heterog	6	13	12	12	0	1.1389	1.38212	2.0917	1.47835	1.1389	1.51107	1.58908	1.47967	1.1389	1.477	1.38975	1.33493	1.1389	1.94147	1.61354	1.62771	HNRNPH3	1.1389	1.47901	1.49403	1.60131
P31943	P31943	17	17	10	Heterogeneous nuclear ribonucleoprotein H;Heterogeneous nuclear ribonucleoprotein H, N-terminally processed	HNRNPH1	>sp|P31943|HNRH1_HUMAN Heterogeneous nuclear ribonucleoprotein H OS=Homo sapiens GN=HNRNPH1 PE=1 SV=4	1	17	17	10	0	1.1389	1.80469	2.30004	1.51554	1.1389	1.68269	1.65774	1.45973	1.1389	1.74537	1.67592	1.49019	1.1389	1.93174	1.75509	1.81303	HNRNPH1	1.1389	1.50286	1.77503	1.7155
P31946-2;P31946	P31946-2;P31946	12;12	7;7	7;7	14-3-3 protein beta/alpha;14-3-3 protein beta/alpha, N-terminally processed	YWHAB	>sp|P31946-2|1433B_HUMAN Isoform Short of 14-3-3 protein beta/alpha OS=Homo sapiens GN=YWHAB;>sp|P31946|1433B_HUMAN 14-3-3 protein beta/alpha OS=Homo sapiens GN=YWHAB PE=1 SV=3	2	12	7	7	0	1.1389	NA	NA	NA	1.1389	NA	NA	NA	1.1389	NA	1.0834	NA	1.1389	NA	NA	NA	YWHAB	1.1389	NA	NA	1.0834
P31947-2;P31947	P31947-2;P31947	4;4	1;1	1;1	14-3-3 protein sigma	SFN	>sp|P31947-2|1433S_HUMAN Isoform 2 of 14-3-3 protein sigma OS=Homo sapiens GN=SFN;>sp|P31947|1433S_HUMAN 14-3-3 protein sigma OS=Homo sapiens GN=SFN PE=1 SV=1	2	4	1	1	1	1.1389	NA	NA	NA	1.1389	NA	NA	NA	1.1389	NA	NA	NA	1.1389	NA	NA	NA	SFN	1.1389	NA	NA	NA
P32019-3;P32019-2;P32019;P32019-4;Q01968-2;Q01968	P32019-3;P32019-2;P32019;P32019-4	4;4;4;2;1;1	4;4;4;2;1;1	4;4;4;2;1;1	Type II inositol 1,4,5-trisphosphate 5-phosphatase	INPP5B	>sp|P32019-3|I5P2_HUMAN Isoform 3 of Type II inositol 1,4,5-trisphosphate 5-phosphatase OS=Homo sapiens GN=INPP5B;>sp|P32019-2|I5P2_HUMAN Isoform 2 of Type II inositol 1,4,5-trisphosphate 5-phosphatase OS=Homo sapiens GN=INPP5B;>sp|P32019|I5P2_HUMAN Type I	6	4	4	4	0	1.1389	NA	NA	NA	1.1389	NA	NA	NA	1.1389	NA	NA	NA	1.1389	NA	NA	NA	INPP5B	1.1389	NA	NA	NA
P32119;P32119-2	P32119	13;1	12;1	12;1	Peroxiredoxin-2	PRDX2	>sp|P32119|PRDX2_HUMAN Peroxiredoxin-2 OS=Homo sapiens GN=PRDX2 PE=1 SV=5	2	13	12	12	0	1.1389	1.63712	2.43436	1.54907	1.1389	1.65596	1.7401	1.39743	1.1389	1.65908	1.71778	1.41615	1.1389	2.04621	2.20093	2.00681	PRDX2	1.1389	1.48261	1.65752	1.97052
P32121-5;P32121-2;P32121;P32121-3;P32121-4	P32121-5;P32121-2;P32121;P32121-3;P32121-4	5;5;5;5;5	5;5;5;5;5	5;5;5;5;5	Beta-arrestin-2	ARRB2	>sp|P32121-5|ARRB2_HUMAN Isoform 5 of Beta-arrestin-2 OS=Homo sapiens GN=ARRB2;>sp|P32121-2|ARRB2_HUMAN Isoform 3 of Beta-arrestin-2 OS=Homo sapiens GN=ARRB2;>sp|P32121|ARRB2_HUMAN Beta-arrestin-2 OS=Homo sapiens GN=ARRB2 PE=1 SV=2;>sp|P32121-3|ARRB2_HUMAN	5	5	5	5	0	1.1389	NA	NA	NA	1.1389	NA	NA	NA	1.1389	NA	NA	NA	1.1389	NA	NA	0.404293	ARRB2	1.1389	0.404293	NA	NA
P32189-1;P32189-4;P32189-2;P32189;Q14409	P32189-1;P32189-4;P32189-2;P32189;Q14409	3;3;3;3;2	3;3;3;3;2	3;3;3;3;2	Glycerol kinase;Putative glycerol kinase 3	GK;GK3P	>sp|P32189-1|GLPK_HUMAN Isoform 1 of Glycerol kinase OS=Homo sapiens GN=GK;>sp|P32189-4|GLPK_HUMAN Isoform 4 of Glycerol kinase OS=Homo sapiens GN=GK;>sp|P32189-2|GLPK_HUMAN Isoform 2 of Glycerol kinase OS=Homo sapiens GN=GK;>sp|P32189|GLPK_HUMAN Glycerol	5	3	3	3	0	1.1389	NA	NA	NA	1.1389	NA	NA	NA	1.1389	NA	NA	NA	1.1389	NA	NA	NA	GK	1.1389	NA	NA	NA
P32321;P32321-2	P32321;P32321-2	2;2	2;2	2;2	Deoxycytidylate deaminase	DCTD	>sp|P32321|DCTD_HUMAN Deoxycytidylate deaminase OS=Homo sapiens GN=DCTD PE=1 SV=2;>sp|P32321-2|DCTD_HUMAN Isoform 2 of Deoxycytidylate deaminase OS=Homo sapiens GN=DCTD	2	2	2	2	0.0003202	1.1389	NA	NA	NA	1.1389	NA	NA	NA	1.1389	NA	NA	NA	1.1389	NA	NA	NA	DCTD	1.1389	NA	NA	NA
P32322;P32322-2	P32322;P32322-2	9;8	9;8	8;7	Pyrroline-5-carboxylate reductase 1, mitochondrial	PYCR1	>sp|P32322|P5CR1_HUMAN Pyrroline-5-carboxylate reductase 1, mitochondrial OS=Homo sapiens GN=PYCR1 PE=1 SV=2;>sp|P32322-2|P5CR1_HUMAN Isoform 2 of Pyrroline-5-carboxylate reductase 1, mitochondrial OS=Homo sapiens GN=PYCR1	2	9	9	8	0	1.1389	NA	NA	NA	1.1389	1.72906	1.97149	1.48663	1.1389	1.78772	2.01281	1.46331	1.1389	1.27202	1.06491	0.921058	PYCR1	1.1389	1.46331	1.72906	1.97149
P32519-2;P32519;Q99607	P32519-2;P32519	11;11;1	11;11;1	10;10;0	ETS-related transcription factor Elf-1	ELF1	>sp|P32519-2|ELF1_HUMAN Isoform 2 of ETS-related transcription factor Elf-1 OS=Homo sapiens GN=ELF1;>sp|P32519|ELF1_HUMAN ETS-related transcription factor Elf-1 OS=Homo sapiens GN=ELF1 PE=1 SV=2	3	11	11	10	0	1.1389	1.52396	NA	1.34913	1.1389	1.80627	1.76865	1.52467	1.1389	1.80931	0.948345	1.50777	1.1389	1.93092	2.08618	1.77565	ELF1	1.1389	1.51622	1.80779	1.76865
P32942	P32942	5	5	5	Intercellular adhesion molecule 3	ICAM3	>sp|P32942|ICAM3_HUMAN Intercellular adhesion molecule 3 OS=Homo sapiens GN=ICAM3 PE=1 SV=2	1	5	5	5	0	1.1389	NA	NA	NA	1.1389	2.35689	2.65551	2.05828	1.1389	NA	NA	2.32527	1.1389	1.3943	1.58212	0.941113	ICAM3	1.1389	2.05828	1.8756	2.11881
P32969	P32969	9	9	9	60S ribosomal protein L9	RPL9	>sp|P32969|RL9_HUMAN 60S ribosomal protein L9 OS=Homo sapiens GN=RPL9 PE=1 SV=1	1	9	9	9	0	1.1389	1.70287	2.34432	1.4437	1.1389	1.78261	2.06607	1.55395	1.1389	1.3688	1.47341	1.20433	1.1389	1.94908	1.83472	1.71206	RPL9	1.1389	1.49882	1.74274	1.9504
P32970	P32970	2	2	2	CD70 antigen	CD70	>sp|P32970|CD70_HUMAN CD70 antigen OS=Homo sapiens GN=CD70 PE=1 SV=2	1	2	2	2	0	1.1389	NA	NA	NA	1.1389	NA	NA	NA	1.1389	NA	NA	NA	1.1389	NA	NA	NA	CD70	1.1389	NA	NA	NA
P33121;P33121-2	P33121;P33121-2	14;13	14;13	12;11	Long-chain-fatty-acid--CoA ligase 1	ACSL1	>sp|P33121|ACSL1_HUMAN Long-chain-fatty-acid--CoA ligase 1 OS=Homo sapiens GN=ACSL1 PE=1 SV=1;>sp|P33121-2|ACSL1_HUMAN Isoform 2 of Long-chain-fatty-acid--CoA ligase 1 OS=Homo sapiens GN=ACSL1	2	14	14	12	0	1.1389	1.98379	2.35774	1.60985	1.1389	1.78266	2.14121	1.09452	1.1389	NA	NA	1.55272	1.1389	1.47387	1.87224	2.35279	ACSL1	1.1389	1.58129	1.78266	2.14121
P33176	P33176	37	37	30	Kinesin-1 heavy chain	KIF5B	>sp|P33176|KINH_HUMAN Kinesin-1 heavy chain OS=Homo sapiens GN=KIF5B PE=1 SV=1	1	37	37	30	0	1.1389	2.03695	2.38326	1.32881	1.1389	1.57263	1.712	1.3615	1.1389	1.7239	2.01848	1.42327	1.1389	2.18955	2.38702	1.95397	KIF5B	1.1389	1.39238	1.88042	2.20087
P33240-2;P33240	P33240-2;P33240	13;13	13;13	9;9	Cleavage stimulation factor subunit 2	CSTF2	>sp|P33240-2|CSTF2_HUMAN Isoform 2 of Cleavage stimulation factor subunit 2 OS=Homo sapiens GN=CSTF2;>sp|P33240|CSTF2_HUMAN Cleavage stimulation factor subunit 2 OS=Homo sapiens GN=CSTF2 PE=1 SV=1	2	13	13	9	0	1.1389	1.66026	2.2423	1.24743	1.1389	1.7906	1.79348	1.61698	1.1389	1.68382	1.65946	1.50007	1.1389	2.05703	2.11362	1.87454	CSTF2	1.1389	1.55852	1.73721	1.95355
P33241;P33241-3;P33241-2	P33241;P33241-3;P33241-2	7;7;5	7;7;5	7;7;5	Lymphocyte-specific protein 1	LSP1	>sp|P33241|LSP1_HUMAN Lymphocyte-specific protein 1 OS=Homo sapiens GN=LSP1 PE=1 SV=1;>sp|P33241-3|LSP1_HUMAN Isoform 3 of Lymphocyte-specific protein 1 OS=Homo sapiens GN=LSP1;>sp|P33241-2|LSP1_HUMAN Isoform 2 of Lymphocyte-specific protein 1 OS=Homo sapi	3	7	7	7	0	1.1389	NA	NA	0.920446	1.1389	NA	NA	NA	1.1389	NA	NA	NA	1.1389	1.46347	0.849413	0.956824	LSP1	1.1389	0.938635	1.46347	0.849413
P33316	P33316	12	1	1	Deoxyuridine 5-triphosphate nucleotidohydrolase, mitochondrial	DUT	>sp|P33316|DUT_HUMAN Deoxyuridine 5-triphosphate nucleotidohydrolase, mitochondrial OS=Homo sapiens GN=DUT PE=1 SV=4	1	12	1	1	0	1.1389	NA	NA	NA	1.1389	NA	NA	NA	1.1389	NA	NA	NA	1.1389	NA	NA	NA	DUT	1.1389	NA	NA	NA
P33316-2	P33316-2	13	13	2	Deoxyuridine 5-triphosphate nucleotidohydrolase, mitochondrial	DUT	>sp|P33316-2|DUT_HUMAN Isoform 2 of Deoxyuridine 5-triphosphate nucleotidohydrolase, mitochondrial OS=Homo sapiens GN=DUT	1	13	13	2	0	1.1389	2.18703	2.74013	1.54857	1.1389	1.7412	1.8128	1.60338	1.1389	1.87674	2.137	1.74532	1.1389	2.28155	1.91759	1.88272	DUT	1.1389	1.67435	2.03188	2.0273
P33552	P33552	2	2	2	Cyclin-dependent kinases regulatory subunit 2	CKS2	>sp|P33552|CKS2_HUMAN Cyclin-dependent kinases regulatory subunit 2 OS=Homo sapiens GN=CKS2 PE=1 SV=1	1	2	2	2	0	1.1389	1.96313	NA	1.55101	1.1389	NA	NA	NA	1.1389	1.79061	NA	1.46475	1.1389	2.97961	3.38268	2.05926	CKS2	1.1389	1.55101	1.96313	3.38268
P33991	P33991	33	33	32	DNA replication licensing factor MCM4	MCM4	>sp|P33991|MCM4_HUMAN DNA replication licensing factor MCM4 OS=Homo sapiens GN=MCM4 PE=1 SV=5	1	33	33	32	0	1.1389	1.89264	2.49313	1.80404	1.1389	1.63817	1.66912	1.60798	1.1389	1.62184	1.65835	1.58645	1.1389	1.71839	1.53373	1.9369	MCM4	1.1389	1.70601	1.67828	1.66374
P33992	P33992	34	34	34	DNA replication licensing factor MCM5	MCM5	>sp|P33992|MCM5_HUMAN DNA replication licensing factor MCM5 OS=Homo sapiens GN=MCM5 PE=1 SV=5	1	34	34	34	0	1.1389	1.83301	2.36904	1.66069	1.1389	1.57863	1.62274	1.40616	1.1389	1.63331	1.70229	1.46361	1.1389	1.80825	1.57686	1.77352	MCM5	1.1389	1.56215	1.72078	1.66252
P33993;P33993-3;P33993-2	P33993;P33993-3	33;24;15	33;24;15	33;24;15	DNA replication licensing factor MCM7	MCM7	>sp|P33993|MCM7_HUMAN DNA replication licensing factor MCM7 OS=Homo sapiens GN=MCM7 PE=1 SV=4;>sp|P33993-3|MCM7_HUMAN Isoform 3 of DNA replication licensing factor MCM7 OS=Homo sapiens GN=MCM7	3	33	33	33	0	1.1389	1.62345	2.19651	1.63226	1.1389	1.53927	1.59038	1.5073	1.1389	1.64769	1.60004	1.616	1.1389	1.98295	1.74662	2.00561	MCM7	1.1389	1.62413	1.63557	1.67333
P34896-2;P34896;P34896-3	P34896-2;P34896;P34896-3	12;12;10	11;11;9	11;11;9	Serine hydroxymethyltransferase, cytosolic	SHMT1	>sp|P34896-2|GLYC_HUMAN Isoform 2 of Serine hydroxymethyltransferase, cytosolic OS=Homo sapiens GN=SHMT1;>sp|P34896|GLYC_HUMAN Serine hydroxymethyltransferase, cytosolic OS=Homo sapiens GN=SHMT1 PE=1 SV=1;>sp|P34896-3|GLYC_HUMAN Isoform 3 of Serine hydroxy	3	12	11	11	0	1.1389	2.52747	2.46669	1.56603	1.1389	2.43606	1.57392	1.78748	1.1389	1.85777	1.81584	1.49833	1.1389	2.50985	1.95196	2.74587	SHMT1	1.1389	1.67676	2.47296	1.8839
P34897-3;P34897;P34897-2	P34897-3;P34897;P34897-2	26;26;25	26;26;25	25;25;24	Serine hydroxymethyltransferase, mitochondrial	SHMT2	>sp|P34897-3|GLYM_HUMAN Isoform 3 of Serine hydroxymethyltransferase, mitochondrial OS=Homo sapiens GN=SHMT2;>sp|P34897|GLYM_HUMAN Serine hydroxymethyltransferase, mitochondrial OS=Homo sapiens GN=SHMT2 PE=1 SV=3;>sp|P34897-2|GLYM_HUMAN Isoform 2 of Serine	3	26	26	25	0	1.1389	1.86758	2.44769	1.50387	1.1389	1.70293	1.74143	1.48676	1.1389	1.65021	1.70638	1.45372	1.1389	2.08705	1.92665	1.77477	SHMT2	1.1389	1.49531	1.78525	1.83404
P34931	P34931	12	2	2	Heat shock 70 kDa protein 1-like	HSPA1L	>sp|P34931|HS71L_HUMAN Heat shock 70 kDa protein 1-like OS=Homo sapiens GN=HSPA1L PE=1 SV=2	1	12	2	2	0	1.1389	NA	NA	NA	1.1389	NA	NA	NA	1.1389	NA	NA	NA	1.1389	NA	NA	NA	HSPA1L	1.1389	NA	NA	NA
P34932	P34932	46	44	43	Heat shock 70 kDa protein 4	HSPA4	>sp|P34932|HSP74_HUMAN Heat shock 70 kDa protein 4 OS=Homo sapiens GN=HSPA4 PE=1 SV=4	1	46	44	43	0	1.1389	1.81934	2.50235	1.55354	1.1389	1.81168	1.96486	1.50129	1.1389	1.55786	1.79293	1.35448	1.1389	2.02801	1.83035	1.69882	HSPA4	1.1389	1.52742	1.81551	1.89761
P34949;P34949-2	P34949;P34949-2	7;5	7;5	7;5	Mannose-6-phosphate isomerase	MPI	>sp|P34949|MPI_HUMAN Mannose-6-phosphate isomerase OS=Homo sapiens GN=MPI PE=1 SV=2;>sp|P34949-2|MPI_HUMAN Isoform 2 of Mannose-6-phosphate isomerase OS=Homo sapiens GN=MPI	2	7	7	7	0	1.1389	NA	NA	NA	1.1389	NA	NA	NA	1.1389	NA	NA	NA	1.1389	NA	0.700109	NA	MPI	1.1389	NA	NA	0.700109
P35219	P35219	4	4	4	Carbonic anhydrase-related protein	CA8	>sp|P35219|CAH8_HUMAN Carbonic anhydrase-related protein OS=Homo sapiens GN=CA8 PE=1 SV=3	1	4	4	4	0	1.1389	NA	2.10671	NA	1.1389	NA	NA	1.43164	1.1389	NA	NA	1.62298	1.1389	NA	NA	NA	CA8	1.1389	1.52731	NA	2.10671
P35232	P35232	15	15	15	Prohibitin	PHB	>sp|P35232|PHB_HUMAN Prohibitin OS=Homo sapiens GN=PHB PE=1 SV=1	1	15	15	15	0	1.1389	1.88661	2.4268	1.53177	1.1389	1.75362	1.77561	1.47864	1.1389	1.69789	1.86258	1.4468	1.1389	1.78972	1.82501	1.6054	PHB	1.1389	1.50521	1.77167	1.84379
P35236;P35236-2;P35236-3;REV__O75330-4;REV__O75330-2;REV__O75330;REV__O75330-3	P35236;P35236-2;P35236-3	8;8;8;1;1;1;1	8;8;8;1;1;1;1	8;8;8;1;1;1;1	Tyrosine-protein phosphatase non-receptor type 7	PTPN7	>sp|P35236|PTN7_HUMAN Tyrosine-protein phosphatase non-receptor type 7 OS=Homo sapiens GN=PTPN7 PE=1 SV=3;>sp|P35236-2|PTN7_HUMAN Isoform 2 of Tyrosine-protein phosphatase non-receptor type 7 OS=Homo sapiens GN=PTPN7;>sp|P35236-3|PTN7_HUMAN Isoform 3 of Ty	7	8	8	8	0	1.1389	NA	2.01574	NA	1.1389	1.47322	1.70621	1.24022	1.1389	NA	NA	1.6608	1.1389	NA	NA	NA	PTPN7	1.1389	1.45051	1.47322	1.86098
P35241;P35241-5;P35241-4;P35241-2;P35241-3	P35241;P35241-5;P35241-4	20;20;16;5;3	6;6;6;5;0	6;6;6;5;0	Radixin	RDX	>sp|P35241|RADI_HUMAN Radixin OS=Homo sapiens GN=RDX PE=1 SV=1;>sp|P35241-5|RADI_HUMAN Isoform 5 of Radixin OS=Homo sapiens GN=RDX;>sp|P35241-4|RADI_HUMAN Isoform 4 of Radixin OS=Homo sapiens GN=RDX	5	20	6	6	0	1.1389	2.00798	NA	1.57344	1.1389	1.50724	1.57127	1.4432	1.1389	NA	NA	1.29669	1.1389	2.13196	NA	1.63543	RDX	1.1389	1.50832	2.00798	1.57127
P35244	P35244	5	5	5	Replication protein A 14 kDa subunit	RPA3	>sp|P35244|RFA3_HUMAN Replication protein A 14 kDa subunit OS=Homo sapiens GN=RPA3 PE=1 SV=1	1	5	5	5	0	1.1389	2.68024	NA	1.90957	1.1389	NA	NA	NA	1.1389	NA	NA	1.63795	1.1389	2.29875	2.12222	2.04122	RPA3	1.1389	1.90957	2.4895	2.12222
P35249	P35249	12	12	12	Replication factor C subunit 4	RFC4	>sp|P35249|RFC4_HUMAN Replication factor C subunit 4 OS=Homo sapiens GN=RFC4 PE=1 SV=2	1	12	12	12	0	1.1389	2.29038	2.52615	2.02645	1.1389	1.75275	1.53977	1.57324	1.1389	NA	NA	NA	1.1389	4.00301	2.26469	1.90408	RFC4	1.1389	1.90408	2.29038	2.26469
P35250;P35250-2	P35250;P35250-2	13;11	13;11	13;11	Replication factor C subunit 2	RFC2	>sp|P35250|RFC2_HUMAN Replication factor C subunit 2 OS=Homo sapiens GN=RFC2 PE=1 SV=3;>sp|P35250-2|RFC2_HUMAN Isoform 2 of Replication factor C subunit 2 OS=Homo sapiens GN=RFC2	2	13	13	13	0	1.1389	1.61244	2.18567	1.48036	1.1389	1.96855	1.84475	1.82699	1.1389	1.75425	1.74127	1.45112	1.1389	1.65049	1.48823	1.78538	RFC2	1.1389	1.63287	1.70237	1.79301
P35251-2;P35251	P35251-2;P35251	18;18	18;18	18;18	Replication factor C subunit 1	RFC1	>sp|P35251-2|RFC1_HUMAN Isoform 2 of Replication factor C subunit 1 OS=Homo sapiens GN=RFC1;>sp|P35251|RFC1_HUMAN Replication factor C subunit 1 OS=Homo sapiens GN=RFC1 PE=1 SV=4	2	18	18	18	0	1.1389	1.84741	3.5406	1.49316	1.1389	1.71916	1.54945	1.45078	1.1389	1.66183	1.40659	1.46149	1.1389	1.89742	1.44956	1.801	RFC1	1.1389	1.47732	1.78329	1.49951
P35268	P35268	4	4	4	60S ribosomal protein L22	RPL22	>sp|P35268|RL22_HUMAN 60S ribosomal protein L22 OS=Homo sapiens GN=RPL22 PE=1 SV=2	1	4	4	4	0	1.1389	2.22263	2.78774	1.68077	1.1389	1.78595	1.56707	1.51227	1.1389	1.81034	1.74391	1.34935	1.1389	1.92003	NA	1.72568	RPL22	1.1389	1.59652	1.86518	1.74391
P35453	P35453	2	2	2	Homeobox protein Hox-D13	HOXD13	>sp|P35453|HXD13_HUMAN Homeobox protein Hox-D13 OS=Homo sapiens GN=HOXD13 PE=1 SV=3	1	2	2	2	0	1.1389	NA	NA	NA	1.1389	NA	NA	NA	1.1389	NA	NA	NA	1.1389	NA	NA	NA	HOXD13	1.1389	NA	NA	NA
P35579;P35579-2	P35579;P35579-2	118;75	118;75	98;60	Myosin-9	MYH9	>sp|P35579|MYH9_HUMAN Myosin-9 OS=Homo sapiens GN=MYH9 PE=1 SV=4;>sp|P35579-2|MYH9_HUMAN Isoform 2 of Myosin-9 OS=Homo sapiens GN=MYH9	2	118	118	98	0	1.1389	1.77772	2.48777	1.53566	1.1389	1.64213	1.75493	1.43838	1.1389	1.6493	1.72905	1.42932	1.1389	1.79816	1.74968	1.57965	MYH9	1.1389	1.48702	1.71351	1.7523
P35580;P35580-3;P35580-2;P35580-4	P35580;P35580-3;P35580-2;P35580-4	32;32;31;31	21;21;20;20	20;20;19;19	Myosin-10	MYH10	>sp|P35580|MYH10_HUMAN Myosin-10 OS=Homo sapiens GN=MYH10 PE=1 SV=3;>sp|P35580-3|MYH10_HUMAN Isoform 3 of Myosin-10 OS=Homo sapiens GN=MYH10;>sp|P35580-2|MYH10_HUMAN Isoform 2 of Myosin-10 OS=Homo sapiens GN=MYH10;>sp|P35580-4|MYH10_HUMAN Isoform 4 of Myos	4	32	21	20	0	1.1389	NA	NA	NA	1.1389	1.49268	1.46283	1.57443	1.1389	1.30234	1.79317	1.22062	1.1389	2.38356	1.98004	2.78708	MYH10	1.1389	1.57443	1.49268	1.79317
P35606	P35606	35	35	35	Coatomer subunit beta	COPB2	>sp|P35606|COPB2_HUMAN Coatomer subunit beta OS=Homo sapiens GN=COPB2 PE=1 SV=2	1	35	35	35	0	1.1389	1.65242	2.47443	1.42522	1.1389	1.78365	1.90456	1.50555	1.1389	1.79645	1.68634	1.3262	1.1389	2.51552	2.02382	1.95971	COPB2	1.1389	1.46538	1.79005	1.96419
P35611-2;P35611;P35611-3;P35612-2;P35612-8;P35612-4;P35612-3;P35612	P35611-2;P35611;P35611-3	19;19;19;1;1;1;1;1	19;19;19;1;1;1;1;1	19;19;19;1;1;1;1;1	Alpha-adducin	ADD1	>sp|P35611-2|ADDA_HUMAN Isoform 2 of Alpha-adducin OS=Homo sapiens GN=ADD1;>sp|P35611|ADDA_HUMAN Alpha-adducin OS=Homo sapiens GN=ADD1 PE=1 SV=2;>sp|P35611-3|ADDA_HUMAN Isoform 3 of Alpha-adducin OS=Homo sapiens GN=ADD1	8	19	19	19	0	1.1389	1.8897	2.43203	1.58113	1.1389	1.79059	1.52356	1.51743	1.1389	1.71996	1.70842	1.59777	1.1389	0.451165	0.453148	0.495893	ADD1	1.1389	1.54928	1.75527	1.61599
P35613-3;P35613-4;P35613-2;P35613	P35613-3;P35613-4;P35613-2;P35613	3;3;3;3	3;3;3;3	3;3;3;3	Basigin	BSG	>sp|P35613-3|BASI_HUMAN Isoform 3 of Basigin OS=Homo sapiens GN=BSG;>sp|P35613-4|BASI_HUMAN Isoform 4 of Basigin OS=Homo sapiens GN=BSG;>sp|P35613-2|BASI_HUMAN Isoform 2 of Basigin OS=Homo sapiens GN=BSG;>sp|P35613|BASI_HUMAN Basigin OS=Homo sapiens GN=BSG	4	3	3	3	0	1.1389	NA	NA	NA	1.1389	1.40424	1.38061	1.27157	1.1389	NA	NA	NA	1.1389	1.74423	1.71406	1.56023	BSG	1.1389	1.4159	1.57424	1.54733
P35637-2;P35637	P35637-2;P35637	11;11	11;11	9;9	RNA-binding protein FUS	FUS	>sp|P35637-2|FUS_HUMAN Isoform Short of RNA-binding protein FUS OS=Homo sapiens GN=FUS;>sp|P35637|FUS_HUMAN RNA-binding protein FUS OS=Homo sapiens GN=FUS PE=1 SV=1	2	11	11	9	0	1.1389	1.0696	1.42034	0.997495	1.1389	1.68833	1.45789	1.30703	1.1389	1.7633	1.61456	1.32779	1.1389	1.86428	1.68092	1.36049	FUS	1.1389	1.31741	1.72581	1.53622
P35658-2;P35658-4;P35658;P35658-3;P35658-5	P35658-2;P35658-4;P35658;P35658-3;P35658-5	31;31;31;31;30	31;31;31;31;30	31;31;31;31;30	Nuclear pore complex protein Nup214	NUP214	>sp|P35658-2|NU214_HUMAN Isoform 2 of Nuclear pore complex protein Nup214 OS=Homo sapiens GN=NUP214;>sp|P35658-4|NU214_HUMAN Isoform 4 of Nuclear pore complex protein Nup214 OS=Homo sapiens GN=NUP214;>sp|P35658|NU214_HUMAN Nuclear pore complex protein Nup2	5	31	31	31	0	1.1389	1.86927	2.35028	1.50028	1.1389	1.64875	1.91488	1.68857	1.1389	1.34797	1.54583	1.30463	1.1389	1.17576	0.929674	2.50439	NUP214	1.1389	1.59443	1.49836	1.73035
P35659;P35659-2	P35659;P35659-2	15;12	15;12	15;12	Protein DEK	DEK	>sp|P35659|DEK_HUMAN Protein DEK OS=Homo sapiens GN=DEK PE=1 SV=1;>sp|P35659-2|DEK_HUMAN Isoform 2 of Protein DEK OS=Homo sapiens GN=DEK	2	15	15	15	0	1.1389	2.03653	1.93592	1.68195	1.1389	1.76284	1.51318	1.81784	1.1389	2.04948	1.25494	1.41866	1.1389	2.19651	1.974	2.06853	DEK	1.1389	1.7499	2.04301	1.72455
P35749-4;P35749-3;P35749;P35749-2	P35749-4;P35749-3;P35749;P35749-2	17;17;17;17	2;2;2;2	1;1;1;1	Myosin-11	MYH11	>sp|P35749-4|MYH11_HUMAN Isoform 4 of Myosin-11 OS=Homo sapiens GN=MYH11;>sp|P35749-3|MYH11_HUMAN Isoform 3 of Myosin-11 OS=Homo sapiens GN=MYH11;>sp|P35749|MYH11_HUMAN Myosin-11 OS=Homo sapiens GN=MYH11 PE=1 SV=3;>sp|P35749-2|MYH11_HUMAN Isoform 2 of Myos	4	17	2	1	1	1.1389	NA	NA	NA	1.1389	NA	NA	NA	1.1389	NA	NA	NA	1.1389	NA	NA	NA	MYH11	1.1389	NA	NA	NA
P35754	P35754	4	4	4	Glutaredoxin-1	GLRX	>sp|P35754|GLRX1_HUMAN Glutaredoxin-1 OS=Homo sapiens GN=GLRX PE=1 SV=2	1	4	4	4	0	1.1389	NA	NA	NA	1.1389	NA	NA	NA	1.1389	NA	NA	0.947793	1.1389	1.02281	0.991792	1.08085	GLRX	1.1389	1.01432	1.02281	0.991792
P35790-2;P35790	P35790-2;P35790	2;2	2;2	2;2	Choline kinase alpha	CHKA	>sp|P35790-2|CHKA_HUMAN Isoform 2 of Choline kinase alpha OS=Homo sapiens GN=CHKA;>sp|P35790|CHKA_HUMAN Choline kinase alpha OS=Homo sapiens GN=CHKA PE=1 SV=3	2	2	2	2	0.0058207	1.1389	NA	NA	NA	1.1389	NA	NA	NA	1.1389	NA	NA	NA	1.1389	NA	NA	NA	CHKA	1.1389	NA	NA	NA
P35813;P35813-3;P35813-2	P35813;P35813-3;P35813-2	8;8;6	5;5;3	5;5;3	Protein phosphatase 1A	PPM1A	>sp|P35813|PPM1A_HUMAN Protein phosphatase 1A OS=Homo sapiens GN=PPM1A PE=1 SV=1;>sp|P35813-3|PPM1A_HUMAN Isoform 3 of Protein phosphatase 1A OS=Homo sapiens GN=PPM1A;>sp|P35813-2|PPM1A_HUMAN Isoform Alpha-2 of Protein phosphatase 1A OS=Homo sapiens GN=PPM	3	8	5	5	0	1.1389	NA	NA	NA	1.1389	1.65816	1.84712	1.46921	1.1389	NA	NA	1.33397	1.1389	NA	NA	1.5073	PPM1A;PPM	1.1389	1.46921	1.65816	1.84712
P35998	P35998	23	23	23	26S protease regulatory subunit 7	PSMC2	>sp|P35998|PRS7_HUMAN 26S protease regulatory subunit 7 OS=Homo sapiens GN=PSMC2 PE=1 SV=3	1	23	23	23	0	1.1389	2.02023	2.60393	1.8184	1.1389	1.54777	1.90315	1.47005	1.1389	1.88828	2.0069	1.46266	1.1389	2.18157	2.30828	2.05684	PSMC2	1.1389	1.64423	1.95425	2.15759
P36404;P36404-2	P36404;P36404-2	6;4	6;4	6;4	ADP-ribosylation factor-like protein 2	ARL2	>sp|P36404|ARL2_HUMAN ADP-ribosylation factor-like protein 2 OS=Homo sapiens GN=ARL2 PE=1 SV=4;>sp|P36404-2|ARL2_HUMAN Isoform 2 of ADP-ribosylation factor-like protein 2 OS=Homo sapiens GN=ARL2	2	6	6	6	0	1.1389	NA	NA	NA	1.1389	NA	NA	NA	1.1389	NA	NA	NA	1.1389	NA	NA	NA	ARL2	1.1389	NA	NA	NA
P36405	P36405	6	6	6	ADP-ribosylation factor-like protein 3	ARL3	>sp|P36405|ARL3_HUMAN ADP-ribosylation factor-like protein 3 OS=Homo sapiens GN=ARL3 PE=1 SV=2	1	6	6	6	0	1.1389	NA	NA	NA	1.1389	NA	NA	NA	1.1389	NA	1.80253	NA	1.1389	1.27827	1.19336	1.20064	ARL3	1.1389	1.20064	1.27827	1.49795
P36507	P36507	13	13	9	Dual specificity mitogen-activated protein kinase kinase 2	MAP2K2	>sp|P36507|MP2K2_HUMAN Dual specificity mitogen-activated protein kinase kinase 2 OS=Homo sapiens GN=MAP2K2 PE=1 SV=1	1	13	13	9	0	1.1389	NA	NA	1.49517	1.1389	1.93332	1.79395	1.70661	1.1389	1.61351	1.82324	1.40379	1.1389	1.81193	1.39853	1.41757	MAP2K2	1.1389	1.45637	1.81193	1.79395
P36542;P36542-2	P36542;P36542-2	9;8	9;8	9;8	ATP synthase subunit gamma, mitochondrial	ATP5C1	>sp|P36542|ATPG_HUMAN ATP synthase subunit gamma, mitochondrial OS=Homo sapiens GN=ATP5C1 PE=1 SV=1;>sp|P36542-2|ATPG_HUMAN Isoform Heart of ATP synthase subunit gamma, mitochondrial OS=Homo sapiens GN=ATP5C1	2	9	9	9	0	1.1389	1.94974	2.43951	1.48474	1.1389	1.74633	1.92247	1.44206	1.1389	1.89085	1.97698	1.47304	1.1389	1.88607	2.07892	1.86192	ATP5C1	1.1389	1.47889	1.88846	2.02795
P36551	P36551	13	13	13	Coproporphyrinogen-III oxidase, mitochondrial	CPOX	>sp|P36551|HEM6_HUMAN Coproporphyrinogen-III oxidase, mitochondrial OS=Homo sapiens GN=CPOX PE=1 SV=3	1	13	13	13	0	1.1389	1.90681	2.57593	1.53192	1.1389	1.7511	1.91071	1.45933	1.1389	1.6115	1.85416	1.41167	1.1389	2.0343	1.81303	1.89376	CPOX	1.1389	1.49562	1.82895	1.88243
P36578	P36578	24	24	24	60S ribosomal protein L4	RPL4	>sp|P36578|RL4_HUMAN 60S ribosomal protein L4 OS=Homo sapiens GN=RPL4 PE=1 SV=5	1	24	24	24	0	1.1389	1.70392	2.32359	1.59953	1.1389	2.64084	3.10981	1.85342	1.1389	1.80871	2.06022	1.34652	1.1389	2.13677	1.96238	1.71343	RPL4	1.1389	1.65648	1.97274	2.1919
P36639-4;P36639-3;P36639-2;P36639	P36639-4;P36639-3;P36639-2;P36639	3;3;3;3	3;3;3;3	3;3;3;3	7,8-dihydro-8-oxoguanine triphosphatase	NUDT1	>sp|P36639-4|8ODP_HUMAN Isoform p18 of 7,8-dihydro-8-oxoguanine triphosphatase OS=Homo sapiens GN=NUDT1;>sp|P36639-3|8ODP_HUMAN Isoform p21 of 7,8-dihydro-8-oxoguanine triphosphatase OS=Homo sapiens GN=NUDT1;>sp|P36639-2|8ODP_HUMAN Isoform p22 of 7,8-dihyd	4	3	3	3	0	1.1389	NA	NA	NA	1.1389	NA	NA	NA	1.1389	1.48178	NA	1.31034	1.1389	NA	0.919213	NA	NUDT1	1.1389	1.31034	1.48178	0.919213
P36776	P36776	33	33	33	Lon protease homolog, mitochondrial	LONP1	>sp|P36776|LONM_HUMAN Lon protease homolog, mitochondrial OS=Homo sapiens GN=LONP1 PE=1 SV=2	1	33	33	33	0	1.1389	1.88525	2.67969	1.65827	1.1389	1.55146	1.6628	1.36222	1.1389	1.78099	1.87234	1.38084	1.1389	1.64933	1.80093	1.42738	LONP1	1.1389	1.40411	1.71516	1.83663
P36871;P36871-2;P36871-3	P36871;P36871-2;P36871-3	23;20;15	23;20;15	23;20;15	Phosphoglucomutase-1	PGM1	>sp|P36871|PGM1_HUMAN Phosphoglucomutase-1 OS=Homo sapiens GN=PGM1 PE=1 SV=3;>sp|P36871-2|PGM1_HUMAN Isoform 2 of Phosphoglucomutase-1 OS=Homo sapiens GN=PGM1;>sp|P36871-3|PGM1_HUMAN Isoform 3 of Phosphoglucomutase-1 OS=Homo sapiens GN=PGM1	3	23	23	23	0	1.1389	1.94923	2.72922	1.67571	1.1389	1.76851	2.03876	1.49994	1.1389	1.75818	1.86237	1.46816	1.1389	1.85904	1.65726	1.77055	PGM1	1.1389	1.58782	1.81378	1.95057
P36873;P36873-2	P36873;P36873-2	14;14	4;4	4;4	Serine/threonine-protein phosphatase PP1-gamma catalytic subunit	PPP1CC	>sp|P36873|PP1G_HUMAN Serine/threonine-protein phosphatase PP1-gamma catalytic subunit OS=Homo sapiens GN=PPP1CC PE=1 SV=1;>sp|P36873-2|PP1G_HUMAN Isoform Gamma-2 of Serine/threonine-protein phosphatase PP1-gamma catalytic subunit OS=Homo sapiens GN=PPP1CC	2	14	4	4	0	1.1389	2.13815	2.81522	1.6611	1.1389	1.55078	NA	1.34484	1.1389	1.86591	1.73088	1.5024	1.1389	1.99295	2.43182	1.96799	PPP1CC	1.1389	1.58175	1.92943	2.43182
P36915;P36915-2	P36915;P36915-2	13;7	13;7	13;7	Guanine nucleotide-binding protein-like 1	GNL1	>sp|P36915|GNL1_HUMAN Guanine nucleotide-binding protein-like 1 OS=Homo sapiens GN=GNL1 PE=1 SV=2;>sp|P36915-2|GNL1_HUMAN Isoform 2 of Guanine nucleotide-binding protein-like 1 OS=Homo sapiens GN=GNL1	2	13	13	13	0	1.1389	2.05209	2.40821	1.93178	1.1389	1.74043	2.04276	1.43967	1.1389	1.61859	1.82316	1.67218	1.1389	0.957448	1.46331	1.11795	GNL1	1.1389	1.55593	1.67951	1.93296
P36957	P36957	8	8	8	Dihydrolipoyllysine-residue succinyltransferase component of 2-oxoglutarate dehydrogenase complex, mitochondrial	DLST	>sp|P36957|ODO2_HUMAN Dihydrolipoyllysine-residue succinyltransferase component of 2-oxoglutarate dehydrogenase complex, mitochondrial OS=Homo sapiens GN=DLST PE=1 SV=4	1	8	8	8	0	1.1389	1.6597	2.49461	1.65502	1.1389	1.6518	1.86628	1.49854	1.1389	1.68856	1.83362	1.43564	1.1389	1.64415	1.64844	1.55471	DLST	1.1389	1.52662	1.65575	1.84995
P36969-2;P36969	P36969-2;P36969	7;7	7;7	7;7	Phospholipid hydroperoxide glutathione peroxidase, mitochondrial	GPX4	>sp|P36969-2|GPX4_HUMAN Isoform Cytoplasmic of Phospholipid hydroperoxide glutathione peroxidase, mitochondrial OS=Homo sapiens GN=GPX4;>sp|P36969|GPX4_HUMAN Phospholipid hydroperoxide glutathione peroxidase, mitochondrial OS=Homo sapiens GN=GPX4 PE=1 SV=3	2	7	7	7	0	1.1389	NA	NA	NA	1.1389	0.984295	NA	1.0616	1.1389	NA	NA	NA	1.1389	3.37754	NA	2.25822	GPX4	1.1389	1.65991	2.18092	NA
P37198	P37198	9	9	9	Nuclear pore glycoprotein p62	NUP62	>sp|P37198|NUP62_HUMAN Nuclear pore glycoprotein p62 OS=Homo sapiens GN=NUP62 PE=1 SV=3	1	9	9	9	0	1.1389	2.15177	2.64794	1.43789	1.1389	1.64574	1.50239	1.23407	1.1389	1.48179	1.35682	1.60675	1.1389	1.54232	1.64185	1.71369	NUP62	1.1389	1.52232	1.59403	1.57212
P37235;P84074;P61601	P37235;P84074	10;5;3	10;5;3	10;5;3	Hippocalcin-like protein 1;Neuron-specific calcium-binding protein hippocalcin	HPCAL1;HPCA	>sp|P37235|HPCL1_HUMAN Hippocalcin-like protein 1 OS=Homo sapiens GN=HPCAL1 PE=1 SV=3;>sp|P84074|HPCA_HUMAN Neuron-specific calcium-binding protein hippocalcin OS=Homo sapiens GN=HPCA PE=1 SV=2	3	10	10	10	0	1.1389	1.93907	2.02221	0.896576	1.1389	NA	NA	NA	1.1389	NA	NA	NA	1.1389	1.86594	1.68754	1.60657	HPCAL1;HPCA	1.1389	1.25157	1.90251	1.85488
P37268	P37268	16	16	16	Squalene synthase	FDFT1	>sp|P37268|FDFT_HUMAN Squalene synthase OS=Homo sapiens GN=FDFT1 PE=1 SV=1	1	16	16	16	0	1.1389	1.96084	2.6549	1.74238	1.1389	0.890174	0.792333	0.761263	1.1389	1.57565	1.84651	1.56493	1.1389	2.06354	2.00454	1.79835	FDFT1	1.1389	1.65366	1.76824	1.92553
P38117;P38117-2	P38117;P38117-2	12;12	12;12	12;12	Electron transfer flavoprotein subunit beta	ETFB	>sp|P38117|ETFB_HUMAN Electron transfer flavoprotein subunit beta OS=Homo sapiens GN=ETFB PE=1 SV=3;>sp|P38117-2|ETFB_HUMAN Isoform 2 of Electron transfer flavoprotein subunit beta OS=Homo sapiens GN=ETFB	2	12	12	12	0	1.1389	1.62622	3.07924	1.41432	1.1389	1.39055	1.33227	0.993957	1.1389	1.72665	1.79572	1.50212	1.1389	1.90595	1.98606	1.51375	ETFB	1.1389	1.45822	1.67643	1.89089
P38159;P38159-2;P38159-3	P38159;P38159-2	19;18;5	19;18;5	19;18;5	RNA-binding motif protein, X chromosome;RNA-binding motif protein, X chromosome, N-terminally processed	RBMX	>sp|P38159|RBMX_HUMAN RNA-binding motif protein, X chromosome OS=Homo sapiens GN=RBMX PE=1 SV=3;>sp|P38159-2|RBMX_HUMAN Isoform 2 of RNA-binding motif protein, X chromosome OS=Homo sapiens GN=RBMX	3	19	19	19	0	1.1389	1.73142	1.95854	1.77077	1.1389	1.46824	1.29499	1.23216	1.1389	2.17729	2.1397	1.41437	1.1389	1.87451	1.53643	1.47813	RBMX	1.1389	1.44625	1.80296	1.74748
P38432	P38432	4	4	4	Coilin	COIL	>sp|P38432|COIL_HUMAN Coilin OS=Homo sapiens GN=COIL PE=1 SV=1	1	4	4	4	0	1.1389	NA	NA	NA	1.1389	NA	NA	NA	1.1389	NA	NA	NA	1.1389	2.65148	2.1616	2.38186	COIL	1.1389	2.38186	2.65148	2.1616
P38571-2;P38571	P38571-2;P38571	2;2	2;2	2;2	Lysosomal acid lipase/cholesteryl ester hydrolase	LIPA	>sp|P38571-2|LICH_HUMAN Isoform 2 of Lysosomal acid lipase/cholesteryl ester hydrolase OS=Homo sapiens GN=LIPA;>sp|P38571|LICH_HUMAN Lysosomal acid lipase/cholesteryl ester hydrolase OS=Homo sapiens GN=LIPA PE=1 SV=2	2	2	2	2	0	1.1389	NA	NA	NA	1.1389	NA	NA	NA	1.1389	NA	NA	NA	1.1389	NA	NA	NA	LIPA	1.1389	NA	NA	NA
P38646	P38646	38	38	38	Stress-70 protein, mitochondrial	HSPA9	>sp|P38646|GRP75_HUMAN Stress-70 protein, mitochondrial OS=Homo sapiens GN=HSPA9 PE=1 SV=2	1	38	38	38	0	1.1389	1.8993	2.60628	1.61468	1.1389	1.71947	1.83877	1.50424	1.1389	1.70883	1.81586	1.5101	1.1389	1.85524	1.75585	1.73632	HSPA9	1.1389	1.56239	1.78736	1.82732
P38919	P38919	26	20	20	Eukaryotic initiation factor 4A-III;Eukaryotic initiation factor 4A-III, N-terminally processed	EIF4A3	>sp|P38919|IF4A3_HUMAN Eukaryotic initiation factor 4A-III OS=Homo sapiens GN=EIF4A3 PE=1 SV=4	1	26	20	20	0	1.1389	1.75684	2.58153	1.57978	1.1389	1.6236	1.63447	1.44714	1.1389	1.68189	1.68528	1.40737	1.1389	1.98652	1.93441	1.63441	EIF4A3	1.1389	1.51346	1.71936	1.80984
P39023;Q92901	P39023	20;2	20;2	20;2	60S ribosomal protein L3	RPL3	>sp|P39023|RL3_HUMAN 60S ribosomal protein L3 OS=Homo sapiens GN=RPL3 PE=1 SV=2	2	20	20	20	0	1.1389	1.95516	2.37026	1.47088	1.1389	2.20707	2.25056	1.43567	1.1389	1.46834	2.09307	1.43954	1.1389	1.94289	2.10077	1.84279	RPL3	1.1389	1.45521	1.94903	2.17567
P39656	P39656	14	14	14	Dolichyl-diphosphooligosaccharide--protein glycosyltransferase 48 kDa subunit	DDOST	>sp|P39656|OST48_HUMAN Dolichyl-diphosphooligosaccharide--protein glycosyltransferase 48 kDa subunit OS=Homo sapiens GN=DDOST PE=1 SV=4	1	14	14	14	0	1.1389	1.95664	2.52332	1.58407	1.1389	1.61007	1.67772	1.41333	1.1389	1.75984	1.78309	1.4628	1.1389	1.82703	1.77552	1.67649	DDOST	1.1389	1.52343	1.79343	1.77931
P39687;O95626;O43423	P39687	9;2;2	9;2;2	7;2;2	Acidic leucine-rich nuclear phosphoprotein 32 family member A	ANP32A	>sp|P39687|AN32A_HUMAN Acidic leucine-rich nuclear phosphoprotein 32 family member A OS=Homo sapiens GN=ANP32A PE=1 SV=1	3	9	9	7	0	1.1389	1.64464	2.34614	1.61934	1.1389	1.53277	1.61467	1.51885	1.1389	1.30881	1.42656	1.19107	1.1389	1.79525	1.5739	1.29368	ANP32A	1.1389	1.40627	1.5887	1.59429
P39748;P39748-2	P39748;P39748-2	14;12	14;12	14;12	Flap endonuclease 1	FEN1	>sp|P39748|FEN1_HUMAN Flap endonuclease 1 OS=Homo sapiens GN=FEN1 PE=1 SV=1;>sp|P39748-2|FEN1_HUMAN Isoform FENMIT of Flap endonuclease 1 OS=Homo sapiens GN=FEN1	2	14	14	14	0	1.1389	1.86811	2.42993	1.72194	1.1389	1.97583	1.82191	1.6585	1.1389	1.89511	1.84822	1.67724	1.1389	2.26083	1.75185	1.79933	FEN1	1.1389	1.69959	1.93547	1.83507
P39880-4;P39880-2;P39880;P39880-3;P39880-6;P39880-5	P39880-4;P39880-2;P39880;P39880-3;P39880-6;P39880-5	9;9;9;9;8;8	1;1;1;1;0;0	1;1;1;1;0;0	Homeobox protein cut-like 1	CUX1	>sp|P39880-4|CUX1_HUMAN Isoform 5 of Homeobox protein cut-like 1 OS=Homo sapiens GN=CUX1;>sp|P39880-2|CUX1_HUMAN Isoform 2 of Homeobox protein cut-like 1 OS=Homo sapiens GN=CUX1;>sp|P39880|CUX1_HUMAN Homeobox protein cut-like 1 OS=Homo sapiens GN=CUX1 PE=1	6	9	1	1	0	1.1389	NA	NA	NA	1.1389	NA	NA	NA	1.1389	NA	NA	NA	1.1389	NA	NA	NA	CUX1	1.1389	NA	NA	NA
P39880-9;Q13948-10;Q13948;Q13948-2;Q13948-9	P39880-9;Q13948-10;Q13948;Q13948-2;Q13948-9	10;10;10;9;8	10;10;10;9;8	2;2;2;2;2	Homeobox protein cut-like 1;Protein CASP	CUX1	>sp|P39880-9|CUX1_HUMAN Isoform 11 of Homeobox protein cut-like 1 OS=Homo sapiens GN=CUX1;>sp|Q13948-10|CASP_HUMAN Isoform 10 of Protein CASP OS=Homo sapiens GN=CUX1;>sp|Q13948|CASP_HUMAN Protein CASP OS=Homo sapiens GN=CUX1 PE=1 SV=2;>sp|Q13948-2|CASP_HUM	5	10	10	2	0	1.1389	1.62262	2.18797	1.4399	1.1389	1.6431	1.78917	1.391	1.1389	1.59799	1.8854	1.3789	1.1389	0.592978	0.513188	0.647223	CUX1	1.1389	1.38495	1.6103	1.83729
P40121;P40121-2	P40121;P40121-2	12;10	12;10	12;10	Macrophage-capping protein	CAPG	>sp|P40121|CAPG_HUMAN Macrophage-capping protein OS=Homo sapiens GN=CAPG PE=1 SV=2;>sp|P40121-2|CAPG_HUMAN Isoform 2 of Macrophage-capping protein OS=Homo sapiens GN=CAPG	2	12	12	12	0	1.1389	1.66772	3.14663	1.67477	1.1389	1.12641	1.28801	1.06755	1.1389	1.57112	1.81287	1.32937	1.1389	1.53012	1.44794	1.35381	CAPG	1.1389	1.34159	1.55062	1.6304
P40306	P40306	3	3	3	Proteasome subunit beta type-10	PSMB10	>sp|P40306|PSB10_HUMAN Proteasome subunit beta type-10 OS=Homo sapiens GN=PSMB10 PE=1 SV=1	1	3	3	3	0	1.1389	NA	NA	NA	1.1389	NA	NA	NA	1.1389	NA	NA	NA	1.1389	NA	NA	1.59757	PSMB10	1.1389	1.59757	NA	NA
P40429;Q6NVV1	P40429;Q6NVV1	10;5	10;5	10;5	60S ribosomal protein L13a;Putative 60S ribosomal protein L13a-like MGC87657	RPL13A	>sp|P40429|RL13A_HUMAN 60S ribosomal protein L13a OS=Homo sapiens GN=RPL13A PE=1 SV=2;>sp|Q6NVV1|R13AX_HUMAN Putative 60S ribosomal protein L13a-like MGC87657 OS=Homo sapiens PE=5 SV=1	2	10	10	10	0	1.1389	1.85446	2.9565	1.6548	1.1389	1.62201	1.95043	1.36821	1.1389	1.7843	2.12511	1.52525	1.1389	1.77119	1.47743	1.39574	RPL13A	1.1389	1.46049	1.77775	2.03777
P40616	P40616	4	4	4	ADP-ribosylation factor-like protein 1	ARL1	>sp|P40616|ARL1_HUMAN ADP-ribosylation factor-like protein 1 OS=Homo sapiens GN=ARL1 PE=1 SV=1	1	4	4	4	0	1.1389	NA	NA	NA	1.1389	NA	NA	NA	1.1389	NA	NA	NA	1.1389	1.0812	1.09241	1.06999	ARL1	1.1389	1.06999	1.0812	1.09241
P40692;P40692-3;P40692-2	P40692;P40692-3;P40692-2	10;8;6	10;8;6	10;8;6	DNA mismatch repair protein Mlh1	MLH1	>sp|P40692|MLH1_HUMAN DNA mismatch repair protein Mlh1 OS=Homo sapiens GN=MLH1 PE=1 SV=1;>sp|P40692-3|MLH1_HUMAN Isoform 3 of DNA mismatch repair protein Mlh1 OS=Homo sapiens GN=MLH1;>sp|P40692-2|MLH1_HUMAN Isoform 2 of DNA mismatch repair protein Mlh1 OS=	3	10	10	10	0	1.1389	1.79177	NA	1.46534	1.1389	1.90673	1.94092	1.73665	1.1389	1.95356	2.16245	1.74466	1.1389	1.57235	NA	1.74285	MLH1	1.1389	1.73975	1.84925	2.05169
P40855	P40855	2	2	2	Peroxisomal biogenesis factor 19	PEX19	>sp|P40855|PEX19_HUMAN Peroxisomal biogenesis factor 19 OS=Homo sapiens GN=PEX19 PE=1 SV=1	1	2	2	2	0	1.1389	NA	NA	NA	1.1389	NA	NA	NA	1.1389	NA	NA	NA	1.1389	NA	NA	NA	PEX19	1.1389	NA	NA	NA
P40925;P40925-3;P40925-2	P40925;P40925-3;P40925-2	12;12;9	12;12;9	12;12;9	Malate dehydrogenase, cytoplasmic	MDH1	>sp|P40925|MDHC_HUMAN Malate dehydrogenase, cytoplasmic OS=Homo sapiens GN=MDH1 PE=1 SV=4;>sp|P40925-3|MDHC_HUMAN Isoform 3 of Malate dehydrogenase, cytoplasmic OS=Homo sapiens GN=MDH1;>sp|P40925-2|MDHC_HUMAN Isoform 2 of Malate dehydrogenase, cytoplasmic	3	12	12	12	0	1.1389	1.5131	2.32563	1.4482	1.1389	1.58019	1.88594	1.49524	1.1389	1.72838	1.76149	1.40997	1.1389	1.81325	1.70857	1.50606	MDH1	1.1389	1.47172	1.65429	1.82371
P40926	P40926	19	19	19	Malate dehydrogenase, mitochondrial	MDH2	>sp|P40926|MDHM_HUMAN Malate dehydrogenase, mitochondrial OS=Homo sapiens GN=MDH2 PE=1 SV=3	1	19	19	19	0	1.1389	1.79094	2.44911	1.53075	1.1389	1.64359	1.66796	1.45365	1.1389	1.58898	1.62994	1.45679	1.1389	1.86472	1.73006	1.61939	MDH2	1.1389	1.49377	1.71727	1.69901
P40937-2;P40937	P40937-2;P40937	12;12	12;12	12;12	Replication factor C subunit 5	RFC5	>sp|P40937-2|RFC5_HUMAN Isoform 2 of Replication factor C subunit 5 OS=Homo sapiens GN=RFC5;>sp|P40937|RFC5_HUMAN Replication factor C subunit 5 OS=Homo sapiens GN=RFC5 PE=1 SV=1	2	12	12	12	0	1.1389	1.83374	2.21546	1.47734	1.1389	1.73215	2.12903	1.33527	1.1389	2.05855	1.82601	1.8724	1.1389	1.53052	NA	1.87888	RFC5	1.1389	1.67487	1.78295	2.12903
P40938;P40938-2	P40938;P40938-2	15;13	15;13	15;13	Replication factor C subunit 3	RFC3	>sp|P40938|RFC3_HUMAN Replication factor C subunit 3 OS=Homo sapiens GN=RFC3 PE=1 SV=2;>sp|P40938-2|RFC3_HUMAN Isoform 2 of Replication factor C subunit 3 OS=Homo sapiens GN=RFC3	2	15	15	15	0	1.1389	1.81715	2.41885	1.80331	1.1389	1.85706	1.68726	1.56706	1.1389	1.94715	2.07029	1.7899	1.1389	1.25858	1.67792	1.11254	RFC3	1.1389	1.67848	1.8371	1.87877
P40939	P40939	32	32	32	Trifunctional enzyme subunit alpha, mitochondrial;Long-chain enoyl-CoA hydratase;Long chain 3-hydroxyacyl-CoA dehydrogenase	HADHA	>sp|P40939|ECHA_HUMAN Trifunctional enzyme subunit alpha, mitochondrial OS=Homo sapiens GN=HADHA PE=1 SV=2	1	32	32	32	0	1.1389	1.79175	2.38851	1.54276	1.1389	1.82233	1.91857	1.49451	1.1389	1.7206	1.84008	1.46559	1.1389	1.9004	1.76725	1.69615	HADHA	1.1389	1.51863	1.80704	1.87933
P41091	P41091	18	18	4	Eukaryotic translation initiation factor 2 subunit 3	EIF2S3	>sp|P41091|IF2G_HUMAN Eukaryotic translation initiation factor 2 subunit 3 OS=Homo sapiens GN=EIF2S3 PE=1 SV=3	1	18	18	4	0	1.1389	1.77632	2.64007	1.60041	1.1389	1.74359	1.80484	1.4801	1.1389	1.71027	1.78408	1.51823	1.1389	2.00092	1.90052	1.7107	EIF2S3	1.1389	1.55932	1.75995	1.85268
P41212	P41212	4	4	4	Transcription factor ETV6	ETV6	>sp|P41212|ETV6_HUMAN Transcription factor ETV6 OS=Homo sapiens GN=ETV6 PE=1 SV=1	1	4	4	4	0	1.1389	NA	NA	NA	1.1389	NA	NA	NA	1.1389	NA	NA	NA	1.1389	4.25187	1.8399	2.69538	ETV6	1.1389	2.69538	4.25187	1.8399
P41214;P41214-2	P41214;P41214-2	5;3	5;3	5;3	Eukaryotic translation initiation factor 2D	EIF2D	>sp|P41214|EIF2D_HUMAN Eukaryotic translation initiation factor 2D OS=Homo sapiens GN=EIF2D PE=1 SV=3;>sp|P41214-2|EIF2D_HUMAN Isoform 2 of Eukaryotic translation initiation factor 2D OS=Homo sapiens GN=EIF2D	2	5	5	5	0	1.1389	NA	NA	NA	1.1389	NA	NA	NA	1.1389	NA	NA	NA	1.1389	NA	NA	NA	EIF2D	1.1389	NA	NA	NA
P41218	P41218	19	19	19	Myeloid cell nuclear differentiation antigen	MNDA	>sp|P41218|MNDA_HUMAN Myeloid cell nuclear differentiation antigen OS=Homo sapiens GN=MNDA PE=1 SV=1	1	19	19	19	0	1.1389	1.73524	2.25129	1.53991	1.1389	1.48376	1.48103	1.36755	1.1389	1.52993	1.57972	1.47439	1.1389	1.514	1.42364	1.58856	MNDA	1.1389	1.50715	1.52197	1.53037
P41219;P41219-2	P41219;P41219-2	4;4	2;2	2;2	Peripherin	PRPH	>sp|P41219|PERI_HUMAN Peripherin OS=Homo sapiens GN=PRPH PE=1 SV=2;>sp|P41219-2|PERI_HUMAN Isoform 2 of Peripherin OS=Homo sapiens GN=PRPH	2	4	2	2	0	1.1389	1.68057	2.45468	1.64946	1.1389	1.81873	1.95038	1.54556	1.1389	1.68883	NA	1.44565	1.1389	1.48371	1.70936	1.52617	PRPH	1.1389	1.53586	1.6847	1.95038
P41223	P41223	7	7	7	Protein BUD31 homolog	BUD31	>sp|P41223|BUD31_HUMAN Protein BUD31 homolog OS=Homo sapiens GN=BUD31 PE=1 SV=2	1	7	7	7	0	1.1389	2.09895	3.15425	1.8447	1.1389	NA	NA	NA	1.1389	1.82601	1.66457	1.48245	1.1389	NA	1.85163	NA	BUD31	1.1389	1.66358	1.96248	1.85163
P41227;P41227-2;Q9BSU3	P41227;P41227-2	11;10;3	11;10;3	11;10;3	N-alpha-acetyltransferase 10	NAA10	>sp|P41227|NAA10_HUMAN N-alpha-acetyltransferase 10 OS=Homo sapiens GN=NAA10 PE=1 SV=1;>sp|P41227-2|NAA10_HUMAN Isoform 2 of N-alpha-acetyltransferase 10 OS=Homo sapiens GN=NAA10	3	11	11	11	0	1.1389	NA	1.73508	NA	1.1389	1.43511	1.45904	1.2405	1.1389	1.94297	1.61448	1.50833	1.1389	1.35166	1.00241	1.62285	NAA10	1.1389	1.50833	1.43511	1.53676
P41229-2;P41229-5;P41229;P41229-3;P41229-4;Q9BY66-2;Q9BY66;Q9BY66-3	P41229-2;P41229-5;P41229;P41229-3;P41229-4	10;10;10;8;7;3;3;3	10;10;10;8;7;3;3;3	9;9;9;8;7;2;2;2	Lysine-specific demethylase 5C	KDM5C	>sp|P41229-2|KDM5C_HUMAN Isoform 2 of Lysine-specific demethylase 5C OS=Homo sapiens GN=KDM5C;>sp|P41229-5|KDM5C_HUMAN Isoform 5 of Lysine-specific demethylase 5C OS=Homo sapiens GN=KDM5C;>sp|P41229|KDM5C_HUMAN Lysine-specific demethylase 5C OS=Homo sapien	8	10	10	9	0	1.1389	NA	NA	NA	1.1389	NA	NA	NA	1.1389	NA	NA	NA	1.1389	1.87046	NA	1.50468	KDM5C	1.1389	1.50468	1.87046	NA
Q6NXS1;P41236	Q6NXS1;P41236	3;3	3;3	3;3	Putative protein phosphatase inhibitor 2-like protein 3;Protein phosphatase inhibitor 2	PPP1R2P3;PPP1R2	>sp|Q6NXS1|IPP2M_HUMAN Protein phosphatase inhibitor 2-like protein 3 OS=Homo sapiens GN=PPP1R2P3 PE=1 SV=1;>sp|P41236|IPP2_HUMAN Protein phosphatase inhibitor 2 OS=Homo sapiens GN=PPP1R2 PE=1 SV=2	2	3	3	3	0	1.1389	NA	NA	NA	1.1389	NA	NA	NA	1.1389	NA	NA	NA	1.1389	0.993942	0.988582	0.999302	PPP1R2P3;PPP1R2	1.1389	0.999302	0.993942	0.988582
P41240	P41240	21	21	20	Tyrosine-protein kinase CSK	CSK	>sp|P41240|CSK_HUMAN Tyrosine-protein kinase CSK OS=Homo sapiens GN=CSK PE=1 SV=1	1	21	21	20	0	1.1389	1.92361	2.92699	2.23559	1.1389	2.01839	1.79036	1.45025	1.1389	1.52256	1.62907	0.652058	1.1389	1.74477	1.29869	1.38472	CSK	1.1389	1.41749	1.83419	1.70972
P41567;O60739	P41567;O60739	4;3	4;3	4;3	Eukaryotic translation initiation factor 1;Eukaryotic translation initiation factor 1b	EIF1;EIF1B	>sp|P41567|EIF1_HUMAN Eukaryotic translation initiation factor 1 OS=Homo sapiens GN=EIF1 PE=1 SV=1;>sp|O60739|EIF1B_HUMAN Eukaryotic translation initiation factor 1b OS=Homo sapiens GN=EIF1B PE=1 SV=2	2	4	4	4	0	1.1389	1.71911	2.2873	1.15092	1.1389	1.73515	1.91525	1.43703	1.1389	2.11442	NA	1.54221	1.1389	1.51233	1.47681	1.56422	EIF1;EIF1B	1.1389	1.48962	1.72713	1.91525
P41743	P41743	2	2	2	Protein kinase C iota type	PRKCI	>sp|P41743|KPCI_HUMAN Protein kinase C iota type OS=Homo sapiens GN=PRKCI PE=1 SV=2	1	2	2	2	0.0066493	1.1389	NA	NA	NA	1.1389	NA	NA	NA	1.1389	NA	NA	NA	1.1389	NA	NA	NA	PRKCI	1.1389	NA	NA	NA
P42025	P42025	8	2	2	Beta-centractin	ACTR1B	>sp|P42025|ACTY_HUMAN Beta-centractin OS=Homo sapiens GN=ACTR1B PE=1 SV=1	1	8	2	2	0	1.1389	NA	NA	NA	1.1389	NA	NA	NA	1.1389	0.862151	NA	1.00053	1.1389	NA	2.56635	NA	ACTR1B	1.1389	1.00053	0.862151	2.56635
P42126-2;P42126	P42126-2;P42126	4;4	4;4	4;4	Enoyl-CoA delta isomerase 1, mitochondrial	ECI1	>sp|P42126-2|ECI1_HUMAN Isoform 2 of Enoyl-CoA delta isomerase 1, mitochondrial OS=Homo sapiens GN=ECI1;>sp|P42126|ECI1_HUMAN Enoyl-CoA delta isomerase 1, mitochondrial OS=Homo sapiens GN=ECI1 PE=1 SV=1	2	4	4	4	0	1.1389	NA	NA	2.04734	1.1389	1.62154	2.2204	1.38022	1.1389	NA	2.23953	NA	1.1389	2.15556	NA	1.69801	ECI1	1.1389	1.69801	1.88855	2.22997
P42166	P42166	30	30	20	Lamina-associated polypeptide 2, isoform alpha;Thymopoietin;Thymopentin	TMPO	>sp|P42166|LAP2A_HUMAN Lamina-associated polypeptide 2, isoform alpha OS=Homo sapiens GN=TMPO PE=1 SV=2	1	30	30	20	0	1.1389	2.10968	2.54568	1.61099	1.1389	1.59433	1.60315	1.34639	1.1389	1.85739	1.77723	1.49137	1.1389	1.84979	2.08901	1.64281	TMPO	1.1389	1.55118	1.85359	1.93312
P42167	P42167	20	10	6	Lamina-associated polypeptide 2, isoforms beta/gamma;Thymopoietin;Thymopentin	TMPO	>sp|P42167|LAP2B_HUMAN Lamina-associated polypeptide 2, isoforms beta/gamma OS=Homo sapiens GN=TMPO PE=1 SV=2	1	20	10	6	0	1.1389	1.94581	2.22471	1.54908	1.1389	1.67609	1.54692	1.36012	1.1389	1.56602	1.63597	1.43779	1.1389	1.93896	1.8489	1.51702	TMPO	1.1389	1.47741	1.80753	1.74244
P42167-2	P42167-2	15	1	1	Lamina-associated polypeptide 2, isoforms beta/gamma;Thymopoietin;Thymopentin	TMPO	>sp|P42167-2|LAP2B_HUMAN Isoform Gamma of Lamina-associated polypeptide 2, isoforms beta/gamma OS=Homo sapiens GN=TMPO	1	15	1	1	0.0044577	1.1389	NA	NA	NA	1.1389	NA	NA	NA	1.1389	NA	NA	NA	1.1389	NA	NA	NA	TMPO	1.1389	NA	NA	NA
P42331-5;P42331-3;P42331-6;P42331;P42331-4;P42331-2	P42331-5;P42331-3;P42331-6;P42331;P42331-4;P42331-2	12;12;12;12;12;9	12;12;12;12;12;9	12;12;12;12;12;9	Rho GTPase-activating protein 25	ARHGAP25	>sp|P42331-5|RHG25_HUMAN Isoform 5 of Rho GTPase-activating protein 25 OS=Homo sapiens GN=ARHGAP25;>sp|P42331-3|RHG25_HUMAN Isoform 3 of Rho GTPase-activating protein 25 OS=Homo sapiens GN=ARHGAP25;>sp|P42331-6|RHG25_HUMAN Isoform 6 of Rho GTPase-activatin	6	12	12	12	0	1.1389	NA	NA	2.37957	1.1389	1.71815	1.9176	1.42852	1.1389	NA	1.72815	NA	1.1389	2.1287	NA	1.6338	ARHGAP25	1.1389	1.6338	1.92342	1.82287
P42345	P42345	9	9	9	Serine/threonine-protein kinase mTOR	MTOR	>sp|P42345|MTOR_HUMAN Serine/threonine-protein kinase mTOR OS=Homo sapiens GN=MTOR PE=1 SV=1	1	9	9	9	0	1.1389	NA	NA	NA	1.1389	NA	NA	NA	1.1389	NA	NA	NA	1.1389	NA	NA	NA	MTOR	1.1389	NA	NA	NA
P42356-2;P42356;A4QPH2-2;A4QPH2-3;A4QPH2	P42356-2;P42356;A4QPH2-2;A4QPH2-3;A4QPH2	2;2;1;1;1	2;2;1;1;1	2;2;1;1;1	Phosphatidylinositol 4-kinase alpha;Putative phosphatidylinositol 4-kinase alpha-like protein P2	PI4KA;PI4KAP2	>sp|P42356-2|PI4KA_HUMAN Isoform 2 of Phosphatidylinositol 4-kinase alpha OS=Homo sapiens GN=PI4KA;>sp|P42356|PI4KA_HUMAN Phosphatidylinositol 4-kinase alpha OS=Homo sapiens GN=PI4KA PE=1 SV=3;>sp|A4QPH2-2|PI4P2_HUMAN Isoform 2 of Putative phosphatidylinos	5	2	2	2	0	1.1389	NA	NA	NA	1.1389	NA	NA	NA	1.1389	NA	NA	NA	1.1389	NA	NA	NA	PI4KA	1.1389	NA	NA	NA
P42566;P42566-2	P42566	9;4	9;4	9;4	Epidermal growth factor receptor substrate 15	EPS15	>sp|P42566|EPS15_HUMAN Epidermal growth factor receptor substrate 15 OS=Homo sapiens GN=EPS15 PE=1 SV=2	2	9	9	9	0	1.1389	0.899085	1.09659	0.701581	1.1389	NA	NA	NA	1.1389	1.80309	NA	1.47436	1.1389	NA	NA	NA	EPS15	1.1389	1.08797	1.35109	1.09659
P42574	P42574	3	3	3	Caspase-3;Caspase-3 subunit p17;Caspase-3 subunit p12	CASP3	>sp|P42574|CASP3_HUMAN Caspase-3 OS=Homo sapiens GN=CASP3 PE=1 SV=2	1	3	3	3	0	1.1389	NA	NA	NA	1.1389	NA	NA	NA	1.1389	NA	NA	NA	1.1389	NA	NA	NA	CASP3	1.1389	NA	NA	NA
P42575;P42575-2;P42575-3	P42575;P42575-2	7;4;1	7;4;1	7;4;1	Caspase-2;Caspase-2 subunit p18;Caspase-2 subunit p13;Caspase-2 subunit p12	CASP2	>sp|P42575|CASP2_HUMAN Caspase-2 OS=Homo sapiens GN=CASP2 PE=1 SV=2;>sp|P42575-2|CASP2_HUMAN Isoform 2 of Caspase-2 OS=Homo sapiens GN=CASP2	3	7	7	7	0	1.1389	NA	NA	NA	1.1389	1.7721	1.9545	1.78744	1.1389	NA	NA	1.25664	1.1389	1.9336	NA	4.78581	CASP2	1.1389	1.78744	1.85285	1.9545
P42679;P42679-3;P42679-2	P42679;P42679-3;P42679-2	3;2;2	2;1;1	2;1;1	Megakaryocyte-associated tyrosine-protein kinase	MATK	>sp|P42679|MATK_HUMAN Megakaryocyte-associated tyrosine-protein kinase OS=Homo sapiens GN=MATK PE=1 SV=1;>sp|P42679-3|MATK_HUMAN Isoform 3 of Megakaryocyte-associated tyrosine-protein kinase OS=Homo sapiens GN=MATK;>sp|P42679-2|MATK_HUMAN Isoform 2 of Mega	3	3	2	2	0	1.1389	NA	NA	NA	1.1389	NA	NA	NA	1.1389	NA	NA	NA	1.1389	NA	NA	NA	MATK	1.1389	NA	NA	NA
P42684-7;P42684-5;P42684-6;P42684;P42684-8	P42684-7;P42684-5;P42684-6;P42684;P42684-8	3;3;3;3;2	3;3;3;3;2	1;1;1;1;1	Abelson tyrosine-protein kinase 2	ABL2	>sp|P42684-7|ABL2_HUMAN Isoform 7 of Abelson tyrosine-protein kinase 2 OS=Homo sapiens GN=ABL2;>sp|P42684-5|ABL2_HUMAN Isoform 5 of Abelson tyrosine-protein kinase 2 OS=Homo sapiens GN=ABL2;>sp|P42684-6|ABL2_HUMAN Isoform 6 of Abelson tyrosine-protein kina	5	3	3	1	0	1.1389	NA	NA	NA	1.1389	NA	NA	NA	1.1389	NA	NA	NA	1.1389	NA	NA	NA	ABL2	1.1389	NA	NA	NA
P42684-4;P42684-10;P42684-2;P42684-3;P00519;P00519-2	P42684-4;P42684-10;P42684-2;P42684-3	3;3;3;3;1;1	1;1;1;1;0;0	1;1;1;1;0;0	Abelson tyrosine-protein kinase 2	ABL2	>sp|P42684-4|ABL2_HUMAN Isoform 4 of Abelson tyrosine-protein kinase 2 OS=Homo sapiens GN=ABL2;>sp|P42684-10|ABL2_HUMAN Isoform 10 of Abelson tyrosine-protein kinase 2 OS=Homo sapiens GN=ABL2;>sp|P42684-2|ABL2_HUMAN Isoform 2 of Abelson tyrosine-protein ki	6	3	1	1	1	1.1389	NA	NA	NA	1.1389	NA	NA	NA	1.1389	NA	NA	NA	1.1389	NA	NA	NA	ABL2	1.1389	NA	NA	NA
P42694	P42694	2	2	2	Probable helicase with zinc finger domain	HELZ	>sp|P42694|HELZ_HUMAN Probable helicase with zinc finger domain OS=Homo sapiens GN=HELZ PE=1 SV=2	1	2	2	2	0.0063731	1.1389	NA	NA	NA	1.1389	NA	NA	NA	1.1389	NA	NA	NA	1.1389	NA	2.3141	NA	HELZ	1.1389	NA	NA	2.3141
P42695	P42695	5	5	5	Condensin-2 complex subunit D3	NCAPD3	>sp|P42695|CNDD3_HUMAN Condensin-2 complex subunit D3 OS=Homo sapiens GN=NCAPD3 PE=1 SV=2	1	5	5	5	0	1.1389	NA	NA	NA	1.1389	NA	NA	NA	1.1389	NA	NA	1.30601	1.1389	2.69809	NA	1.9185	NCAPD3	1.1389	1.61225	2.69809	NA
P42696;P42696-2	P42696;P42696-2	10;7	10;7	10;7	RNA-binding protein 34	RBM34	>sp|P42696|RBM34_HUMAN RNA-binding protein 34 OS=Homo sapiens GN=RBM34 PE=1 SV=2;>sp|P42696-2|RBM34_HUMAN Isoform 2 of RNA-binding protein 34 OS=Homo sapiens GN=RBM34	2	10	10	10	0	1.1389	NA	NA	NA	1.1389	NA	NA	1.66845	1.1389	NA	2.25434	NA	1.1389	NA	NA	NA	RBM34	1.1389	1.66845	NA	2.25434
P42704	P42704	64	64	64	Leucine-rich PPR motif-containing protein, mitochondrial	LRPPRC	>sp|P42704|LPPRC_HUMAN Leucine-rich PPR motif-containing protein, mitochondrial OS=Homo sapiens GN=LRPPRC PE=1 SV=3	1	64	64	64	0	1.1389	1.9457	2.53952	1.64367	1.1389	1.71801	1.81365	1.48604	1.1389	1.71307	1.79943	1.48526	1.1389	2.01786	1.9194	1.91628	LRPPRC	1.1389	1.56486	1.83185	1.86653
P42766	P42766	4	4	4	60S ribosomal protein L35	RPL35	>sp|P42766|RL35_HUMAN 60S ribosomal protein L35 OS=Homo sapiens GN=RPL35 PE=1 SV=2	1	4	4	4	0	1.1389	NA	NA	NA	1.1389	0.711433	NA	0.925166	1.1389	0.717581	0.978475	0.928241	1.1389	1.37911	1.36392	1.20856	RPL35	1.1389	0.928241	0.717581	1.1712
P42785;P42785-2	P42785;P42785-2	8;7	8;7	8;7	Lysosomal Pro-X carboxypeptidase	PRCP	>sp|P42785|PCP_HUMAN Lysosomal Pro-X carboxypeptidase OS=Homo sapiens GN=PRCP PE=1 SV=1;>sp|P42785-2|PCP_HUMAN Isoform 2 of Lysosomal Pro-X carboxypeptidase OS=Homo sapiens GN=PRCP	2	8	8	8	0	1.1389	1.41763	1.11507	1.46169	1.1389	NA	1.52167	NA	1.1389	NA	NA	1.08594	1.1389	1.7565	1.95375	1.45397	PRCP	1.1389	1.45397	1.58706	1.52167
P42858	P42858	11	11	11	Huntingtin	HTT	>sp|P42858|HD_HUMAN Huntingtin OS=Homo sapiens GN=HTT PE=1 SV=2	1	11	11	11	0	1.1389	NA	NA	NA	1.1389	8.84698	NA	4.99294	1.1389	NA	1.86405	NA	1.1389	NA	NA	NA	HTT	1.1389	4.99294	8.84698	1.86405
P43034;P43034-2	P43034	14;5	14;5	14;5	Platelet-activating factor acetylhydrolase IB subunit alpha	PAFAH1B1	>sp|P43034|LIS1_HUMAN Platelet-activating factor acetylhydrolase IB subunit alpha OS=Homo sapiens GN=PAFAH1B1 PE=1 SV=2	2	14	14	14	0	1.1389	1.86083	2.77194	1.61831	1.1389	1.7524	1.95237	1.49031	1.1389	1.71294	1.91675	1.44117	1.1389	2.05781	2.73542	1.91212	PAFAH1B1	1.1389	1.55431	1.80662	2.34389
P43243;P43243-2	P43243	41;15	41;15	41;15	Matrin-3	MATR3	>sp|P43243|MATR3_HUMAN Matrin-3 OS=Homo sapiens GN=MATR3 PE=1 SV=2	2	41	41	41	0	1.1389	1.81059	2.1587	1.54523	1.1389	1.69214	1.73849	1.40791	1.1389	1.62997	1.63049	1.56815	1.1389	1.97381	1.74922	1.60411	MATR3	1.1389	1.55669	1.75136	1.74385
P43246;P43246-2	P43246;P43246-2	29;27	29;27	29;27	DNA mismatch repair protein Msh2	MSH2	>sp|P43246|MSH2_HUMAN DNA mismatch repair protein Msh2 OS=Homo sapiens GN=MSH2 PE=1 SV=1;>sp|P43246-2|MSH2_HUMAN Isoform 2 of DNA mismatch repair protein Msh2 OS=Homo sapiens GN=MSH2	2	29	29	29	0	1.1389	1.89116	2.4623	1.64891	1.1389	1.88243	1.86655	1.71923	1.1389	1.76626	1.69195	1.80615	1.1389	1.73705	1.8928	1.79601	MSH2	1.1389	1.75762	1.82434	1.87967
P43378	P43378	8	8	8	Tyrosine-protein phosphatase non-receptor type 9	PTPN9	>sp|P43378|PTN9_HUMAN Tyrosine-protein phosphatase non-receptor type 9 OS=Homo sapiens GN=PTPN9 PE=1 SV=1	1	8	8	8	0	1.1389	NA	NA	NA	1.1389	1.50855	2.42199	1.32373	1.1389	1.39299	NA	1.26595	1.1389	1.86819	NA	1.50354	PTPN9	1.1389	1.32373	1.50855	2.42199
P43405	P43405	19	19	1	Tyrosine-protein kinase SYK	SYK	>sp|P43405|KSYK_HUMAN Tyrosine-protein kinase SYK OS=Homo sapiens GN=SYK PE=1 SV=1	1	19	19	1	0	1.1389	1.98164	2.54584	1.7193	1.1389	1.61247	1.67964	1.67426	1.1389	1.66344	2.04023	1.42578	1.1389	1.70538	1.52045	1.43832	SYK	1.1389	1.55629	1.68441	1.85993
P43405-2	P43405-2	19	1	1	Tyrosine-protein kinase SYK	SYK	>sp|P43405-2|KSYK_HUMAN Isoform Short of Tyrosine-protein kinase SYK OS=Homo sapiens GN=SYK	1	19	1	1	0	1.1389	NA	NA	NA	1.1389	NA	NA	NA	1.1389	NA	NA	NA	1.1389	NA	NA	NA	SYK	1.1389	NA	NA	NA
P43487	P43487	5	5	5	Ran-specific GTPase-activating protein	RANBP1	>sp|P43487|RANG_HUMAN Ran-specific GTPase-activating protein OS=Homo sapiens GN=RANBP1 PE=1 SV=1	1	5	5	5	0	1.1389	NA	1.70565	NA	1.1389	NA	NA	NA	1.1389	NA	1.71089	NA	1.1389	NA	NA	NA	RANBP1	1.1389	NA	NA	1.70827
P43490	P43490	20	20	20	Nicotinamide phosphoribosyltransferase	NAMPT	>sp|P43490|NAMPT_HUMAN Nicotinamide phosphoribosyltransferase OS=Homo sapiens GN=NAMPT PE=1 SV=1	1	20	20	20	0	1.1389	1.74231	2.319	1.53233	1.1389	1.68503	1.80453	1.47009	1.1389	1.37195	1.59446	1.33071	1.1389	2.00224	1.78956	1.63801	NAMPT	1.1389	1.50121	1.71367	1.79704
P43686;P43686-2	P43686;P43686-2	18;16	18;16	18;16	26S protease regulatory subunit 6B	PSMC4	>sp|P43686|PRS6B_HUMAN 26S protease regulatory subunit 6B OS=Homo sapiens GN=PSMC4 PE=1 SV=2;>sp|P43686-2|PRS6B_HUMAN Isoform 2 of 26S protease regulatory subunit 6B OS=Homo sapiens GN=PSMC4	2	18	18	18	0	1.1389	2.15578	3.05194	1.75763	1.1389	1.79978	1.80215	1.48918	1.1389	1.63228	1.99298	1.50085	1.1389	2.00835	1.66968	1.58495	PSMC4	1.1389	1.5429	1.90407	1.89757
P43897;P43897-2;P43897-4;P43897-3	P43897;P43897-2	8;7;3;2	8;7;3;2	8;7;3;2	Elongation factor Ts, mitochondrial	TSFM	>sp|P43897|EFTS_HUMAN Elongation factor Ts, mitochondrial OS=Homo sapiens GN=TSFM PE=1 SV=2;>sp|P43897-2|EFTS_HUMAN Isoform 2 of Elongation factor Ts, mitochondrial OS=Homo sapiens GN=TSFM	4	8	8	8	0	1.1389	1.95499	2.35441	1.54695	1.1389	1.7459	1.46621	1.52238	1.1389	0.966109	1.51744	1.48191	1.1389	1.48875	1.56698	1.31382	TSFM	1.1389	1.50215	1.61733	1.54221
P45954	P45954	11	11	11	Short/branched chain specific acyl-CoA dehydrogenase, mitochondrial	ACADSB	>sp|P45954|ACDSB_HUMAN Short/branched chain specific acyl-CoA dehydrogenase, mitochondrial OS=Homo sapiens GN=ACADSB PE=1 SV=1	1	11	11	11	0	1.1389	1.0956	2.06144	1.20104	1.1389	2.04368	NA	1.28554	1.1389	1.22693	1.51621	1.65399	1.1389	1.36183	1.33918	1.38448	ACADSB	1.1389	1.33501	1.29438	1.51621
P45973	P45973	7	6	6	Chromobox protein homolog 5	CBX5	>sp|P45973|CBX5_HUMAN Chromobox protein homolog 5 OS=Homo sapiens GN=CBX5 PE=1 SV=1	1	7	6	6	0	1.1389	1.8137	2.17324	1.59414	1.1389	1.73733	1.61468	1.33641	1.1389	1.96944	1.34085	1.78817	1.1389	1.30653	1.17651	1.49734	CBX5	1.1389	1.54574	1.77551	1.47777
P45983-3;P45983-2;P45983-4;P45983;P45984-5;P53779-4;P53779-2;P53779-3;P53779	P45983-3;P45983-2;P45983-4;P45983	3;3;3;3;1;1;1;1;1	2;2;2;2;0;0;0;0;0	2;2;2;2;0;0;0;0;0	Mitogen-activated protein kinase 8	MAPK8	>sp|P45983-3|MK08_HUMAN Isoform 3 of Mitogen-activated protein kinase 8 OS=Homo sapiens GN=MAPK8;>sp|P45983-2|MK08_HUMAN Isoform 1 of Mitogen-activated protein kinase 8 OS=Homo sapiens GN=MAPK8;>sp|P45983-4|MK08_HUMAN Isoform 4 of Mitogen-activated protein	9	3	2	2	0	1.1389	NA	NA	NA	1.1389	NA	NA	NA	1.1389	NA	NA	NA	1.1389	NA	NA	NA	MAPK8	1.1389	NA	NA	NA
P45984-3;P45984-2;P45984-4;P45984	P45984-3;P45984-2;P45984-4;P45984	3;3;3;3	3;3;3;3	2;2;2;2	Mitogen-activated protein kinase 9	MAPK9	>sp|P45984-3|MK09_HUMAN Isoform Beta-1 of Mitogen-activated protein kinase 9 OS=Homo sapiens GN=MAPK9;>sp|P45984-2|MK09_HUMAN Isoform Alpha-1 of Mitogen-activated protein kinase 9 OS=Homo sapiens GN=MAPK9;>sp|P45984-4|MK09_HUMAN Isoform Beta-2 of Mitogen-a	4	3	3	2	0	1.1389	NA	NA	NA	1.1389	NA	NA	NA	1.1389	NA	NA	NA	1.1389	NA	NA	NA	MAPK9	1.1389	NA	NA	NA
P46013;P46013-2	P46013;P46013-2	115;103	115;103	115;103	Antigen KI-67	MKI67	>sp|P46013|KI67_HUMAN Antigen KI-67 OS=Homo sapiens GN=MKI67 PE=1 SV=2;>sp|P46013-2|KI67_HUMAN Isoform Short of Antigen KI-67 OS=Homo sapiens GN=MKI67	2	115	115	115	0	1.1389	2.34672	3.21743	1.49098	1.1389	2.19198	2.49534	1.43116	1.1389	2.20381	2.38651	1.42014	1.1389	3.16549	3.46833	2.13473	MKI67	1.1389	1.46107	2.27527	2.85638
P46060	P46060	22	22	22	Ran GTPase-activating protein 1	RANGAP1	>sp|P46060|RAGP1_HUMAN Ran GTPase-activating protein 1 OS=Homo sapiens GN=RANGAP1 PE=1 SV=1	1	22	22	22	0	1.1389	2.15419	2.92106	1.50094	1.1389	1.61142	1.88098	1.57121	1.1389	1.47576	1.50152	1.3451	1.1389	2.31525	2.38253	1.57254	RANGAP1	1.1389	1.53608	1.88281	2.13176
P46063	P46063	26	26	26	ATP-dependent DNA helicase Q1	RECQL	>sp|P46063|RECQ1_HUMAN ATP-dependent DNA helicase Q1 OS=Homo sapiens GN=RECQL PE=1 SV=3	1	26	26	26	0	1.1389	1.8581	2.38675	1.56619	1.1389	1.67476	1.72373	1.49608	1.1389	1.58427	1.72357	1.35828	1.1389	2.25352	1.84912	1.81566	RECQL	1.1389	1.53113	1.76643	1.78643
P46087-2;P46087;P46087-4;P46087-3	P46087-2;P46087;P46087-4;P46087-3	23;23;23;17	23;23;23;17	23;23;23;17	Putative ribosomal RNA methyltransferase NOP2	NOP2	>sp|P46087-2|NOP2_HUMAN Isoform 2 of Putative ribosomal RNA methyltransferase NOP2 OS=Homo sapiens GN=NOP2;>sp|P46087|NOP2_HUMAN Putative ribosomal RNA methyltransferase NOP2 OS=Homo sapiens GN=NOP2 PE=1 SV=2;>sp|P46087-4|NOP2_HUMAN Isoform 4 of Putative r	4	23	23	23	0	1.1389	1.59265	2.11657	1.493	1.1389	1.76137	1.6729	1.47007	1.1389	1.62145	1.63307	1.46627	1.1389	2.11544	1.63543	1.61406	NOP2	1.1389	1.48154	1.69141	1.65416
P46100-4;P46100;P46100-2;P46100-5;P46100-3;P46100-6	P46100-4;P46100;P46100-2;P46100-5;P46100-3;P46100-6	11;11;10;10;10;6	11;11;10;10;10;6	11;11;10;10;10;6	Transcriptional regulator ATRX	ATRX	>sp|P46100-4|ATRX_HUMAN Isoform 3 of Transcriptional regulator ATRX OS=Homo sapiens GN=ATRX;>sp|P46100|ATRX_HUMAN Transcriptional regulator ATRX OS=Homo sapiens GN=ATRX PE=1 SV=5;>sp|P46100-2|ATRX_HUMAN Isoform 1 of Transcriptional regulator ATRX OS=Homo s	6	11	11	11	0	1.1389	NA	NA	NA	1.1389	NA	NA	1.1351	1.1389	NA	NA	NA	1.1389	0.998384	NA	1.17205	ATRX	1.1389	1.15357	0.998384	NA
P46109	P46109	9	9	9	Crk-like protein	CRKL	>sp|P46109|CRKL_HUMAN Crk-like protein OS=Homo sapiens GN=CRKL PE=1 SV=1	1	9	9	9	0	1.1389	NA	NA	NA	1.1389	1.55719	NA	1.1031	1.1389	NA	NA	1.54007	1.1389	1.75294	2.52692	1.65171	CRKL	1.1389	1.54007	1.65507	2.52692
P46199	P46199	6	6	6	Translation initiation factor IF-2, mitochondrial	MTIF2	>sp|P46199|IF2M_HUMAN Translation initiation factor IF-2, mitochondrial OS=Homo sapiens GN=MTIF2 PE=1 SV=2	1	6	6	6	0	1.1389	NA	NA	NA	1.1389	NA	NA	NA	1.1389	NA	NA	NA	1.1389	NA	NA	NA	MTIF2	1.1389	NA	NA	NA
P46379-2;P46379;P46379-3;P46379-5;P46379-4	P46379-2;P46379;P46379-3;P46379-5;P46379-4	28;28;28;24;23	28;28;28;24;23	28;28;28;24;23	Large proline-rich protein BAG6	BAG6	>sp|P46379-2|BAG6_HUMAN Isoform 2 of Large proline-rich protein BAG6 OS=Homo sapiens GN=BAG6;>sp|P46379|BAG6_HUMAN Large proline-rich protein BAG6 OS=Homo sapiens GN=BAG6 PE=1 SV=2;>sp|P46379-3|BAG6_HUMAN Isoform 3 of Large proline-rich protein BAG6 OS=Hom	5	28	28	28	0	1.1389	1.69927	2.45486	1.45502	1.1389	1.91201	1.90549	1.49293	1.1389	1.58349	1.63664	1.54401	1.1389	0.812223	1.464	0.786083	BAG6	1.1389	1.47398	1.64138	1.77106
P46459	P46459	27	27	27	Vesicle-fusing ATPase	NSF	>sp|P46459|NSF_HUMAN Vesicle-fusing ATPase OS=Homo sapiens GN=NSF PE=1 SV=3	1	27	27	27	0	1.1389	1.82755	2.36952	1.54308	1.1389	1.6999	1.76024	1.41746	1.1389	1.55475	1.68866	1.29471	1.1389	1.96124	1.69337	1.48735	NSF	1.1389	1.45241	1.76373	1.7268
P46734;P46734-3;P46734-2	P46734;P46734-3;P46734-2	7;6;5	7;6;5	7;6;5	Dual specificity mitogen-activated protein kinase kinase 3	MAP2K3	>sp|P46734|MP2K3_HUMAN Dual specificity mitogen-activated protein kinase kinase 3 OS=Homo sapiens GN=MAP2K3 PE=1 SV=2;>sp|P46734-3|MP2K3_HUMAN Isoform 2 of Dual specificity mitogen-activated protein kinase kinase 3 OS=Homo sapiens GN=MAP2K3;>sp|P46734-2|MP	3	7	7	7	0	1.1389	NA	NA	NA	1.1389	1.28681	0.890488	1.68312	1.1389	1.18202	NA	1.85049	1.1389	NA	NA	NA	MAP2K3	1.1389	1.76681	1.23441	0.890488
P46736-2;P46736-3;P46736;P46736-4;P46736-5	P46736-2;P46736-3;P46736;P46736-4	9;9;9;7;4	9;9;9;7;4	9;9;9;7;4	Lys-63-specific deubiquitinase BRCC36	BRCC3	>sp|P46736-2|BRCC3_HUMAN Isoform 1 of Lys-63-specific deubiquitinase BRCC36 OS=Homo sapiens GN=BRCC3;>sp|P46736-3|BRCC3_HUMAN Isoform 3 of Lys-63-specific deubiquitinase BRCC36 OS=Homo sapiens GN=BRCC3;>sp|P46736|BRCC3_HUMAN Lys-63-specific deubiquitinase	5	9	9	9	0	1.1389	1.82358	NA	1.68172	1.1389	NA	NA	NA	1.1389	NA	1.54895	NA	1.1389	2.59977	1.90639	1.86933	BRCC3	1.1389	1.77553	2.21167	1.72767
P46776	P46776	8	8	8	60S ribosomal protein L27a	RPL27A	>sp|P46776|RL27A_HUMAN 60S ribosomal protein L27a OS=Homo sapiens GN=RPL27A PE=1 SV=2	1	8	8	8	0	1.1389	1.78651	2.3784	1.62292	1.1389	1.63237	1.67872	1.5393	1.1389	1.83431	1.83213	1.57514	1.1389	1.92699	1.75682	1.73031	RPL27A	1.1389	1.59903	1.81041	1.79448
P46777	P46777	14	14	14	60S ribosomal protein L5	RPL5	>sp|P46777|RL5_HUMAN 60S ribosomal protein L5 OS=Homo sapiens GN=RPL5 PE=1 SV=3	1	14	14	14	0	1.1389	1.93259	3.06573	1.79339	1.1389	1.70351	1.85737	1.49154	1.1389	1.55749	1.75634	1.43955	1.1389	1.72724	1.55465	1.51912	RPL5	1.1389	1.50533	1.71537	1.80685
P46778	P46778	6	6	6	60S ribosomal protein L21	RPL21	>sp|P46778|RL21_HUMAN 60S ribosomal protein L21 OS=Homo sapiens GN=RPL21 PE=1 SV=2	1	6	6	6	0	1.1389	0.722657	NA	0.930779	1.1389	NA	NA	NA	1.1389	NA	NA	0.960196	1.1389	1.94844	1.82396	1.86387	RPL21	1.1389	0.960196	1.33555	1.82396
P46779;P46779-2;P46779-3;P46779-4;P46779-5	P46779;P46779-2;P46779-3;P46779-4;P46779-5	7;6;6;5;5	7;6;6;5;5	7;6;6;5;5	60S ribosomal protein L28	RPL28	>sp|P46779|RL28_HUMAN 60S ribosomal protein L28 OS=Homo sapiens GN=RPL28 PE=1 SV=3;>sp|P46779-2|RL28_HUMAN Isoform 2 of 60S ribosomal protein L28 OS=Homo sapiens GN=RPL28;>sp|P46779-3|RL28_HUMAN Isoform 3 of 60S ribosomal protein L28 OS=Homo sapiens GN=RPL	5	7	7	7	0	1.1389	NA	NA	NA	1.1389	NA	NA	NA	1.1389	NA	NA	NA	1.1389	1.63543	1.34982	1.38717	RPL28;RPL	1.1389	1.38717	1.63543	1.34982
P46926;Q8TDQ7-3;Q8TDQ7;Q8TDQ7-4;Q8TDQ7-5;Q8TDQ7-2	P46926;Q8TDQ7-3;Q8TDQ7	5;3;3;2;2;2	5;3;3;2;2;2	5;3;3;2;2;2	Glucosamine-6-phosphate isomerase 1;Glucosamine-6-phosphate isomerase 2	GNPDA1;GNPDA2	>sp|P46926|GNPI1_HUMAN Glucosamine-6-phosphate isomerase 1 OS=Homo sapiens GN=GNPDA1 PE=1 SV=1;>sp|Q8TDQ7-3|GNPI2_HUMAN Isoform 3 of Glucosamine-6-phosphate isomerase 2 OS=Homo sapiens GN=GNPDA2;>sp|Q8TDQ7|GNPI2_HUMAN Glucosamine-6-phosphate isomerase 2 OS	6	5	5	5	0	1.1389	1.94153	NA	1.54021	1.1389	NA	NA	NA	1.1389	NA	NA	NA	1.1389	2.82074	NA	3.57711	GNPDA1;GNPDA2	1.1389	2.55866	2.38114	NA
P46940;Q86VI3	P46940	73;1	73;1	71;0	Ras GTPase-activating-like protein IQGAP1	IQGAP1	>sp|P46940|IQGA1_HUMAN Ras GTPase-activating-like protein IQGAP1 OS=Homo sapiens GN=IQGAP1 PE=1 SV=1	2	73	73	71	0	1.1389	1.80547	2.53732	1.56605	1.1389	1.61442	1.73649	1.36637	1.1389	1.65604	1.79145	1.47401	1.1389	1.94517	1.79461	1.56894	IQGAP1	1.1389	1.52003	1.73076	1.79303
P46976-3;P46976-2;P46976	P46976-3;P46976-2;P46976	3;3;3	3;3;3	3;3;3	Glycogenin-1	GYG1	>sp|P46976-3|GLYG_HUMAN Isoform GN-1S of Glycogenin-1 OS=Homo sapiens GN=GYG1;>sp|P46976-2|GLYG_HUMAN Isoform GN-1 of Glycogenin-1 OS=Homo sapiens GN=GYG1;>sp|P46976|GLYG_HUMAN Glycogenin-1 OS=Homo sapiens GN=GYG1 PE=1 SV=4	3	3	3	3	0	1.1389	NA	NA	NA	1.1389	NA	NA	NA	1.1389	NA	NA	NA	1.1389	NA	NA	NA	GYG1	1.1389	NA	NA	NA
P47712	P47712	3	3	3	Cytosolic phospholipase A2;Phospholipase A2;Lysophospholipase	PLA2G4A	>sp|P47712|PA24A_HUMAN Cytosolic phospholipase A2 OS=Homo sapiens GN=PLA2G4A PE=1 SV=2	1	3	3	3	0	1.1389	NA	NA	NA	1.1389	NA	NA	NA	1.1389	NA	NA	NA	1.1389	NA	NA	NA	PLA2G4A	1.1389	NA	NA	NA
P47755	P47755	9	6	6	F-actin-capping protein subunit alpha-2	CAPZA2	>sp|P47755|CAZA2_HUMAN F-actin-capping protein subunit alpha-2 OS=Homo sapiens GN=CAPZA2 PE=1 SV=3	1	9	6	6	0	1.1389	1.5823	2.32498	1.3709	1.1389	2.94821	1.38277	1.08933	1.1389	NA	1.5443	NA	1.1389	2.29017	2.00352	1.86388	CAPZA2	1.1389	1.3709	2.29017	1.77391
P47756-2;P47756	P47756-2;P47756	19;16	19;16	19;16	F-actin-capping protein subunit beta	CAPZB	>sp|P47756-2|CAPZB_HUMAN Isoform 2 of F-actin-capping protein subunit beta OS=Homo sapiens GN=CAPZB;>sp|P47756|CAPZB_HUMAN F-actin-capping protein subunit beta OS=Homo sapiens GN=CAPZB PE=1 SV=4	2	19	19	19	0	1.1389	1.70887	2.23734	1.52198	1.1389	1.77217	1.64889	1.57578	1.1389	1.69871	1.63961	1.42465	1.1389	1.03664	1.16028	1.16982	CAPZB	1.1389	1.47332	1.70379	1.64425
P47813;O14602	P47813;O14602	3;2	3;2	3;2	Eukaryotic translation initiation factor 1A, X-chromosomal;Eukaryotic translation initiation factor 1A, Y-chromosomal	EIF1AX;EIF1AY	>sp|P47813|IF1AX_HUMAN Eukaryotic translation initiation factor 1A, X-chromosomal OS=Homo sapiens GN=EIF1AX PE=1 SV=2;>sp|O14602|IF1AY_HUMAN Eukaryotic translation initiation factor 1A, Y-chromosomal OS=Homo sapiens GN=EIF1AY PE=1 SV=4	2	3	3	3	0	1.1389	0.940104	NA	1.0395	1.1389	1.49597	1.54499	1.44891	1.1389	1.61296	1.48621	2.06184	1.1389	1.32717	NA	1.82972	EIF1AX;EIF1AY	1.1389	1.63932	1.41157	1.5156
P47914	P47914	3	3	3	60S ribosomal protein L29	RPL29	>sp|P47914|RL29_HUMAN 60S ribosomal protein L29 OS=Homo sapiens GN=RPL29 PE=1 SV=2	1	3	3	3	0	1.1389	NA	NA	NA	1.1389	NA	NA	NA	1.1389	NA	NA	NA	1.1389	NA	NA	NA	RPL29	1.1389	NA	NA	NA
P48047	P48047	8	8	8	ATP synthase subunit O, mitochondrial	ATP5O	>sp|P48047|ATPO_HUMAN ATP synthase subunit O, mitochondrial OS=Homo sapiens GN=ATP5O PE=1 SV=1	1	8	8	8	0	1.1389	1.83295	2.62639	1.53631	1.1389	1.33042	1.65438	1.37795	1.1389	1.61019	1.68473	1.37378	1.1389	1.98395	1.84415	1.41708	ATP5O	1.1389	1.39752	1.72157	1.76444
P48059;P48059-4;P48059-2;P48059-5;P48059-3;Q7Z4I7-4;Q7Z4I7-3;Q7Z4I7;Q7Z4I7-5;Q7Z4I7-2	P48059;P48059-4;P48059-2;P48059-5;P48059-3	3;3;3;3;3;1;1;1;1;1	3;3;3;3;3;1;1;1;1;1	3;3;3;3;3;1;1;1;1;1	LIM and senescent cell antigen-like-containing domain protein 1	LIMS1	>sp|P48059|LIMS1_HUMAN LIM and senescent cell antigen-like-containing domain protein 1 OS=Homo sapiens GN=LIMS1 PE=1 SV=4;>sp|P48059-4|LIMS1_HUMAN Isoform 4 of LIM and senescent cell antigen-like-containing domain protein 1 OS=Homo sapiens GN=LIMS1;>sp|P48	10	3	3	3	0	1.1389	NA	NA	1.4283	1.1389	1.67407	1.93599	1.40649	1.1389	NA	NA	NA	1.1389	NA	NA	NA	LIMS1	1.1389	1.41739	1.67407	1.93599
P48147	P48147	18	18	18	Prolyl endopeptidase	PREP	>sp|P48147|PPCE_HUMAN Prolyl endopeptidase OS=Homo sapiens GN=PREP PE=1 SV=2	1	18	18	18	0	1.1389	1.56869	2.2627	1.3056	1.1389	1.52502	NA	1.33196	1.1389	NA	NA	1.46421	1.1389	1.46207	1.01086	0.888316	PREP	1.1389	1.31878	1.52502	1.63678
P48163	P48163	8	8	8	NADP-dependent malic enzyme	ME1	>sp|P48163|MAOX_HUMAN NADP-dependent malic enzyme OS=Homo sapiens GN=ME1 PE=1 SV=1	1	8	8	8	0	1.1389	NA	11.24	NA	1.1389	NA	NA	NA	1.1389	NA	NA	NA	1.1389	0.700628	1.29355	0.759585	ME1	1.1389	0.759585	0.700628	6.26678
P48200	P48200	3	3	3	Iron-responsive element-binding protein 2	IREB2	>sp|P48200|IREB2_HUMAN Iron-responsive element-binding protein 2 OS=Homo sapiens GN=IREB2 PE=1 SV=3	1	3	3	3	0	1.1389	NA	NA	NA	1.1389	NA	NA	NA	1.1389	NA	NA	NA	1.1389	NA	NA	NA	IREB2	1.1389	NA	NA	NA
P48357-5;P48357-2;P48357-4;P48357-3;P48357	P48357-5;P48357-2;P48357-4;P48357-3;P48357	2;2;2;2;2	2;2;2;2;2	2;2;2;2;2	Leptin receptor	LEPR	>sp|P48357-5|LEPR_HUMAN Isoform E of Leptin receptor OS=Homo sapiens GN=LEPR;>sp|P48357-2|LEPR_HUMAN Isoform A of Leptin receptor OS=Homo sapiens GN=LEPR;>sp|P48357-4|LEPR_HUMAN Isoform D of Leptin receptor OS=Homo sapiens GN=LEPR;>sp|P48357-3|LEPR_HUMAN I	5	2	2	2	1	1.1389	NA	NA	NA	1.1389	NA	NA	NA	1.1389	NA	NA	NA	1.1389	NA	NA	NA	LEPR	1.1389	NA	NA	NA
P48382	P48382	3	3	3	DNA-binding protein RFX5	RFX5	>sp|P48382|RFX5_HUMAN DNA-binding protein RFX5 OS=Homo sapiens GN=RFX5 PE=1 SV=1	1	3	3	3	0	1.1389	NA	NA	NA	1.1389	NA	NA	NA	1.1389	NA	NA	NA	1.1389	3.26583	NA	2.20236	RFX5	1.1389	2.20236	3.26583	NA
P48426	P48426	3	1	1	Phosphatidylinositol 5-phosphate 4-kinase type-2 alpha	PIP4K2A	>sp|P48426|PI42A_HUMAN Phosphatidylinositol 5-phosphate 4-kinase type-2 alpha OS=Homo sapiens GN=PIP4K2A PE=1 SV=2	1	3	1	1	0.0021078	1.1389	NA	NA	NA	1.1389	NA	NA	NA	1.1389	NA	NA	NA	1.1389	NA	NA	NA	PIP4K2A	1.1389	NA	NA	NA
P48444;P48444-2	P48444;P48444-2	23;14	23;14	23;14	Coatomer subunit delta	ARCN1	>sp|P48444|COPD_HUMAN Coatomer subunit delta OS=Homo sapiens GN=ARCN1 PE=1 SV=1;>sp|P48444-2|COPD_HUMAN Isoform 2 of Coatomer subunit delta OS=Homo sapiens GN=ARCN1	2	23	23	23	0	1.1389	1.76084	2.49925	1.57733	1.1389	2.01281	2.04283	1.65609	1.1389	1.67671	1.62587	1.3941	1.1389	1.85659	2.04427	1.54008	ARCN1	1.1389	1.55871	1.80871	2.04355
P48449-3;P48449;P48449-2	P48449-3;P48449;P48449-2	8;8;7	8;8;7	8;8;7	Lanosterol synthase	LSS	>sp|P48449-3|ERG7_HUMAN Isoform 3 of Lanosterol synthase OS=Homo sapiens GN=LSS;>sp|P48449|ERG7_HUMAN Lanosterol synthase OS=Homo sapiens GN=LSS PE=1 SV=1;>sp|P48449-2|ERG7_HUMAN Isoform 2 of Lanosterol synthase OS=Homo sapiens GN=LSS	3	8	8	8	0	1.1389	1.48823	1.67921	1.29726	1.1389	NA	2.3171	NA	1.1389	NA	NA	NA	1.1389	NA	NA	NA	LSS	1.1389	1.29726	1.48823	1.99815
P48506	P48506	6	6	6	Glutamate--cysteine ligase catalytic subunit	GCLC	>sp|P48506|GSH1_HUMAN Glutamate--cysteine ligase catalytic subunit OS=Homo sapiens GN=GCLC PE=1 SV=2	1	6	6	6	0	1.1389	NA	NA	NA	1.1389	NA	1.69783	NA	1.1389	NA	NA	NA	1.1389	NA	NA	NA	GCLC	1.1389	NA	NA	1.69783
P48507	P48507	7	7	7	Glutamate--cysteine ligase regulatory subunit	GCLM	>sp|P48507|GSH0_HUMAN Glutamate--cysteine ligase regulatory subunit OS=Homo sapiens GN=GCLM PE=1 SV=1	1	7	7	7	0	1.1389	NA	3.24813	NA	1.1389	1.60156	1.40474	1.79837	1.1389	4.24074	2.04206	2.68982	1.1389	1.10429	0.616731	1.5974	GCLM	1.1389	1.79837	1.60156	1.7234
P48556	P48556	11	11	11	26S proteasome non-ATPase regulatory subunit 8	PSMD8	>sp|P48556|PSMD8_HUMAN 26S proteasome non-ATPase regulatory subunit 8 OS=Homo sapiens GN=PSMD8 PE=1 SV=2	1	11	11	11	0	1.1389	1.83308	2.67105	1.63138	1.1389	1.84892	1.62679	1.66592	1.1389	1.75968	1.50582	1.39133	1.1389	2.00296	1.51973	1.76418	PSMD8	1.1389	1.64865	1.841	1.57326
P48634;P48634-3;P48634-2;P48634-4	P48634;P48634-3;P48634-2;P48634-4	29;26;24;18	28;25;23;17	28;25;23;17	Protein PRRC2A	PRRC2A	>sp|P48634|PRC2A_HUMAN Protein PRRC2A OS=Homo sapiens GN=PRRC2A PE=1 SV=3;>sp|P48634-3|PRC2A_HUMAN Isoform 3 of Protein PRRC2A OS=Homo sapiens GN=PRRC2A;>sp|P48634-2|PRC2A_HUMAN Isoform 2 of Protein PRRC2A OS=Homo sapiens GN=PRRC2A;>sp|P48634-4|PRC2A_HUMAN	4	29	28	28	0	1.1389	NA	NA	1.2757	1.1389	1.70203	2.01996	1.45895	1.1389	1.64851	1.21168	1.7163	1.1389	2.25506	1.25491	0.986006	PRRC2A	1.1389	1.36732	1.70203	1.25491
P48637;P48637-2	P48637;P48637-2	14;10	14;10	14;10	Glutathione synthetase	GSS	>sp|P48637|GSHB_HUMAN Glutathione synthetase OS=Homo sapiens GN=GSS PE=1 SV=1;>sp|P48637-2|GSHB_HUMAN Isoform 2 of Glutathione synthetase OS=Homo sapiens GN=GSS	2	14	14	14	0	1.1389	1.88133	2.36388	1.45002	1.1389	1.65856	1.79613	1.50687	1.1389	1.73578	1.97978	1.37968	1.1389	1.51481	1.52466	1.52773	GSS	1.1389	1.47844	1.69717	1.88795
P48651	P48651	2	2	2	Phosphatidylserine synthase 1	PTDSS1	>sp|P48651|PTSS1_HUMAN Phosphatidylserine synthase 1 OS=Homo sapiens GN=PTDSS1 PE=1 SV=1	1	2	2	2	0	1.1389	NA	NA	NA	1.1389	NA	NA	NA	1.1389	NA	NA	NA	1.1389	NA	4.4275	NA	PTDSS1	1.1389	NA	NA	4.4275
P48723	P48723	3	3	3	Heat shock 70 kDa protein 13	HSPA13	>sp|P48723|HSP13_HUMAN Heat shock 70 kDa protein 13 OS=Homo sapiens GN=HSPA13 PE=1 SV=1	1	3	3	3	0	1.1389	NA	NA	NA	1.1389	NA	NA	NA	1.1389	NA	NA	NA	1.1389	NA	NA	NA	HSPA13	1.1389	NA	NA	NA
P48729;P48729-2;Q8N752	P48729;P48729-2	6;6;2	6;6;2	6;6;2	Casein kinase I isoform alpha	CSNK1A1	>sp|P48729|KC1A_HUMAN Casein kinase I isoform alpha OS=Homo sapiens GN=CSNK1A1 PE=1 SV=2;>sp|P48729-2|KC1A_HUMAN Isoform 2 of Casein kinase I isoform alpha OS=Homo sapiens GN=CSNK1A1	3	6	6	6	0	1.1389	NA	NA	NA	1.1389	1.77027	1.52532	1.32128	1.1389	1.62942	1.70012	1.55872	1.1389	NA	NA	1.33457	CSNK1A1	1.1389	1.33457	1.69984	1.61272
P48730	P48730	4	4	1	Casein kinase I isoform delta	CSNK1D	>sp|P48730|KC1D_HUMAN Casein kinase I isoform delta OS=Homo sapiens GN=CSNK1D PE=1 SV=2	1	4	4	1	0	1.1389	NA	NA	NA	1.1389	1.99996	NA	1.56943	1.1389	NA	NA	NA	1.1389	NA	NA	1.42463	CSNK1D	1.1389	1.49703	1.99996	NA
P48735	P48735	23	23	22	Isocitrate dehydrogenase [NADP], mitochondrial	IDH2	>sp|P48735|IDHP_HUMAN Isocitrate dehydrogenase [NADP], mitochondrial OS=Homo sapiens GN=IDH2 PE=1 SV=2	1	23	23	22	0	1.1389	1.87464	2.30671	1.60197	1.1389	1.68416	1.80812	1.40058	1.1389	1.81478	1.94446	1.53865	1.1389	1.91682	1.8614	1.63512	IDH2	1.1389	1.57031	1.84471	1.90293
P48736	P48736	7	7	7	Phosphatidylinositol 4,5-bisphosphate 3-kinase catalytic subunit gamma isoform	PIK3CG	>sp|P48736|PK3CG_HUMAN Phosphatidylinositol 4,5-bisphosphate 3-kinase catalytic subunit gamma isoform OS=Homo sapiens GN=PIK3CG PE=1 SV=3	1	7	7	7	0	1.1389	NA	NA	NA	1.1389	NA	NA	NA	1.1389	NA	NA	1.96347	1.1389	NA	NA	NA	PIK3CG	1.1389	1.96347	NA	NA
P48739;P48739-2	P48739;P48739-2	9;8	9;8	8;7	Phosphatidylinositol transfer protein beta isoform	PITPNB	>sp|P48739|PIPNB_HUMAN Phosphatidylinositol transfer protein beta isoform OS=Homo sapiens GN=PITPNB PE=1 SV=2;>sp|P48739-2|PIPNB_HUMAN Isoform 2 of Phosphatidylinositol transfer protein beta isoform OS=Homo sapiens GN=PITPNB	2	9	9	8	0	1.1389	2.0628	2.84285	1.73339	1.1389	1.66226	1.91253	1.412	1.1389	1.46725	1.39783	1.30307	1.1389	1.97556	1.95653	2.3212	PITPNB	1.1389	1.57269	1.81891	1.93453
P48960-2;P48960-3;P48960	P48960-2;P48960-3;P48960	5;5;5	5;5;5	5;5;5	CD97 antigen;CD97 antigen subunit alpha;CD97 antigen subunit beta	CD97	>sp|P48960-2|CD97_HUMAN Isoform 2 of CD97 antigen OS=Homo sapiens GN=CD97;>sp|P48960-3|CD97_HUMAN Isoform 3 of CD97 antigen OS=Homo sapiens GN=CD97;>sp|P48960|CD97_HUMAN CD97 antigen OS=Homo sapiens GN=CD97 PE=1 SV=4	3	5	5	5	0	1.1389	NA	NA	NA	1.1389	NA	NA	NA	1.1389	NA	NA	NA	1.1389	3.8067	1.73811	5.8753	CD97	1.1389	5.8753	3.8067	1.73811
P49005	P49005	9	9	9	DNA polymerase delta subunit 2	POLD2	>sp|P49005|DPOD2_HUMAN DNA polymerase delta subunit 2 OS=Homo sapiens GN=POLD2 PE=1 SV=1	1	9	9	9	0	1.1389	1.40191	2.21793	1.40642	1.1389	2.60255	NA	1.49471	1.1389	NA	NA	1.40269	1.1389	2.59286	2.41578	1.49857	POLD2	1.1389	1.45057	2.59286	2.31685
P49006	P49006	2	2	2	MARCKS-related protein	MARCKSL1	>sp|P49006|MRP_HUMAN MARCKS-related protein OS=Homo sapiens GN=MARCKSL1 PE=1 SV=2	1	2	2	2	0	1.1389	NA	NA	NA	1.1389	NA	NA	NA	1.1389	NA	NA	NA	1.1389	NA	NA	NA	MARCKSL1	1.1389	NA	NA	NA
P49137;P49137-2	P49137;P49137-2	6;4	3;2	3;2	MAP kinase-activated protein kinase 2	MAPKAPK2	>sp|P49137|MAPK2_HUMAN MAP kinase-activated protein kinase 2 OS=Homo sapiens GN=MAPKAPK2 PE=1 SV=1;>sp|P49137-2|MAPK2_HUMAN Isoform 2 of MAP kinase-activated protein kinase 2 OS=Homo sapiens GN=MAPKAPK2	2	6	3	3	0	1.1389	NA	NA	NA	1.1389	NA	NA	NA	1.1389	NA	NA	NA	1.1389	NA	NA	NA	MAPKAPK2	1.1389	NA	NA	NA
P49189	P49189	14	14	14	4-trimethylaminobutyraldehyde dehydrogenase	ALDH9A1	>sp|P49189|AL9A1_HUMAN 4-trimethylaminobutyraldehyde dehydrogenase OS=Homo sapiens GN=ALDH9A1 PE=1 SV=3	1	14	14	14	0	1.1389	1.67819	2.18746	1.50558	1.1389	1.57219	1.81278	1.43839	1.1389	2.27713	2.15888	1.62647	1.1389	1.66225	1.3991	1.27974	ALDH9A1	1.1389	1.47198	1.67022	1.98583
P49207	P49207	5	5	5	60S ribosomal protein L34	RPL34	>sp|P49207|RL34_HUMAN 60S ribosomal protein L34 OS=Homo sapiens GN=RPL34 PE=1 SV=3	1	5	5	5	0	1.1389	NA	NA	NA	1.1389	1.43028	NA	1.09906	1.1389	0.737102	NA	0.938001	1.1389	1.84507	1.72005	1.49199	RPL34	1.1389	1.09906	1.43028	1.72005
P49257	P49257	15	15	15	Protein ERGIC-53	LMAN1	>sp|P49257|LMAN1_HUMAN Protein ERGIC-53 OS=Homo sapiens GN=LMAN1 PE=1 SV=2	1	15	15	15	0	1.1389	1.75794	2.64234	1.50344	1.1389	1.54612	1.58272	1.20597	1.1389	1.95911	1.85061	1.4519	1.1389	1.64616	1.55628	1.34447	LMAN1	1.1389	1.39818	1.70205	1.71667
P49321;P49321-3;P49321-4;P49321-2	P49321;P49321-3;P49321-4;P49321-2	22;19;18;17	22;19;18;17	22;19;18;17	Nuclear autoantigenic sperm protein	NASP	>sp|P49321|NASP_HUMAN Nuclear autoantigenic sperm protein OS=Homo sapiens GN=NASP PE=1 SV=2;>sp|P49321-3|NASP_HUMAN Isoform 3 of Nuclear autoantigenic sperm protein OS=Homo sapiens GN=NASP;>sp|P49321-4|NASP_HUMAN Isoform 4 of Nuclear autoantigenic sperm pr	4	22	22	22	0	1.1389	1.8112	2.05057	1.61746	1.1389	1.6911	1.45572	1.47761	1.1389	1.98997	1.62391	1.69895	1.1389	1.85463	1.64217	1.77662	NASP	1.1389	1.65821	1.83292	1.63304
P49327	P49327	100	100	100	Fatty acid synthase;[Acyl-carrier-protein] S-acetyltransferase;[Acyl-carrier-protein] S-malonyltransferase;3-oxoacyl-[acyl-carrier-protein] synthase;3-oxoacyl-[acyl-carrier-protein] reductase;3-hydroxyacyl-[acyl-carrier-protein] dehydratase;Enoyl-[acyl-carrier-protein] reductase;Oleoyl-[acyl-carrier-protein] hydrolase	FASN	>sp|P49327|FAS_HUMAN Fatty acid synthase OS=Homo sapiens GN=FASN PE=1 SV=3	1	100	100	100	0	1.1389	1.85027	2.50493	1.59472	1.1389	1.74537	1.87805	1.5072	1.1389	1.77121	1.89341	1.52136	1.1389	2.16731	2.01671	1.78661	FASN	1.1389	1.55804	1.81074	1.95506
Q9BWU1-2;P49336-2;P49336;Q9BWU1	Q9BWU1-2;P49336-2;P49336;Q9BWU1	2;2;2;2	2;2;2;2	2;2;2;2	Cyclin-dependent kinase 19;Cyclin-dependent kinase 8	CDK19;CDK8	>sp|Q9BWU1-2|CDK19_HUMAN Isoform 2 of Cyclin-dependent kinase 19 OS=Homo sapiens GN=CDK19;>sp|P49336-2|CDK8_HUMAN Isoform 2 of Cyclin-dependent kinase 8 OS=Homo sapiens GN=CDK8;>sp|P49336|CDK8_HUMAN Cyclin-dependent kinase 8 OS=Homo sapiens GN=CDK8 PE=1 SV	4	2	2	2	0	1.1389	NA	NA	NA	1.1389	NA	NA	NA	1.1389	NA	NA	NA	1.1389	NA	NA	NA	CDK19;CDK8	1.1389	NA	NA	NA
P49354;P49354-2	P49354;P49354-2	6;5	6;5	6;5	Protein farnesyltransferase/geranylgeranyltransferase type-1 subunit alpha	FNTA	>sp|P49354|FNTA_HUMAN Protein farnesyltransferase/geranylgeranyltransferase type-1 subunit alpha OS=Homo sapiens GN=FNTA PE=1 SV=1;>sp|P49354-2|FNTA_HUMAN Isoform 2 of Protein farnesyltransferase/geranylgeranyltransferase type-1 subunit alpha OS=Homo sapie	2	6	6	6	0	1.1389	NA	NA	NA	1.1389	NA	NA	NA	1.1389	NA	NA	NA	1.1389	1.55036	0.933177	2.16755	FNTA	1.1389	2.16755	1.55036	0.933177
P49356	P49356	5	5	5	Protein farnesyltransferase subunit beta	FNTB	>sp|P49356|FNTB_HUMAN Protein farnesyltransferase subunit beta OS=Homo sapiens GN=FNTB PE=1 SV=1	1	5	5	5	0	1.1389	NA	NA	NA	1.1389	NA	NA	NA	1.1389	NA	NA	NA	1.1389	NA	NA	NA	FNTB	1.1389	NA	NA	NA
P49366;P49366-2;P49366-3	P49366;P49366-2;P49366-3	9;7;6	9;7;6	9;7;6	Deoxyhypusine synthase	DHPS	>sp|P49366|DHYS_HUMAN Deoxyhypusine synthase OS=Homo sapiens GN=DHPS PE=1 SV=1;>sp|P49366-2|DHYS_HUMAN Isoform Short of Deoxyhypusine synthase OS=Homo sapiens GN=DHPS;>sp|P49366-3|DHYS_HUMAN Isoform 3 of Deoxyhypusine synthase OS=Homo sapiens GN=DHPS	3	9	9	9	0	1.1389	2.21106	2.90016	1.65306	1.1389	1.857	2.01422	1.69977	1.1389	1.78576	1.98091	1.46289	1.1389	1.8591	1.72036	2.52009	DHPS	1.1389	1.67642	1.85805	1.99757
P49407-2;P49407	P49407-2;P49407	7;6	7;6	7;6	Beta-arrestin-1	ARRB1	>sp|P49407-2|ARRB1_HUMAN Isoform 1B of Beta-arrestin-1 OS=Homo sapiens GN=ARRB1;>sp|P49407|ARRB1_HUMAN Beta-arrestin-1 OS=Homo sapiens GN=ARRB1 PE=1 SV=2	2	7	7	7	0	1.1389	1.02523	NA	1.13057	1.1389	1.46258	1.4183	1.50686	1.1389	NA	NA	NA	1.1389	1.91093	1.18998	1.47787	ARRB1	1.1389	1.47787	1.46258	1.30414
P49411	P49411	27	27	27	Elongation factor Tu, mitochondrial	TUFM	>sp|P49411|EFTU_HUMAN Elongation factor Tu, mitochondrial OS=Homo sapiens GN=TUFM PE=1 SV=2	1	27	27	27	0	1.1389	1.88774	2.48955	1.48269	1.1389	1.65039	1.76516	1.37502	1.1389	1.63131	1.8536	1.41554	1.1389	1.93117	1.98374	1.79386	TUFM	1.1389	1.44911	1.76906	1.91867
[truncated: 2,167 more rows]

## Sheet: Neeps Plot
Protein.IDs	Majority.protein.IDs	Peptide.counts..all.	Peptide.counts..razor.unique.	Peptide.counts..unique.	Protein.names	Gene.names	Fasta.headers	Ratio.H.L.3.g1	Ratio.H.L.3.s	Ratio.H.L.3.g2	Ratio.H.L.3.m
[truncated: 3,163 more rows]
