# Supplementary material for: Proteomic analysis of cell cycle progression in asynchronous cultures, including mitotic subphases, using PRIMMUS
Source: eLife. 2017 Oct 20;6:e27574. doi: 10.7554/eLife.27574 (PMC5650473; doi:10.7554/eLife.27574)
Supplement: Supplementary file 4. — The table consists of a tab-delimited file containing the proteins identified, quality measures (Q-value, Score, number of peptides), TMT ratios calculated relative to the prophase fraction, and SILAC ratios calculated relative to the prophase fraction in biological duplicate. cor – Pearson’s correlation score between the ratio patterns of the three biological replicates (only mitotic subphases are compared). numcor – number of times the Pearson’s correlation score is greater than 0. [file elife-27574-supp4.txt]

id	Peptides	Protein.IDs	Gene.names	Fasta.headers	Reverse	Potential.contaminant	Only.identified.by.site	TMT.G2	TMT.M	TMT.Pro	TMT.PM1	TMT.PM2	TMT.Ana	SILAC1.Pro	SILAC1.PM1	SILAC1.PM2	SILAC1.Ana	SILAC2.PM1	SILAC2.PM2	SILAC2.Ana	Base_Uniprot	cor.1vs2	cor.1vs3	cor.2vs3	num.cor
1	4	A0A024R341;Q6I9Y2;F8WF22	NIF3L1BP1;THOC7	tr|A0A024R341|A0A024R341_HUMAN Ngg1 interacting factor 3 like 1 binding protein 1, isoform CRA_b OS=Homo sapiens GN=NIF3L1BP1 PE=1 SV=1;sp|Q6I9Y2|THOC7_HUMAN THO complex subunit 7 homolog OS=Homo sapiens GN=THOC7 PE=1 SV=3				1.049530295	1.080451596	1	0.984404335	0.958366108	1.06420209	1	0.934141285	0.931589858	NA	0.612183065	0.358690799	0.834954553	A0A024R341	1	0.948448791	1	3
13	2	A0A075B6T1;Q9C0C7-6;Q9C0C7-4;Q9C0C7-2;Q9C0C7-3;Q9C0C7;Q9C0C7-5	AMBRA1	tr|A0A075B6T1|A0A075B6T1_HUMAN Activating molecule in BECN1-regulated autophagy protein 1 OS=Homo sapiens GN=AMBRA1 PE=1 SV=1;sp|Q9C0C7-6|AMRA1_HUMAN Isoform 6 of Activating molecule in BECN1-regulated autophagy protein 1 OS=Homo sapiens GN=AMBRA1;sp|Q9C0C				1.052831317	1.116728782	1	1.061057619	1.300093922	1.018408815	1	1.190635117	1.608750793	NA	3.59209692	4.369388913	1.339635551	A0A075B6T1	1	0.792002232	1	3
17	1	A0A075B746;P82921	MRPS21	tr|A0A075B746|A0A075B746_HUMAN 28S ribosomal protein S21, mitochondrial OS=Homo sapiens GN=MRPS21 PE=1 SV=1;sp|P82921|RT21_HUMAN 28S ribosomal protein S21, mitochondrial OS=Homo sapiens GN=MRPS21 PE=1 SV=2				1.002707314	0.977022565	1	1.009990005	0.773318401	0.959429864	1	1.113808297	1.084046887	NA	0.688710616	0.65188295	0.783664478	A0A075B746	1	0.559344161	1	3
25	5	A0A075B7F8;A8CG34;Q96HA1;A0A087WY75;Q96HA1-2;A8CG34-2;Q96HA1-3;C9JER0;C9J370;A0A0J9YWR1;Q6PJE2-5;Q6PJE2;C9JFL1;A6NF01	POM121C;POM121	tr|A0A075B7F8|A0A075B7F8_HUMAN Nuclear envelope pore membrane protein POM 121C OS=Homo sapiens GN=POM121C PE=1 SV=2;sp|A8CG34|P121C_HUMAN Nuclear envelope pore membrane protein POM 121C OS=Homo sapiens GN=POM121C PE=1 SV=2;sp|Q96HA1|P121A_HUMAN Nuclear env				1.006423767	0.788432642	1	0.848417292	0.813447566	0.708115657	1	1.126396657	0.935345092	1.019666892	1.333538197	1.129420441	1.006416324	A0A075B7F8	0.304462365	0.911437402	0.669403842	3
31	3	A0A087WT27;J3KN95;O95394;O95394-3;O95394-4;H0Y987;H0Y8I3;D6RCQ8;D6RF77;D6RIS6	PGM3	tr|A0A087WT27|A0A087WT27_HUMAN Phosphoacetylglucosamine mutase OS=Homo sapiens GN=PGM3 PE=1 SV=1;tr|J3KN95|J3KN95_HUMAN Phosphoacetylglucosamine mutase OS=Homo sapiens GN=PGM3 PE=1 SV=1;sp|O95394|AGM1_HUMAN Phosphoacetylglucosamine mutase OS=Homo sapiens G				1.064232249	0.992329286	1	1.279523691	1.264013953	1.16297508	1	1.148827727	1.098737116	NA	1.358605165	1.280212935	0.778712198	A0A087WT27	1	0.999997866	1	3
33	8	A0A087WT44;P30519-2;P30519;I3L159;I3L1F5;I3L276;I3L4P8;I3L463;I3L1Y2	HMOX2	tr|A0A087WT44|A0A087WT44_HUMAN Heme oxygenase 2 OS=Homo sapiens GN=HMOX2 PE=1 SV=1;sp|P30519-2|HMOX2_HUMAN Isoform 2 of Heme oxygenase 2 OS=Homo sapiens GN=HMOX2;sp|P30519|HMOX2_HUMAN Heme oxygenase 2 OS=Homo sapiens GN=HMOX2 PE=1 SV=2;tr|I3L159|I3L159_HUM				0.971254976	1.046983516	1	1.030442176	1.01710596	1.021342444	1	1.039035406	0.977094927	0.956367449	1.048149044	0.98257924	0.957899831	A0A087WT44	0.847555586	0.834355227	0.99970233	3
37	10	A0A087WTA5;E7ERK9;Q9UI10-3;Q9UI10;Q9UI10-2;A0A087WW69;F8W8L6;H7C2L8	EIF2B4	tr|A0A087WTA5|A0A087WTA5_HUMAN Translation initiation factor eIF-2B subunit delta OS=Homo sapiens GN=EIF2B4 PE=1 SV=1;tr|E7ERK9|E7ERK9_HUMAN Translation initiation factor eIF-2B subunit delta OS=Homo sapiens GN=EIF2B4 PE=1 SV=1;sp|Q9UI10-3|EI2BD_HUMAN Isof				1.104715619	1.118305133	1	0.986907325	1.062536646	1.104492571	1	1.039107038	1.159571634	1.084660877	1.086152699	1.255048218	1.070701689	A0A087WTA5	0.520702384	0.088125024	0.896303641	3
38	7	A0A087WTD7;A8MYJ1;Q12802-4;Q12802;Q12802-2;A0A087WY36;A0A087WX73	AKAP13	tr|A0A087WTD7|A0A087WTD7_HUMAN A-kinase anchor protein 13 OS=Homo sapiens GN=AKAP13 PE=1 SV=1;tr|A8MYJ1|A8MYJ1_HUMAN A-kinase anchor protein 13 OS=Homo sapiens GN=AKAP13 PE=1 SV=3;sp|Q12802-4|AKP13_HUMAN Isoform 3 of A-kinase anchor protein 13 OS=Homo sapi				0.748898038	1.316570183	1	1.182473591	1.157913893	0.838687142	1	1.300658285	1.009598686	NA	1.171393213	1.169313325	1.049823729	A0A087WTD7	1	0.998793437	1	3
42	1	A0A087WTL4;A0A087WX97;Q9BXK5-4;Q9BXK5	BCL2L13	tr|A0A087WTL4|A0A087WTL4_HUMAN Bcl-2-like protein 13 OS=Homo sapiens GN=BCL2L13 PE=1 SV=1;tr|A0A087WX97|A0A087WX97_HUMAN Bcl-2-like protein 13 OS=Homo sapiens GN=BCL2L13 PE=1 SV=1;sp|Q9BXK5-4|B2L13_HUMAN Isoform 3 of Bcl-2-like protein 13 OS=Homo sapiens G				1.041379312	0.35820865	1	0.392948543	0.300266507	0.381850936	1	0.902000935	0.855680224	NA	0.671612903	0.646573165	0.872949977	A0A087WTL4	1	0.492358245	1	3
58	18	A0A087WU64;A6NMQ1;P09884	POLA1	tr|A0A087WU64|A0A087WU64_HUMAN DNA polymerase OS=Homo sapiens GN=POLA1 PE=1 SV=1;tr|A6NMQ1|A6NMQ1_HUMAN DNA polymerase OS=Homo sapiens GN=POLA1 PE=1 SV=1;sp|P09884|DPOLA_HUMAN DNA polymerase alpha catalytic subunit OS=Homo sapiens GN=POLA1 PE=1 SV=2				1.024071442	0.963357118	1	0.946350502	0.847973288	0.953466153	1	1.016308614	0.927060525	NA	1.229807891	1.056083454	1.185292295	A0A087WU64	1	0.952452331	1	3
62	4	A0A087WUD1;Q6DD87	ZNF787	tr|A0A087WUD1|A0A087WUD1_HUMAN Zinc finger protein 787 OS=Homo sapiens GN=ZNF787 PE=1 SV=1;sp|Q6DD87|ZN787_HUMAN Zinc finger protein 787 OS=Homo sapiens GN=ZNF787 PE=1 SV=3				1.081299101	1.102680521	1	0.978931546	1.052669558	0.917589404	1	0.788550102	0.978906989	NA	1.130019856	1.33627187	NA	A0A087WUD1	1	1	1	3
64	4	A0A087WUI1;Q9Y388;Q5JY83	RBMX2	tr|A0A087WUI1|A0A087WUI1_HUMAN RNA-binding motif protein, X-linked 2 OS=Homo sapiens GN=RBMX2 PE=1 SV=1;sp|Q9Y388|RBMX2_HUMAN RNA-binding motif protein, X-linked 2 OS=Homo sapiens GN=RBMX2 PE=1 SV=2				0.984133267	1.011447034	1	1.064197199	0.856423886	1.035435279	1	0.934447523	0.769146172	0.907170073	0.196042605	0.229901282	2.320488396	A0A087WUI1	0.999650866	0.372399881	0.347747922	3
65	2	A0A087WUJ4;Q92618	ZNF516	tr|A0A087WUJ4|A0A087WUJ4_HUMAN Zinc finger protein 516 (Fragment) OS=Homo sapiens GN=ZNF516 PE=1 SV=1;sp|Q92618|ZN516_HUMAN Zinc finger protein 516 OS=Homo sapiens GN=ZNF516 PE=1 SV=1				1.054470224	0.937802954	1	0.951483657	1.568365746	0.786409085	1	0.934649087	1.068053394	NA	0.865940545	0.971419212	0.875931537	A0A087WUJ4	1	0.958951273	1	3
147	5	A0A087WYF7;Q6UXV4;A0A087WUX8	APOOL	tr|A0A087WYF7|A0A087WYF7_HUMAN MICOS complex subunit OS=Homo sapiens GN=APOOL PE=1 SV=1;sp|Q6UXV4|MIC27_HUMAN MICOS complex subunit MIC27 OS=Homo sapiens GN=APOOL PE=1 SV=1;tr|A0A087WUX8|A0A087WUX8_HUMAN MICOS complex subunit OS=Homo sapiens GN=APOOL PE=1				1.020323757	1.069956897	1	1.031838042	1.108031588	1.013302401	1	0.965734018	1.054542235	NA	0.9199575	0.986452984	0.897644767	A0A087WYF7	1	0.998305428	1	3
151	4	G3V4A5;A0A087WYL7;O75586;O75586-2	MED6	tr|G3V4A5|G3V4A5_HUMAN Mediator of RNA polymerase II transcription subunit 6 OS=Homo sapiens GN=MED6 PE=1 SV=1;tr|A0A087WYL7|A0A087WYL7_HUMAN Mediator of RNA polymerase II transcription subunit 6 OS=Homo sapiens GN=MED6 PE=1 SV=1;sp|O75586|MED6_HUMAN Media				1.112553667	1.04066319	1	1.07452741	1.027603944	1.004077514	1	0.878581753	0.882237905	0.640523765	0.983504804	0.867613298	0.743372162	G3V4A5	0.747675832	0.978131671	0.869441816	3
160	2	A0A087WYY3;Q9H7F0-2;Q9H7F0	ATP13A3	tr|A0A087WYY3|A0A087WYY3_HUMAN Cation-transporting ATPase OS=Homo sapiens GN=ATP13A3 PE=1 SV=1;sp|Q9H7F0-2|AT133_HUMAN Isoform 2 of Probable cation-transporting ATPase 13A3 OS=Homo sapiens GN=ATP13A3;sp|Q9H7F0|AT133_HUMAN Probable cation-transporting ATPas				0.868698384	1.034623014	1	1.05687873	0.858723312	1.079167463	1	1.501304766	1.170292542	NA	1.819255597	1.504188985	1.64276885	A0A087WYY3	1	0.774472717	1	3
175	12	A0A087X020;Q9Y3A5;F8WE72	SBDS	tr|A0A087X020|A0A087X020_HUMAN Ribosome maturation protein SBDS OS=Homo sapiens GN=SBDS PE=1 SV=1;sp|Q9Y3A5|SBDS_HUMAN Ribosome maturation protein SBDS OS=Homo sapiens GN=SBDS PE=1 SV=4				1.019389278	1.0375937	1	0.95579566	1.01457729	1.066726568	1	1.098264083	1.13787414	1.175055772	0.865553542	0.790841699	1.720928611	A0A087X020	0.999867985	0.807759865	0.817231883	3
182	41	A0A087X0P0;Q02224-3;Q02224-2;Q02224;D6RBW0;D6RHK2	CENPE	tr|A0A087X0P0|A0A087X0P0_HUMAN Kinesin-like protein OS=Homo sapiens GN=CENPE PE=1 SV=1;sp|Q02224-3|CENPE_HUMAN Isoform 3 of Centromere-associated protein E OS=Homo sapiens GN=CENPE;sp|Q02224-2|CENPE_HUMAN Isoform 2 of Centromere-associated protein E OS=Hom				0.708692068	1.140754867	1	1.108798234	1.069175378	1.011010363	1	1.166944362	1.010324308	NA	1.276495091	1.089348408	1.117881583	A0A087X0P0	1	0.71469253	1	3
184	6	Q2TAM5;E9PKH5;A0A087X0W8;Q04206-2;Q04206-3;Q04206;Q04206-4;E9PI38;E9PQS6;E9PKV4;A0A087WVP0;E9PMD5	RELA	tr|Q2TAM5|Q2TAM5_HUMAN RELA protein OS=Homo sapiens GN=RELA PE=1 SV=1;tr|E9PKH5|E9PKH5_HUMAN Transcription factor p65 (Fragment) OS=Homo sapiens GN=RELA PE=1 SV=1;tr|A0A087X0W8|A0A087X0W8_HUMAN Transcription factor p65 OS=Homo sapiens GN=RELA PE=1 SV=1;sp|				1.021519962	1.043369747	1	0.991747691	0.935012674	0.949129013	1	1.266484588	1.194136336	0.860141575	0.953291344	0.548297196	0.564171451	Q2TAM5	0.434941659	0.97871594	0.610476149	3
192	4	G3V2G2;G3V2G1;G3V3T6;G3V328;G3V4U9;C9JQV6;D3VVH9;A0A0A0MS38;A0A087X1A8;G3V3R7;F5H211;P54252-5;P54252-3;P54252-4;P54252-2;P54252;G3V526;E9PJN5;A0A087WXY4;S4R399	ATXN3	tr|G3V2G2|G3V2G2_HUMAN Ataxin-3 (Fragment) OS=Homo sapiens GN=ATXN3 PE=1 SV=1;tr|G3V2G1|G3V2G1_HUMAN Ataxin-3 (Fragment) OS=Homo sapiens GN=ATXN3 PE=1 SV=1;tr|G3V3T6|G3V3T6_HUMAN Ataxin-3 (Fragment) OS=Homo sapiens GN=ATXN3 PE=1 SV=1;tr|G3V328|G3V328_HUMAN				0.867789901	0.816917299	1	1.078880753	0.942436013	0.810716298	1	0.77978636	0.723500411	NA	1.063361636	0.96740619	0.778371222	G3V2G2	1	0.980746156	1	3
193	7	A0A087X1B1;Q9Y6K9;Q9Y6K9-2;A0A087X0G7;A0A087WUW6;Q9Y6K9-3;C9JN51;C9JH59;C9JCG6;A0A087WV30;A0A087X1K7	IKBKG	tr|A0A087X1B1|A0A087X1B1_HUMAN NF-kappa-B essential modulator OS=Homo sapiens GN=IKBKG PE=1 SV=1;sp|Q9Y6K9|NEMO_HUMAN NF-kappa-B essential modulator OS=Homo sapiens GN=IKBKG PE=1 SV=2;sp|Q9Y6K9-2|NEMO_HUMAN Isoform 2 of NF-kappa-B essential modulator OS=Ho				1.027754481	1.049078499	1	1.133382673	0.992599011	1.031906877	1	0.993770189	0.867405015	1.093985541	1.163359483	1.01115213	1.189201661	A0A087X1B1	0.333959958	0.615370872	0.948492057	3
221	3	A0A096LNV3;A0A096LP02;Q9Y508-2;Q9Y508	RNF114	tr|A0A096LNV3|A0A096LNV3_HUMAN E3 ubiquitin-protein ligase RNF114 (Fragment) OS=Homo sapiens GN=RNF114 PE=1 SV=1;tr|A0A096LP02|A0A096LP02_HUMAN E3 ubiquitin-protein ligase RNF114 OS=Homo sapiens GN=RNF114 PE=1 SV=1;sp|Q9Y508-2|RN114_HUMAN Isoform 2 of E3 u				1.082369565	0.976206957	1	1.020101665	0.970164799	1.023588298	1	0.874147203	0.787551168	NA	0.626254113	0.282285898	NA	A0A096LNV3	1	1	1	3
248	9	A0A0A0MRI2;Q9UNH7;Q9UNH7-2;G3V5X9	SNX6	tr|A0A0A0MRI2|A0A0A0MRI2_HUMAN Sorting nexin 6, isoform CRA_b OS=Homo sapiens GN=SNX6 PE=1 SV=1;sp|Q9UNH7|SNX6_HUMAN Sorting nexin-6 OS=Homo sapiens GN=SNX6 PE=1 SV=1;sp|Q9UNH7-2|SNX6_HUMAN Isoform 2 of Sorting nexin-6 OS=Homo sapiens GN=SNX6;tr|G3V5X9|G3V				1.037101962	1.062437316	1	1.047004935	1.007048529	1.033184699	1	1.052267699	0.989214602	1.105272861	0.993547198	0.810296829	0.840035029	A0A0A0MRI2	0.681388258	0.853599593	0.200352762	3
256	2	A0A0A0MRR7;P09234;Q5TAL2	SNRPC	tr|A0A0A0MRR7|A0A0A0MRR7_HUMAN U1 small nuclear ribonucleoprotein C OS=Homo sapiens GN=SNRPC PE=1 SV=1;sp|P09234|RU1C_HUMAN U1 small nuclear ribonucleoprotein C OS=Homo sapiens GN=SNRPC PE=1 SV=1;tr|Q5TAL2|Q5TAL2_HUMAN U1 small nuclear ribonucleoprotein C				0.944412177	0.664928507	1	0.970458847	1.372252924	0.661649359	1	1.08449412	1.173075319	NA	0.566802903	1.398114939	1.353657519	A0A0A0MRR7	1	0.122645584	1	3
260	56	A0A0A0MRV0;Q9P2E9;Q9P2E9-2;A0A087WVV2;Q9P2E9-3;F8W7S5;A2A2S5;A0A087WU26;V9GY78	RRBP1	tr|A0A0A0MRV0|A0A0A0MRV0_HUMAN Ribosome-binding protein 1 OS=Homo sapiens GN=RRBP1 PE=1 SV=1;sp|Q9P2E9|RRBP1_HUMAN Ribosome-binding protein 1 OS=Homo sapiens GN=RRBP1 PE=1 SV=4;sp|Q9P2E9-2|RRBP1_HUMAN Isoform 1 of Ribosome-binding protein 1 OS=Homo sapiens				0.95932344	1.004357314	1	0.929159892	0.850670513	0.846673611	1	1.012444837	0.945542807	0.820670786	1.396557811	1.233362754	0.92321271	A0A0A0MRV0	0.794019982	0.791228619	0.99998952	3
262	17	A0A0A0MRW6;Q9H6R4-2;Q9H6R4-4;Q9H6R4;Q9H6R4-3	NOL6	tr|A0A0A0MRW6|A0A0A0MRW6_HUMAN Nucleolar protein 6 OS=Homo sapiens GN=NOL6 PE=1 SV=1;sp|Q9H6R4-2|NOL6_HUMAN Isoform 2 of Nucleolar protein 6 OS=Homo sapiens GN=NOL6;sp|Q9H6R4-4|NOL6_HUMAN Isoform 4 of Nucleolar protein 6 OS=Homo sapiens GN=NOL6;sp|Q9H6R4|N				1.02106845	0.932356891	1	0.988684817	1.08477621	0.887273641	1	0.996762103	0.86661114	0.699635606	0.927235815	0.965372202	0.883102551	A0A0A0MRW6	0.573343697	0.999648628	0.594859829	3
278	7	E9PF18;A0A0A0MSE2;Q16836;Q16836-3;Q16836-2	HADH	tr|E9PF18|E9PF18_HUMAN Hydroxyacyl-coenzyme A dehydrogenase, mitochondrial OS=Homo sapiens GN=HADH PE=1 SV=1;tr|A0A0A0MSE2|A0A0A0MSE2_HUMAN Hydroxyacyl-coenzyme A dehydrogenase, mitochondrial OS=Homo sapiens GN=HADH PE=1 SV=1;sp|Q16836|HCDH_HUMAN Hydroxyac				1.034997971	1.111418807	1	1.103831724	1.21459447	1.080999172	1	1.048837556	1.063013981	NA	0.892701894	1.033445353	0.977553993	E9PF18	1	0.695058185	1	3
285	15	A0A0A0MSK5;Q5JTV8;H0Y4R4;H0YD16;H0YDU3	TOR1AIP1	tr|A0A0A0MSK5|A0A0A0MSK5_HUMAN Torsin-1A-interacting protein 1 OS=Homo sapiens GN=TOR1AIP1 PE=1 SV=1;sp|Q5JTV8|TOIP1_HUMAN Torsin-1A-interacting protein 1 OS=Homo sapiens GN=TOR1AIP1 PE=1 SV=2;tr|H0Y4R4|H0Y4R4_HUMAN Torsin-1A-interacting protein 1 (Fragmen				0.916683091	0.931779678	1	0.973913701	0.826446547	0.974769096	1	0.998192026	0.983633076	1.046436388	0.924417166	0.937282329	1.462936531	A0A0A0MSK5	0.683029303	0.486143614	0.970323615	3
294	19	X6R433;A0A0A0MT22;P08575-2;P08575;M3ZCP1;A0A075B788;E9PKH0;A0A0G2JNW2	PTPRC	tr|X6R433|X6R433_HUMAN Receptor-type tyrosine-protein phosphatase C OS=Homo sapiens GN=PTPRC PE=1 SV=1;tr|A0A0A0MT22|A0A0A0MT22_HUMAN Protein tyrosine phosphatase, receptor type, C, isoform CRA_d OS=Homo sapiens GN=PTPRC PE=1 SV=1;sp|P08575-2|PTPRC_HUMAN I				1.020151416	1.079792943	1	1.006981307	1.086464486	1.000593467	1	1.028212101	1.00246431	0.951308634	0.890380693	0.889191027	0.74756968	X6R433	0.252532146	0.550669534	0.946730474	3
307	15	A0A0A0MTH9;O14981;O14981-2	BTAF1	tr|A0A0A0MTH9|A0A0A0MTH9_HUMAN TATA-binding protein-associated factor 172 OS=Homo sapiens GN=BTAF1 PE=1 SV=1;sp|O14981|BTAF1_HUMAN TATA-binding protein-associated factor 172 OS=Homo sapiens GN=BTAF1 PE=1 SV=2				1.015473075	0.970695527	1	0.953342884	0.989266837	0.965363572	1	0.964659214	1.016768842	1.12206996	1.011810314	1.06707537	1.082762351	A0A0A0MTH9	0.141746241	0.602369135	0.875541634	3
312	9	A0A0A0MTN0;Q13617;Q13617-2;Q5T2B5;Q5T2B7	CUL2	tr|A0A0A0MTN0|A0A0A0MTN0_HUMAN Cullin-2 OS=Homo sapiens GN=CUL2 PE=1 SV=1;sp|Q13617|CUL2_HUMAN Cullin-2 OS=Homo sapiens GN=CUL2 PE=1 SV=2;sp|Q13617-2|CUL2_HUMAN Isoform 2 of Cullin-2 OS=Homo sapiens GN=CUL2;tr|Q5T2B5|Q5T2B5_HUMAN Cullin-2 OS=Homo sapiens G				0.945340411	0.985438605	1	1.035041704	0.79636608	1.035260786	1	1.152825765	1.067785456	0.988359658	1.276118789	1.208559559	1.24969151	A0A0A0MTN0	0.018911223	0.921300368	0.406205061	3
356	3	B5MBX1;A0A0C4DFT8;G3XAA4;Q9NQC1-3;Q9NQC1-2;Q9NQC1;C9J929	JADE2	tr|B5MBX1|B5MBX1_HUMAN Protein Jade-2 OS=Homo sapiens GN=JADE2 PE=1 SV=1;tr|A0A0C4DFT8|A0A0C4DFT8_HUMAN Protein Jade-2 OS=Homo sapiens GN=JADE2 PE=1 SV=1;tr|G3XAA4|G3XAA4_HUMAN PHD finger protein 15, isoform CRA_d OS=Homo sapiens GN=JADE2 PE=1 SV=1;sp|Q9NQ				1.035622638	0.954681426	1	1.070965525	0.81769318	0.826818164	1	0.766783304	0.488811131	NA	1.202616013	0.707981338	0.988752812	B5MBX1	1	0.842022657	1	3
357	5	F5H3C5;F5H4R2;F5GYZ5;A0A0C4DFU2;P04179-4;P04179;G8JLJ2;A0A0C4DFU1;P04179-2;A0A0C4DG56;P04179-3;G5E9P6;F5GXZ9	SOD2	tr|F5H3C5|F5H3C5_HUMAN Superoxide dismutase (Fragment) OS=Homo sapiens GN=SOD2 PE=1 SV=1;tr|F5H4R2|F5H4R2_HUMAN Superoxide dismutase (Fragment) OS=Homo sapiens GN=SOD2 PE=1 SV=1;tr|F5GYZ5|F5GYZ5_HUMAN Superoxide dismutase (Fragment) OS=Homo sapiens GN=SOD2				1.141894844	1.097743242	1	1.174474301	1.342774904	1.173372395	1	1.077904582	1.156356786	0.877212389	1.833654604	2.049088758	1.721392272	F5H3C5	0.720977089	0.943374061	0.910026954	3
379	60	F5GWX5;A0A0C4DGG9;Q14839;Q14839-2;Q8TDI0;K7EMY3;F5H6N4;F2Z2R5;K7EPV1;K7ESA5	CHD4	tr|F5GWX5|F5GWX5_HUMAN Chromodomain-helicase-DNA-binding protein 4 OS=Homo sapiens GN=CHD4 PE=1 SV=1;tr|A0A0C4DGG9|A0A0C4DGG9_HUMAN Chromodomain-helicase-DNA-binding protein 4 OS=Homo sapiens GN=CHD4 PE=1 SV=1;sp|Q14839|CHD4_HUMAN Chromodomain-helicase-DNA				1.035254752	0.961109271	1	0.949176001	0.935648969	0.974692445	1	0.976318224	0.982608696	1.024514339	0.927937095	0.976040703	1.131544866	F5GWX5	0.892260422	0.838589393	0.994212594	3
380	1	M0R0Q4;M0QZV7;M0QXQ4;M0QYC2;A0A0C4DGH3;Q9Y6R0	NUMBL	tr|M0R0Q4|M0R0Q4_HUMAN Numb-like protein (Fragment) OS=Homo sapiens GN=NUMBL PE=1 SV=1;tr|M0QZV7|M0QZV7_HUMAN Numb-like protein (Fragment) OS=Homo sapiens GN=NUMBL PE=1 SV=1;tr|M0QXQ4|M0QXQ4_HUMAN Numb-like protein (Fragment) OS=Homo sapiens GN=NUMBL PE=1				0.986524782	1.017183919	1	1.064093824	0.900896553	1.044407078	1	1.634016657	1.517935286	NA	1.301394357	1.160249071	1.206910614	M0R0Q4	1	0.821902373	1	3
444	7	V9GYD9;Q5VZZ6;A0A0J9YX66;E9PC62;A0A0J9YXJ0;O95319-5;O95319-2;O95319;O95319-4;O95319-3;V9GY47;A0A0J9YXK1	CELF2	tr|V9GYD9|V9GYD9_HUMAN CUGBP Elav-like family member 2 OS=Homo sapiens GN=CELF2 PE=1 SV=1;tr|Q5VZZ6|Q5VZZ6_HUMAN CUGBP Elav-like family member 2 OS=Homo sapiens GN=CELF2 PE=1 SV=2;tr|A0A0J9YX66|A0A0J9YX66_HUMAN CUGBP Elav-like family member 2 OS=Homo sapie				1.099140041	0.858401539	1	0.892428538	0.948668637	0.955464351	1	0.855344127	0.946289879	NA	0.779782531	0.874686342	1.180472577	V9GYD9	1	0.751656083	1	3
452	3	H0YKX3;H0YMA4;A0A0U1RQM0;Q15004;A0A0U1RQC1;Q15004-2	KIAA0101	tr|H0YKX3|H0YKX3_HUMAN PCNA-associated factor OS=Homo sapiens GN=KIAA0101 PE=1 SV=1;tr|H0YMA4|H0YMA4_HUMAN HCG2039386, isoform CRA_b OS=Homo sapiens GN=KIAA0101 PE=1 SV=1;tr|A0A0U1RQM0|A0A0U1RQM0_HUMAN Uncharacterized protein OS=Homo sapiens PE=4 SV=1;sp|Q				1.221000987	0.877842316	1	0.840574612	1.016687926	0.686435877	1	1.036288743	0.831842756	0.678706948	2.416413884	2.233850838	1.958047437	H0YKX3	0.391761164	0.566382518	0.98015294	3
453	9	F8VSC5;A0A0U1RQQ9;Q6P3W7;F8VPW3	SCYL2	tr|F8VSC5|F8VSC5_HUMAN SCY1-like protein 2 (Fragment) OS=Homo sapiens GN=SCYL2 PE=1 SV=1;tr|A0A0U1RQQ9|A0A0U1RQQ9_HUMAN SCY1-like protein 2 OS=Homo sapiens GN=SCYL2 PE=1 SV=1;sp|Q6P3W7|SCYL2_HUMAN SCY1-like protein 2 OS=Homo sapiens GN=SCYL2 PE=1 SV=1				0.988478769	1.045213046	1	0.983221912	0.943021543	1.061928692	1	1.080690089	1.051307395	NA	0.855925959	0.831943571	0.976997035	F8VSC5	1	0.983132901	1	3
460	7	F6XEV2;A0A0U1RRK1;Q9BPX6;Q9BPX6-3;Q9BPX6-2;S4R3D7;S4R3V1;E9PQV6;Q9BPX6-5;Q9BPX6-4;S4R3W3	MICU1	tr|F6XEV2|F6XEV2_HUMAN Calcium uptake protein 1, mitochondrial OS=Homo sapiens GN=MICU1 PE=1 SV=2;tr|A0A0U1RRK1|A0A0U1RRK1_HUMAN Calcium uptake protein 1, mitochondrial OS=Homo sapiens GN=MICU1 PE=1 SV=1;sp|Q9BPX6|MICU1_HUMAN Calcium uptake protein 1, mito				1.075194397	1.117947629	1	1.002925528	0.997086151	1.037563246	1	1.087981147	0.912745483	NA	1.060094266	0.832315397	1.336606441	F6XEV2	1	0.944732214	1	3
470	6	A0JNW5;A0A0C4DGH6;A0JNW5-2	UHRF1BP1L	sp|A0JNW5|UH1BL_HUMAN UHRF1-binding protein 1-like OS=Homo sapiens GN=UHRF1BP1L PE=1 SV=2;tr|A0A0C4DGH6|A0A0C4DGH6_HUMAN UHRF1-binding protein 1-like OS=Homo sapiens GN=UHRF1BP1L PE=1 SV=1				0.878527081	0.920844082	1	1.019064391	0.934176332	0.992404974	1	1.159645136	1.11572415	NA	1.570120619	1.08842103	1.251966611	A0JNW5	1	0.923099868	1	3
471	5	E7EUW9;A0JP08;O60315-2;O60315;E7ESP8;U3KPV5;U3KQ51	ZEB2	tr|E7EUW9|E7EUW9_HUMAN Zinc finger E-box-binding homeobox 2 (Fragment) OS=Homo sapiens GN=ZEB2 PE=1 SV=2;tr|A0JP08|A0JP08_HUMAN Zinc finger E-box binding homeobox 2 OS=Homo sapiens GN=ZEB2 PE=1 SV=1;sp|O60315-2|ZEB2_HUMAN Isoform 2 of Zinc finger E-box-bin				1.00306079	0.705879596	1	0.882396838	1.037371099	0.792442246	1	0.825760414	0.991704576	NA	0.864204799	0.896619392	0.762911426	E7EUW9	1	0.904253352	1	3
480	7	A2A3R5	RPS6	tr|A2A3R5|A2A3R5_HUMAN 40S ribosomal protein S6 OS=Homo sapiens GN=RPS6 PE=1 SV=1				1.284226649	1.353848035	1	1.040149044	0.953230902	1.127618157	1	1.210600747	1.135064298	2.622845722	0.529396236	0.284138477	1.414715088	A2A3R5	0.888518174	0.951078381	0.986809345	3
483	7	B7ZLP8;A2RTX5-2;A2RTX5	TARSL2	tr|B7ZLP8|B7ZLP8_HUMAN Probable threonine--tRNA ligase 2, cytoplasmic OS=Homo sapiens GN=TARSL2 PE=1 SV=1;sp|A2RTX5-2|SYTC2_HUMAN Isoform 2 of Probable threonine--tRNA ligase 2, cytoplasmic OS=Homo sapiens GN=TARSL2;sp|A2RTX5|SYTC2_HUMAN Probable threonine				1.078263967	1.093399584	1	1.032736722	0.987493299	1.068585259	1	1.863900174	1.575449797	NA	1.489117818	1.445342426	1.499709808	B7ZLP8	1	0.963232309	1	3
486	8	B7ZM87;A2RUF3;O75044;A0A075B7B5;Q5VZB4;P0DMP2;P0DJJ0;A0A075B7E6;A0A075B7E9;A0A087X1G6;A0A075B7C8;A0A075B743;E9PDX4;A0A087X0L1;A0A087WW56	SRGAP2	tr|B7ZM87|B7ZM87_HUMAN SLIT-ROBO Rho GTPase-activating protein 2 OS=Homo sapiens GN=SRGAP2 PE=1 SV=1;tr|A2RUF3|A2RUF3_HUMAN SLIT-ROBO Rho GTPase activating protein 2 OS=Homo sapiens GN=SRGAP2 PE=1 SV=1;sp|O75044|SRGP2_HUMAN SLIT-ROBO Rho GTPase-activating				0.9352386	1.038946468	1	1.115038325	0.933951787	1.047484796	1	1.04729786	1.047131318	NA	0.990423849	0.949704388	0.933549838	B7ZM87	1	0.583007032	1	3
499	2	A6NDG6	PGP	sp|A6NDG6|PGP_HUMAN Glycerol-3-phosphate phosphatase OS=Homo sapiens GN=PGP PE=1 SV=1				0.958667341	1.09743067	1	1.056068878	0.862482494	1.158809768	1	1.038174026	0.835861657	NA	0.991039569	0.77835144	0.760001993	A6NDG6	1	0.103495462	1	3
504	7	A6NFX8;Q9UKK9;A6NJU6;A6NCQ0;C9JYY9;H0YEY4	NUDT5	tr|A6NFX8|A6NFX8_HUMAN ADP-sugar pyrophosphatase OS=Homo sapiens GN=NUDT5 PE=1 SV=1;sp|Q9UKK9|NUDT5_HUMAN ADP-sugar pyrophosphatase OS=Homo sapiens GN=NUDT5 PE=1 SV=1;tr|A6NJU6|A6NJU6_HUMAN ADP-sugar pyrophosphatase OS=Homo sapiens GN=NUDT5 PE=1 SV=2;tr|A6				1.083679098	1.132017079	1	0.951485573	1.043270933	1.27001459	1	1.088648916	1.160589136	1.177529898	0.974039637	0.953958259	1.107972214	A6NFX8	0.83479343	0.919534549	0.551244978	3
507	3	H3BU16;A6NGP5;Q9H910-2;Q9H910;Q9H910-3;H3BMT0;H3BTV5;H3BMV3	HN1L	tr|H3BU16|H3BU16_HUMAN Hematological and neurological-expressed 1-like protein (Fragment) OS=Homo sapiens GN=HN1L PE=1 SV=1;tr|A6NGP5|A6NGP5_HUMAN Hematological and neurological-expressed 1-like protein OS=Homo sapiens GN=HN1L PE=1 SV=2;sp|Q9H910-2|HN1L_HU				1.213283811	1.003103131	1	0.95888413	0.773013925	1.039751093	1	0.492833505	0.449687701	NA	0.840676779	0.582084326	1.194528841	H3BU16	1	0.951400867	1	3
512	5	A6NHL2-2;A6NHL2	TUBAL3	sp|A6NHL2-2|TBAL3_HUMAN Isoform 2 of Tubulin alpha chain-like 3 OS=Homo sapiens GN=TUBAL3;sp|A6NHL2|TBAL3_HUMAN Tubulin alpha chain-like 3 OS=Homo sapiens GN=TUBAL3 PE=1 SV=2				0.91611304	1.213243966	1	0.847678256	0.803317275	1.369071539	1	0.769503619	0.961493642	1.173079282	1.342764853	1.294005806	2.888436848	A6NHL2	0.843982098	0.999046602	0.866593524	3
520	4	A6NJH9;P47813;O14602;X6RAC9	EIF1AY;EIF1AX	tr|A6NJH9|A6NJH9_HUMAN Eukaryotic translation initiation factor 1A, Y-chromosomal OS=Homo sapiens GN=EIF1AY PE=1 SV=1;sp|P47813|IF1AX_HUMAN Eukaryotic translation initiation factor 1A, X-chromosomal OS=Homo sapiens GN=EIF1AX PE=1 SV=2;sp|O14602|IF1AY_HUMAN				0.986384968	1.045120837	1	0.949727498	0.809380257	1.104524492	1	0.903372206	0.798827953	1.101841788	0.516391035	0.650251153	0.973753782	A6NJH9	0.988945495	0.708118352	0.804989681	3
525	13	A6NLN1;P26599;P26599-2;P26599-3;A0A0U1RRM4;A0A0D9SF20;K7EK45;K7ES59;A0A087WUW5;A0A087WU68;K7EKJ7;K7ELW5	PTBP1	tr|A6NLN1|A6NLN1_HUMAN Polypyrimidine tract binding protein 1, isoform CRA_b OS=Homo sapiens GN=PTBP1 PE=1 SV=4;sp|P26599|PTBP1_HUMAN Polypyrimidine tract-binding protein 1 OS=Homo sapiens GN=PTBP1 PE=1 SV=1;sp|P26599-2|PTBP1_HUMAN Isoform 2 of Polypyrimid				1.124282193	0.83990771	1	0.980789748	1.18569557	0.813168754	1	0.891914732	0.945058738	0.892676482	1.111870217	1.269743028	1.076877299	A6NLN1	0.887741645	0.956871128	0.983189564	3
537	4	A8MT37;P49840;M0QYV0	GSK3A	tr|A8MT37|A8MT37_HUMAN Glycogen synthase kinase-3 alpha OS=Homo sapiens GN=GSK3A PE=1 SV=2;sp|P49840|GSK3A_HUMAN Glycogen synthase kinase-3 alpha OS=Homo sapiens GN=GSK3A PE=1 SV=2;tr|M0QYV0|M0QYV0_HUMAN Uncharacterized protein (Fragment) OS=Homo sapiens P				0.941454583	1.05411818	1	1.024566271	0.908900437	1.105519217	1	1.050402094	1.01650756	NA	0.839618143	0.77811212	1.05104841	A8MT37	1	0.917643946	1	3
540	5	A8MUM1;Q53HC9;F8WDS8;C9J0U9;D3YTH5;F8WDX0;F8WB12;C9JVR6	TSSC1	tr|A8MUM1|A8MUM1_HUMAN Protein TSSC1 OS=Homo sapiens GN=TSSC1 PE=1 SV=2;sp|Q53HC9|TSSC1_HUMAN Protein TSSC1 OS=Homo sapiens GN=TSSC1 PE=1 SV=2;tr|F8WDS8|F8WDS8_HUMAN Protein TSSC1 OS=Homo sapiens GN=TSSC1 PE=1 SV=1;tr|C9J0U9|C9J0U9_HUMAN Protein TSSC1 (Fra				0.96796356	0.985197824	1	1.00262831	1.02165801	0.979624645	1	1.081220749	1.102379095	NA	1.32273791	1.424629485	0.495046802	A8MUM1	1	0.932697533	1	3
543	3	A8MXB9;J3KQJ1;Q8NBJ7;E9PBT8;J3QT17;C9JL30;H7C3B2;C9J660;F8WA42;Q8NBJ7-2;Q8NBJ7-5;Q8NBJ7-3;F8WEV7;F8WES7;F8WEX5;E9PG02;Q8NBJ7-4	SUMF2	tr|A8MXB9|A8MXB9_HUMAN Sulfatase-modifying factor 2 OS=Homo sapiens GN=SUMF2 PE=1 SV=2;tr|J3KQJ1|J3KQJ1_HUMAN Sulfatase-modifying factor 2 OS=Homo sapiens GN=SUMF2 PE=1 SV=1;sp|Q8NBJ7|SUMF2_HUMAN Sulfatase-modifying factor 2 OS=Homo sapiens GN=SUMF2 PE=1 S				0.937833643	1.086324358	1	1.037815146	0.831526517	0.983716228	1	0.929318722	0.807888171	0.871332059	0.990690616	0.797134227	0.766988166	A8MXB9	0.970863087	0.608982383	0.781312994	3
557	5	B0QYK0;Q01844-6;Q01844-3;Q01844;Q01844-5;H7BY36;A0A0D9SFL3;C9JGE3;Q01844-2;F8WC90;Q01844-4	EWSR1	tr|B0QYK0|B0QYK0_HUMAN RNA-binding protein EWS OS=Homo sapiens GN=EWSR1 PE=1 SV=1;sp|Q01844-6|EWS_HUMAN Isoform 6 of RNA-binding protein EWS OS=Homo sapiens GN=EWSR1;sp|Q01844-3|EWS_HUMAN Isoform 3 of RNA-binding protein EWS OS=Homo sapiens GN=EWSR1;sp|Q01				1.063791636	0.867076248	1	0.956744747	1.01961457	0.867332519	1	0.695203024	0.801870336	0.653726136	1.071712375	1.634460704	1.24353135	B0QYK0	0.939684165	0.60073937	0.837950117	3
562	9	B0QZ18;Q99829;A6PVH9;F2Z2V0;E7ENH5;Q5JX58;Q5JX59;Q5JX60;Q5JX44;Q5JX55;Q5JX56;Q5JX45;Q5JX54;Q5JX61;Q5JX52;Q5JX57;E7EV27;H0Y524;Q5JX53	CPNE1	tr|B0QZ18|B0QZ18_HUMAN Copine-1 OS=Homo sapiens GN=CPNE1 PE=1 SV=1;sp|Q99829|CPNE1_HUMAN Copine-1 OS=Homo sapiens GN=CPNE1 PE=1 SV=1;tr|A6PVH9|A6PVH9_HUMAN Copine-1 OS=Homo sapiens GN=CPNE1 PE=1 SV=1;tr|F2Z2V0|F2Z2V0_HUMAN Copine-1 (Fragment) OS=Homo sapie				1.054520625	1.035964132	1	1.006581069	1.106280509	1.067013388	1	0.980831896	1.013130151	1.038336209	0.898830746	0.921477861	1.134560092	B0QZ18	0.656856977	0.207614339	0.8739587	3
570	5	B1AJY5;B1AJY7;O75832;B1AJY6;O75832-2	PSMD10	tr|B1AJY5|B1AJY5_HUMAN 26S proteasome non-ATPase regulatory subunit 10 OS=Homo sapiens GN=PSMD10 PE=1 SV=1;tr|B1AJY7|B1AJY7_HUMAN 26S proteasome non-ATPase regulatory subunit 10 OS=Homo sapiens GN=PSMD10 PE=1 SV=1;sp|O75832|PSD10_HUMAN 26S proteasome non-A				1.079075116	0.972981649	1	0.968366352	1.335661701	1.087542044	1	1.005624115	1.040663565	NA	1.221424236	1.29678333	0.958486749	B1AJY5	1	0.402051737	1	3
577	6	B1AL05;Q8N983-2;Q8N983;H0Y6Y8;Q8N983-3;Q8N983-6;Q8N983-7;H0YBU8;M0R051	MRPL43	tr|B1AL05|B1AL05_HUMAN 39S ribosomal protein L43, mitochondrial OS=Homo sapiens GN=MRPL43 PE=1 SV=1;sp|Q8N983-2|RM43_HUMAN Isoform 2 of 39S ribosomal protein L43, mitochondrial OS=Homo sapiens GN=MRPL43;sp|Q8N983|RM43_HUMAN 39S ribosomal protein L43, mitoc				0.961037087	0.965303961	1	1.118096794	0.917297379	1.010369364	1	1.123832503	1.054872354	NA	0.996108344	0.853284558	0.746544209	B1AL05	1	0.604386542	1	3
582	3	B1AMU7;Q9Y3B2;R4GMQ7;B1AMU3;B1AMU4;R4GNH9	EXOSC1	tr|B1AMU7|B1AMU7_HUMAN Exosome complex component CSL4 (Fragment) OS=Homo sapiens GN=EXOSC1 PE=1 SV=2;sp|Q9Y3B2|EXOS1_HUMAN Exosome complex component CSL4 OS=Homo sapiens GN=EXOSC1 PE=1 SV=1;tr|R4GMQ7|R4GMQ7_HUMAN Exosome complex component CSL4 (Fragment) O				1.198330649	0.991723072	1	1.037229815	1.176754474	0.973474192	1	0.91651057	0.905628401	0.716769244	0.863928285	1.0471858	0.753670502	B1AMU7	0.708074582	0.997596442	0.755302156	3
599	3	H0YKQ8;B3KXX3;Q9UHW9-6;Q9UHW9-5;Q9UHW9-2;Q9UHW9-3;Q9UHW9-4;Q9UHW9;H0YMQ9;H0YNJ5;Q9UP95-4	SLC12A6	tr|H0YKQ8|H0YKQ8_HUMAN Solute carrier family 12 member 6 OS=Homo sapiens GN=SLC12A6 PE=1 SV=1;tr|B3KXX3|B3KXX3_HUMAN Solute carrier family 12 member 6 OS=Homo sapiens GN=SLC12A6 PE=1 SV=1;sp|Q9UHW9-6|S12A6_HUMAN Isoform 6 of Solute carrier family 12 member				1.043913187	1.093142609	1	1.069760598	0.944534508	1.047984177	1	0.906455009	0.874463432	NA	0.779703572	0.719778084	0.859075079	H0YKQ8	1	0.71965413	1	3
613	8	B4DR61;P61619;P61619-3;F8W776;Q8TC24;Q9H9S3-2;Q9H9S3-3;Q9H9S3;H7C1Q9;C9JXC6;H7C069;A6NK38;F2Z2C7;A6NIF9;C9JJV4	SEC61A1;SEC61A2	tr|B4DR61|B4DR61_HUMAN Protein transport protein Sec61 subunit alpha isoform 1 OS=Homo sapiens GN=SEC61A1 PE=1 SV=1;sp|P61619|S61A1_HUMAN Protein transport protein Sec61 subunit alpha isoform 1 OS=Homo sapiens GN=SEC61A1 PE=1 SV=2;sp|P61619-3|S61A1_HUMAN I				1.150447782	1.093408187	1	0.945894989	0.99320788	1.045676588	1	1.33572118	1.470153853	1.788210394	1.421892989	1.677035969	1.772162203	B4DR61	0.98000317	0.958897125	0.88326033	3
615	2	B4DRN8;Q5W0Z9-3;Q5W0Z9;Q5W0Z9-2;Q5W0Z9-4	ZDHHC20	tr|B4DRN8|B4DRN8_HUMAN Palmitoyltransferase OS=Homo sapiens GN=ZDHHC20 PE=1 SV=1;sp|Q5W0Z9-3|ZDH20_HUMAN Isoform 3 of Probable palmitoyltransferase ZDHHC20 OS=Homo sapiens GN=ZDHHC20;sp|Q5W0Z9|ZDH20_HUMAN Probable palmitoyltransferase ZDHHC20 OS=Homo sapie				0.648888247	1.016296075	1	1.459525921	1.08251216	1.038986316	1	1.075124607	1.03809276	NA	2.145044738	2.119622876	0.955071361	B4DRN8	1	0.594418925	1	3
622	15	B4DXW1;P61158;F8WDR7;Q9P1U1-2;Q9P1U1;Q9P1U1-3;A0A0A0MTI9;H7C4J1;C9IZN3;Q9C0K3	ACTR3	tr|B4DXW1|B4DXW1_HUMAN Actin-related protein 3 OS=Homo sapiens GN=ACTR3 PE=1 SV=1;sp|P61158|ARP3_HUMAN Actin-related protein 3 OS=Homo sapiens GN=ACTR3 PE=1 SV=3				1.038139275	1.014375567	1	1.066938078	1.097583311	1.051337913	1	1.029977094	1.064336221	0.907011254	1.129369585	1.102579424	1.034956678	B4DXW1	0.877558129	0.55021888	0.883216533	3
623	12	B4DY09;Q12905;X6R6Z1;A0A0A0MRL0	ILF2	tr|B4DY09|B4DY09_HUMAN Interleukin enhancer-binding factor 2 OS=Homo sapiens GN=ILF2 PE=1 SV=1;sp|Q12905|ILF2_HUMAN Interleukin enhancer-binding factor 2 OS=Homo sapiens GN=ILF2 PE=1 SV=2				1.339638195	0.831359235	1	0.768202871	0.943571046	0.845713447	1	0.782907436	0.876952959	0.839477997	1.000109256	1.17016085	1.025189681	B4DY09	0.98319589	0.949336195	0.876013711	3
629	3	B5MBX0;Q96FF9;H0YCL8	CDCA5	tr|B5MBX0|B5MBX0_HUMAN Sororin OS=Homo sapiens GN=CDCA5 PE=1 SV=1;sp|Q96FF9|CDCA5_HUMAN Sororin OS=Homo sapiens GN=CDCA5 PE=1 SV=1				2.759372724	0.57827501	1	0.481654777	0.347650107	1.766356069	1	0.668105044	0.313167564	1.128912814	1.179042411	0.823763138	1.363040816	B5MBX0	0.93477814	0.814278352	0.967372802	3
636	10	B7WP74;Q9HCG8	CWC22	tr|B7WP74|B7WP74_HUMAN Pre-mRNA-splicing factor CWC22 homolog (Fragment) OS=Homo sapiens GN=CWC22 PE=1 SV=1;sp|Q9HCG8|CWC22_HUMAN Pre-mRNA-splicing factor CWC22 homolog OS=Homo sapiens GN=CWC22 PE=1 SV=3				0.999909866	1.024869806	1	1.033024885	0.965531309	1.085094402	1	1.036635586	0.787283801	NA	1.101101203	1.06307259	1.586423582	B7WP74	1	0.861422125	1	3
681	3	C9J3L8;C9J5W0;E9PAL7;C9IZQ1;P43307;P43307-2	SSR1	tr|C9J3L8|C9J3L8_HUMAN Translocon-associated protein subunit alpha OS=Homo sapiens GN=SSR1 PE=1 SV=1;tr|C9J5W0|C9J5W0_HUMAN Translocon-associated protein subunit alpha OS=Homo sapiens GN=SSR1 PE=1 SV=1;tr|E9PAL7|E9PAL7_HUMAN Translocon-associated protein s				1.367732441	1.031503628	1	1.131203777	2.41767684	0.980246574	1	1.065308675	1.091128384	1.055570446	1.116412043	1.117216117	0.812570356	C9J3L8	0.98516007	0.582323332	0.713216136	3
691	6	C9J2V2	IKBKG	tr|C9J2V2|C9J2V2_HUMAN NF-kappa-B essential modulator (Fragment) OS=Homo sapiens GN=IKBKG PE=1 SV=1				0.962906322	0.887655541	1	0.800621322	0.747020511	0.909119398	1	0.94150289	0.869210019	1.096262042	1.29132948	1.057109827	2.074836224	C9J2V2	0.999907402	0.994067654	0.995455698	3
698	6	C9J5C3;Q9BUL8;C9J6F3;H7C5M9;C9JSA3;C9JND6;C9J363;C9J932;F8WDF3	PDCD10	tr|C9J5C3|C9J5C3_HUMAN Programmed cell death protein 10 (Fragment) OS=Homo sapiens GN=PDCD10 PE=1 SV=1;sp|Q9BUL8|PDC10_HUMAN Programmed cell death protein 10 OS=Homo sapiens GN=PDCD10 PE=1 SV=1;tr|C9J6F3|C9J6F3_HUMAN Programmed cell death protein 10 OS=Hom				0.976759553	1.089081442	1	1.021596836	0.948078282	1.095569162	1	1.044617169	1.050984678	1.078941499	0.896670161	0.869783884	0.9032607	C9J5C3	0.766715394	0.943262437	0.510043183	3
705	6	C9J6D1;Q99733;Q99733-2;E9PNW0;E9PJJ2;E9PS34;E9PNJ7;A8MXH2;E9PKT8;C9JZI7;E9PKI2;E9PP22;C9J1B1;H0YCI4	NAP1L4	tr|C9J6D1|C9J6D1_HUMAN Nucleosome assembly protein 1-like 4 (Fragment) OS=Homo sapiens GN=NAP1L4 PE=1 SV=1;sp|Q99733|NP1L4_HUMAN Nucleosome assembly protein 1-like 4 OS=Homo sapiens GN=NAP1L4 PE=1 SV=1;sp|Q99733-2|NP1L4_HUMAN Isoform 2 of Nucleosome assemb				0.864681986	1.030027976	1	0.981777861	1.067366673	1.070273155	1	1.267368302	1.340546938	1.379165082	1.321470335	1.367865647	2.006283726	C9J6D1	0.949841281	0.57545769	0.802355877	3
707	12	C9J7E5;Q9Y5L0-3;Q9Y5L0;Q9Y5L0-1;E9PFH4;Q9Y5L0-5	TNPO3	tr|C9J7E5|C9J7E5_HUMAN Transportin-3 OS=Homo sapiens GN=TNPO3 PE=1 SV=1;sp|Q9Y5L0-3|TNPO3_HUMAN Isoform 3 of Transportin-3 OS=Homo sapiens GN=TNPO3;sp|Q9Y5L0|TNPO3_HUMAN Transportin-3 OS=Homo sapiens GN=TNPO3 PE=1 SV=3;sp|Q9Y5L0-1|TNPO3_HUMAN Isoform 1 of				1.063218689	1.053468412	1	0.97219778	1.013524	0.992262421	1	0.825017768	1.013237385	1.363361763	0.940831557	1.135305615	0.985341151	C9J7E5	0.328728387	0.959186359	0.048252431	3
713	7	C9J8Q5;P51649;P51649-2	ALDH5A1	tr|C9J8Q5|C9J8Q5_HUMAN Succinate-semialdehyde dehydrogenase, mitochondrial OS=Homo sapiens GN=ALDH5A1 PE=1 SV=1;sp|P51649|SSDH_HUMAN Succinate-semialdehyde dehydrogenase, mitochondrial OS=Homo sapiens GN=ALDH5A1 PE=1 SV=2;sp|P51649-2|SSDH_HUMAN Isoform 2 o				1.234555048	1.153685689	1	1.19214145	1.291879779	1.111947091	1	1.006555161	1.180645888	NA	1.064291787	1.137730071	0.990331138	C9J8Q5	1	0.997909314	1	3
720	1	C9JAW5;C9JNU6;Q9Y241	HIGD1A	tr|C9JAW5|C9JAW5_HUMAN Uncharacterized protein OS=Homo sapiens PE=4 SV=1;tr|C9JNU6|C9JNU6_HUMAN HIG1 domain family member 1A, mitochondrial OS=Homo sapiens GN=HIGD1A PE=4 SV=1;sp|Q9Y241|HIG1A_HUMAN HIG1 domain family member 1A, mitochondrial OS=Homo sapien				1.181064781	1.143113066	1	1.045980226	1.042394082	1.259147521	1	0.979091565	0.91548506	1.030361291	0.709188496	0.67752944	0.798894497	C9JAW5	0.841320105	0.971402404	0.945605091	3
722	2	C9JBL0;E9PHV6;P23497-7;P23497-6;P23497-5;P23497-2;P23497-3;P23497;P23497-4	SP100	tr|C9JBL0|C9JBL0_HUMAN Nuclear autoantigen Sp-100 (Fragment) OS=Homo sapiens GN=SP100 PE=1 SV=7;tr|E9PHV6|E9PHV6_HUMAN Nuclear autoantigen Sp-100 OS=Homo sapiens GN=SP100 PE=1 SV=1;sp|P23497-7|SP100_HUMAN Isoform 7 of Nuclear autoantigen Sp-100 OS=Homo sap				0.993211337	0.684327152	1	0.793099975	0.761070039	0.751674835	1	0.73658775	0.679228094	0.687504861	0.549943896	0.59568275	0.361200298	C9JBL0	0.938722745	0.528276479	0.203252649	3
728	5	C9JG97;C9JEH3;Q13685;H7C0R2;C9JTS3	AAMP	tr|C9JG97|C9JG97_HUMAN Angio-associated migratory cell protein OS=Homo sapiens GN=AAMP PE=1 SV=1;tr|C9JEH3|C9JEH3_HUMAN Angio-associated migratory cell protein OS=Homo sapiens GN=AAMP PE=1 SV=1;sp|Q13685|AAMP_HUMAN Angio-associated migratory cell protein O				1.070205119	1.080960147	1	1.057127707	1.118376263	1.050306818	1	0.705077636	0.740671175	NA	1.373747809	2.020567243	1.904896068	C9JG97	1	0.565436254	1	3
740	3	C9JPX5;C9JKL2;O95772-2;O95772;C9JJ39;C9J3F5	STARD3NL	tr|C9JPX5|C9JPX5_HUMAN MLN64 N-terminal domain homolog (Fragment) OS=Homo sapiens GN=STARD3NL PE=1 SV=1;tr|C9JKL2|C9JKL2_HUMAN MLN64 N-terminal domain homolog OS=Homo sapiens GN=STARD3NL PE=1 SV=1;sp|O95772-2|MENTO_HUMAN Isoform 2 of MLN64 N-terminal domai				0.976872988	1.098158123	1	1.007783021	0.82213366	1.058964972	1	0.9538688	0.801502885	NA	1.028728127	0.857997578	1.196372184	C9JPX5	1	0.95187438	1	3
744	3	C9JLU1;P52434-3;P52434;P52434-4;P52434-5;P52434-2	POLR2H	tr|C9JLU1|C9JLU1_HUMAN DNA-directed RNA polymerases I, II, and III subunit RPABC3 (Fragment) OS=Homo sapiens GN=POLR2H PE=1 SV=7;sp|P52434-3|RPAB3_HUMAN Isoform 3 of DNA-directed RNA polymerases I, II, and III subunit RPABC3 OS=Homo sapiens GN=POLR2H;sp|P5				1.045619667	0.92274319	1	0.95923734	0.827536397	0.906976685	1	1.079587937	1.011755421	0.875	1.15664202	1.085299493	1.137015037	C9JLU1	0.211300073	0.990836771	0.077348701	3
763	2	C9JVE2;Q96GG9;C9JRU6;C9J0B2;C9JUW4;C9J8R4	DCUN1D1	tr|C9JVE2|C9JVE2_HUMAN DCN1-like protein OS=Homo sapiens GN=DCUN1D1 PE=1 SV=1;sp|Q96GG9|DCNL1_HUMAN DCN1-like protein 1 OS=Homo sapiens GN=DCUN1D1 PE=1 SV=1;tr|C9JRU6|C9JRU6_HUMAN DCN1-like protein (Fragment) OS=Homo sapiens GN=DCUN1D1 PE=1 SV=1;tr|C9J0B2|				0.891031107	0.924691485	1	1.093479511	0.876081707	1.007943789	1	1.034939968	0.93018208	NA	0.936693788	0.840754614	1.863216908	C9JVE2	1	0.205984863	1	3
775	2	C9JYN0;Q16563-2;A0A0U1RQT9;Q16563	SYPL1	tr|C9JYN0|C9JYN0_HUMAN Synaptophysin-like protein 1 OS=Homo sapiens GN=SYPL1 PE=1 SV=1;sp|Q16563-2|SYPL1_HUMAN Isoform 2 of Synaptophysin-like protein 1 OS=Homo sapiens GN=SYPL1;tr|A0A0U1RQT9|A0A0U1RQT9_HUMAN Synaptophysin-like protein 1 (Fragment) OS=Homo				1.248101643	1.013056745	1	1.107023268	2.1046	0.885476421	1	1.085995086	1.114864865	NA	0.886539137	1.891979642	0.722841348	C9JYN0	1	0.999128331	1	3
782	1	C9K0W8;H3BU86;O14662-6;O14662-2;O14662-4;O14662-5;O14662	STX16;STX16-NPEPL1	tr|C9K0W8|C9K0W8_HUMAN Syntaxin-16 OS=Homo sapiens GN=STX16 PE=1 SV=2;tr|H3BU86|H3BU86_HUMAN Protein STX16-NPEPL1 OS=Homo sapiens GN=STX16-NPEPL1 PE=3 SV=1;sp|O14662-6|STX16_HUMAN Isoform 6 of Syntaxin-16 OS=Homo sapiens GN=STX16;sp|O14662-2|STX16_HUMAN Is				0.839559409	0.756308927	1	0.849732644	0.76819675	0.83365004	1	1.188907464	1.163241223	NA	1.557773626	0.760064903	NA	C9K0W8	1	1	1	3
851	2	D6R9J0;Q8NBM8	PCYOX1L	tr|D6R9J0|D6R9J0_HUMAN Prenylcysteine oxidase-like OS=Homo sapiens GN=PCYOX1L PE=1 SV=1;sp|Q8NBM8|PCYXL_HUMAN Prenylcysteine oxidase-like OS=Homo sapiens GN=PCYOX1L PE=1 SV=2				1.147940922	1.012801746	1	1.150744271	1.391165805	1.178123777	1	0.855568785	0.931764059	NA	1.093881663	1.577578311	1.404561275	D6R9J0	1	0.835221854	1	3
856	1	D6RA57;H0Y9X1;Q96EY4	TMA16	tr|D6RA57|D6RA57_HUMAN Translation machinery-associated protein 16 OS=Homo sapiens GN=TMA16 PE=1 SV=1;tr|H0Y9X1|H0Y9X1_HUMAN Translation machinery-associated protein 16 (Fragment) OS=Homo sapiens GN=TMA16 PE=1 SV=1;sp|Q96EY4|TMA16_HUMAN Translation machine				1.12822176	0.753224519	1	0.77696029	0.818616306	0.700636045	1	0.745813126	0.926953335	0.53895894	0.484222438	0.442095053	0.387681862	D6RA57	0.991586736	0.692532554	0.593326934	3
864	6	D6RBW1;P06730;P06730-3;P06730-2;H0Y8J7;D6RFJ3	EIF4E	tr|D6RBW1|D6RBW1_HUMAN Eukaryotic translation initiation factor 4E OS=Homo sapiens GN=EIF4E PE=1 SV=1;sp|P06730|IF4E_HUMAN Eukaryotic translation initiation factor 4E OS=Homo sapiens GN=EIF4E PE=1 SV=2;sp|P06730-3|IF4E_HUMAN Isoform 3 of Eukaryotic transla				0.970132944	1.093370607	1	1.087864452	0.974203697	1.112631588	1	1.062084364	1.152606055	1.462199601	0.932825967	1.040297217	1.122716251	D6RBW1	0.457096076	0.092400437	0.927848211	3
873	1	D6REL0;Q9NRR3	CDC42SE2	tr|D6REL0|D6REL0_HUMAN CDC42 small effector protein 2 OS=Homo sapiens GN=CDC42SE2 PE=1 SV=1;sp|Q9NRR3|C42S2_HUMAN CDC42 small effector protein 2 OS=Homo sapiens GN=CDC42SE2 PE=1 SV=1				0.794525411	0.825482585	1	0.948382871	0.887355397	0.762189462	1	0.925634518	0.843324873	NA	1.337478849	1.034094755	0.860406091	D6REL0	1	0.938683012	1	3
900	7	E5RHT6;F8W1U7;Q8N6T3-3;Q8N6T3;E5RHC5;F8VWH9;Q8N6T3-5;Q8N6T3-2;Q8N6T3-4;E5RHH7	ARFGAP1	tr|E5RHT6|E5RHT6_HUMAN ADP-ribosylation factor GTPase-activating protein 1 (Fragment) OS=Homo sapiens GN=ARFGAP1 PE=1 SV=2;tr|F8W1U7|F8W1U7_HUMAN ADP-ribosylation factor GTPase-activating protein 1 (Fragment) OS=Homo sapiens GN=ARFGAP1 PE=1 SV=1;sp|Q8N6T3-				0.907283971	0.834058928	1	0.885329201	0.98524675	0.812484181	1	0.933132777	1.016732345	NA	1.289608791	1.674726204	1.110003356	E5RHT6	1	0.993178739	1	3
906	5	J3QRI7;J3QQQ9;J3QQV1;E5RIT6;J3QRC4;Q9UNX3;P61254;J3KTJ8;J3KS10;E5RHH1;J3KSS0	RPL26;RPL26L1	tr|J3QRI7|J3QRI7_HUMAN 60S ribosomal protein L26 (Fragment) OS=Homo sapiens GN=RPL26 PE=4 SV=1;tr|J3QQQ9|J3QQQ9_HUMAN Uncharacterized protein OS=Homo sapiens PE=4 SV=1;tr|J3QQV1|J3QQV1_HUMAN 60S ribosomal protein L26 OS=Homo sapiens GN=RPL26 PE=4 SV=1;tr|E				0.892838714	0.712201346	1	0.718388933	0.739410216	0.816962929	1	0.958797353	1.350967946	1.325668075	0.788565362	1.382637963	6.526689105	J3QRI7	0.620817765	0.994002171	0.53136063	3
919	17	J3QLD9;E7EMK3;Q14254;K7EKW9	FLOT2	tr|J3QLD9|J3QLD9_HUMAN Flotillin-2 OS=Homo sapiens GN=FLOT2 PE=1 SV=1;tr|E7EMK3|E7EMK3_HUMAN Flotillin-2 OS=Homo sapiens GN=FLOT2 PE=1 SV=1;sp|Q14254|FLOT2_HUMAN Flotillin-2 OS=Homo sapiens GN=FLOT2 PE=1 SV=2;tr|K7EKW9|K7EKW9_HUMAN Flotillin-2 (Fragment) O				0.983488669	0.984146508	1	0.992384259	0.988323029	0.965777213	1	1.037750311	1.069847657	0.888071285	1.086327489	0.990035451	0.896589058	J3QLD9	0.952843062	0.924866158	0.765847325	3
927	10	E7ENR5;H0Y714;Q96G21;B8ZZ47;B9A008	IMP4	tr|E7ENR5|E7ENR5_HUMAN U3 small nucleolar ribonucleoprotein protein IMP4 (Fragment) OS=Homo sapiens GN=IMP4 PE=1 SV=1;tr|H0Y714|H0Y714_HUMAN U3 small nucleolar ribonucleoprotein protein IMP4 (Fragment) OS=Homo sapiens GN=IMP4 PE=1 SV=1;sp|Q96G21|IMP4_HUMAN				0.978424511	1.037097934	1	0.998261505	1.067317726	1.054120077	1	0.979716405	1.042633111	NA	0.599107897	0.656578082	1.516949948	E7ENR5	1	0.388058955	1	3
933	34	E7EPN9;Q9Y520-3;Q9Y520-4;Q9Y520-5;Q9Y520;Q9Y520-7;Q9Y520-6;Q9Y520-2;A0A0A0MS30;H7C5N8	PRRC2C	tr|E7EPN9|E7EPN9_HUMAN Protein PRRC2C OS=Homo sapiens GN=PRRC2C PE=1 SV=1;sp|Q9Y520-3|PRC2C_HUMAN Isoform 3 of Protein PRRC2C OS=Homo sapiens GN=PRRC2C;sp|Q9Y520-4|PRC2C_HUMAN Isoform 4 of Protein PRRC2C OS=Homo sapiens GN=PRRC2C;sp|Q9Y520-5|PRC2C_HUMAN Is				0.931067118	0.902773053	1	0.913283343	0.909693119	0.886087645	1	1.087600072	1.219527891	1.086016938	1.359950575	1.439107267	1.187594924	E7EPN9	0.400559178	0.907022493	0.749141523	3
950	16	E7ERI8;E7EW49;O75122-3;E3W994;A0A0U1RQI6;J3KR49;O75122;B3KR06;E7ENG2;O75122-2;C9J668;D6RBU8;H7C4X8;H7C4I5;H7C5M8;H7C4M5	CLASP2	tr|E7ERI8|E7ERI8_HUMAN CLIP-associating protein 2 OS=Homo sapiens GN=CLASP2 PE=1 SV=1;tr|E7EW49|E7EW49_HUMAN CLIP-associating protein 2 OS=Homo sapiens GN=CLASP2 PE=1 SV=1;sp|O75122-3|CLAP2_HUMAN Isoform 3 of CLIP-associating protein 2 OS=Homo sapiens GN=C				0.949812284	1.018305958	1	1.07311713	0.915891486	1.0137827	1	1.08797142	1.035501157	NA	1.025758129	0.903645516	1.078228393	E7ERI8	1	0.777456003	1	3
958	6	E7ET49;Q8NCG7-2;Q8NCG7-4;Q8NCG7	DAGLB	tr|E7ET49|E7ET49_HUMAN Sn1-specific diacylglycerol lipase beta OS=Homo sapiens GN=DAGLB PE=1 SV=1;sp|Q8NCG7-2|DGLB_HUMAN Isoform 2 of Sn1-specific diacylglycerol lipase beta OS=Homo sapiens GN=DAGLB;sp|Q8NCG7-4|DGLB_HUMAN Isoform 4 of Sn1-specific diacylgl				1.006044079	1.067099119	1	1.084387837	0.96971149	0.981810175	1	1.12567981	0.754622706	NA	1.127549286	1.046397009	0.837015636	E7ET49	1	0.645387814	1	3
959	26	E7ETA6;E5RGQ4	PCM1	tr|E7ETA6|E7ETA6_HUMAN Pericentriolar material 1 protein OS=Homo sapiens GN=PCM1 PE=1 SV=1				0.900030962	0.940753083	1	0.975984702	1.058941882	0.948895584	1	1.022799018	0.989038934	0.864389688	0.967555244	1.023412838	0.848526833	E7ETA6	0.529797262	0.881993515	0.866966123	3
963	20	E7ETZ4;Q9Y6E2;B5MCH7;Q75MG1;B5MCE7;E9PFD4;E7EMS9;C9JF98;Q9Y6E2-2;E9PFE3;F8WDX8	BZW2	tr|E7ETZ4|E7ETZ4_HUMAN Basic leucine zipper and W2 domain-containing protein 2 (Fragment) OS=Homo sapiens GN=BZW2 PE=1 SV=1;sp|Q9Y6E2|BZW2_HUMAN Basic leucine zipper and W2 domain-containing protein 2 OS=Homo sapiens GN=BZW2 PE=1 SV=1;tr|B5MCH7|B5MCH7_HUMA				0.978791591	1.046716184	1	1.07083368	1.185743573	1.089560559	1	1.097981553	1.080659894	1.028672637	0.970937486	1.074923139	0.85019828	E7ETZ4	0.128301365	0.752412669	0.749783651	3
966	2	E7EUI5;P78536-2;P78536;A6H8L4	ADAM17	tr|E7EUI5|E7EUI5_HUMAN Disintegrin and metalloproteinase domain-containing protein 17 OS=Homo sapiens GN=ADAM17 PE=1 SV=1;sp|P78536-2|ADA17_HUMAN Isoform B of Disintegrin and metalloproteinase domain-containing protein 17 OS=Homo sapiens GN=ADAM17;sp|P7853				0.961129002	1.037197606	1	1.079995956	0.926776553	1.138724291	1	1.005157963	0.81578705	NA	1.221423966	1.093395966	1.237726812	E7EUI5	1	0.985860284	1	3
968	4	E7EUP3;O95251-3;O95251-5;O95251-2;O95251-4;O95251	KAT7	tr|E7EUP3|E7EUP3_HUMAN Histone acetyltransferase OS=Homo sapiens GN=KAT7 PE=1 SV=1;sp|O95251-3|KAT7_HUMAN Isoform 3 of Histone acetyltransferase KAT7 OS=Homo sapiens GN=KAT7;sp|O95251-5|KAT7_HUMAN Isoform 5 of Histone acetyltransferase KAT7 OS=Homo sapiens				1.057860957	1.028581512	1	1.001292963	0.923160167	1.006221629	1	1.055959107	0.855044391	NA	0.876414671	0.832319971	1.008788449	E7EUP3	1	0.730420146	1	3
970	10	E7EV84;Q14457;K7ELY9;K7EN35;K7ER46;A0A087WVZ2;K7EQQ7;K7EKK2	BECN1	tr|E7EV84|E7EV84_HUMAN Beclin-1 OS=Homo sapiens GN=BECN1 PE=1 SV=1;sp|Q14457|BECN1_HUMAN Beclin-1 OS=Homo sapiens GN=BECN1 PE=1 SV=2;tr|K7ELY9|K7ELY9_HUMAN Beclin-1 (Fragment) OS=Homo sapiens GN=BECN1 PE=1 SV=1;tr|K7EN35|K7EN35_HUMAN Beclin-1 (Fragment) OS				0.986503256	1.092720767	1	1.103113545	0.925164014	1.109125592	1	1.23652375	1.15602206	NA	1.041451699	0.941647394	0.928660381	E7EV84	1	0.379650892	1	3
972	25	E7EVA0;P27816;P27816-6;P27816-2;P27816-4;B5MEG9;H0Y2V1;F8W9U4;H7C456	MAP4	tr|E7EVA0|E7EVA0_HUMAN Microtubule-associated protein OS=Homo sapiens GN=MAP4 PE=1 SV=1;sp|P27816|MAP4_HUMAN Microtubule-associated protein 4 OS=Homo sapiens GN=MAP4 PE=1 SV=3;sp|P27816-6|MAP4_HUMAN Isoform 6 of Microtubule-associated protein 4 OS=Homo sap				0.805276274	0.883479667	1	1.074711502	1.107761139	0.977901025	1	1.154997984	1.157050695	0.721326198	0.806037169	1.212638833	0.855705436	E7EVA0	0.970553229	0.612144877	0.403639037	3
973	2	E7EVC7;Q676U5-3;Q676U5-2;Q676U5;C9J8C6;C9J1B2	ATG16L1	tr|E7EVC7|E7EVC7_HUMAN Autophagy-related protein 16-1 OS=Homo sapiens GN=ATG16L1 PE=1 SV=1;sp|Q676U5-3|A16L1_HUMAN Isoform 3 of Autophagy-related protein 16-1 OS=Homo sapiens GN=ATG16L1;sp|Q676U5-2|A16L1_HUMAN Isoform 2 of Autophagy-related protein 16-1 OS				1.103202811	1.023865284	1	1.226160772	1.142693383	1.127058936	1	1.133277839	0.978172401	NA	0.962449131	0.670717721	0.782288198	E7EVC7	1	0.859793346	1	3
978	12	E7EVX8;Q8WWY3;Q8WWY3-4;Q8WWY3-2;E7EU94;E7ESX0;E7EN72;Q8WWY3-3	PRPF31	tr|E7EVX8|E7EVX8_HUMAN U4/U6 small nuclear ribonucleoprotein Prp31 OS=Homo sapiens GN=PRPF31 PE=1 SV=1;sp|Q8WWY3|PRP31_HUMAN U4/U6 small nuclear ribonucleoprotein Prp31 OS=Homo sapiens GN=PRPF31 PE=1 SV=2;sp|Q8WWY3-4|PRP31_HUMAN Isoform 4 of U4/U6 small nu				1.027448407	0.990735693	1	1.095636702	1.128856218	1.001171478	1	0.931990727	0.998647735	0.770346759	0.884410316	0.936752632	0.880227953	E7EVX8	0.999407783	0.74695932	0.769395467	3
984	16	E7EX17;P23588;P23588-2;F8VX11;F8VSC7;F8VP89;F8W0K0;F8VYE9;F8VRU1	EIF4B	tr|E7EX17|E7EX17_HUMAN Eukaryotic translation initiation factor 4B OS=Homo sapiens GN=EIF4B PE=1 SV=1;sp|P23588|IF4B_HUMAN Eukaryotic translation initiation factor 4B OS=Homo sapiens GN=EIF4B PE=1 SV=2;sp|P23588-2|IF4B_HUMAN Isoform 2 of Eukaryotic transla				1.031152688	0.948239812	1	0.903837167	0.925077221	0.982254052	1	1.08379755	1.137244447	1.10557481	1.153212567	1.311364306	1.210546256	E7EX17	0.157819573	0.107300981	0.998701096	3
992	11	E9PC90;P14635;P14635-2;D6RHI0;H0YA62	CCNB1	tr|E9PC90|E9PC90_HUMAN G2/mitotic-specific cyclin-B1 (Fragment) OS=Homo sapiens GN=CCNB1 PE=1 SV=1;sp|P14635|CCNB1_HUMAN G2/mitotic-specific cyclin-B1 OS=Homo sapiens GN=CCNB1 PE=1 SV=1;sp|P14635-2|CCNB1_HUMAN Isoform 2 of G2/mitotic-specific cyclin-B1 OS=				0.71594905	0.842479161	1	0.757221792	1.01295708	0.312905702	1	0.952177512	0.776614777	0.073872527	1.586499693	1.01166858	0.449413901	E9PC90	0.847617317	0.622164565	0.942763319	3
1001	8	E9PEI0;Q69YH5	CDCA2	tr|E9PEI0|E9PEI0_HUMAN Cell division cycle-associated protein 2 OS=Homo sapiens GN=CDCA2 PE=1 SV=1;sp|Q69YH5|CDCA2_HUMAN Cell division cycle-associated protein 2 OS=Homo sapiens GN=CDCA2 PE=1 SV=2				0.872046755	0.894880067	1	0.970246982	0.993717084	0.990779521	1	1.027215328	0.997822774	1.283620001	0.814863198	0.942811525	2.142245446	E9PEI0	0.309684383	0.475877085	0.983646179	3
1002	7	E9PEM5;P50851-2;P50851;H0YAC6;H0Y9N9	LRBA	tr|E9PEM5|E9PEM5_HUMAN Lipopolysaccharide-responsive and beige-like anchor protein OS=Homo sapiens GN=LRBA PE=1 SV=1;sp|P50851-2|LRBA_HUMAN Isoform 2 of Lipopolysaccharide-responsive and beige-like anchor protein OS=Homo sapiens GN=LRBA;sp|P50851|LRBA_HUMA				0.91281413	1.038035595	1	1.056348029	0.915318307	1.056865037	1	1.136289585	1.05672514	NA	1.155208476	1.152791062	1.347025004	E9PEM5	1	0.512087422	1	3
1012	4	E9PG22;Q8IW35;Q8IW35-2	CEP97	tr|E9PG22|E9PG22_HUMAN Centrosomal protein of 97 kDa OS=Homo sapiens GN=CEP97 PE=1 SV=1;sp|Q8IW35|CEP97_HUMAN Centrosomal protein of 97 kDa OS=Homo sapiens GN=CEP97 PE=1 SV=1;sp|Q8IW35-2|CEP97_HUMAN Isoform 2 of Centrosomal protein of 97 kDa OS=Homo sapien				0.946031894	0.949618295	1	1.043425244	0.849978736	0.890871386	1	0.844460127	0.813267466	NA	0.813902611	0.578637968	0.82639379	E9PG22	1	0.629378179	1	3
1014	6	E9PGC0;P20936-2;P20936-4;P20936;P20936-3	RASA1	tr|E9PGC0|E9PGC0_HUMAN Ras GTPase-activating protein 1 OS=Homo sapiens GN=RASA1 PE=1 SV=1;sp|P20936-2|RASA1_HUMAN Isoform 2 of Ras GTPase-activating protein 1 OS=Homo sapiens GN=RASA1;sp|P20936-4|RASA1_HUMAN Isoform 4 of Ras GTPase-activating protein 1 OS=				0.969665274	0.990500576	1	0.961132775	0.977659272	0.928794078	1	1.117822669	1.134043188	NA	0.835078117	1.07373868	0.544621355	E9PGC0	1	0.991788919	1	3
1017	22	E9PGT3;Q15418-4;Q15418;Q15418-2;Q15418-3;B7Z3B5;Q5SVM6;E9PAN7;E9PMM7;Q5SVM7	RPS6KA1	tr|E9PGT3|E9PGT3_HUMAN Ribosomal protein S6 kinase OS=Homo sapiens GN=RPS6KA1 PE=1 SV=1;sp|Q15418-4|KS6A1_HUMAN Isoform 4 of Ribosomal protein S6 kinase alpha-1 OS=Homo sapiens GN=RPS6KA1;sp|Q15418|KS6A1_HUMAN Ribosomal protein S6 kinase alpha-1 OS=Homo sa				1.056242258	1.074528974	1	0.994106827	1.062136333	1.009513444	1	1.012508349	1.069585281	1.026271581	1.048940434	1.123626207	1.087902524	E9PGT3	0.999880314	0.945731185	0.95064535	3
1022	13	E9PHA2;Q15003;C9J470;Q15003-2;C9JZP1;H7C415	NCAPH	tr|E9PHA2|E9PHA2_HUMAN Condensin complex subunit 2 OS=Homo sapiens GN=NCAPH PE=1 SV=1;sp|Q15003|CND2_HUMAN Condensin complex subunit 2 OS=Homo sapiens GN=NCAPH PE=1 SV=3;tr|C9J470|C9J470_HUMAN Condensin complex subunit 2 (Fragment) OS=Homo sapiens GN=NCAPH				0.99623872	0.949523902	1	0.950971356	0.991724591	0.993962321	1	0.894884744	0.939496975	0.933236662	1.081854093	1.071053553	1.137356868	E9PHA2	0.984515203	0.405437849	0.23891475	3
1023	7	F5GYT8;E9PHF7;Q96RQ3;E9PG35;G5E9X5	MCCC1	tr|F5GYT8|F5GYT8_HUMAN Methylcrotonoyl-CoA carboxylase subunit alpha, mitochondrial OS=Homo sapiens GN=MCCC1 PE=1 SV=2;tr|E9PHF7|E9PHF7_HUMAN Methylcrotonoyl-CoA carboxylase subunit alpha, mitochondrial OS=Homo sapiens GN=MCCC1 PE=1 SV=1;sp|Q96RQ3|MCCA_HUM				1.113371715	1.037713684	1	1.287044974	1.197411316	1.199989928	1	1.011099366	0.729779523	NA	0.784128662	0.78012685	0.656372697	F5GYT8	1	0.501972884	1	3
1031	1	E9PHV5;P28290-2;P28290-3;P28290	SSFA2	tr|E9PHV5|E9PHV5_HUMAN Sperm-specific antigen 2 OS=Homo sapiens GN=SSFA2 PE=1 SV=1;sp|P28290-2|SSFA2_HUMAN Isoform 2 of Sperm-specific antigen 2 OS=Homo sapiens GN=SSFA2;sp|P28290-3|SSFA2_HUMAN Isoform 3 of Sperm-specific antigen 2 OS=Homo sapiens GN=SSFA2				0.934557884	1.063972758	1	1.028880161	0.708885931	0.935940157	1	0.957094919	0.223402045	NA	0.946308725	0.553715244	0.634915308	E9PHV5	1	0.845216074	1	3
1037	1	E9PQ48;E9PNZ0;E9PQR9;E9PIB2;G3V1A6;P57764	GSDMD	tr|E9PQ48|E9PQ48_HUMAN Gasdermin-D (Fragment) OS=Homo sapiens GN=GSDMD PE=1 SV=1;tr|E9PNZ0|E9PNZ0_HUMAN Gasdermin-D (Fragment) OS=Homo sapiens GN=GSDMD PE=1 SV=7;tr|E9PQR9|E9PQR9_HUMAN Gasdermin-D (Fragment) OS=Homo sapiens GN=GSDMD PE=1 SV=1;tr|E9PIB2|E9P				0.838811925	0.990460067	1	1.043358355	0.726076817	1.139443003	1	0.857977387	0.792910983	NA	0.930545585	0.579729002	0.696966978	E9PQ48	1	0.592426175	1	3
1038	5	E9PIE4	MTCH2	tr|E9PIE4|E9PIE4_HUMAN Mitochondrial carrier homolog 2 (Fragment) OS=Homo sapiens GN=MTCH2 PE=1 SV=7				1.099222446	1.133310956	1	1.038798943	1.03991267	1.082995519	1	0.968547194	1.071506066	1.378143801	1.079692277	1.283361278	1.187296578	E9PIE4	0.975476024	0.054770955	0.273203078	3
1040	3	E9PN66;E9PKN9;E9PS55;E9PMW4;E9PQ46;E9PIN5;E9PIK4;U3KQ32;E9PKZ4;E9PPM1;O14683;E9PNB3;E9PMY0	TP53I11	tr|E9PN66|E9PN66_HUMAN Tumor protein p53-inducible protein 11 (Fragment) OS=Homo sapiens GN=TP53I11 PE=1 SV=1;tr|E9PKN9|E9PKN9_HUMAN Tumor protein p53-inducible protein 11 (Fragment) OS=Homo sapiens GN=TP53I11 PE=1 SV=1;tr|E9PS55|E9PS55_HUMAN Tumor protein				1.09804303	0.993807328	1	1.08645158	0.977371598	1.021962113	1	1.07576522	1.020602085	0.959973091	1.062983518	0.945005045	0.885132862	E9PN66	0.565705593	0.72770708	0.977256244	3
1091	1	H7BYV1;E9PS44;E9PQN9;P13164;Q01629;Q01628	IFITM2;IFITM3;IFITM1	tr|H7BYV1|H7BYV1_HUMAN Interferon-induced transmembrane protein 2 (Fragment) OS=Homo sapiens GN=IFITM2 PE=4 SV=1;tr|E9PS44|E9PS44_HUMAN Interferon-induced transmembrane protein 3 OS=Homo sapiens GN=IFITM3 PE=1 SV=1;tr|E9PQN9|E9PQN9_HUMAN Interferon-induced				1.059948141	1.208249954	1	1.03564674	1.016085041	0.857060629	1	1.088703446	0.97882862	NA	0.844459898	0.820970484	0.826070159	H7BYV1	1	0.403880114	1	3
1117	3	F5GX09;Q5HYJ3;Q5HYJ3-3;Q5HYJ3-2	FAM76B	tr|F5GX09|F5GX09_HUMAN Protein FAM76B OS=Homo sapiens GN=FAM76B PE=1 SV=1;sp|Q5HYJ3|FA76B_HUMAN Protein FAM76B OS=Homo sapiens GN=FAM76B PE=1 SV=3				0.97864658	1.014421154	1	1.01978604	0.859271959	1.020983584	1	1.238144153	1.154710951	NA	1.413114193	0.953067397	1.276493751	F5GX09	1	0.955408414	1	3
1131	2	F5GYQ2;Q9UI30-2;Q9UI30;F5GX77	TRMT112	tr|F5GYQ2|F5GYQ2_HUMAN Multifunctional methyltransferase subunit TRM112-like protein OS=Homo sapiens GN=TRMT112 PE=1 SV=1;sp|Q9UI30-2|TR112_HUMAN Isoform 2 of Multifunctional methyltransferase subunit TRM112-like protein OS=Homo sapiens GN=TRMT112;sp|Q9UI3				0.808920106	0.860964615	1	0.952473432	0.904402334	0.914540283	1	0.867331333	0.727915981	0.977833704	1.691510986	1.147613977	2.477398122	F5GYQ2	0.264895956	0.096570282	0.985351208	3
1137	15	F5H008;Q9H267-2;Q9H267	VPS33B	tr|F5H008|F5H008_HUMAN Vacuolar protein sorting-associated protein 33B OS=Homo sapiens GN=VPS33B PE=1 SV=1;sp|Q9H267-2|VP33B_HUMAN Isoform 2 of Vacuolar protein sorting-associated protein 33B OS=Homo sapiens GN=VPS33B;sp|Q9H267|VP33B_HUMAN Vacuolar protein				1.018013285	1.030730172	1	1.090511431	1.037355561	1.036717747	1	1.092465448	0.976638431	0.938475256	1.063397236	0.92634864	0.843771734	F5H008	0.973684189	0.931950138	0.990059117	3
1140	3	F5H092;F5H8H2;Q03426;F5GXC0;F5H163;F5H368	MVK	tr|F5H092|F5H092_HUMAN Mevalonate kinase (Fragment) OS=Homo sapiens GN=MVK PE=1 SV=7;tr|F5H8H2|F5H8H2_HUMAN Mevalonate kinase OS=Homo sapiens GN=MVK PE=1 SV=1;sp|Q03426|KIME_HUMAN Mevalonate kinase OS=Homo sapiens GN=MVK PE=1 SV=1;tr|F5GXC0|F5GXC0_HUMAN Me				0.980705765	0.985692042	1	0.992755357	1.109969736	1.011667347	1	0.962208472	1.064826273	NA	0.714164683	1.008567349	0.626120895	F5H092	1	0.931442497	1	3
1147	7	F5H136;F5H726;F5H676	TCP1	tr|F5H136|F5H136_HUMAN T-complex protein 1 subunit alpha (Fragment) OS=Homo sapiens GN=TCP1 PE=1 SV=1;tr|F5H726|F5H726_HUMAN T-complex protein 1 subunit alpha (Fragment) OS=Homo sapiens GN=TCP1 PE=1 SV=1;tr|F5H676|F5H676_HUMAN T-complex protein 1 subunit a				1.377061821	1.342262275	1	0.782453323	1.090264514	1.379075498	1	1.06341318	1.049796243	1.110327005	0.907553921	0.830692774	1.286850214	F5H136	0.7261666	0.764840837	0.998314729	3
1148	2	F5H148;H3BMT1;Q9NYV6-3;Q9NYV6;Q9NYV6-2;Q9NYV6-4	RRN3	tr|F5H148|F5H148_HUMAN RNA polymerase I-specific transcription initiation factor RRN3 OS=Homo sapiens GN=RRN3 PE=1 SV=1;tr|H3BMT1|H3BMT1_HUMAN RNA polymerase I-specific transcription initiation factor RRN3 OS=Homo sapiens GN=RRN3 PE=1 SV=1;sp|Q9NYV6-3|RRN3				0.866613727	0.76937935	1	0.779914796	0.655694769	0.834906457	1	1.323468062	1.044829709	NA	2.134625906	1.121101764	1.485227739	F5H148	1	0.549644219	1	3
1151	2	F5H1Y0;H0YGT5;Q96B01-3;Q96B01-2;Q96B01;H0YFK6;F5H4V6;F5H031;F5H710	RAD51AP1	tr|F5H1Y0|F5H1Y0_HUMAN RAD51-associated protein 1 OS=Homo sapiens GN=RAD51AP1 PE=1 SV=1;tr|H0YGT5|H0YGT5_HUMAN RAD51-associated protein 1 (Fragment) OS=Homo sapiens GN=RAD51AP1 PE=1 SV=1;sp|Q96B01-3|R51A1_HUMAN Isoform 3 of RAD51-associated protein 1 OS=Ho				0.878579988	0.729845921	1	0.870499072	0.725587987	0.726508741	1	0.8883148	0.607398255	NA	1.583323973	1.153730952	1.432064098	F5H1Y0	1	0.773008458	1	3
1168	2	H0YLF3;F5H6I0;P61769	B2M	tr|H0YLF3|H0YLF3_HUMAN Beta-2-microglobulin (Fragment) OS=Homo sapiens GN=B2M PE=1 SV=1;tr|F5H6I0|F5H6I0_HUMAN Beta-2-microglobulin OS=Homo sapiens GN=B2M PE=1 SV=2;sp|P61769|B2MG_HUMAN Beta-2-microglobulin OS=Homo sapiens GN=B2M PE=1 SV=1				0.855719088	0.887592987	1	1.00456872	0.869376831	0.940223826	1	1.169477616	1.172006632	2.791464987	0.199557841	0.196409131	0.236957141	H0YLF3	0.026406291	0.097458762	0.997466042	3
1176	3	H7C3P4;F6S8M0;P15586-2;P15586;F5H4C6;H0YFA9	GNS	tr|H7C3P4|H7C3P4_HUMAN N-acetylglucosamine-6-sulfatase OS=Homo sapiens GN=GNS PE=1 SV=1;tr|F6S8M0|F6S8M0_HUMAN N-acetylglucosamine-6-sulfatase OS=Homo sapiens GN=GNS PE=1 SV=1;sp|P15586-2|GNS_HUMAN Isoform 2 of N-acetylglucosamine-6-sulfatase OS=Homo sapie				1.048324285	1.2776274	1	1.180154445	1.268955347	1.120081134	1	1.103832329	1.631145453	0.903639863	0.680861	0.696597889	0.474257734	H7C3P4	0.989786394	0.841311982	0.755659237	3
1191	9	F8VQZ7;P50579-2;F8VRR3;F8VY03;F8VZX9	METAP2	tr|F8VQZ7|F8VQZ7_HUMAN Methionine aminopeptidase 2 OS=Homo sapiens GN=METAP2 PE=1 SV=1;sp|P50579-2|MAP2_HUMAN Isoform 2 of Methionine aminopeptidase 2 OS=Homo sapiens GN=METAP2;tr|F8VRR3|F8VRR3_HUMAN Methionine aminopeptidase 2 OS=Homo sapiens GN=METAP2 PE				0.872633855	1.14226579	1	1.140588311	0.86014845	1.231371448	1	1.091095532	1.138032348	1.333866651	1.44698336	1.366083896	1.5278101	F8VQZ7	0.545588906	0.959218222	0.760228392	3
1192	2	F8VR31;P51530-2;P51530-3;P51530-4;P51530	DNA2	tr|F8VR31|F8VR31_HUMAN DNA replication ATP-dependent helicase/nuclease DNA2 OS=Homo sapiens GN=DNA2 PE=1 SV=3;sp|P51530-2|DNA2_HUMAN Isoform 2 of DNA replication ATP-dependent helicase/nuclease DNA2 OS=Homo sapiens GN=DNA2;sp|P51530-3|DNA2_HUMAN Isoform 3				0.892968775	1.021835791	1	1.00456019	0.783879803	0.998087314	1	1.03434882	0.743917995	NA	1.428423678	0.969972075	0.778600076	F8VR31	1	0.25587994	1	3
1211	5	F8VXU5;Q9UBQ0;Q9UBQ0-2;Q05DG7	VPS29	tr|F8VXU5|F8VXU5_HUMAN Vacuolar protein sorting-associated protein 29 OS=Homo sapiens GN=VPS29 PE=1 SV=1;sp|Q9UBQ0|VPS29_HUMAN Vacuolar protein sorting-associated protein 29 OS=Homo sapiens GN=VPS29 PE=1 SV=1;sp|Q9UBQ0-2|VPS29_HUMAN Isoform 2 of Vacuolar p				1.038077595	1.100577031	1	1.007605533	1.054933053	1.104957616	1	0.978417902	1.043576406	1.142015899	1.229953872	1.153204436	1.75689469	F8VXU5	0.994911691	0.811172022	0.865964373	3
1212	19	F8VYC4;P0DJD0;P0DJD1	RGPD1;RGPD2	tr|F8VYC4|F8VYC4_HUMAN RANBP2-like and GRIP domain-containing protein 1 OS=Homo sapiens GN=RGPD1 PE=4 SV=1;sp|P0DJD0|RGPD1_HUMAN RANBP2-like and GRIP domain-containing protein 1 OS=Homo sapiens GN=RGPD1 PE=2 SV=1;sp|P0DJD1|RGPD2_HUMAN RANBP2-like and GRIP				1.126533047	0.670335574	1	0.922031962	0.756654063	0.620452535	1	1.002589236	0.950342149	NA	1.229609765	1.063158868	0.948307749	F8VYC4	1	0.998764549	1	3
1213	5	F8VYE8;P36873;P36873-2;F8VR82;F8W0W8;A0A087WYY5;E7ETD8	PPP1CC	tr|F8VYE8|F8VYE8_HUMAN Serine/threonine-protein phosphatase OS=Homo sapiens GN=PPP1CC PE=1 SV=1;sp|P36873|PP1G_HUMAN Serine/threonine-protein phosphatase PP1-gamma catalytic subunit OS=Homo sapiens GN=PPP1CC PE=1 SV=1;sp|P36873-2|PP1G_HUMAN Isoform Gamma-2				0.984584551	1.149892857	1	1.032008193	0.994763567	1.061115122	1	0.952874033	0.984456931	1.103635179	0.969024253	0.888493934	1.021912636	F8VYE8	0.700832652	0.998830901	0.665530587	3
1214	6	F8VYN9;P40616-2;P40616;B4DZG7;F8VP99;F8VP63	ARL1	tr|F8VYN9|F8VYN9_HUMAN ADP-ribosylation factor-like protein 1 OS=Homo sapiens GN=ARL1 PE=1 SV=1;sp|P40616-2|ARL1_HUMAN Isoform 2 of ADP-ribosylation factor-like protein 1 OS=Homo sapiens GN=ARL1;sp|P40616|ARL1_HUMAN ADP-ribosylation factor-like protein 1 O				1.290406462	1.037763347	1	0.960160713	2.086715034	0.935578598	1	1.00582682	1.461516256	0.965274288	1.058236131	1.219890306	0.897276897	F8VYN9	0.998490009	0.875820051	0.901010605	3
1224	10	F8W1A4;P54819-5;P54819-2;P54819;P54819-3;F8VY04;P54819-6;P54819-4;F8VZG5;G3V213;F8VPP1	AK2	tr|F8W1A4|F8W1A4_HUMAN Adenylate kinase 2, mitochondrial OS=Homo sapiens GN=AK2 PE=1 SV=1;sp|P54819-5|KAD2_HUMAN Isoform 5 of Adenylate kinase 2, mitochondrial OS=Homo sapiens GN=AK2;sp|P54819-2|KAD2_HUMAN Isoform 2 of Adenylate kinase 2, mitochondrial OS=				1.014657385	1.041065022	1	1.057933796	1.105695086	1.022951388	1	0.997069654	1.023785565	0.947010494	1.102119801	1.049185585	0.949752856	F8W1A4	0.965691901	0.572105729	0.765470787	3
1230	2	F8W6N3;Q92560;H0Y8E8	BAP1	tr|F8W6N3|F8W6N3_HUMAN Ubiquitin carboxyl-terminal hydrolase OS=Homo sapiens GN=BAP1 PE=1 SV=1;sp|Q92560|BAP1_HUMAN Ubiquitin carboxyl-terminal hydrolase BAP1 OS=Homo sapiens GN=BAP1 PE=1 SV=2;tr|H0Y8E8|H0Y8E8_HUMAN Ubiquitin carboxyl-terminal hydrolase BA				0.974342898	0.935192552	1	0.943860656	0.780181414	0.852432029	1	0.90678509	NA	0.310706659	0.94114735	0.873772083	0.642642205	F8W6N3	1	0.280595516	1	3
1233	6	F8W7C6;A0A087WV22;X1WI28;P27635;H7C123;H7C2C5;Q96L21;H7C2U2;B8A6G2;A6QRI9	RPL10;RPL10L	tr|F8W7C6|F8W7C6_HUMAN 60S ribosomal protein L10 OS=Homo sapiens GN=RPL10 PE=1 SV=2;tr|A0A087WV22|A0A087WV22_HUMAN 60S ribosomal protein L10 OS=Homo sapiens GN=RPL10 PE=1 SV=1;tr|X1WI28|X1WI28_HUMAN 60S ribosomal protein L10 (Fragment) OS=Homo sapiens GN=R				1.055390265	1.003987896	1	1.014940235	1.708836043	1.048832187	1	0.860728932	0.961568991	1.007871412	1.140858579	1.276061648	1.252298584	F8W7C6	0.251416558	0.668568554	0.887852904	3
1240	16	J3KQ45;F8W8W7;O43493-2;O43493-5;O43493-3;O43493;O43493-4;O43493-6	TGOLN2	tr|J3KQ45|J3KQ45_HUMAN Trans-Golgi network integral membrane protein 2 OS=Homo sapiens GN=TGOLN2 PE=1 SV=1;tr|F8W8W7|F8W8W7_HUMAN Trans-Golgi network integral membrane protein 2 OS=Homo sapiens GN=TGOLN2 PE=1 SV=2;sp|O43493-2|TGON2_HUMAN Isoform TGN46 of T				1.045771714	1.1316544	1	0.983637961	0.916039884	0.902342224	1	1.30895791	1.034336349	0.783482555	2.434580949	0.420147222	1.695472586	J3KQ45	0.942928972	0.67184253	0.386853181	3
1244	4	F8W9W2;P43250-3;P43250;P43250-2;D6RHX8;D6RDA3;D6RHC7	GRK6	tr|F8W9W2|F8W9W2_HUMAN G protein-coupled receptor kinase 6 OS=Homo sapiens GN=GRK6 PE=1 SV=1;sp|P43250-3|GRK6_HUMAN Isoform GRK6C of G protein-coupled receptor kinase 6 OS=Homo sapiens GN=GRK6;sp|P43250|GRK6_HUMAN G protein-coupled receptor kinase 6 OS=Hom				0.94389358	1.077495917	1	1.051840364	1.014760471	1.037076199	1	0.86086665	0.825253541	NA	0.819746878	0.686220769	0.789933786	F8W9W2	1	0.981579397	1	3
1245	15	F8W9X7;Q567U6;H7C050	CCDC93	tr|F8W9X7|F8W9X7_HUMAN Coiled-coil domain-containing protein 93 OS=Homo sapiens GN=CCDC93 PE=1 SV=1;sp|Q567U6|CCD93_HUMAN Coiled-coil domain-containing protein 93 OS=Homo sapiens GN=CCDC93 PE=1 SV=2				1.006637334	1.063853554	1	1.078114804	0.93796796	1.026958061	1	1.041409401	0.939820532	NA	1.107433934	0.929282951	0.964106364	F8W9X7	1	0.88103565	1	3
1256	4	F8WDR2;Q9BVS5	TRMT61B	tr|F8WDR2|F8WDR2_HUMAN tRNA (adenine(58)-N(1))-methyltransferase, mitochondrial OS=Homo sapiens GN=TRMT61B PE=1 SV=1;sp|Q9BVS5|TR61B_HUMAN tRNA (adenine(58)-N(1))-methyltransferase, mitochondrial OS=Homo sapiens GN=TRMT61B PE=1 SV=2				1.029355424	1.064821236	1	1.083545429	0.952836599	1.031459389	1	1.012679893	0.304074378	NA	1.025329404	0.979572408	0.744619654	F8WDR2	1	0.035809239	1	3
1268	2	G3V1V4;Q8WW33	GTSF1	tr|G3V1V4|G3V1V4_HUMAN Family with sequence similarity 112, member B, isoform CRA_b OS=Homo sapiens GN=GTSF1 PE=1 SV=1;sp|Q8WW33|GTSF1_HUMAN Gametocyte-specific factor 1 OS=Homo sapiens GN=GTSF1 PE=1 SV=2				1.126942285	0.822049925	1	1.059280216	2.761591306	0.891539395	1	1.373047422	1.512457309	NA	0.545938077	0.675258944	NA	G3V1V4	1	1	1	3
1276	9	G3V5Q1;G3V3M6;P27695;A0A0C4DGK8;G3V3C7;G3V5D9;H7C4A8;G3V5M0;G3V359;G3V3Y6;G3V2D9	APEX1	tr|G3V5Q1|G3V5Q1_HUMAN DNA-(apurinic or apyrimidinic site) lyase (Fragment) OS=Homo sapiens GN=APEX1 PE=1 SV=1;tr|G3V3M6|G3V3M6_HUMAN DNA-(apurinic or apyrimidinic site) lyase (Fragment) OS=Homo sapiens GN=APEX1 PE=1 SV=1;sp|P27695|APEX1_HUMAN DNA-(apurini				1.118747054	0.749114397	1	0.899650458	0.854898469	0.714884695	1	0.736043259	0.814245758	0.743936851	1.126496364	1.150425757	1.048567344	G3V5Q1	0.1962348	0.89567282	0.611829196	3
1289	10	G3XAG1;Q96ME7-2;Q96ME7-3;Q96ME7	ZNF512	tr|G3XAG1|G3XAG1_HUMAN Zinc finger protein 512 OS=Homo sapiens GN=ZNF512 PE=1 SV=1;sp|Q96ME7-2|ZN512_HUMAN Isoform 2 of Zinc finger protein 512 OS=Homo sapiens GN=ZNF512;sp|Q96ME7-3|ZN512_HUMAN Isoform 3 of Zinc finger protein 512 OS=Homo sapiens GN=ZNF512				1.032792662	1.013949781	1	1.053224039	0.978099321	0.972089125	1	1.028251599	0.951847903	0.90387349	0.826279318	0.832569296	0.713406183	G3XAG1	0.94737264	0.516880266	0.763730467	3
1297	2	G5E933;O95248;O95248-4;H0Y5W8	SBF1	tr|G5E933|G5E933_HUMAN Myotubularin-related protein 5 OS=Homo sapiens GN=SBF1 PE=1 SV=1;sp|O95248|MTMR5_HUMAN Myotubularin-related protein 5 OS=Homo sapiens GN=SBF1 PE=1 SV=3;sp|O95248-4|MTMR5_HUMAN Isoform 4 of Myotubularin-related protein 5 OS=Homo sapie				0.833645291	1.01816504	1	1.128408072	0.912035922	1.294525023	1	1.108194371	1.100108631	NA	1.094184315	0.911359233	1.186879151	G5E933	1	0.993850743	1	3
1301	8	G5E9A6;P51784	USP11	tr|G5E9A6|G5E9A6_HUMAN Ubiquitin carboxyl-terminal hydrolase 11 OS=Homo sapiens GN=USP11 PE=1 SV=1;sp|P51784|UBP11_HUMAN Ubiquitin carboxyl-terminal hydrolase 11 OS=Homo sapiens GN=USP11 PE=1 SV=3				0.98699587	0.969006903	1	1.037414737	1.087928586	1.01306681	1	0.940552398	0.944211786	NA	1.074982551	1.137600957	0.981104796	G5E9A6	1	0.951124617	1	3
1305	5	G5E9C8;Q07889;Q07889-2;C9K0N6;Q07890-2;Q07890	SOS1	tr|G5E9C8|G5E9C8_HUMAN Son of sevenless homolog 1 OS=Homo sapiens GN=SOS1 PE=1 SV=1;sp|Q07889|SOS1_HUMAN Son of sevenless homolog 1 OS=Homo sapiens GN=SOS1 PE=1 SV=1				0.954843215	1.077261356	1	1.042710149	0.849975171	1.014436502	1	1.324077888	0.508756304	NA	1.602186571	1.077721246	0.851037063	G5E9C8	1	0.353448996	1	3
1312	1	G5E9Z4;Q8TCG2	PI4K2B	tr|G5E9Z4|G5E9Z4_HUMAN Phosphatidylinositol 4-kinase type 2 beta OS=Homo sapiens GN=PI4K2B PE=1 SV=1;sp|Q8TCG2|P4K2B_HUMAN Phosphatidylinositol 4-kinase type 2-beta OS=Homo sapiens GN=PI4K2B PE=1 SV=1				1.175673641	1.063115031	1	1.06677775	1.158665728	1.117007875	1	0.739714918	1.154501516	NA	0.657434259	0.682403539	1.022691898	G5E9Z4	1	0.114776465	1	3
1317	6	H0Y7E2;H0Y2S9	MPRIP	tr|H0Y7E2|H0Y7E2_HUMAN Myosin phosphatase Rho-interacting protein (Fragment) OS=Homo sapiens GN=MPRIP PE=1 SV=3;tr|H0Y2S9|H0Y2S9_HUMAN Myosin phosphatase Rho-interacting protein (Fragment) OS=Homo sapiens GN=MPRIP PE=1 SV=3				1.101188039	1.014320402	1	1.553170986	1.799880812	1.163259054	1	1.023415023	0.989499989	0.467439467	1.292866293	1.058611059	0.929103929	H0Y7E2	0.900929975	0.468860244	0.805719091	3
1330	16	H0Y6I0;Q13439-3;Q13439-4;Q13439;Q13439-5;C9JHJ5;A0A087WTW2;E7EVX2	GOLGA4	tr|H0Y6I0|H0Y6I0_HUMAN Golgin subfamily A member 4 (Fragment) OS=Homo sapiens GN=GOLGA4 PE=1 SV=1;sp|Q13439-3|GOGA4_HUMAN Isoform 3 of Golgin subfamily A member 4 OS=Homo sapiens GN=GOLGA4;sp|Q13439-4|GOGA4_HUMAN Isoform 4 of Golgin subfamily A member 4 OS				0.985418485	1.105693275	1	1.0240192	0.948226535	0.988107351	1	1.144724198	1.095041322	NA	1.355179704	1.131366519	1.190755333	H0Y6I0	1	0.956853886	1	3
1342	5	H0Y8C3;Q9NZJ7-2;Q9NZJ7;F6WFU6	MTCH1	tr|H0Y8C3|H0Y8C3_HUMAN Mitochondrial carrier homolog 1 (Fragment) OS=Homo sapiens GN=MTCH1 PE=1 SV=1;sp|Q9NZJ7-2|MTCH1_HUMAN Isoform 2 of Mitochondrial carrier homolog 1 OS=Homo sapiens GN=MTCH1;sp|Q9NZJ7|MTCH1_HUMAN Mitochondrial carrier homolog 1 OS=Homo				1.05604632	1.100193798	1	0.971707354	0.98361448	1.009806425	1	0.957308149	0.999901108	NA	0.729697389	0.883000396	2.532140032	H0Y8C3	1	0.972830403	1	3
1344	2	H0Y8W3;O43566-6;O43566-5;O43566-4;O43566	RGS14	tr|H0Y8W3|H0Y8W3_HUMAN Regulator of G-protein-signaling 14 (Fragment) OS=Homo sapiens GN=RGS14 PE=1 SV=1;sp|O43566-6|RGS14_HUMAN Isoform 4 of Regulator of G-protein signaling 14 OS=Homo sapiens GN=RGS14;sp|O43566-5|RGS14_HUMAN Isoform 3 of Regulator of G-p				1.13155089	1.020987262	1	1.154633969	1.24162572	1.130541416	1	0.991054001	1.119144437	NA	1.120527001	1.216249187	0.863207547	H0Y8W3	1	0.839559652	1	3
1347	6	H0Y990	ABCE1	tr|H0Y990|H0Y990_HUMAN ATP-binding cassette sub-family E member 1 (Fragment) OS=Homo sapiens GN=ABCE1 PE=1 SV=1				1.10800062	1.271737101	1	0.83794531	0.84428387	1.108903855	1	1.057756919	1.07440067	1.133842639	0.9983563	1.041113167	1.031395697	H0Y990	0.982175975	0.319860676	0.492248423	3
1352	4	H0YAV1;Q7LG56;Q7LG56-6;A0A0C4DGZ6;Q7LG56-2;Q7LG56-3;Q7LG56-5	RRM2B	tr|H0YAV1|H0YAV1_HUMAN Ribonucleoside-diphosphate reductase subunit M2 B (Fragment) OS=Homo sapiens GN=RRM2B PE=1 SV=1;sp|Q7LG56|RIR2B_HUMAN Ribonucleoside-diphosphate reductase subunit M2 B OS=Homo sapiens GN=RRM2B PE=1 SV=1;sp|Q7LG56-6|RIR2B_HUMAN Isofor				0.997414996	0.917196676	1	0.968207592	0.866480649	0.905270295	1	0.882539895	0.473753088	0.341323362	1.276196835	1.016532016	NA	H0YAV1	0.811366758	1	1	3
1359	6	H0YC42;P55327-2;P55327-4;P55327;P55327-7;P55327-5;P55327-6;P55327-3;E5RFR7;H0YC44;P55327-8;U3KQQ8	TPD52	tr|H0YC42|H0YC42_HUMAN Uncharacterized protein OS=Homo sapiens PE=4 SV=2;sp|P55327-2|TPD52_HUMAN Isoform 2 of Tumor protein D52 OS=Homo sapiens GN=TPD52;sp|P55327-4|TPD52_HUMAN Isoform 4 of Tumor protein D52 OS=Homo sapiens GN=TPD52;sp|P55327|TPD52_HUMAN T				1.048588607	1.001874261	1	1.081816347	0.989042268	1.048861366	1	1.257085197	1.206831687	NA	1.177207778	1.129856863	1.876845266	H0YC42	1	0.220455333	1	3
1390	3	H0YMN5;Q9ULG1	INO80	tr|H0YMN5|H0YMN5_HUMAN DNA helicase INO80 OS=Homo sapiens GN=INO80 PE=1 SV=1;sp|Q9ULG1|INO80_HUMAN DNA helicase INO80 OS=Homo sapiens GN=INO80 PE=1 SV=2				0.98019892	1.150190043	1	0.926458884	0.823991456	0.990381083	1	1.833955923	1.164393962	NA	1.117522601	1.005689353	1.178870431	H0YMN5	1	0.99942926	1	3
1399	5	H3BLU7;O43488;H7C5H7	AKR7A2	tr|H3BLU7|H3BLU7_HUMAN Aflatoxin B1 aldehyde reductase member 2 (Fragment) OS=Homo sapiens GN=AKR7A2 PE=1 SV=1;sp|O43488|ARK72_HUMAN Aflatoxin B1 aldehyde reductase member 2 OS=Homo sapiens GN=AKR7A2 PE=1 SV=3				1.029727193	1.068769988	1	1.021277348	0.979460445	1.084804153	1	0.97770823	1.038414607	1.106103403	0.697066932	0.740249469	1.130858228	H3BLU7	0.623657804	0.879659937	0.920384598	3
1410	1	H3BPU7;H3BUG1;H3BU66;H3BPM5;H3BN01;H3BQX0;H3BNY8;H3BT46;H3BMZ9;H3BPP3;H3BP57;H3BT48;H3BUZ9;H3BPB8;P34949-2;P34949	MPI	tr|H3BPU7|H3BPU7_HUMAN Mannose-6-phosphate isomerase (Fragment) OS=Homo sapiens GN=MPI PE=1 SV=1;tr|H3BUG1|H3BUG1_HUMAN Mannose-6-phosphate isomerase (Fragment) OS=Homo sapiens GN=MPI PE=1 SV=1;tr|H3BU66|H3BU66_HUMAN Mannose-6-phosphate isomerase (Fragment				0.787367787	0.896634579	1	0.785136244	0.680994076	1.014610682	1	0.910693504	0.897375958	NA	1.035854155	0.862361739	1.040812816	H3BPU7	1	0.756540789	1	3
1416	2	H3BSB3;H3BNT4;Q99547	MPHOSPH6	tr|H3BSB3|H3BSB3_HUMAN M-phase phosphoprotein 6 OS=Homo sapiens GN=MPHOSPH6 PE=1 SV=1;tr|H3BNT4|H3BNT4_HUMAN M-phase phosphoprotein 6 OS=Homo sapiens GN=MPHOSPH6 PE=1 SV=1;sp|Q99547|MPH6_HUMAN M-phase phosphoprotein 6 OS=Homo sapiens GN=MPHOSPH6 PE=1 SV=2				1.088075085	0.851358808	1	0.884157188	1.013915867	0.93669588	1	0.946494258	0.980670274	0.729230989	1.083055666	1.344929131	0.726775288	H3BSB3	0.232851257	0.518443785	0.952326998	3
1418	5	H3BNX8;P20674;H3BRM5;H3BV69;H3BRI0	COX5A	tr|H3BNX8|H3BNX8_HUMAN Cytochrome c oxidase subunit 5A, mitochondrial OS=Homo sapiens GN=COX5A PE=1 SV=1;sp|P20674|COX5A_HUMAN Cytochrome c oxidase subunit 5A, mitochondrial OS=Homo sapiens GN=COX5A PE=1 SV=2;tr|H3BRM5|H3BRM5_HUMAN Cytochrome c oxidase sub				1.1361407	0.888746451	1	1.129470219	1.498711055	0.839050478	1	1.090807799	1.056174559	0.920687094	1.508913649	1.564623955	0.809953575	H3BNX8	0.706470679	0.864725782	0.966362942	3
1421	2	H3BSZ3;H3BTN8;I3L1T0;H3BP28;Q99807-2;Q99807;H3BS11	COQ7	tr|H3BSZ3|H3BSZ3_HUMAN 5-demethoxyubiquinone hydroxylase, mitochondrial (Fragment) OS=Homo sapiens GN=COQ7 PE=1 SV=1;tr|H3BTN8|H3BTN8_HUMAN 5-demethoxyubiquinone hydroxylase, mitochondrial (Fragment) OS=Homo sapiens GN=COQ7 PE=1 SV=1;tr|I3L1T0|I3L1T0_HUMAN				1.152369695	1.07910268	1	1.19475636	1.37625185	1.073796	1	0.867491717	1.05076983	NA	1.144318846	1.931787176	1.159130774	H3BSZ3	1	0.911039652	1	3
1444	9	H3BTB7;Q5JPH6;Q5JPH6-2	EARS2	tr|H3BTB7|H3BTB7_HUMAN Probable glutamate--tRNA ligase, mitochondrial OS=Homo sapiens GN=EARS2 PE=1 SV=1;sp|Q5JPH6|SYEM_HUMAN Probable glutamate--tRNA ligase, mitochondrial OS=Homo sapiens GN=EARS2 PE=1 SV=2;sp|Q5JPH6-2|SYEM_HUMAN Isoform 2 of Probable glu				0.922251542	1.047368442	1	1.039793034	0.996217895	1.026358061	1	0.594289622	0.427893657	NA	0.536587451	0.418828005	0.528423662	H3BTB7	1	0.970461333	1	3
1448	1	H7C2Z6;H7BXD5;P28676	GCA	tr|H7C2Z6|H7C2Z6_HUMAN Grancalcin (Fragment) OS=Homo sapiens GN=GCA PE=1 SV=1;tr|H7BXD5|H7BXD5_HUMAN Grancalcin OS=Homo sapiens GN=GCA PE=1 SV=1;sp|P28676|GRAN_HUMAN Grancalcin OS=Homo sapiens GN=GCA PE=1 SV=2				1.227635321	0.945737748	1	1.131512829	1.673124582	1.041783277	1	0.806113956	1.011821632	NA	0.786759208	1.073821716	0.765231989	H7C2Z6	1	0.997605474	1	3
1455	6	H7BYW5;P31321;C9JSK5	PRKAR1B	tr|H7BYW5|H7BYW5_HUMAN cAMP-dependent protein kinase type I-beta regulatory subunit (Fragment) OS=Homo sapiens GN=PRKAR1B PE=1 SV=1;sp|P31321|KAP1_HUMAN cAMP-dependent protein kinase type I-beta regulatory subunit OS=Homo sapiens GN=PRKAR1B PE=1 SV=4;tr|C9				0.580469318	1.225732069	1	1.532968346	1.106657677	1.088476172	1	0.979927151	0.973429809	NA	0.774276432	0.762423705	0.755995275	H7BYW5	1	0.949928502	1	3
1460	4	H7BZW2;Q6P2H3-4;Q6P2H3-2;Q6P2H3;Q6P2H3-3	CEP85	tr|H7BZW2|H7BZW2_HUMAN Centrosomal protein of 85 kDa (Fragment) OS=Homo sapiens GN=CEP85 PE=1 SV=1;sp|Q6P2H3-4|CEP85_HUMAN Isoform 4 of Centrosomal protein of 85 kDa OS=Homo sapiens GN=CEP85;sp|Q6P2H3-2|CEP85_HUMAN Isoform 2 of Centrosomal protein of 85 kD				0.985680569	0.97282054	1	1.01630387	0.961815296	1.051114306	1	0.976841778	0.794218216	NA	0.998678893	0.79942493	1.000466273	H7BZW2	1	0.925167881	1	3
1467	3	H7C1E4;P61966;P61966-2;B8ZZZ1;Q96PC3-3;Q96PC3-4;Q96PC3;Q96PC3-2	AP1S1	tr|H7C1E4|H7C1E4_HUMAN AP-1 complex subunit sigma-1A (Fragment) OS=Homo sapiens GN=AP1S1 PE=1 SV=1;sp|P61966|AP1S1_HUMAN AP-1 complex subunit sigma-1A OS=Homo sapiens GN=AP1S1 PE=1 SV=1;sp|P61966-2|AP1S1_HUMAN Isoform 2 of AP-1 complex subunit sigma-1A OS=				1.091188675	1.034940293	1	1.023254719	1.037173729	1.016295271	1	0.94515328	0.968675389	0.887584758	0.891996944	0.724410276	0.392082896	H7C1E4	0.909820658	0.498166502	0.813082383	3
1484	6	H7C5E4;Q8IZH2-2;Q8IZH2	XRN1	tr|H7C5E4|H7C5E4_HUMAN 5-3 exoribonuclease 1 (Fragment) OS=Homo sapiens GN=XRN1 PE=1 SV=1;sp|Q8IZH2-2|XRN1_HUMAN Isoform 2 of 5-3 exoribonuclease 1 OS=Homo sapiens GN=XRN1;sp|Q8IZH2|XRN1_HUMAN 5-3 exoribonuclease 1 OS=Homo sapiens GN=XRN1 PE=1 SV=1				1.034248031	1.064794141	1	1.010422114	1.038760696	1.097717115	1	1.066038625	2.011775789	NA	0.992275082	1.127272727	1.123410268	H7C5E4	1	0.73269062	1	3
1488	4	H9KVB4;O15417;O15417-2;H7C3U5;H7BXS9	TNRC18	tr|H9KVB4|H9KVB4_HUMAN Trinucleotide repeat-containing gene 18 protein OS=Homo sapiens GN=TNRC18 PE=1 SV=1;sp|O15417|TNC18_HUMAN Trinucleotide repeat-containing gene 18 protein OS=Homo sapiens GN=TNRC18 PE=1 SV=3;sp|O15417-2|TNC18_HUMAN Isoform 2 of Trinuc				1.023357776	0.812703332	1	0.823081344	0.685080299	0.741956776	1	0.985396992	0.901539	NA	1.17173837	1.013203917	0.88247639	H9KVB4	1	0.628904181	1	3
1492	25	I3L0N3;P46459;P46459-2;I3L2G1;I3L0L3;K7EQD6	NSF	tr|I3L0N3|I3L0N3_HUMAN Vesicle-fusing ATPase OS=Homo sapiens GN=NSF PE=1 SV=1;sp|P46459|NSF_HUMAN Vesicle-fusing ATPase OS=Homo sapiens GN=NSF PE=1 SV=3;sp|P46459-2|NSF_HUMAN Isoform 2 of Vesicle-fusing ATPase OS=Homo sapiens GN=NSF				0.994110836	1.04565601	1	1.039310557	1.067414078	1.048604145	1	1.053707985	1.071758848	1.046149742	0.996621021	1.024186377	1.004446025	I3L0N3	0.812803108	0.998674026	0.841714431	3
1519	8	S4R3Q9;J3KNA0;Q15070-2;Q15070;E7EVY0;C9JC63;Q15070-3	OXA1L	tr|S4R3Q9|S4R3Q9_HUMAN Mitochondrial inner membrane protein OXA1L OS=Homo sapiens GN=OXA1L PE=1 SV=1;tr|J3KNA0|J3KNA0_HUMAN Mitochondrial inner membrane protein OXA1L OS=Homo sapiens GN=OXA1L PE=1 SV=1;sp|Q15070-2|OXA1L_HUMAN Isoform 2 of Mitochondrial inn				0.996062542	1.087194776	1	0.977314572	0.92928107	0.992570946	1	0.985640844	0.936181528	1.073479879	0.726555575	0.897890445	1.830792413	S4R3Q9	0.900206792	0.574503709	0.873599192	3
1524	11	J3KNN5;Q9UJV9;H0YA06;H0Y8L8;D6RGI7	DDX41	tr|J3KNN5|J3KNN5_HUMAN Probable ATP-dependent RNA helicase DDX41 (Fragment) OS=Homo sapiens GN=DDX41 PE=1 SV=1;sp|Q9UJV9|DDX41_HUMAN Probable ATP-dependent RNA helicase DDX41 OS=Homo sapiens GN=DDX41 PE=1 SV=2				0.999779443	0.943630443	1	0.935075179	0.963418124	0.930678561	1	0.908568143	0.907763082	0.6882212	0.827985432	0.852472685	0.736658999	J3KNN5	0.600766125	0.751011966	0.979033647	3
1527	5	J3KNW7;Q9Y592;A0A0A0MS84;Q9Y592-2;F8VYN8;H0YHH5	CEP83	tr|J3KNW7|J3KNW7_HUMAN Centrosomal protein of 83 kDa OS=Homo sapiens GN=CEP83 PE=1 SV=1;sp|Q9Y592|CEP83_HUMAN Centrosomal protein of 83 kDa OS=Homo sapiens GN=CEP83 PE=1 SV=2;tr|A0A0A0MS84|A0A0A0MS84_HUMAN Centrosomal protein of 83 kDa OS=Homo sapiens GN=C				1.007571043	1.044859009	1	1.29502357	1.069664972	1.029453414	1	1.431852587	1.389883593	NA	1.174192201	1.124810774	0.979516626	J3KNW7	1	0.790116215	1	3
1543	7	J3KR35;Q8WUD4;S4R331;C9JUN5	CCDC12	tr|J3KR35|J3KR35_HUMAN Coiled-coil domain containing 12, isoform CRA_a OS=Homo sapiens GN=CCDC12 PE=1 SV=1;sp|Q8WUD4|CCD12_HUMAN Coiled-coil domain-containing protein 12 OS=Homo sapiens GN=CCDC12 PE=1 SV=1;tr|S4R331|S4R331_HUMAN Coiled-coil domain-containi				1.030967573	1.041701315	1	1.002624348	0.859401932	0.866262772	1	0.994301245	0.923812029	1.012887954	0.942661757	0.808960196	0.854611608	J3KR35	0.358811187	0.955324668	0.618658409	3
1545	14	J3KR72;P49848;P49848-3;P49848-2;C9JFL8;C9JTY6;C9J088;E5RKA5;C9JIS2;E5RHA1;F8WEJ7;C9J7C4;C9JHQ8	TAF6	tr|J3KR72|J3KR72_HUMAN Transcription initiation factor TFIID subunit 6 OS=Homo sapiens GN=TAF6 PE=1 SV=1;sp|P49848|TAF6_HUMAN Transcription initiation factor TFIID subunit 6 OS=Homo sapiens GN=TAF6 PE=1 SV=1;sp|P49848-3|TAF6_HUMAN Isoform 3 of Transcriptio				1.022538915	1.021387455	1	1.04004836	1.071451722	0.983598743	1	1.103331769	1.112529329	NA	0.52547161	0.913345847	0.749666823	J3KR72	1	0.267335967	1	3
1552	6	J3KS22;J3QS36;Q7Z4W1;J3QS45;J3KRZ4;J3KSZ5;J3QL34	DCXR	tr|J3KS22|J3KS22_HUMAN L-xylulose reductase (Fragment) OS=Homo sapiens GN=DCXR PE=1 SV=7;tr|J3QS36|J3QS36_HUMAN L-xylulose reductase (Fragment) OS=Homo sapiens GN=DCXR PE=1 SV=1;sp|Q7Z4W1|DCXR_HUMAN L-xylulose reductase OS=Homo sapiens GN=DCXR PE=1 SV=2;tr				1.206600565	1.114157812	1	1.083973114	1.250457932	1.182539165	1	0.96592491	1.014283697	1.212802873	0.820253394	0.819517017	1.046764985	J3KS22	0.287647278	0.102890544	0.982249592	3
1555	3	J3KSS7;Q9NZ52-3;Q9NZ52-4;Q9NZ52-2;Q9NZ52;J3KSG3	GGA3	tr|J3KSS7|J3KSS7_HUMAN ADP-ribosylation factor-binding protein GGA3 OS=Homo sapiens GN=GGA3 PE=1 SV=1;sp|Q9NZ52-3|GGA3_HUMAN Isoform 3 of ADP-ribosylation factor-binding protein GGA3 OS=Homo sapiens GN=GGA3;sp|Q9NZ52-4|GGA3_HUMAN Isoform 4 of ADP-ribosylat				1.035431448	1.061742055	1	1.054811043	0.853690618	1.138966996	1	1.145545043	1.13589067	NA	1.141468752	0.809841025	1.223530926	J3KSS7	1	0.994729048	1	3
1563	3	J3QR09;J3KTE4;P84098;J3QL15	RPL19	tr|J3QR09|J3QR09_HUMAN Ribosomal protein L19 OS=Homo sapiens GN=RPL19 PE=1 SV=1;tr|J3KTE4|J3KTE4_HUMAN Ribosomal protein L19 OS=Homo sapiens GN=RPL19 PE=1 SV=1;sp|P84098|RL19_HUMAN 60S ribosomal protein L19 OS=Homo sapiens GN=RPL19 PE=1 SV=1				0.834792885	0.884332537	1	0.644954375	0.722225181	0.870380835	1	1.068344768	1.087956937	1.637759492	0.729555031	0.930133027	0.979814247	J3QR09	0.951208623	0.87049473	0.676161407	3
1576	6	J3QQJ0;Q9UHR5-2;Q9UHR5;X6R3T8;J3QLH3;F5H478;J3KRU5;J3QLM2;J3KS14;J3KRR6	SAP30BP	tr|J3QQJ0|J3QQJ0_HUMAN SAP30-binding protein (Fragment) OS=Homo sapiens GN=SAP30BP PE=1 SV=1;sp|Q9UHR5-2|S30BP_HUMAN Isoform 2 of SAP30-binding protein OS=Homo sapiens GN=SAP30BP;sp|Q9UHR5|S30BP_HUMAN SAP30-binding protein OS=Homo sapiens GN=SAP30BP PE=1 S				0.830536501	0.838726924	1	0.900383342	1.071224049	0.849543343	1	0.764863014	0.922221135	NA	0.794706458	0.864129159	0.78427593	J3QQJ0	1	0.994979735	1	3
1580	8	J3QRD1;P51648;P51648-2;I3L1M4;J3QS00;J3KTD9;I3L2W1;K7EN73;J3KTG1;C9JGJ2;I3L0X1	ALDH3A2	tr|J3QRD1|J3QRD1_HUMAN Fatty aldehyde dehydrogenase OS=Homo sapiens GN=ALDH3A2 PE=1 SV=1;sp|P51648|AL3A2_HUMAN Fatty aldehyde dehydrogenase OS=Homo sapiens GN=ALDH3A2 PE=1 SV=1;sp|P51648-2|AL3A2_HUMAN Isoform 2 of Fatty aldehyde dehydrogenase OS=Homo sapie				1.002654301	1.006158586	1	0.922414458	0.991730681	0.970142957	1	1.071684588	1.005547022	1.30380611	1.074159413	1.070404506	1.140382318	J3QRD1	0.001669983	0.16590116	0.986418063	3
1583	4	J3QRU1;P07947;P06241-3;P06241-2;P06241;Q573B4;P06239;P06239-3	YES1;FYN	tr|J3QRU1|J3QRU1_HUMAN Tyrosine-protein kinase OS=Homo sapiens GN=YES1 PE=1 SV=1;sp|P07947|YES_HUMAN Tyrosine-protein kinase Yes OS=Homo sapiens GN=YES1 PE=1 SV=3;sp|P06241-3|FYN_HUMAN Isoform 3 of Tyrosine-protein kinase Fyn OS=Homo sapiens GN=FYN;sp|P062				0.993299871	1.221344298	1	1.11709415	0.97994574	1.005432782	1	1.076044975	1.046605442	NA	1.189683289	0.832357738	0.569496181	J3QRU1	1	0.818798189	1	3
1586	12	J3QSV6;O76021;I3L3C4;I3L3U9;O76021-2;I3L234	RSL1D1	tr|J3QSV6|J3QSV6_HUMAN Ribosomal L1 domain-containing protein 1 (Fragment) OS=Homo sapiens GN=RSL1D1 PE=1 SV=1;sp|O76021|RL1D1_HUMAN Ribosomal L1 domain-containing protein 1 OS=Homo sapiens GN=RSL1D1 PE=1 SV=3;tr|I3L3C4|I3L3C4_HUMAN Ribosomal L1 domain-con				1.259343079	0.550667397	1	0.49885283	0.549855991	0.755053985	1	0.72887239	0.755476558	0.880569625	0.68313042	0.696836233	0.836641814	J3QSV6	0.999707053	0.994128906	0.99645655	3
1592	3	J9JIE6;Q9UM00-2;Q9UM00;J3QQY2;J3KS45;J3KTQ7	TMCO1	tr|J9JIE6|J9JIE6_HUMAN Transmembrane and coiled-coil domain-containing protein 1 OS=Homo sapiens GN=TMCO1 PE=1 SV=1;sp|Q9UM00-2|TMCO1_HUMAN Isoform 2 of Transmembrane and coiled-coil domain-containing protein 1 OS=Homo sapiens GN=TMCO1;sp|Q9UM00|TMCO1_HUMA				0.985055663	0.98180244	1	0.991121162	0.923179317	1.021717384	1	0.926350515	0.958845361	2.07942268	0.849979381	0.900041237	0.949608247	J9JIE6	0.722235826	0.30059114	0.876758046	3
1605	2	K7ELY2;X6R2W0;K7EIY4;Q5U8S2;O60499;K7EJ05;F6RTM7;K7EK75;K7EPP9;O60499-2	STX10	tr|K7ELY2|K7ELY2_HUMAN Syntaxin-10 (Fragment) OS=Homo sapiens GN=STX10 PE=1 SV=1;tr|X6R2W0|X6R2W0_HUMAN Syntaxin-10 OS=Homo sapiens GN=STX10 PE=1 SV=1;tr|K7EIY4|K7EIY4_HUMAN Syntaxin-10 (Fragment) OS=Homo sapiens GN=STX10 PE=1 SV=1;tr|Q5U8S2|Q5U8S2_HUMAN S				0.937689174	1.035704386	1	0.997342788	0.828427744	0.854629265	1	0.927399395	0.823668531	NA	0.850316253	0.713502613	0.907846732	K7ELY2	1	0.36713646	1	3
1607	7	K7EJH8	ACTN4	tr|K7EJH8|K7EJH8_HUMAN Alpha-actinin-4 (Fragment) OS=Homo sapiens GN=ACTN4 PE=1 SV=1				0.961946939	1.060880177	1	0.99817892	0.83548563	1.17221156	1	1.075022141	1.075662352	1.174468358	1.26655214	1.162197633	1.22877965	K7EJH8	0.872865553	0.614869404	0.151878322	3
1611	21	K7EKE6;P36776-2;P36776;K7EJE8;P36776-3;K7ER27;K7ERR6;K7EQF8;K7ER56	LONP1	tr|K7EKE6|K7EKE6_HUMAN Lon protease homolog OS=Homo sapiens GN=LONP1 PE=1 SV=1;sp|P36776-2|LONM_HUMAN Isoform 2 of Lon protease homolog, mitochondrial OS=Homo sapiens GN=LONP1;sp|P36776|LONM_HUMAN Lon protease homolog, mitochondrial OS=Homo sapiens GN=LONP				1.041001308	1.06659847	1	1.169339681	1.184981152	1.209985784	1	1.013559022	1.039702233	1.076479972	0.827773839	0.861954981	0.904112017	K7EKE6	0.999389345	0.997411118	0.99931472	3
1621	3	K7ELQ9;Q6UW68;K7EM09;K7EPR0;K7ER05;K7EJQ9	TMEM205	tr|K7ELQ9|K7ELQ9_HUMAN Transmembrane protein 205 (Fragment) OS=Homo sapiens GN=TMEM205 PE=1 SV=1;sp|Q6UW68|TM205_HUMAN Transmembrane protein 205 OS=Homo sapiens GN=TMEM205 PE=1 SV=1;tr|K7EM09|K7EM09_HUMAN Transmembrane protein 205 (Fragment) OS=Homo sapien				0.999001274	1.035385934	1	1.039164865	0.893183953	1.110545849	1	1.155587344	1.075816223	1.135728711	0.933776506	0.946650959	1.322702794	K7ELQ9	0.842212492	0.732807912	0.250326046	3
1632	3	K7EPH3;Q9UK23-3;Q9UK23-2;Q9UK23;K7EJ25;K7ERI4;K7EL75	NAGPA	tr|K7EPH3|K7EPH3_HUMAN N-acetylglucosamine-1-phosphodiester alpha-N-acetylglucosaminidase (Fragment) OS=Homo sapiens GN=NAGPA PE=1 SV=1;sp|Q9UK23-3|NAGPA_HUMAN Isoform 3 of N-acetylglucosamine-1-phosphodiester alpha-N-acetylglucosaminidase OS=Homo sapiens				1.277411686	1.363901846	1	0.953569134	0.898252133	1.332567514	1	1.034023555	0.687814641	NA	0.968670618	0.736563775	0.920329459	K7EPH3	1	0.427914911	1	3
1638	10	K7ER00;Q9Y285;Q9Y285-2;K7ER16;K7EPH2;K7ERS0;K7EK06	FARSA	tr|K7ER00|K7ER00_HUMAN Phenylalanine--tRNA ligase alpha subunit OS=Homo sapiens GN=FARSA PE=1 SV=1;sp|Q9Y285|SYFA_HUMAN Phenylalanine--tRNA ligase alpha subunit OS=Homo sapiens GN=FARSA PE=1 SV=3;sp|Q9Y285-2|SYFA_HUMAN Isoform 2 of Phenylalanine--tRNA liga				1.007785866	1.088149838	1	1.075520674	1.041803953	1.153966548	1	1.086373653	1.078221508	1.117853305	1.073781792	1.081315198	1.55542047	K7ER00	0.994874476	0.952042283	0.978101175	3
1644	6	K7ERN2;P32942;K7ERF0;K7EP52	ICAM3	tr|K7ERN2|K7ERN2_HUMAN Intercellular adhesion molecule 3 OS=Homo sapiens GN=ICAM3 PE=1 SV=1;sp|P32942|ICAM3_HUMAN Intercellular adhesion molecule 3 OS=Homo sapiens GN=ICAM3 PE=1 SV=2				1.009039492	0.998146493	1	1.015965696	0.940743812	0.943376721	1	1.024073027	0.9269731	1.031343404	0.952580984	0.661483157	0.745254059	K7ERN2	0.472406213	0.968306741	0.677571349	3
1649	4	L0R6Q1	SLC35A4	tr|L0R6Q1|L0R6Q1_HUMAN Alternative protein SLC35A4 OS=Homo sapiens GN=SLC35A4 PE=1 SV=1				1.029968086	0.896942076	1	1.048803306	1.255565689	0.856494801	1	1.023070539	0.988879668	0.964232365	1.089377593	1.022323651	1.007302905	L0R6Q1	0.397982673	0.151229457	0.967028411	3
1668	16	M0R019	HNRNPM	tr|M0R019|M0R019_HUMAN Heterogeneous nuclear ribonucleoprotein M (Fragment) OS=Homo sapiens GN=HNRNPM PE=1 SV=7				1.024720909	0.780628058	1	0.872342237	1.170705985	0.779637544	1	0.884895233	0.928583621	0.909934707	0.921424914	1.109759741	1.112533606	M0R019	0.669936624	0.278388576	0.89957211	3
1680	28	M0R2B7;P28340;M0QZR8;M0QXE6;M0QXQ2;M0QZB4;M0R3H8;M0R2I8	POLD1	tr|M0R2B7|M0R2B7_HUMAN DNA polymerase OS=Homo sapiens GN=POLD1 PE=1 SV=1;sp|P28340|DPOD1_HUMAN DNA polymerase delta catalytic subunit OS=Homo sapiens GN=POLD1 PE=1 SV=2;tr|M0QZR8|M0QZR8_HUMAN DNA polymerase OS=Homo sapiens GN=POLD1 PE=1 SV=1				1.085441979	0.97393501	1	0.978860066	1.123612244	0.916550047	1	0.982938389	1.064944534	0.685630957	1.074214885	1.071610854	1.041716577	M0R2B7	0.856354898	0.680969763	0.961308483	3
1690	7	O00161-2;O00161;H3BNE1;H3BR18;H3BM38;H3BPJ0;H3BR99;H3BV99;H3BP15;H3BQY9;H3BNG6;H3BU94	SNAP23	sp|O00161-2|SNP23_HUMAN Isoform SNAP-23b of Synaptosomal-associated protein 23 OS=Homo sapiens GN=SNAP23;sp|O00161|SNP23_HUMAN Synaptosomal-associated protein 23 OS=Homo sapiens GN=SNAP23 PE=1 SV=1;tr|H3BNE1|H3BNE1_HUMAN Synaptosomal-associated protein 23				0.999386722	1.038998524	1	1.001465329	1.021291344	0.952488343	1	1.140796202	1.017987582	0.589782688	1.090668371	0.990686633	0.965668371	O00161	0.878732741	0.417035595	0.800288936	3
1693	10	O00178;F5H716;B0QY59;F5H257	GTPBP1	sp|O00178|GTPB1_HUMAN GTP-binding protein 1 OS=Homo sapiens GN=GTPBP1 PE=1 SV=3				1.013799705	1.119114708	1	1.064981624	1.068488792	1.136918517	1	1.23075542	1.267000314	NA	0.945946856	0.966953185	0.965460748	O00178	1	0.482178788	1	3
1698	4	O00241;H3BRP9;H3BV43;H3BML4;H9KV29;O00241-2;H3BUW0	SIRPB1	sp|O00241|SIRB1_HUMAN Signal-regulatory protein beta-1 OS=Homo sapiens GN=SIRPB1 PE=1 SV=5;tr|H3BRP9|H3BRP9_HUMAN Signal-regulatory protein beta-1 (Fragment) OS=Homo sapiens GN=SIRPB1 PE=4 SV=1;tr|H3BV43|H3BV43_HUMAN Uncharacterized protein OS=Homo sapiens				0.986388263	1.082236028	1	1.011962169	0.961296295	0.940691707	1	1.209148317	1.059375897	NA	1.776048714	1.377680732	1.115245828	O00241	1	0.992729451	1	3
1707	3	O00308-2;O00308;O00308-4;O00308-3	WWP2	sp|O00308-2|WWP2_HUMAN Isoform 2 of NEDD4-like E3 ubiquitin-protein ligase WWP2 OS=Homo sapiens GN=WWP2;sp|O00308|WWP2_HUMAN NEDD4-like E3 ubiquitin-protein ligase WWP2 OS=Homo sapiens GN=WWP2 PE=1 SV=2;sp|O00308-4|WWP2_HUMAN Isoform 4 of NEDD4-like E3 ubi				1.117532023	0.866296495	1	0.928485112	0.816791566	0.952250651	1	0.977286062	0.818875199	NA	4.789623669	0.392213561	0.55263599	O00308	1	0.380866889	1	3
1713	8	X6RAL5;O00422;H7BZW6;U3KPY7;U3KQ12	SAP18	tr|X6RAL5|X6RAL5_HUMAN Histone deacetylase complex subunit SAP18 OS=Homo sapiens GN=SAP18 PE=1 SV=1;sp|O00422|SAP18_HUMAN Histone deacetylase complex subunit SAP18 OS=Homo sapiens GN=SAP18 PE=1 SV=1;tr|H7BZW6|H7BZW6_HUMAN Histone deacetylase complex subuni				0.9382248	0.940013461	1	1.083383159	0.961064359	1.206773186	1	0.935764499	0.917750439	NA	0.948681898	0.821362039	1.044551845	X6RAL5	1	0.996499755	1	3
1728	13	O00566;U3KQ48	MPHOSPH10	sp|O00566|MPP10_HUMAN U3 small nucleolar ribonucleoprotein protein MPP10 OS=Homo sapiens GN=MPHOSPH10 PE=1 SV=2				0.780093079	0.77577542	1	0.894043358	0.893023772	0.938404628	1	0.813250967	0.71662737	0.970668679	0.94463831	0.943883806	0.948882392	O00566	0.933541525	0.992714352	0.969932592	3
1738	5	O14530;B8ZZX4;O14530-2;F8WCJ3;F8WBV5;G3XAJ4	TXNDC9	sp|O14530|TXND9_HUMAN Thioredoxin domain-containing protein 9 OS=Homo sapiens GN=TXNDC9 PE=1 SV=2;tr|B8ZZX4|B8ZZX4_HUMAN Thioredoxin domain-containing protein 9 (Fragment) OS=Homo sapiens GN=TXNDC9 PE=1 SV=1;sp|O14530-2|TXND9_HUMAN Isoform 2 of Thioredoxin				1.024559371	1.053032238	1	0.973375572	1.078928474	1.006518006	1	1.278006469	1.328045227	0.922736628	1.70284141	1.611558098	1.278955387	O14530	0.319342547	0.005536961	0.949393011	3
1741	19	O14646-2;O14646;A0A087WVF4;H0Y8V4	CHD1	sp|O14646-2|CHD1_HUMAN Isoform 2 of Chromodomain-helicase-DNA-binding protein 1 OS=Homo sapiens GN=CHD1;sp|O14646|CHD1_HUMAN Chromodomain-helicase-DNA-binding protein 1 OS=Homo sapiens GN=CHD1 PE=1 SV=2				1.057730617	0.96465683	1	0.927388245	0.949995456	0.961046252	1	0.816829583	0.92696422	0.904555515	0.838611214	0.816386942	0.981095537	O14646	0.867019306	0.664515075	0.203799357	3
1751	17	O14745;O14745-2;J3QRP6;J3QRA3	SLC9A3R1	sp|O14745|NHRF1_HUMAN Na(+)/H(+) exchange regulatory cofactor NHE-RF1 OS=Homo sapiens GN=SLC9A3R1 PE=1 SV=4;sp|O14745-2|NHRF1_HUMAN Isoform 2 of Na(+)/H(+) exchange regulatory cofactor NHE-RF1 OS=Homo sapiens GN=SLC9A3R1				1.011222786	0.902365666	1	0.903541407	0.840233335	0.844569847	1	0.980841411	0.886800048	0.844392223	0.906894263	0.779921016	0.857599791	O14745	0.932380702	0.830603872	0.573145125	3
1752	29	O14776-2;O14776;G3V220;Q5VWI1	TCERG1	sp|O14776-2|TCRG1_HUMAN Isoform 2 of Transcription elongation regulator 1 OS=Homo sapiens GN=TCERG1;sp|O14776|TCRG1_HUMAN Transcription elongation regulator 1 OS=Homo sapiens GN=TCERG1 PE=1 SV=2;tr|G3V220|G3V220_HUMAN Transcription elongation regulator 1 O				1.007693609	0.920223253	1	0.954717679	0.900451827	0.879297904	1	0.930232558	0.953034157	0.890534157	0.959665698	0.902716206	0.765170785	O14776	0.417040698	0.885568359	0.791504684	3
1761	8	O14920-4;O14920-2;O14920;G3V105;E5RGW5;O14920-3	IKBKB	sp|O14920-4|IKKB_HUMAN Isoform 4 of Inhibitor of nuclear factor kappa-B kinase subunit beta OS=Homo sapiens GN=IKBKB;sp|O14920-2|IKKB_HUMAN Isoform 2 of Inhibitor of nuclear factor kappa-B kinase subunit beta OS=Homo sapiens GN=IKBKB;sp|O14920|IKKB_HUMAN I				1.044294824	1.008938778	1	1.060405485	0.930549647	1.007598636	1	0.998081116	0.983427824	NA	1.03480157	1.020846053	1.67666812	O14920	1	0.125659643	1	3
1763	6	O14929;O14929-2;F8W9G7	HAT1	sp|O14929|HAT1_HUMAN Histone acetyltransferase type B catalytic subunit OS=Homo sapiens GN=HAT1 PE=1 SV=1;sp|O14929-2|HAT1_HUMAN Isoform B of Histone acetyltransferase type B catalytic subunit OS=Homo sapiens GN=HAT1				0.997179699	0.966870212	1	1.001610618	0.886144487	1.023904604	1	0.980644117	0.956907106	0.956613682	1.149818381	0.772626552	1.015146763	O14929	0.353804822	0.872099839	0.766231019	3
1769	18	O14974-5;O14974-3;O14974;O14974-4;O14974-2;F8VZN8;H0YHI8;H0YIS4;F8VW28;H0YHL8;H0YIS3;H0YIL7;H0YIM2;A0A0U1RQZ1	PPP1R12A	sp|O14974-5|MYPT1_HUMAN Isoform 5 of Protein phosphatase 1 regulatory subunit 12A OS=Homo sapiens GN=PPP1R12A;sp|O14974-3|MYPT1_HUMAN Isoform 3 of Protein phosphatase 1 regulatory subunit 12A OS=Homo sapiens GN=PPP1R12A;sp|O14974|MYPT1_HUMAN Protein phosph				0.954356504	1.053254195	1	0.988684718	0.954438678	0.966094319	1	1.083842384	1.058736658	0.822615292	1.087310644	0.98450471	0.743952921	O14974	0.266260924	0.460267066	0.978283644	3
1771	18	O14976;O14976-2;A0A087X1U9;D6RE78;D6RAW3;H0Y8H5;D6RF16;D6RC24;D6RAQ7	GAK	sp|O14976|GAK_HUMAN Cyclin-G-associated kinase OS=Homo sapiens GN=GAK PE=1 SV=2;sp|O14976-2|GAK_HUMAN Isoform 2 of Cyclin-G-associated kinase OS=Homo sapiens GN=GAK				0.885160796	0.93628993	1	1.041629724	1.010094673	1.016165773	1	1.004431254	1.010418599	0.377357324	1.278159072	1.170366248	1.073703085	O14976	0.326818959	0.780947842	0.845526328	3
1774	2	O15014;E7ERY8	ZNF609	sp|O15014|ZN609_HUMAN Zinc finger protein 609 OS=Homo sapiens GN=ZNF609 PE=1 SV=2;tr|E7ERY8|E7ERY8_HUMAN Zinc finger protein 609 OS=Homo sapiens GN=ZNF609 PE=1 SV=1				0.946802223	0.83513795	1	0.820015684	0.783498143	0.81321141	1	0.723205847	0.641232437	NA	1.035032449	1.022556865	1.161426501	O15014	1	0.415760479	1	3
1782	6	O15084;O15084-4;O15084-1;B4DIW9;O15084-2	ANKRD28	sp|O15084|ANR28_HUMAN Serine/threonine-protein phosphatase 6 regulatory ankyrin repeat subunit A OS=Homo sapiens GN=ANKRD28 PE=1 SV=5;sp|O15084-4|ANR28_HUMAN Isoform 4 of Serine/threonine-protein phosphatase 6 regulatory ankyrin repeat subunit A OS=Homo sa				0.994789736	1.044468707	1	1.107974942	1.262587749	1.059055946	1	0.780555172	0.887860793	NA	0.860723657	0.934539428	0.896768402	O15084	1	0.736843331	1	3
1794	7	O15173;O15173-2;U3KQM0	PGRMC2	sp|O15173|PGRC2_HUMAN Membrane-associated progesterone receptor component 2 OS=Homo sapiens GN=PGRMC2 PE=1 SV=1;sp|O15173-2|PGRC2_HUMAN Isoform 2 of Membrane-associated progesterone receptor component 2 OS=Homo sapiens GN=PGRMC2				1.041536071	1.057858168	1	1.147553447	1.003006821	1.011521529	1	1.080291298	0.768915929	NA	0.866851032	0.759983407	0.81810472	O15173	1	0.866978398	1	3
1806	15	O15355	PPM1G	sp|O15355|PPM1G_HUMAN Protein phosphatase 1G OS=Homo sapiens GN=PPM1G PE=1 SV=1				0.949850122	0.812284985	1	0.857005104	0.875821439	0.829242412	1	0.965007167	1.013768264	0.731428503	0.968247467	0.993639857	0.886649722	O15355	0.96869015	0.983111904	0.99776609	3
1809	4	O15379;O15379-2	HDAC3	sp|O15379|HDAC3_HUMAN Histone deacetylase 3 OS=Homo sapiens GN=HDAC3 PE=1 SV=2;sp|O15379-2|HDAC3_HUMAN Isoform 2 of Histone deacetylase 3 OS=Homo sapiens GN=HDAC3				1.067459313	1.001577812	1	1.081375738	1.055048062	1.065337858	1	1.001280914	0.871612967	NA	0.845679377	0.457562321	0.778953591	O15379	1	0.883498805	1	3
1812	8	O15397;O15397-2;F5H2I3;H0YH64;F5H244	IPO8	sp|O15397|IPO8_HUMAN Importin-8 OS=Homo sapiens GN=IPO8 PE=1 SV=2;sp|O15397-2|IPO8_HUMAN Isoform 2 of Importin-8 OS=Homo sapiens GN=IPO8				1.004220403	1.014293586	1	1.094498456	0.979412807	1.078938217	1	1.127705224	1.085447761	NA	1.061100746	0.971268657	1.186940299	O15397	1	0.735345017	1	3
1818	6	O15511;O15511-2;B1ALC0	ARPC5	sp|O15511|ARPC5_HUMAN Actin-related protein 2/3 complex subunit 5 OS=Homo sapiens GN=ARPC5 PE=1 SV=3;sp|O15511-2|ARPC5_HUMAN Isoform 2 of Actin-related protein 2/3 complex subunit 5 OS=Homo sapiens GN=ARPC5;tr|B1ALC0|B1ALC0_HUMAN Actin-related protein 2/3				0.905196621	0.967064181	1	1.009799278	0.856483832	0.992960283	1	1.018079414	0.961250352	0.996586877	1.361531963	1.121216559	1.239425514	O15511	0.960065075	0.907855644	0.988906114	3
1821	28	O43143	DHX15	sp|O43143|DHX15_HUMAN Pre-mRNA-splicing factor ATP-dependent RNA helicase DHX15 OS=Homo sapiens GN=DHX15 PE=1 SV=2				1.050604951	0.971811944	1	0.981687627	1.008752503	1.022753309	1	0.944325461	0.945922172	0.960608089	0.877770341	0.912324314	1.014341715	O43143	0.816093365	0.896288111	0.98774629	3
1824	7	O43159;E9PPP6;E9PPY3	RRP8	sp|O43159|RRP8_HUMAN Ribosomal RNA-processing protein 8 OS=Homo sapiens GN=RRP8 PE=1 SV=2;tr|E9PPP6|E9PPP6_HUMAN Ribosomal RNA-processing protein 8 OS=Homo sapiens GN=RRP8 PE=1 SV=1				0.935955435	0.852513658	1	0.795555931	0.829379534	0.883077987	1	0.812847276	1.141550269	NA	0.859723715	0.922317728	1.130514198	O43159	1	0.985476002	1	3
1826	13	O43172-2;O43172	PRPF4	sp|O43172-2|PRP4_HUMAN Isoform 2 of U4/U6 small nuclear ribonucleoprotein Prp4 OS=Homo sapiens GN=PRPF4;sp|O43172|PRP4_HUMAN U4/U6 small nuclear ribonucleoprotein Prp4 OS=Homo sapiens GN=PRPF4 PE=1 SV=2				1.045582286	1.02411358	1	1.058554732	1.110550743	1.025599667	1	0.948123155	0.979755377	0.973681991	0.708983551	0.818979334	0.800970055	O43172	0.305623899	0.2781965	0.999588825	3
1839	1	O43318-4;O43318-3;O43318-2;O43318	MAP3K7	sp|O43318-4|M3K7_HUMAN Isoform 1D of Mitogen-activated protein kinase kinase kinase 7 OS=Homo sapiens GN=MAP3K7;sp|O43318-3|M3K7_HUMAN Isoform 1C of Mitogen-activated protein kinase kinase kinase 7 OS=Homo sapiens GN=MAP3K7;sp|O43318-2|M3K7_HUMAN Isoform 1				1.086559385	0.710323644	1	0.626587095	0.665533404	0.583236485	1	1.280262034	1.327026624	1.090762366	1.589968941	1.52066295	1.166130935	O43318	0.953932836	0.798662762	0.942416471	3
1846	11	O43399;O43399-5;O43399-7;O43399-2;O43399-4;O43399-3;A0A087WYR3;O43399-6;A0A087WZ51	TPD52L2	sp|O43399|TPD54_HUMAN Tumor protein D54 OS=Homo sapiens GN=TPD52L2 PE=1 SV=2;sp|O43399-5|TPD54_HUMAN Isoform 5 of Tumor protein D54 OS=Homo sapiens GN=TPD52L2;sp|O43399-7|TPD54_HUMAN Isoform 7 of Tumor protein D54 OS=Homo sapiens GN=TPD52L2;sp|O43399-2|TPD				1.148539855	0.992068967	1	1.077528524	0.933787544	1.120515384	1	0.96376272	1.071357657	1.305645184	0.946554149	0.984156532	1.368246877	O43399	0.419028695	0.616704266	0.973168513	3
1847	5	O43402;M0R1B0;O43402-2	EMC8	sp|O43402|EMC8_HUMAN ER membrane protein complex subunit 8 OS=Homo sapiens GN=EMC8 PE=1 SV=1;tr|M0R1B0|M0R1B0_HUMAN ER membrane protein complex subunit 8 (Fragment) OS=Homo sapiens GN=EMC8 PE=1 SV=1				1.047062679	1.094340046	1	1.037739129	0.9124603	1.104509106	1	1.247343668	1.049468734	NA	0.972827034	0.81715729	0.859214423	O43402	1	0.424405022	1	3
1856	15	O43592;F8WDU6;F5GYW6;F5GZM3	XPOT	sp|O43592|XPOT_HUMAN Exportin-T OS=Homo sapiens GN=XPOT PE=1 SV=2				1.095358978	1.043001676	1	1.033639721	1.133447694	1.091852083	1	1.119508786	1.157947284	NA	0.955361422	0.981928914	1.009584665	O43592	1	0.571094811	1	3
1857	19	O43615;M0QXU7;M0R301;M0QXM9;M0R124	TIMM44	sp|O43615|TIM44_HUMAN Mitochondrial import inner membrane translocase subunit TIM44 OS=Homo sapiens GN=TIMM44 PE=1 SV=2;tr|M0QXU7|M0QXU7_HUMAN Mitochondrial import inner membrane translocase subunit TIM44 (Fragment) OS=Homo sapiens GN=TIMM44 PE=1 SV=1				1.008589033	1.105715838	1	1.067776801	1.022826488	1.129833638	1	1.048432514	0.956729867	1.093579876	0.801717665	0.757461986	0.874741881	O43615	0.959386323	0.998816778	0.944532363	3
1868	42	O43707;O43707-2;F5GXS2;O43707-3;H7C144;K7EP19	ACTN4	sp|O43707|ACTN4_HUMAN Alpha-actinin-4 OS=Homo sapiens GN=ACTN4 PE=1 SV=2;sp|O43707-2|ACTN4_HUMAN Isoform ACTN4ISO of Alpha-actinin-4 OS=Homo sapiens GN=ACTN4;tr|F5GXS2|F5GXS2_HUMAN Alpha-actinin-4 OS=Homo sapiens GN=ACTN4 PE=1 SV=2;sp|O43707-3|ACTN4_HUMAN				1.067105015	1.090825533	1	1.054376886	0.979141741	1.041754296	1	1.057740417	1.057602612	1.090993894	1.130957429	1.096824118	1.148024084	O43707	0.361511044	0.881972403	0.758268701	3
1881	5	O43819;C9JBU1	SCO2	sp|O43819|SCO2_HUMAN Protein SCO2 homolog, mitochondrial OS=Homo sapiens GN=SCO2 PE=1 SV=3				1.050916422	1.118681256	1	1.122106875	1.035595028	1.144951864	1	1.111017108	1.021902613	NA	1.299680391	0.6178511	0.597283324	O43819	1	0.294120167	1	3
1885	10	O43852;O43852-3;O43852-10;O43852-6;O43852-5;O43852-2;O43852-4;O43852-13;O43852-14;O43852-15;O43852-11;H0Y875;O43852-9;O43852-8;O43852-12;O43852-7	CALU	sp|O43852|CALU_HUMAN Calumenin OS=Homo sapiens GN=CALU PE=1 SV=2;sp|O43852-3|CALU_HUMAN Isoform 3 of Calumenin OS=Homo sapiens GN=CALU;sp|O43852-10|CALU_HUMAN Isoform 10 of Calumenin OS=Homo sapiens GN=CALU;sp|O43852-6|CALU_HUMAN Isoform 6 of Calumenin OS=				0.890774384	0.868000694	1	0.874077238	0.845946385	0.909386322	1	1.38155688	1.080062956	1.223108084	2.190546224	1.743994633	2.015197255	O43852	0.415848263	0.549416371	0.988350262	3
1890	3	O43924;B8ZZK5;C9IZ52	PDE6D	sp|O43924|PDE6D_HUMAN Retinal rod rhodopsin-sensitive cGMP 3,5-cyclic phosphodiesterase subunit delta OS=Homo sapiens GN=PDE6D PE=1 SV=1;tr|B8ZZK5|B8ZZK5_HUMAN Phosphodiesterase 6D, cGMP-specific, rod, delta, isoform CRA_a OS=Homo sapiens GN=PDE6D PE=1 S				1.024044243	1.032527246	1	1.001868943	0.800054776	1.130804067	1	0.917494045	0.908880419	NA	0.690185803	0.65054788	0.647003335	O43924	1	0.05251959	1	3
1891	4	O43929-2;O43929-3;O43929;C9JGH7;C9J2X8;Q53SE3;CON__Q2YDI2	ORC4	sp|O43929-2|ORC4_HUMAN Isoform 2 of Origin recognition complex subunit 4 OS=Homo sapiens GN=ORC4;sp|O43929-3|ORC4_HUMAN Isoform 3 of Origin recognition complex subunit 4 OS=Homo sapiens GN=ORC4;sp|O43929|ORC4_HUMAN Origin recognition complex subunit 4 OS=H				0.904734372	1.000546189	1	0.962344649	0.86640425	0.986836628	1	1.088643418	0.995435457	NA	0.872439292	0.780463758	0.95398941	O43929	1	0.956707793	1	3
1892	15	O60216;E5RFZ5;E5RI01;E5RJW1;E5RJK5;E5RFV8;E5RIN7;E5RG18	RAD21	sp|O60216|RAD21_HUMAN Double-strand-break repair protein rad21 homolog OS=Homo sapiens GN=RAD21 PE=1 SV=2				0.907558986	0.832394109	1	0.898257725	0.878322799	0.856715134	1	0.912759382	0.798207506	NA	1.189315673	0.889271523	0.883090508	O60216	1	0.863218658	1	3
1895	5	O60234;M0R0C1;M0QYJ8;M0QYG8;M0R1D2;M0QX47;M0QXC2	GMFG	sp|O60234|GMFG_HUMAN Glia maturation factor gamma OS=Homo sapiens GN=GMFG PE=1 SV=1;tr|M0R0C1|M0R0C1_HUMAN Glia maturation factor gamma OS=Homo sapiens GN=GMFG PE=1 SV=1;tr|M0QYJ8|M0QYJ8_HUMAN Glia maturation factor gamma OS=Homo sapiens GN=GMFG PE=1 SV=1;				0.98879003	0.950668551	1	0.966887092	0.922225518	0.997448263	1	0.936738116	1.070104681	1.238840803	0.91012598	0.892701772	1.162595731	O60234	0.464692335	0.839903032	0.87087458	3
1900	32	O60264;A0A0A0MRP6;B7ZLQ5;P28370-2;P28370	SMARCA5	sp|O60264|SMCA5_HUMAN SWI/SNF-related matrix-associated actin-dependent regulator of chromatin subfamily A member 5 OS=Homo sapiens GN=SMARCA5 PE=1 SV=1				1.037447481	0.991797069	1	0.977201666	0.999104738	1.015897158	1	0.927255262	0.966640468	0.982708934	0.772334294	0.792315082	0.775940966	O60264	0.986899013	0.243793704	0.397070896	3
1915	24	O60506-2;O60506;F6UXX1	SYNCRIP	sp|O60506-2|HNRPQ_HUMAN Isoform 2 of Heterogeneous nuclear ribonucleoprotein Q OS=Homo sapiens GN=SYNCRIP;sp|O60506|HNRPQ_HUMAN Heterogeneous nuclear ribonucleoprotein Q OS=Homo sapiens GN=SYNCRIP PE=1 SV=2				0.996085589	0.928548624	1	0.96128495	0.999017037	0.988224923	1	0.855221557	1.030766021	0.989086649	0.670240254	0.703814858	0.898200902	O60506	0.998640509	0.370048615	0.417971356	3
1921	16	O60566;O60566-3;O60566-2;H0YMK5;H0YN44;H3BTB9;H3BSN5	BUB1B	sp|O60566|BUB1B_HUMAN Mitotic checkpoint serine/threonine-protein kinase BUB1 beta OS=Homo sapiens GN=BUB1B PE=1 SV=3;sp|O60566-3|BUB1B_HUMAN Isoform 3 of Mitotic checkpoint serine/threonine-protein kinase BUB1 beta OS=Homo sapiens GN=BUB1B;sp|O60566-2|BUB				0.801558977	1.013315562	1	0.959230639	0.930283274	0.908611099	1	1.31160984	1.189777422	NA	1.36827178	1.187187866	1.368826685	O60566	1	0.080053329	1	3
1922	7	O60568;H7C2S8;H7C2V1;H7C0B8;C9JIX5;H7C2A8;C9JU11	PLOD3	sp|O60568|PLOD3_HUMAN Procollagen-lysine,2-oxoglutarate 5-dioxygenase 3 OS=Homo sapiens GN=PLOD3 PE=1 SV=1				0.995369565	1.028070831	1	1.012171093	0.989628882	1.057880844	1	1.017239791	0.966112625	3.813415453	1.11638833	1.225222735	1.354310606	O60568	0.950986853	0.693424429	0.882247757	3
1923	14	O60645-2;O60645-3;O60645;D6RB59;H0Y995;D6RBR9	EXOC3	sp|O60645-2|EXOC3_HUMAN Isoform 2 of Exocyst complex component 3 OS=Homo sapiens GN=EXOC3;sp|O60645-3|EXOC3_HUMAN Isoform 3 of Exocyst complex component 3 OS=Homo sapiens GN=EXOC3;sp|O60645|EXOC3_HUMAN Exocyst complex component 3 OS=Homo sapiens GN=EXOC3 P				1.068943245	1.030651519	1	1.052914481	1.083008757	1.021571542	1	1.020838585	1.003361062	0.806923788	1.089236199	1.100327704	0.784261827	O60645	0.833434539	0.886559848	0.994538466	3
1927	6	O60684;Q5TFJ7;O15131;S4R3E5;H0Y3K0	KPNA6;KPNA5	sp|O60684|IMA7_HUMAN Importin subunit alpha-7 OS=Homo sapiens GN=KPNA6 PE=1 SV=1;tr|Q5TFJ7|Q5TFJ7_HUMAN Importin subunit alpha-7 (Fragment) OS=Homo sapiens GN=KPNA6 PE=1 SV=1;sp|O15131|IMA6_HUMAN Importin subunit alpha-6 OS=Homo sapiens GN=KPNA5 PE=1 SV=2				0.986590298	0.971550158	1	0.970026807	0.957150629	1.073359936	1	0.97662108	1.025349352	1.364924165	0.721902693	0.922098671	0.85194061	O60684	0.976617583	0.069708314	0.282539342	3
1930	15	O60749;O60749-2;D6RC15	SNX2	sp|O60749|SNX2_HUMAN Sorting nexin-2 OS=Homo sapiens GN=SNX2 PE=1 SV=2;sp|O60749-2|SNX2_HUMAN Isoform 2 of Sorting nexin-2 OS=Homo sapiens GN=SNX2				1.016207567	1.052980688	1	1.045861294	1.068883837	1.006350482	1	1.007348675	1.029588087	0.986753046	0.98655966	1.005994972	0.944353123	O60749	0.985034369	0.998256432	0.97314325	3
1940	12	O60870;O60870-2;S4R357	KIN	sp|O60870|KIN17_HUMAN DNA/RNA-binding protein KIN17 OS=Homo sapiens GN=KIN PE=1 SV=2;sp|O60870-2|KIN17_HUMAN Isoform 2 of DNA/RNA-binding protein KIN17 OS=Homo sapiens GN=KIN				0.941348747	1.011707695	1	0.998520707	0.824927756	0.990066715	1	1.094069232	0.98645421	NA	1.049619305	0.591372408	0.954114758	O60870	1	0.987915035	1	3
1947	20	O60934;A0A0C4DG07;A0A087X1V5;E5RGU1;E2QRP0;E5RGR7;E5RGN7	NBN	sp|O60934|NBN_HUMAN Nibrin OS=Homo sapiens GN=NBN PE=1 SV=1;tr|A0A0C4DG07|A0A0C4DG07_HUMAN Nibrin OS=Homo sapiens GN=NBN PE=1 SV=1				0.960264619	0.966531566	1	1.053333498	1.005098866	0.977009356	1	0.941232889	1.069666056	0.630857093	0.800688813	0.834449385	0.627282239	O60934	0.570684765	0.67688076	0.990742196	3
1948	4	O60942-4;O60942;O60942-3;O60942-2	RNGTT	sp|O60942-4|MCE1_HUMAN Isoform 4 of mRNA-capping enzyme OS=Homo sapiens GN=RNGTT;sp|O60942|MCE1_HUMAN mRNA-capping enzyme OS=Homo sapiens GN=RNGTT PE=1 SV=1;sp|O60942-3|MCE1_HUMAN Isoform 3 of mRNA-capping enzyme OS=Homo sapiens GN=RNGTT;sp|O60942-2|MCE1_H				1.036758084	0.998598828	1	0.994183946	1.027953582	0.93938581	1	1.110224648	1.260550073	NA	0.86291203	1.076632375	0.872244384	O60942	1	0.765827009	1	3
1955	8	O75145-2;O75145;R4GN36	PPFIA3	sp|O75145-2|LIPA3_HUMAN Isoform 2 of Liprin-alpha-3 OS=Homo sapiens GN=PPFIA3;sp|O75145|LIPA3_HUMAN Liprin-alpha-3 OS=Homo sapiens GN=PPFIA3 PE=1 SV=3;tr|R4GN36|R4GN36_HUMAN Liprin-alpha-3 OS=Homo sapiens GN=PPFIA3 PE=1 SV=1				0.896638273	0.907489775	1	0.926014314	0.775494068	0.904790037	1	0.889687419	0.4757295	NA	1.945796173	0.662801974	1.227465581	O75145	1	0.895158314	1	3
1963	5	O75208;H3BNT2;H3BPY0;H3BSJ5;H3BPC6;H3BRC0;H3BPW3;H3BVA5;O75208-2	COQ9	sp|O75208|COQ9_HUMAN Ubiquinone biosynthesis protein COQ9, mitochondrial OS=Homo sapiens GN=COQ9 PE=1 SV=1;tr|H3BNT2|H3BNT2_HUMAN Ubiquinone biosynthesis protein COQ9, mitochondrial (Fragment) OS=Homo sapiens GN=COQ9 PE=1 SV=7;tr|H3BPY0|H3BPY0_HUMAN Ubiqui				0.997317922	1.135679839	1	1.03658692	1.106262682	1.076612532	1	1.126457399	1.225829596	NA	1.219730942	1.42161435	0.649775785	O75208	1	0.168362171	1	3
1968	25	O75330-2;O75330;O75330-3;O75330-4;E5RI30;E5RIH2	HMMR	sp|O75330-2|HMMR_HUMAN Isoform 2 of Hyaluronan mediated motility receptor OS=Homo sapiens GN=HMMR;sp|O75330|HMMR_HUMAN Hyaluronan mediated motility receptor OS=Homo sapiens GN=HMMR PE=1 SV=2;sp|O75330-3|HMMR_HUMAN Isoform 3 of Hyaluronan mediated motility				0.736102045	1.114179414	1	1.085809106	1.154837955	0.86742399	1	0.963204644	0.888937387	0.622487506	1.180201218	0.967591279	0.755243229	O75330	0.904370514	0.727534299	0.950740222	3
1988	8	O75427;H7C5D9;C9JYK0	LRCH4	sp|O75427|LRCH4_HUMAN Leucine-rich repeat and calponin homology domain-containing protein 4 OS=Homo sapiens GN=LRCH4 PE=1 SV=2				1.02790861	0.898244996	1	0.98524095	0.861120266	0.952835486	1	0.840741023	0.634009301	NA	2.272623313	0.746230083	0.344773957	O75427	1	0.547493964	1	3
2002	9	O75530-3;O75530;O75530-2;E9PJK2;H0YEL4;E9PMU3	EED	sp|O75530-3|EED_HUMAN Isoform 3 of Polycomb protein EED OS=Homo sapiens GN=EED;sp|O75530|EED_HUMAN Polycomb protein EED OS=Homo sapiens GN=EED PE=1 SV=2;sp|O75530-2|EED_HUMAN Isoform 2 of Polycomb protein EED OS=Homo sapiens GN=EED;tr|E9PJK2|E9PJK2_HUMAN P				0.979900291	1.042928388	1	0.985309083	0.882087389	1.071276327	1	0.938057971	0.836512077	1.236521739	0.725845411	0.787207729	1.330434783	O75530	0.946196391	0.784728679	0.943083102	3
2004	38	O75533;H7C341;B4DGZ4;O75533-2;F8WC19	SF3B1	sp|O75533|SF3B1_HUMAN Splicing factor 3B subunit 1 OS=Homo sapiens GN=SF3B1 PE=1 SV=3				1.078521259	0.973031788	1	0.923530242	0.956787245	1.041562719	1	0.830608175	0.971177377	1.002537841	0.787600834	0.754889876	0.881410315	O75533	0.826260219	0.863598802	0.429558689	3
2009	62	O75592-2;O75592;H7C3U4;A0A0C4DGY7	MYCBP2	sp|O75592-2|MYCB2_HUMAN Isoform 2 of E3 ubiquitin-protein ligase MYCBP2 OS=Homo sapiens GN=MYCBP2;sp|O75592|MYCB2_HUMAN E3 ubiquitin-protein ligase MYCBP2 OS=Homo sapiens GN=MYCBP2 PE=1 SV=3				1.035950377	1.080069021	1	1.030700989	1.073425842	1.068629001	1	0.990753169	0.970693512	1.078970917	0.854213274	0.844220731	0.943698732	O75592	0.24346379	0.323673555	0.996501375	3
2016	33	O75691	UTP20	sp|O75691|UTP20_HUMAN Small subunit processome component 20 homolog OS=Homo sapiens GN=UTP20 PE=1 SV=3				1.012696865	1.018936459	1	1.003163311	0.958667768	1.023829771	1	0.993777694	1.020835297	1.100876779	0.987366833	0.961817668	1.112472895	O75691	0.559465902	0.840518436	0.919300023	3
2017	3	O75695	RP2	sp|O75695|XRP2_HUMAN Protein XRP2 OS=Homo sapiens GN=RP2 PE=1 SV=4				1.212562786	1.07758166	1	1.247523619	2.011609844	1.150408697	1	1.101439342	1.102614315	NA	0.787946735	0.991775188	0.829854108	O75695	1	0.955620046	1	3
2022	3	O75794;X6RF82;X6RA30;H7BZW7;X6RKY7	CDC123	sp|O75794|CD123_HUMAN Cell division cycle protein 123 homolog OS=Homo sapiens GN=CDC123 PE=1 SV=1;tr|X6RF82|X6RF82_HUMAN Cell division cycle protein 123 homolog (Fragment) OS=Homo sapiens GN=CDC123 PE=1 SV=1;tr|X6RA30|X6RA30_HUMAN Cell division cycle prote				0.933022503	1.075557124	1	1.020361608	0.780247472	1.00169281	1	1.123890643	0.901483114	NA	1.555780571	1.331809518	1.291574841	O75794	1	0.436537537	1	3
2025	11	O75822;O75822-2;O75822-3;H0YGJ7;H0YLP3	EIF3J	sp|O75822|EIF3J_HUMAN Eukaryotic translation initiation factor 3 subunit J OS=Homo sapiens GN=EIF3J PE=1 SV=2;sp|O75822-2|EIF3J_HUMAN Isoform 2 of Eukaryotic translation initiation factor 3 subunit J OS=Homo sapiens GN=EIF3J;sp|O75822-3|EIF3J_HUMAN Isoform				1.063841217	1.011510511	1	1.018091593	1.054436918	0.981443264	1	1.089415451	1.096195441	0.865384615	1.074039155	1.103003161	1.009858022	O75822	0.879783633	0.977502139	0.960258955	3
2027	11	O75844	ZMPSTE24	sp|O75844|FACE1_HUMAN CAAX prenyl protease 1 homolog OS=Homo sapiens GN=ZMPSTE24 PE=1 SV=2				1.041072999	1.049215775	1	1.025460801	1.100129538	1.106690769	1	0.999121651	0.994993412	1.045322793	0.998682477	1.179885815	1.232586737	O75844	0.498985655	0.989695164	0.617933933	3
2030	8	O75909;O75909-4;G3V5E1;O75909-1;O75909-2;G3V2Q3;G3V235	CCNK	sp|O75909|CCNK_HUMAN Cyclin-K OS=Homo sapiens GN=CCNK PE=1 SV=2;sp|O75909-4|CCNK_HUMAN Isoform 4 of Cyclin-K OS=Homo sapiens GN=CCNK;tr|G3V5E1|G3V5E1_HUMAN Cyclin-K OS=Homo sapiens GN=CCNK PE=1 SV=1;sp|O75909-1|CCNK_HUMAN Isoform 3 of Cyclin-K OS=Homo sapi				1.037395079	1.003623064	1	0.994240522	1.102817176	1.040298537	1	1.00329878	1.203390696	NA	1.025072767	1.241382832	0.746616964	O75909	1	0.512859652	1	3
2036	6	O75940	SMNDC1	sp|O75940|SPF30_HUMAN Survival of motor neuron-related-splicing factor 30 OS=Homo sapiens GN=SMNDC1 PE=1 SV=1				1.008195612	0.787708735	1	0.794442923	0.825362899	0.754512267	1	1.028041339	0.935299166	0.914935393	0.881262272	0.798678471	0.781465674	O75940	0.24060812	0.233164208	0.999970647	3
2053	5	O94819	KBTBD11	sp|O94819|KBTBB_HUMAN Kelch repeat and BTB domain-containing protein 11 OS=Homo sapiens GN=KBTBD11 PE=1 SV=1				0.98034165	0.998169167	1	1.071894046	0.903697807	1.021685359	1	1.072130838	1.01654377	NA	1.031385895	0.755965211	0.444469654	O94819	1	0.256631829	1	3
2054	5	O94822;O94822-3;H7BYG8;S4R3T2;O94822-2	LTN1	sp|O94822|LTN1_HUMAN E3 ubiquitin-protein ligase listerin OS=Homo sapiens GN=LTN1 PE=1 SV=6;sp|O94822-3|LTN1_HUMAN Isoform 3 of E3 ubiquitin-protein ligase listerin OS=Homo sapiens GN=LTN1;tr|H7BYG8|H7BYG8_HUMAN E3 ubiquitin-protein ligase listerin OS=Homo				0.900884686	1.044221937	1	0.95486775	0.851929801	0.984155792	1	0.963994397	0.807934415	NA	0.848727033	0.791768971	0.795171789	O94822	1	0.356407908	1	3
2088	3	O95197-7;O95197-2;O95197;O95197-3;O95197-4;F5H617;O95197-6;O95197-5	RTN3	sp|O95197-7|RTN3_HUMAN Isoform 7 of Reticulon-3 OS=Homo sapiens GN=RTN3;sp|O95197-2|RTN3_HUMAN Isoform 2 of Reticulon-3 OS=Homo sapiens GN=RTN3;sp|O95197|RTN3_HUMAN Reticulon-3 OS=Homo sapiens GN=RTN3 PE=1 SV=2;sp|O95197-3|RTN3_HUMAN Isoform 3 of Reticulon				1.096492438	1.07731723	1	0.978608184	0.951758433	1.026680426	1	1.15435597	1.149649409	1.293631736	0.793055422	1.182691384	1.195466334	O95197	0.945156978	0.188893172	0.499270255	3
2091	4	O95229;A6NH27;O95229-2	ZWINT	sp|O95229|ZWINT_HUMAN ZW10 interactor OS=Homo sapiens GN=ZWINT PE=1 SV=2;tr|A6NH27|A6NH27_HUMAN ZW10 interactor OS=Homo sapiens GN=ZWINT PE=1 SV=1;sp|O95229-2|ZWINT_HUMAN Isoform 2 of ZW10 interactor OS=Homo sapiens GN=ZWINT				1.080460896	1.002317186	1	0.977132178	0.883797926	1.037749861	1	0.98892444	0.974977439	NA	1.892033801	1.583476905	2.137665108	O95229	1	0.998397426	1	3
2095	7	O95292;E5RK64;O95292-2	VAPB	sp|O95292|VAPB_HUMAN Vesicle-associated membrane protein-associated protein B/C OS=Homo sapiens GN=VAPB PE=1 SV=3				1.023684513	1.037709035	1	1.018145132	0.905861896	1.072737322	1	0.862914312	0.867649305	0.916832137	0.769589125	0.732946388	0.75862227	O95292	0.696716527	0.812451812	0.147815229	3
2109	8	O95470;H0Y3V8;H7BXL7	SGPL1	sp|O95470|SGPL1_HUMAN Sphingosine-1-phosphate lyase 1 OS=Homo sapiens GN=SGPL1 PE=1 SV=3;tr|H0Y3V8|H0Y3V8_HUMAN Sphingosine-1-phosphate lyase 1 (Fragment) OS=Homo sapiens GN=SGPL1 PE=1 SV=1;tr|H7BXL7|H7BXL7_HUMAN Sphingosine-1-phosphate lyase 1 (Fragment)				1.030938262	1.08258471	1	1.176973569	1.033915877	1.076447705	1	0.993083004	0.892704216	NA	0.88372859	0.875658762	0.666329051	O95470	1	0.259646238	1	3
2110	4	O95478;A0A0A0MQZ6;H0YAI9	NSA2	sp|O95478|NSA2_HUMAN Ribosome biogenesis protein NSA2 homolog OS=Homo sapiens GN=NSA2 PE=1 SV=1;tr|A0A0A0MQZ6|A0A0A0MQZ6_HUMAN Ribosome biogenesis protein NSA2 homolog OS=Homo sapiens GN=NSA2 PE=1 SV=1				1.201230849	0.850780056	1	0.761418359	0.758888397	0.797216019	1	0.922638408	0.672332389	NA	0.936697793	0.748050222	1.884552163	O95478	1	0.995352451	1	3
2115	4	O95551;O95551-2;X6R5A3;O95551-3	TDP2	sp|O95551|TYDP2_HUMAN Tyrosyl-DNA phosphodiesterase 2 OS=Homo sapiens GN=TDP2 PE=1 SV=1;sp|O95551-2|TYDP2_HUMAN Isoform 2 of Tyrosyl-DNA phosphodiesterase 2 OS=Homo sapiens GN=TDP2;tr|X6R5A3|X6R5A3_HUMAN TRAF and TNF receptor associated protein, isoform CR				0.938371031	1.049673059	1	1.081258667	0.860156459	0.994568883	1	1.094780267	1.074869709	1.873418307	0.960386887	0.88624519	1.150247871	O95551	0.145321703	0.389152086	0.967947006	3
2121	2	O95625	ZBTB11	sp|O95625|ZBT11_HUMAN Zinc finger and BTB domain-containing protein 11 OS=Homo sapiens GN=ZBTB11 PE=1 SV=2				0.919262286	0.79264781	1	0.828423862	0.837425087	0.752104135	1	0.843955425	0.877791535	NA	0.677994147	0.789261594	0.429952724	O95625	1	0.977798903	1	3
2128	5	O95721;C9JAF7	SNAP29	sp|O95721|SNP29_HUMAN Synaptosomal-associated protein 29 OS=Homo sapiens GN=SNAP29 PE=1 SV=1;tr|C9JAF7|C9JAF7_HUMAN Synaptosomal-associated protein 29 (Fragment) OS=Homo sapiens GN=SNAP29 PE=1 SV=1				0.955838592	0.935611646	1	1.050465728	0.959264462	0.887977871	1	1.108400177	0.929514515	NA	1.534724546	1.053406601	0.931673666	O95721	1	0.966155755	1	3
2143	4	O95881;V9GY50;V9GYV4	TXNDC12	sp|O95881|TXD12_HUMAN Thioredoxin domain-containing protein 12 OS=Homo sapiens GN=TXNDC12 PE=1 SV=1				1.080519014	0.983468788	1	1.02682725	1.634551321	0.935722837	1	0.99709343	1.241420367	1.073172013	1.310897885	1.513202129	1.335638745	O95881	0.90924056	0.973087482	0.980694449	3
2155	15	P00338;P00338-3;P00338-4;P00338-5;P00338-2;F5GYU2;F5GXY2;F5GXH2;F5H5J4;F5H6W8;F5GZQ4;F5H8H6;F5GXC7;F5GWW2;F5GXU1;F5H5G7;F5H155;A0A087WUM2;G3XAP5;Q6ZMR3	LDHA	sp|P00338|LDHA_HUMAN L-lactate dehydrogenase A chain OS=Homo sapiens GN=LDHA PE=1 SV=2;sp|P00338-3|LDHA_HUMAN Isoform 3 of L-lactate dehydrogenase A chain OS=Homo sapiens GN=LDHA;sp|P00338-4|LDHA_HUMAN Isoform 4 of L-lactate dehydrogenase A chain OS=Homo s				1.036572129	1.087427026	1	1.045692918	1.155110508	1.079568906	1	1.038781882	1.083278879	1.11678128	0.840287934	0.947516362	1.166879298	P00338	0.378701327	0.111263918	0.961908086	3
2157	2	P00374;C9JJ68;B4DM58;P00374-2;Q86XF0	DHFR;DHFRL1	sp|P00374|DYR_HUMAN Dihydrofolate reductase OS=Homo sapiens GN=DHFR PE=1 SV=2;tr|C9JJ68|C9JJ68_HUMAN Dihydrofolate reductase, mitochondrial (Fragment) OS=Homo sapiens GN=DHFRL1 PE=4 SV=1;tr|B4DM58|B4DM58_HUMAN Dihydrofolate reductase OS=Homo sapiens GN=DHF				1.072815944	0.998765625	1	1.020512584	0.919303488	0.937474501	1	1.250118599	1.072469334	NA	1.347233831	1.180382678	1.473264509	P00374	1	0.24690243	1	3
2163	11	P00491;G3V5M2;G3V2H3;G3V393	PNP	sp|P00491|PNPH_HUMAN Purine nucleoside phosphorylase OS=Homo sapiens GN=PNP PE=1 SV=2;tr|G3V5M2|G3V5M2_HUMAN Purine nucleoside phosphorylase (Fragment) OS=Homo sapiens GN=PNP PE=1 SV=1				0.896996877	0.929947923	1	0.912063405	1.070668131	0.986686545	1	1.007849233	1.02117109	0.975809974	0.899347396	0.996968218	0.960047275	P00491	0.318151361	0.98493983	0.14944625	3
2167	26	P00558;P00558-2	PGK1	sp|P00558|PGK1_HUMAN Phosphoglycerate kinase 1 OS=Homo sapiens GN=PGK1 PE=1 SV=3;sp|P00558-2|PGK1_HUMAN Isoform 2 of Phosphoglycerate kinase 1 OS=Homo sapiens GN=PGK1				0.922350551	0.938096207	1	0.978500032	1.134015344	0.991202951	1	1.027499722	1.085325664	1.100865229	0.973117417	1.124193091	1.004986485	P00558	0.384682872	0.991839825	0.499223505	3
2172	7	P01111	NRAS	sp|P01111|RASN_HUMAN GTPase NRas OS=Homo sapiens GN=NRAS PE=1 SV=1				0.880566802	0.973269186	1	0.886364285	0.838161855	0.988760571	1	1.048095947	0.972556299	NA	0.918480315	0.871329169	1.043038481	P01111	1	0.998761568	1	3
2183	25	P04075;J3KPS3;P04075-2;H3BQN4;H3BPS8;H3BUH7;H3BR04;H3BMQ8;H3BU78;H3BR68	ALDOA	sp|P04075|ALDOA_HUMAN Fructose-bisphosphate aldolase A OS=Homo sapiens GN=ALDOA PE=1 SV=2;tr|J3KPS3|J3KPS3_HUMAN Fructose-bisphosphate aldolase OS=Homo sapiens GN=ALDOA PE=1 SV=1;sp|P04075-2|ALDOA_HUMAN Isoform 2 of Fructose-bisphosphate aldolase A OS=Homo				1.022588143	1.082079956	1	1.043484743	1.14077308	1.099739371	1	1.055403809	1.114301885	1.139376938	1.078042719	1.077378316	1.140287416	P04075	0.746088521	0.080800087	0.723953685	3
2185	15	P04083;Q5T3N1;Q5T3N0	ANXA1	sp|P04083|ANXA1_HUMAN Annexin A1 OS=Homo sapiens GN=ANXA1 PE=1 SV=2;tr|Q5T3N1|Q5T3N1_HUMAN Annexin (Fragment) OS=Homo sapiens GN=ANXA1 PE=1 SV=1				1.001735739	1.047844555	1	1.036974388	0.99085087	1.066258671	1	1.065943341	1.022743678	1.071718103	1.017746288	0.88241696	0.945539552	P04083	0.959015984	0.575391692	0.783557174	3
2210	7	P05423;E5RHT4;E7EQ68	POLR3D	sp|P05423|RPC4_HUMAN DNA-directed RNA polymerase III subunit RPC4 OS=Homo sapiens GN=POLR3D PE=1 SV=2;tr|E5RHT4|E5RHT4_HUMAN DNA-directed RNA polymerase III subunit RPC4 (Fragment) OS=Homo sapiens GN=POLR3D PE=1 SV=1				0.920789908	1.160537263	1	1.06565762	0.850497533	0.965611209	1	0.843960025	0.806568479	NA	1.268616008	0.852481963	0.983007585	P05423	1	0.968330408	1	3
2211	14	P05455;E7ERC4;E9PGX9;E9PFL9	SSB	sp|P05455|LA_HUMAN Lupus La protein OS=Homo sapiens GN=SSB PE=1 SV=2;tr|E7ERC4|E7ERC4_HUMAN Lupus La protein (Fragment) OS=Homo sapiens GN=SSB PE=1 SV=1				0.824914772	0.629113846	1	0.69742775	0.608746394	0.887888281	1	0.703550638	0.762711864	0.791721609	0.451484257	0.463303637	0.55719937	P05455	0.510832073	0.913773102	0.816008292	3
2213	9	P05771-2;P05771;H3BV73;I3L1Z0	PRKCB	sp|P05771-2|KPCB_HUMAN Isoform Beta-II of Protein kinase C beta type OS=Homo sapiens GN=PRKCB;sp|P05771|KPCB_HUMAN Protein kinase C beta type OS=Homo sapiens GN=PRKCB PE=1 SV=4				0.982040509	0.994806765	1	1.063967835	1.003234059	1.095754871	1	1.13492393	1.126939006	1.661716013	0.876148498	0.869803145	1.105326477	P05771	0.77170516	0.778414866	0.999943621	3
2222	41	P06737-2;P06737;E9PK47	PYGL	sp|P06737-2|PYGL_HUMAN Isoform 2 of Glycogen phosphorylase, liver form OS=Homo sapiens GN=PYGL;sp|P06737|PYGL_HUMAN Glycogen phosphorylase, liver form OS=Homo sapiens GN=PYGL PE=1 SV=4;tr|E9PK47|E9PK47_HUMAN Alpha-1,4 glucan phosphorylase OS=Homo sapiens G				1.047808468	1.05718337	1	1.018263579	1.127472522	1.03450028	1	1.042307692	1.090659341	1.066145393	0.930283178	0.964010989	0.974566779	P06737	0.929657593	0.418323324	0.723536943	3
2231	3	P07199	CENPB	sp|P07199|CENPB_HUMAN Major centromere autoantigen B OS=Homo sapiens GN=CENPB PE=1 SV=2				0.9784428	0.893999694	1	0.897998127	0.96999967	0.969527136	1	0.849915683	1.216694772	NA	0.437023609	0.612571669	0.269418212	P07199	1	0.019063691	1	3
2240	47	P07814;V9GYZ6;V9GZ76	EPRS	sp|P07814|SYEP_HUMAN Bifunctional glutamate/proline--tRNA ligase OS=Homo sapiens GN=EPRS PE=1 SV=5;tr|V9GYZ6|V9GYZ6_HUMAN Bifunctional glutamate/proline--tRNA ligase (Fragment) OS=Homo sapiens GN=EPRS PE=1 SV=1				1.011782928	1.041451452	1	1.053818907	1.048879054	1.097139065	1	1.052259165	1.049019608	1.112105712	0.943734015	1.005200341	1.046717818	P07814	0.998869953	0.746419847	0.777204408	3
2244	31	P08133;P08133-2;E7EMC6;E5RK63;E5RJF5;E5RI05	ANXA6	sp|P08133|ANXA6_HUMAN Annexin A6 OS=Homo sapiens GN=ANXA6 PE=1 SV=3;sp|P08133-2|ANXA6_HUMAN Isoform 2 of Annexin A6 OS=Homo sapiens GN=ANXA6;tr|E7EMC6|E7EMC6_HUMAN Annexin OS=Homo sapiens GN=ANXA6 PE=1 SV=1				1.006699754	1.07354571	1	1.036886119	1.088639808	1.11775399	1	1.043850071	1.054377032	1.094153733	1.070731857	1.092828661	1.308876756	P08133	0.885078595	0.825460322	0.993320494	3
2247	41	P08238;Q58FF7	HSP90AB1	sp|P08238|HS90B_HUMAN Heat shock protein HSP 90-beta OS=Homo sapiens GN=HSP90AB1 PE=1 SV=4				0.999044528	1.105173439	1	1.012892224	1.032063977	1.116399122	1	1.06685574	1.05573041	1.109097407	1.103125468	1.107264322	1.205686024	P08238	0.930926955	0.990310984	0.972622318	3
2248	18	P08240;P08240-2	SRPR	sp|P08240|SRPRA_HUMAN Signal recognition particle receptor subunit alpha OS=Homo sapiens GN=SRPRA PE=1 SV=2;sp|P08240-2|SRPRA_HUMAN Isoform 2 of Signal recognition particle receptor subunit alpha OS=Homo sapiens GN=SRPRA				0.825983762	0.997877073	1	1.015610304	0.900833985	1.099081791	1	1.04460901	1.040994446	1.136648153	0.761403509	0.796667548	0.808031385	P08240	0.83581969	0.144452333	0.663982067	3
2251	14	P08559-3;P08559;P08559-2;P08559-4;Q5JPU3;Q5JPU0;Q5JPT9;Q5JPU1;Q5JPU2;P29803	PDHA1	sp|P08559-3|ODPA_HUMAN Isoform 3 of Pyruvate dehydrogenase E1 component subunit alpha, somatic form, mitochondrial OS=Homo sapiens GN=PDHA1;sp|P08559|ODPA_HUMAN Pyruvate dehydrogenase E1 component subunit alpha, somatic form, mitochondrial OS=Homo sapiens				1.002666982	1.031956396	1	1.060838068	1.052889097	1.097719019	1	1.033071005	1.009903617	1.214430984	0.82967548	0.760350164	1.222123972	P08559	0.997996295	0.999627995	0.999350728	3
2264	6	P09417;P09417-2;B7Z415;D6RGG7;H0Y8F7;D6RHJ7	QDPR	sp|P09417|DHPR_HUMAN Dihydropteridine reductase OS=Homo sapiens GN=QDPR PE=1 SV=2;sp|P09417-2|DHPR_HUMAN Isoform 2 of Dihydropteridine reductase OS=Homo sapiens GN=QDPR;tr|B7Z415|B7Z415_HUMAN Dihydropteridine reductase OS=Homo sapiens GN=QDPR PE=1 SV=1;tr|				1.133659295	1.00123865	1	1.079736616	1.099185962	1.045815809	1	1.102166793	1.171481761	NA	1.125444416	1.196187117	0.943702584	P09417	1	0.995652561	1	3
2273	19	P09960-4;P09960;P09960-3;P09960-2;B4DEH5	LTA4H	sp|P09960-4|LKHA4_HUMAN Isoform 4 of Leukotriene A-4 hydrolase OS=Homo sapiens GN=LTA4H;sp|P09960|LKHA4_HUMAN Leukotriene A-4 hydrolase OS=Homo sapiens GN=LTA4H PE=1 SV=2;sp|P09960-3|LKHA4_HUMAN Isoform 3 of Leukotriene A-4 hydrolase OS=Homo sapiens GN=LTA				1.119346116	0.979700404	1	0.98716951	1.122915317	0.967766392	1	1.027114945	1.043914878	0.987177066	1.158891058	1.237591555	0.993200277	P09960	0.802207405	0.818924175	0.999592459	3
2284	13	P10515;H0YDD4;E9PEJ4	DLAT	sp|P10515|ODP2_HUMAN Dihydrolipoyllysine-residue acetyltransferase component of pyruvate dehydrogenase complex, mitochondrial OS=Homo sapiens GN=DLAT PE=1 SV=3;tr|H0YDD4|H0YDD4_HUMAN Acetyltransferase component of pyruvate dehydrogenase complex (Fragment)				0.953549212	0.998976886	1	1.005219765	1.162561573	1.008704005	1	0.993173781	1.06044905	0.966362365	0.798412698	0.937248129	0.746878855	P10515	0.955451754	0.959897429	0.999880659	3
2286	5	P10606	COX5B	sp|P10606|COX5B_HUMAN Cytochrome c oxidase subunit 5B, mitochondrial OS=Homo sapiens GN=COX5B PE=1 SV=2				0.843275986	0.721358306	1	1.243971289	1.783785438	0.825891013	1	0.864484361	0.95277065	NA	0.955198003	0.982384354	0.768430543	P10606	1	0.887055886	1	3
2290	31	P10809;E7ESH4;E7EXB4;P10809-2;C9JL25;C9JL19;C9JCQ4;C9J0S9	HSPD1	sp|P10809|CH60_HUMAN 60 kDa heat shock protein, mitochondrial OS=Homo sapiens GN=HSPD1 PE=1 SV=2				1.097386173	0.995832274	1	1.205234156	1.628905655	1.171444224	1	1.077854452	1.10367893	1.060073663	0.82512383	0.957061513	0.887335422	P10809	0.938969685	0.848817665	0.615146229	3
2294	4	P11166	SLC2A1	sp|P11166|GTR1_HUMAN Solute carrier family 2, facilitated glucose transporter member 1 OS=Homo sapiens GN=SLC2A1 PE=1 SV=2				0.95286135	1.15263614	1	1.001877399	1.003133265	1.188472633	1	0.94866556	0.984995531	NA	0.699527519	0.77378368	1.337568637	P11166	1	0.994927744	1	3
2300	4	P11215;P11215-2	ITGAM	sp|P11215|ITAM_HUMAN Integrin alpha-M OS=Homo sapiens GN=ITGAM PE=1 SV=2;sp|P11215-2|ITAM_HUMAN Isoform 2 of Integrin alpha-M OS=Homo sapiens GN=ITGAM				1.00112661	0.990158057	1	0.959933969	1.001443227	0.902892943	1	0.974640523	0.99416122	NA	0.978300654	1.073028322	1.025969499	P11215	1	0.416087897	1	3
2311	8	P11498;P11498-2;E9PS68;E9PRE7	PC	sp|P11498|PYC_HUMAN Pyruvate carboxylase, mitochondrial OS=Homo sapiens GN=PC PE=1 SV=2				0.950628026	1.104008728	1	1.282890627	1.002609191	1.111730729	1	1.035961758	0.950442944	NA	1.034646084	1.015349531	0.898693097	P11498	1	0.255774688	1	3
2313	36	P11586;F5H2F4;V9GYY3	MTHFD1	sp|P11586|C1TC_HUMAN C-1-tetrahydrofolate synthase, cytoplasmic OS=Homo sapiens GN=MTHFD1 PE=1 SV=3;tr|F5H2F4|F5H2F4_HUMAN C-1-tetrahydrofolate synthase, cytoplasmic OS=Homo sapiens GN=MTHFD1 PE=1 SV=1				0.974597256	1.015150683	1	0.993832688	0.994067026	1.040318187	1	1.028532476	1.013438504	1.043236927	0.872402376	0.955555556	1.011685656	P11586	0.860002159	0.807572566	0.393561094	3
2325	31	P12814;P12814-3;P12814-2;P12814-4;H9KV75;H7C5W8;H0YJW3;P35609-2;P35609;H0YJ11;G3V2N5;G3V2W4;F6THM6;G3V5M4;A0A087WSZ2;Q08043;G3V2E8;G3V2X9;G3V380	ACTN1	sp|P12814|ACTN1_HUMAN Alpha-actinin-1 OS=Homo sapiens GN=ACTN1 PE=1 SV=2;sp|P12814-3|ACTN1_HUMAN Isoform 3 of Alpha-actinin-1 OS=Homo sapiens GN=ACTN1;sp|P12814-2|ACTN1_HUMAN Isoform 2 of Alpha-actinin-1 OS=Homo sapiens GN=ACTN1;sp|P12814-4|ACTN1_HUMAN Iso				1.010674984	1.095655938	1	1.077360501	0.934677495	1.139870038	1	1.054071702	1.054589928	1.099779236	1.165490294	1.130769151	1.209124924	P12814	0.728036009	0.958968933	0.89252185	3
2326	4	P12955-3;P12955;P12955-2;K7ES25;V9GYE4	PEPD	sp|P12955-3|PEPD_HUMAN Isoform 3 of Xaa-Pro dipeptidase OS=Homo sapiens GN=PEPD;sp|P12955|PEPD_HUMAN Xaa-Pro dipeptidase OS=Homo sapiens GN=PEPD PE=1 SV=3;sp|P12955-2|PEPD_HUMAN Isoform 2 of Xaa-Pro dipeptidase OS=Homo sapiens GN=PEPD;tr|K7ES25|K7ES25_HUMA				1.025841754	0.998533735	1	0.975393687	0.96521608	0.996012349	1	1.386567723	1.258278249	NA	0.586446121	0.55855575	2.226708656	P12955	1	0.950579365	1	3
2340	6	P13727-2;P13727;H0YCG3	PRG2	sp|P13727-2|PRG2_HUMAN Isoform 2 of Bone marrow proteoglycan OS=Homo sapiens GN=PRG2;sp|P13727|PRG2_HUMAN Bone marrow proteoglycan OS=Homo sapiens GN=PRG2 PE=1 SV=2;tr|H0YCG3|H0YCG3_HUMAN Uncharacterized protein (Fragment) OS=Homo sapiens PE=4 SV=1				0.939538171	1.007344359	1	1.085582409	0.846421947	1.049832197	1	1.678675826	1.455020462	NA	2.551775797	2.547062262	5.065039462	P13727	1	0.376681502	1	3
2348	2	P14174	MIF	sp|P14174|MIF_HUMAN Macrophage migration inhibitory factor OS=Homo sapiens GN=MIF PE=1 SV=4				0.769590268	0.55943351	1	1.190074267	1.255560158	0.773163598	1	1.452146105	1.634035433	1.092496391	2.319628665	2.485865796	1.939927946	P14174	0.977854987	0.984532294	0.99939697	3
2357	4	P14621;U3KPX1;E9PF46;F8WA34;U3KQL2;U3KPX8	ACYP2	sp|P14621|ACYP2_HUMAN Acylphosphatase-2 OS=Homo sapiens GN=ACYP2 PE=1 SV=2;tr|U3KPX1|U3KPX1_HUMAN Acylphosphatase (Fragment) OS=Homo sapiens GN=ACYP2 PE=1 SV=1;tr|E9PF46|E9PF46_HUMAN Acylphosphatase OS=Homo sapiens GN=ACYP2 PE=1 SV=1;tr|F8WA34|F8WA34_HUMAN				0.935737971	1.119922031	1	1.065427784	0.866834035	1.102861327	1	1.074473955	1.042302206	NA	1.616500255	0.614615761	3.629889533	P14621	1	0.843612577	1	3
2364	1	P14921-4;P14921-2;P14921;P14921-3	ETS1	sp|P14921-4|ETS1_HUMAN Isoform Ets-1 p27 of Protein C-ets-1 OS=Homo sapiens GN=ETS1;sp|P14921-2|ETS1_HUMAN Isoform c-ETS-1B of Protein C-ets-1 OS=Homo sapiens GN=ETS1;sp|P14921|ETS1_HUMAN Protein C-ets-1 OS=Homo sapiens GN=ETS1 PE=1 SV=1;sp|P14921-3|ETS1_H				1.014891078	0.943514401	1	0.776761142	0.686046353	0.884303377	1	0.873178489	0.8256693	NA	1.172701442	0.783060921	1.213823936	P14921	1	0.884226089	1	3
2369	29	P15144;H0YLZ8;H0YKT6;H0YMC1	ANPEP	sp|P15144|AMPN_HUMAN Aminopeptidase N OS=Homo sapiens GN=ANPEP PE=1 SV=4				1.074874851	1.104549278	1	1.100787592	1.059382914	1.061973617	1	1.053124495	1.044706389	0.996673664	1.163141181	1.042790247	0.906324345	P15144	0.569891032	0.816375004	0.939806468	3
2370	16	P15170-2;P15170-3;P15170;H3BR35;Q8IYD1;H3BSV8	GSPT1;GSPT2	sp|P15170-2|ERF3A_HUMAN Isoform 2 of Eukaryotic peptide chain release factor GTP-binding subunit ERF3A OS=Homo sapiens GN=GSPT1;sp|P15170-3|ERF3A_HUMAN Isoform 3 of Eukaryotic peptide chain release factor GTP-binding subunit ERF3A OS=Homo sapiens GN=GSPT1;				0.970743394	0.985099813	1	1.037218287	1.627946067	0.988895534	1	1.057467378	1.169947654	1.163573522	1.22529867	1.432864979	1.202469507	P15170	0.484778159	0.999756105	0.465343875	3
2378	10	P16070-18;P16070-12;P16070-14;P16070-13;P16070-11;P16070-10;P16070-16;P16070-8;P16070-17;P16070-6;P16070-4;P16070-3;P16070-7;P16070-5;P16070;H0YD13;H0Y2P0;H0YE40;H0YDW7;H0YCV9;H0Y5E4;P16070-15;P16070-9;H0YDX6;J3KN83;E9PKC6;Q86UZ1;H0YD17;P16070-19;H0YF08;H0YD90;H0YEV3;H0YEU1	CD44	sp|P16070-18|CD44_HUMAN Isoform 18 of CD44 antigen OS=Homo sapiens GN=CD44;sp|P16070-12|CD44_HUMAN Isoform 12 of CD44 antigen OS=Homo sapiens GN=CD44;sp|P16070-14|CD44_HUMAN Isoform 14 of CD44 antigen OS=Homo sapiens GN=CD44;sp|P16070-13|CD44_HUMAN Isoform				0.953090033	0.929119995	1	0.883751097	0.991147774	0.804178694	1	1.106307861	0.986191746	0.825592343	1.219284481	0.949945081	0.602369371	P16070	0.497713176	0.489030351	0.999950176	3
2385	9	P16298;P16298-4;Q5F2F8;P16298-2;P16298-3;Q5F2G0;P48454-2;P48454;P48454-3;H0YB02;H0YC26;G3V111	PPP3CB	sp|P16298|PP2BB_HUMAN Serine/threonine-protein phosphatase 2B catalytic subunit beta isoform OS=Homo sapiens GN=PPP3CB PE=1 SV=2;sp|P16298-4|PP2BB_HUMAN Isoform 4 of Serine/threonine-protein phosphatase 2B catalytic subunit beta isoform OS=Homo sapiens GN=				0.95492998	1.033633767	1	1.046240334	1.083319923	1.090735205	1	0.956866856	1.056120157	NA	0.821166478	0.925062582	0.816523674	P16298	1	0.323662389	1	3
2387	3	P16383-2;P16383;H7C335	GCFC2	sp|P16383-2|GCFC2_HUMAN Isoform 2 of GC-rich sequence DNA-binding factor 2 OS=Homo sapiens GN=GCFC2;sp|P16383|GCFC2_HUMAN GC-rich sequence DNA-binding factor 2 OS=Homo sapiens GN=GCFC2 PE=1 SV=2				0.927144197	1.027261005	1	1.016594654	0.925163282	0.965140818	1	1.361517255	0.978566171	NA	1.245817877	0.938946062	1.085692017	P16383	1	0.998887523	1	3
2389	18	P16402;REV__P16402	HIST1H1D	sp|P16402|H13_HUMAN Histone H1.3 OS=Homo sapiens GN=HIST1H1D PE=1 SV=2				1.524255771	1.053806519	1	1.039735419	1.031628426	1.086358154	1	0.986833195	0.9231811	1.03370702	0.713354902	0.72087879	1.391768866	P16402	0.890045074	0.98916729	0.81348475	3
2390	18	P16403	HIST1H1C	sp|P16403|H12_HUMAN Histone H1.2 OS=Homo sapiens GN=HIST1H1C PE=1 SV=2				1.649262	0.9048598	1	0.741980336	0.809283695	0.952722802	1	0.976474092	0.907683145	1.018388922	0.675186123	0.709760274	1.313132817	P16403	0.556340713	0.963834755	0.757670321	3
2393	23	P16615;P16615-5;P16615-2;P16615-3;P16615-4;H7C5W9;H3BVB2;J3QSY6	ATP2A2	sp|P16615|AT2A2_HUMAN Sarcoplasmic/endoplasmic reticulum calcium ATPase 2 OS=Homo sapiens GN=ATP2A2 PE=1 SV=1;sp|P16615-5|AT2A2_HUMAN Isoform 5 of Sarcoplasmic/endoplasmic reticulum calcium ATPase 2 OS=Homo sapiens GN=ATP2A2;sp|P16615-2|AT2A2_HUMAN Isoform				0.966820817	1.104998232	1	0.989147945	0.942542898	1.081134195	1	1.075720243	1.102539803	1.275208491	0.984457923	1.033927218	1.089651251	P16615	0.895638766	0.677795568	0.934086278	3
2401	12	P17174;P17174-2	GOT1	sp|P17174|AATC_HUMAN Aspartate aminotransferase, cytoplasmic OS=Homo sapiens GN=GOT1 PE=1 SV=3;sp|P17174-2|AATC_HUMAN Isoform 2 of Aspartate aminotransferase, cytoplasmic OS=Homo sapiens GN=GOT1				1.106998576	1.026518312	1	0.980859437	1.129410471	0.967140218	1	1.10346165	1.047028023	0.959100165	0.831901484	0.824464268	0.652351401	P17174	0.200235338	0.533967753	0.935300748	3
2407	5	P17655-2;P17655	CAPN2	sp|P17655-2|CAN2_HUMAN Isoform 2 of Calpain-2 catalytic subunit OS=Homo sapiens GN=CAPN2;sp|P17655|CAN2_HUMAN Calpain-2 catalytic subunit OS=Homo sapiens GN=CAPN2 PE=1 SV=6				1.000642117	1.058435658	1	1.066325826	1.053828035	1.09205961	1	1.057265364	0.991615055	NA	0.940447832	0.853463554	1.284135303	P17655	1	0.991014707	1	3
2413	18	R4GNH3;P17980;E9PM69;E9PKD5;E9PN50;E9PMD8;E9PLG2	PSMC3	tr|R4GNH3|R4GNH3_HUMAN 26S protease regulatory subunit 6A OS=Homo sapiens GN=PSMC3 PE=1 SV=1;sp|P17980|PRS6A_HUMAN 26S protease regulatory subunit 6A OS=Homo sapiens GN=PSMC3 PE=1 SV=3;tr|E9PM69|E9PM69_HUMAN 26S protease regulatory subunit 6A OS=Homo sapie				1.01319973	0.961312971	1	1.063684297	1.156799631	1.002848303	1	1.02406734	0.990447395	0.856781244	1.01703598	1.03210318	0.844185065	R4GNH3	0.671032499	0.840898395	0.965525779	3
2423	8	P18615;A0A0A0MT02;A0A0A0MSN9;P18615-3;A0A0G2JI50;E9PD43;A2ABK4;P18615-4;E7ENC7;E7EWR7	NELFE	sp|P18615|NELFE_HUMAN Negative elongation factor E OS=Homo sapiens GN=NELFE PE=1 SV=3;tr|A0A0A0MT02|A0A0A0MT02_HUMAN Negative elongation factor E (Fragment) OS=Homo sapiens GN=NELFE PE=1 SV=5;tr|A0A0A0MSN9|A0A0A0MSN9_HUMAN Negative elongation factor E (Fra				1.104686178	0.917344006	1	1.017194241	1.009890179	0.975904599	1	0.977348567	0.848721575	NA	1.005933571	0.963393074	0.843992398	P18615	1	0.995985395	1	3
2428	33	P19338;H7BY16;C9JYW2;C9JLB1;C9J1H7;C9JWL1;REV__H7BY16;REV__P19338	NCL	sp|P19338|NUCL_HUMAN Nucleolin OS=Homo sapiens GN=NCL PE=1 SV=3;tr|H7BY16|H7BY16_HUMAN Nucleolin (Fragment) OS=Homo sapiens GN=NCL PE=1 SV=7				1.014970873	0.582934795	1	0.577619257	0.614454674	0.668150314	1	0.53432423	0.600191492	0.668551194	0.534157054	0.519977507	0.655921823	P19338	0.995357879	0.872011502	0.820854034	3
2430	8	P19387;H3BRR2	POLR2C	sp|P19387|RPB3_HUMAN DNA-directed RNA polymerase II subunit RPB3 OS=Homo sapiens GN=POLR2C PE=1 SV=2				1.045506824	0.951513729	1	0.868578906	0.812515299	0.955954322	1	0.904382546	0.779988592	NA	1.022245461	0.768941915	0.926599487	P19387	1	0.51296886	1	3
2439	21	P20020-6;P20020-3;P20020-4;P20020;P20020-5;P20020-2;E7ERY9;H0Y7S3;Q01814-6;Q01814-8;Q01814-5;Q01814;Q01814-4;Q01814-7;Q01814-3;Q01814-2;A0A0U1RQU3;H0YHH6;F8W1V5	ATP2B1	sp|P20020-6|AT2B1_HUMAN Isoform K of Plasma membrane calcium-transporting ATPase 1 OS=Homo sapiens GN=ATP2B1;sp|P20020-3|AT2B1_HUMAN Isoform B of Plasma membrane calcium-transporting ATPase 1 OS=Homo sapiens GN=ATP2B1;sp|P20020-4|AT2B1_HUMAN Isoform C of P				1.057470358	1.054639097	1	1.06267902	0.973537405	1.013625419	1	1.042948121	0.913637776	0.938101895	0.831624728	0.820984778	0.844749922	P20020	0.959218305	0.394287601	0.11844119	3
2441	11	P20073-2;P20073	ANXA7	sp|P20073-2|ANXA7_HUMAN Isoform 2 of Annexin A7 OS=Homo sapiens GN=ANXA7;sp|P20073|ANXA7_HUMAN Annexin A7 OS=Homo sapiens GN=ANXA7 PE=1 SV=3				0.979200811	1.043486223	1	0.97605327	0.841965012	1.076797909	1	0.999849402	1.041334096	1.16924189	1.028583476	0.994980071	1.247050792	P20073	0.665574852	0.885919326	0.935823362	3
2442	5	P20138;P20138-2;P20138-3;B4DF51	CD33	sp|P20138|CD33_HUMAN Myeloid cell surface antigen CD33 OS=Homo sapiens GN=CD33 PE=1 SV=2;sp|P20138-2|CD33_HUMAN Isoform 2 of Myeloid cell surface antigen CD33 OS=Homo sapiens GN=CD33;sp|P20138-3|CD33_HUMAN Isoform 3 of Myeloid cell surface antigen CD33 OS=				1.003174647	1.005310212	1	1.05559872	0.967901242	0.910812141	1	1.101917859	0.928051913	0.599127214	1.262134921	1.429470448	1.193219919	P20138	0.956025635	0.165345697	0.447320995	3
2444	1	Q32MN6;P20226-2;P20226;Q6SJ96	TBP;TBPL2	tr|Q32MN6|Q32MN6_HUMAN TATA-box-binding protein OS=Homo sapiens GN=TBP PE=1 SV=1;sp|P20226-2|TBP_HUMAN Isoform 2 of TATA-box-binding protein OS=Homo sapiens GN=TBP;sp|P20226|TBP_HUMAN TATA-box-binding protein OS=Homo sapiens GN=TBP PE=1 SV=2;sp|Q6SJ96|TBPL				1.133077267	0.87649728	1	1.048512179	1.227455512	0.813680937	1	0.85767501	0.851847869	0.432616347	0.891669926	0.839929605	0.773259679	Q32MN6	0.897058754	0.624186153	0.905186187	3
2446	8	P20290;P20290-2;D6RDG3;H0Y9Y1;Q96K17-3	BTF3	sp|P20290|BTF3_HUMAN Transcription factor BTF3 OS=Homo sapiens GN=BTF3 PE=1 SV=1;sp|P20290-2|BTF3_HUMAN Isoform 2 of Transcription factor BTF3 OS=Homo sapiens GN=BTF3				0.837669173	1.074574127	1	0.945289309	0.90325016	1.088266062	1	1.087325338	1.200051839	1.20057023	1.114729376	0.904804543	2.816041848	P20290	0.304216891	0.993029055	0.414379339	3
2448	8	P20339-2;P20339	RAB5A	sp|P20339-2|RAB5A_HUMAN Isoform 2 of Ras-related protein Rab-5A OS=Homo sapiens GN=RAB5A;sp|P20339|RAB5A_HUMAN Ras-related protein Rab-5A OS=Homo sapiens GN=RAB5A PE=1 SV=2				0.988977492	0.914576032	1	1.016950478	1.305468391	0.785696502	1	1.121878716	1.103547364	0.739130004	0.944470868	0.963585018	0.810374554	P20339	0.808268941	0.890480838	0.987670353	3
2449	10	P20340-2;P20340-4;P20340;P20340-3;F5H3K7;C9JB90;C9J0I2;Q14964;Q9H0N0	RAB6A	sp|P20340-2|RAB6A_HUMAN Isoform 2 of Ras-related protein Rab-6A OS=Homo sapiens GN=RAB6A;sp|P20340-4|RAB6A_HUMAN Isoform 4 of Ras-related protein Rab-6A OS=Homo sapiens GN=RAB6A;sp|P20340|RAB6A_HUMAN Ras-related protein Rab-6A OS=Homo sapiens GN=RAB6A PE=1				1.087287144	1.083045424	1	1.00297473	1.111816632	1.079158751	1	0.990615836	1.008406647	1.05542522	0.759345064	0.861691105	1.073216031	P20340	0.475725224	0.52465824	0.998402872	3
2462	91	P21333-2;P21333;Q5HY54;Q60FE5;A0A087WWY3;F8WE98;H0Y5C6;H0Y5F3;H7C2E7	FLNA	sp|P21333-2|FLNA_HUMAN Isoform 2 of Filamin-A OS=Homo sapiens GN=FLNA;sp|P21333|FLNA_HUMAN Filamin-A OS=Homo sapiens GN=FLNA PE=1 SV=4;tr|Q5HY54|Q5HY54_HUMAN Filamin-A OS=Homo sapiens GN=FLNA PE=1 SV=1;tr|Q60FE5|Q60FE5_HUMAN Filamin A OS=Homo sapiens GN=FL				1.080977444	1.094515006	1	1.065255699	1.099751919	1.03215857	1	1.050293378	1.001769582	0.979323833	0.998789233	0.992362857	0.987985471	P21333	0.298001906	0.391798907	0.995005439	3
2468	20	P22059;H0YCV6;H7C1R2;H7C368;H7C428;A0A0A0MSB4;Q6ZN50;Q969R2-5;Q969R2-4;Q969R2-6;Q969R2-3;Q969R2-2;Q969R2	OSBP	sp|P22059|OSBP1_HUMAN Oxysterol-binding protein 1 OS=Homo sapiens GN=OSBP PE=1 SV=1				1.02242512	1.036481793	1	0.991051545	1.006514103	1.026848402	1	1.020924801	1.019897244	1.086875292	0.939093881	0.942176553	0.958150397	P22059	0.896684606	0.957112804	0.986476681	3
2470	12	P22087;M0QXL5;M0R299;M0R2Q4;M0R0P1;M0R2U2;M0R1H0;M0R2B0;A0A0D9SFM2;M0QXC9	FBL	sp|P22087|FBRL_HUMAN rRNA 2-O-methyltransferase fibrillarin OS=Homo sapiens GN=FBL PE=1 SV=2;tr|M0QXL5|M0QXL5_HUMAN rRNA 2-O-methyltransferase fibrillarin (Fragment) OS=Homo sapiens GN=FBL PE=1 SV=1;tr|M0R299|M0R299_HUMAN rRNA 2-O-methyltransferase fibr				1.126944519	1.002921289	1	0.867392071	0.932510737	0.97218787	1	0.885111652	0.879419783	1.009812491	1.003069655	1.000301763	1.1466983	P22087	0.763885272	0.777959388	0.999755821	3
2473	14	P22307-7;P22307;P22307-4;P22307-8;P22307-2;P22307-6;H0YF61;E9PLD1;P22307-3;H0YCB0;H0YD06;P22307-5	SCP2	sp|P22307-7|NLTP_HUMAN Isoform 7 of Non-specific lipid-transfer protein OS=Homo sapiens GN=SCP2;sp|P22307|NLTP_HUMAN Non-specific lipid-transfer protein OS=Homo sapiens GN=SCP2 PE=1 SV=2;sp|P22307-4|NLTP_HUMAN Isoform 4 of Non-specific lipid-transfer prote				1.082448217	1.114419418	1	1.060968269	1.233905203	1.11195409	1	1.051718563	1.057028452	0.95856546	0.859132511	0.953131218	0.755459113	P22307	0.276921434	0.665361185	0.901579824	3
2477	23	P22626;P22626-2;A0A087WUI2	HNRNPA2B1	sp|P22626|ROA2_HUMAN Heterogeneous nuclear ribonucleoproteins A2/B1 OS=Homo sapiens GN=HNRNPA2B1 PE=1 SV=2;sp|P22626-2|ROA2_HUMAN Isoform A2 of Heterogeneous nuclear ribonucleoproteins A2/B1 OS=Homo sapiens GN=HNRNPA2B1;tr|A0A087WUI2|A0A087WUI2_HUMAN Heter				0.933337852	0.835894735	1	0.858783207	0.802838141	0.942641602	1	0.671047071	0.758280945	0.766641133	0.682986423	0.829732157	0.9336732	P22626	0.192593589	0.514223297	0.940635933	3
2480	14	P22695;H3BRG4;H3BSJ9;H3BP04;H3BUE4;H3BUI9;A0A087WVZ4	UQCRC2	sp|P22695|QCR2_HUMAN Cytochrome b-c1 complex subunit 2, mitochondrial OS=Homo sapiens GN=UQCRC2 PE=1 SV=3;tr|H3BRG4|H3BRG4_HUMAN Cytochrome b-c1 complex subunit 2, mitochondrial OS=Homo sapiens GN=UQCRC2 PE=1 SV=1;tr|H3BSJ9|H3BSJ9_HUMAN Cytochrome b-c1 com				1.029913689	1.072903613	1	1.089588941	1.186019275	1.083731693	1	1.014267305	1.074282032	1.053387334	0.929675994	1.123619293	1.197901325	P22695	0.732932902	0.199728836	0.812981529	3
2481	3	P22732	SLC2A5	sp|P22732|GTR5_HUMAN Solute carrier family 2, facilitated glucose transporter member 5 OS=Homo sapiens GN=SLC2A5 PE=1 SV=1				1.078935986	0.952583332	1	0.999477026	1.188729598	0.697393155	1	0.925544627	1.030936258	NA	0.917506715	1.118158327	0.544882597	P22732	1	0.999212904	1	3
2484	29	P23246;P23246-2;H0Y9K7;H0Y9U2	SFPQ	sp|P23246|SFPQ_HUMAN Splicing factor, proline- and glutamine-rich OS=Homo sapiens GN=SFPQ PE=1 SV=2;sp|P23246-2|SFPQ_HUMAN Isoform Short of Splicing factor, proline- and glutamine-rich OS=Homo sapiens GN=SFPQ				1.073481144	1.014808308	1	0.985118695	0.913648643	1.039629035	1	0.893672602	0.92479436	0.996836301	0.90798156	0.838316912	0.960227786	P23246	0.621892054	0.999988783	0.618175937	3
2490	1	P23434	GCSH	sp|P23434|GCSH_HUMAN Glycine cleavage system H protein, mitochondrial OS=Homo sapiens GN=GCSH PE=1 SV=2				1.155573894	0.980403654	1	1.012404319	1.170110364	1.259904188	1	0.927433983	0.99910485	NA	0.608937363	1.216225766	1.052083579	P23434	1	0.807553933	1	3
2491	3	P23443-4;P23443-3;P23443-5;P23443-2;P23443	RPS6KB1	sp|P23443-4|KS6B1_HUMAN Isoform 3 of Ribosomal protein S6 kinase beta-1 OS=Homo sapiens GN=RPS6KB1;sp|P23443-3|KS6B1_HUMAN Isoform 2 of Ribosomal protein S6 kinase beta-1 OS=Homo sapiens GN=RPS6KB1;sp|P23443-5|KS6B1_HUMAN Isoform 4 of Ribosomal protein S6				1.062309925	0.921615459	1	1.058415105	1.132431471	1.068585989	1	1.575799907	1.672154593	NA	1.397292623	1.521519324	1.450891372	P23443	1	0.950011246	1	3
2497	18	P23634-7;P23634-6;P23634-8;P23634;P23634-5;P23634-4;P23634-3;P23634-2;H0YDG5;H7BZS8;H7BY13	ATP2B4	sp|P23634-7|AT2B4_HUMAN Isoform ZB of Plasma membrane calcium-transporting ATPase 4 OS=Homo sapiens GN=ATP2B4;sp|P23634-6|AT2B4_HUMAN Isoform XB of Plasma membrane calcium-transporting ATPase 4 OS=Homo sapiens GN=ATP2B4;sp|P23634-8|AT2B4_HUMAN Isoform ZD o				0.940435043	1.055478758	1	1.08683694	0.869893858	1.072068164	1	1.132246799	0.931393093	NA	0.962359333	0.922002328	0.989988359	P23634	1	0.888428405	1	3
2509	34	P25205;P25205-2;J3KQ69;Q7Z6P5	MCM3	sp|P25205|MCM3_HUMAN DNA replication licensing factor MCM3 OS=Homo sapiens GN=MCM3 PE=1 SV=3;sp|P25205-2|MCM3_HUMAN Isoform 2 of DNA replication licensing factor MCM3 OS=Homo sapiens GN=MCM3;tr|J3KQ69|J3KQ69_HUMAN DNA replication licensing factor MCM3 OS=H				1.120415342	0.976892554	1	1.008516307	0.933703198	1.009380061	1	0.948965363	0.971030175	1.07031067	0.886664064	0.851949356	1.013642702	P25205	0.354163263	0.673470829	0.929819256	3
2511	2	P25398	RPS12	sp|P25398|RS12_HUMAN 40S ribosomal protein S12 OS=Homo sapiens GN=RPS12 PE=1 SV=3				1.020907379	1.010764174	1	0.913334201	0.971861084	0.986490911	1	0.94656704	0.908592777	1.008385222	0.154171856	0.387380656	0.400730594	P25398	0.321381761	0.989942608	0.184184952	3
2517	14	P25786;P25786-2;F5GX11;B4DEV8;F5H112	PSMA1	sp|P25786|PSA1_HUMAN Proteasome subunit alpha type-1 OS=Homo sapiens GN=PSMA1 PE=1 SV=1;sp|P25786-2|PSA1_HUMAN Isoform Long of Proteasome subunit alpha type-1 OS=Homo sapiens GN=PSMA1;tr|F5GX11|F5GX11_HUMAN Proteasome subunit alpha type-1 OS=Homo sapiens G				1.082835417	1.045438093	1	1.018838488	1.420422834	1.023796946	1	1.021110021	1.046265402	0.991353178	0.984941664	0.962926617	0.803521971	P25786	0.834979861	0.390729342	0.832787423	3
2521	15	P26196;Q8IV96	DDX6	sp|P26196|DDX6_HUMAN Probable ATP-dependent RNA helicase DDX6 OS=Homo sapiens GN=DDX6 PE=1 SV=2				1.027596324	1.087875786	1	1.000631415	0.978654608	1.089567678	1	1.003578635	1.007079232	1.081160325	1.042642616	1.093746865	1.210938806	P26196	0.974081789	0.882867066	0.96621161	3
2526	2	P26374	CHML	sp|P26374|RAE2_HUMAN Rab proteins geranylgeranyltransferase component A 2 OS=Homo sapiens GN=CHML PE=1 SV=2				0.985796961	1.028414793	1	1.064916844	0.913950161	1.027103843	1	1.189340388	1.036796912	NA	1.13946832	1.086235309	0.969415413	P26374	1	0.030440765	1	3
2531	28	P26640;P26640-2;A2ABF4;A0A0G2JJT9;H0Y426	VARS	sp|P26640|SYVC_HUMAN Valine--tRNA ligase OS=Homo sapiens GN=VARS PE=1 SV=4				1.044521853	1.07032888	1	1.021098638	1.109319194	1.083326723	1	0.976770285	1.044393684	1.026119774	0.965200119	0.994041116	0.941354653	P26640	0.999648876	0.338617456	0.313566304	3
2535	9	P27348;E9PG15	YWHAQ	sp|P27348|1433T_HUMAN 14-3-3 protein theta OS=Homo sapiens GN=YWHAQ PE=1 SV=1				0.611131152	0.48064767	1	1.862775696	1.414403528	1.340044312	1	1.052585584	1.085373353	1.028072977	1.068542514	1.044558568	0.812551922	P27348	0.048650724	0.674566432	0.770158139	3
2536	1	P27449	ATP6V0C	sp|P27449|VATL_HUMAN V-type proton ATPase 16 kDa proteolipid subunit OS=Homo sapiens GN=ATP6V0C PE=1 SV=1				0.85179055	0.97203071	1	0.946852658	1.03224622	0.938715096	1	1.023984011	1.119087275	1.032561626	1.985343105	1.89407062	1.220602931	P27449	0.987190904	0.473032673	0.326408594	3
2538	18	P27694;I3L4R8;I3L524;I3L2M5	RPA1	sp|P27694|RFA1_HUMAN Replication protein A 70 kDa DNA-binding subunit OS=Homo sapiens GN=RPA1 PE=1 SV=2				1.152154834	0.936755765	1	1.002117223	1.203114911	0.971854794	1	1.009316475	0.983078239	0.844015591	0.884142979	0.98184238	0.832350984	P27694	0.475956276	0.974244236	0.662013846	3
2542	32	P27824;P27824-2;P27824-3;H0Y9Q7;D6RB85;D6RDP7;D6RAU8;D6RGY2;D6RAQ8;D6RFL1;H0Y9H1;D6RHJ3;D6RD16	CANX	sp|P27824|CALX_HUMAN Calnexin OS=Homo sapiens GN=CANX PE=1 SV=2;sp|P27824-2|CALX_HUMAN Isoform 2 of Calnexin OS=Homo sapiens GN=CANX;sp|P27824-3|CALX_HUMAN Isoform 3 of Calnexin OS=Homo sapiens GN=CANX				1.041943986	1.059032904	1	0.925633312	0.906805487	1.037736771	1	0.978967833	1.020943796	1.065394132	0.862301166	0.848524214	0.881884058	P27824	0.801823624	0.958224341	0.597413968	3
2545	7	P28066;P28066-2	PSMA5	sp|P28066|PSA5_HUMAN Proteasome subunit alpha type-5 OS=Homo sapiens GN=PSMA5 PE=1 SV=3;sp|P28066-2|PSA5_HUMAN Isoform 2 of Proteasome subunit alpha type-5 OS=Homo sapiens GN=PSMA5				0.845501363	0.920567488	1	0.960801998	0.89639944	1.047925529	1	0.991065597	1.090533731	1.091116917	1.255015396	1.270178222	1.299454138	P28066	0.091292348	0.711267217	0.764919669	3
2548	10	P28074;P28074-3;P28074-2;H0YJM8;G8JLC2;G3V3K3	PSMB5	sp|P28074|PSB5_HUMAN Proteasome subunit beta type-5 OS=Homo sapiens GN=PSMB5 PE=1 SV=3;sp|P28074-3|PSB5_HUMAN Isoform 3 of Proteasome subunit beta type-5 OS=Homo sapiens GN=PSMB5;sp|P28074-2|PSB5_HUMAN Isoform 2 of Proteasome subunit beta type-5 OS=Homo sa				0.968608059	0.887220213	1	1.027587511	1.870977888	0.877615484	1	1.104832403	1.137437626	0.988632233	1.118271042	1.157705738	0.822367624	P28074	0.76693673	0.697479986	0.994784258	3
2552	21	P28838-2;P28838;H0Y9Q1;H0Y983	LAP3	sp|P28838-2|AMPL_HUMAN Isoform 2 of Cytosol aminopeptidase OS=Homo sapiens GN=LAP3;sp|P28838|AMPL_HUMAN Cytosol aminopeptidase OS=Homo sapiens GN=LAP3 PE=1 SV=3				1.06576508	1.042973934	1	1.063655717	1.294894292	1.03953402	1	1.071123226	1.120797772	0.996350745	1.362929532	1.437508378	1.323606953	P28838	0.850498988	0.966105228	0.957451651	3
2558	21	P29350;P29350-3;P29350-4;P29350-2;F5H0N8;F5H5H9;F5H1Z8;F5GY79;F5H1V7;F5H4Z1;F5GXD4;U3KQS1	PTPN6	sp|P29350|PTN6_HUMAN Tyrosine-protein phosphatase non-receptor type 6 OS=Homo sapiens GN=PTPN6 PE=1 SV=1;sp|P29350-3|PTN6_HUMAN Isoform 2 of Tyrosine-protein phosphatase non-receptor type 6 OS=Homo sapiens GN=PTPN6;sp|P29350-4|PTN6_HUMAN Isoform 4 of Tyros				0.976133273	1.068191258	1	1.03456987	0.968305519	1.147116626	1	0.983742911	1.060541903	1.128204159	1.086162571	1.11973535	1.261625709	P29350	0.593531307	0.84911875	0.929081286	3
2564	6	P29992;K7EL62;O95837	GNA11;GNA14	sp|P29992|GNA11_HUMAN Guanine nucleotide-binding protein subunit alpha-11 OS=Homo sapiens GN=GNA11 PE=1 SV=2;tr|K7EL62|K7EL62_HUMAN Guanine nucleotide-binding protein subunit alpha-11 (Fragment) OS=Homo sapiens GN=GNA11 PE=1 SV=1;sp|O95837|GNA14_HUMAN Guan				0.95805668	1.077647996	1	1.156857585	0.852066882	1.126661064	1	1.19672586	1.082963374	NA	0.992785794	0.714733629	0.909628191	P29992	1	0.978940067	1	3
2569	7	P30048-2;P30048	PRDX3	sp|P30048-2|PRDX3_HUMAN Isoform 2 of Thioredoxin-dependent peroxide reductase, mitochondrial OS=Homo sapiens GN=PRDX3;sp|P30048|PRDX3_HUMAN Thioredoxin-dependent peroxide reductase, mitochondrial OS=Homo sapiens GN=PRDX3 PE=1 SV=3				1.018540097	1.093049109	1	1.045202013	1.000521714	1.058836088	1	1.068815886	1.124626134	1.178769306	0.859107624	0.920066193	1.082826673	P30048	0.214943312	0.463818779	0.96491758	3
2582	9	P30419;P30419-2;B7Z8J4;K7EN82;Q5VUC6;O60551;K7EN42	NMT1	sp|P30419|NMT1_HUMAN Glycylpeptide N-tetradecanoyltransferase 1 OS=Homo sapiens GN=NMT1 PE=1 SV=2;sp|P30419-2|NMT1_HUMAN Isoform Short of Glycylpeptide N-tetradecanoyltransferase 1 OS=Homo sapiens GN=NMT1				0.89441398	1.062110864	1	1.142351841	1.133167235	1.030784957	1	1.200326753	1.22618448	0.859434692	1.103160662	1.07030108	0.896139153	P30419	0.9905721	0.997263509	0.977733702	3
2583	6	P30480;P30460;P01889;F6U0H7;O19617;A2AEA2;P10321;F8W9Z8	HLA-B	sp|P30480|1B42_HUMAN HLA class I histocompatibility antigen, B-42 alpha chain OS=Homo sapiens GN=HLA-B PE=1 SV=1;sp|P30460|1B08_HUMAN HLA class I histocompatibility antigen, B-8 alpha chain OS=Homo sapiens GN=HLA-B PE=1 SV=1;sp|P01889|1B07_HUMAN HLA class				0.996920512	1.103809175	1	1.198734643	1.01829325	0.96229863	1	1.16981856	1.023414545	NA	1.627204895	1.294312456	1.24170798	P30480	1	0.994759179	1	3
2586	14	P30520;Q8N142;S4R2Z1;G3V2N1;Q8N142-2	ADSS	sp|P30520|PURA2_HUMAN Adenylosuccinate synthetase isozyme 2 OS=Homo sapiens GN=ADSS PE=1 SV=3				1.02571555	1.056392141	1	0.962024183	1.20266648	0.984185038	1	0.993986785	1.001794819	0.966641516	1.267462332	1.200699636	1.053513044	P30520	0.607804318	0.12993612	0.866330599	3
2591	4	P30825;Q5JR49	SLC7A1	sp|P30825|CTR1_HUMAN High affinity cationic amino acid transporter 1 OS=Homo sapiens GN=SLC7A1 PE=1 SV=1				1.154284518	1.165357069	1	0.954868558	1.283916476	0.986635072	1	0.941180861	1.047547958	NA	0.772710308	1.010674031	0.807792789	P30825	1	0.998782462	1	3
2592	12	P30837;P47895;H0YKF9;H0Y2X5;H0YMG7;O94788-4;O94788-2;O94788-3;P00352;O94788	ALDH1B1	sp|P30837|AL1B1_HUMAN Aldehyde dehydrogenase X, mitochondrial OS=Homo sapiens GN=ALDH1B1 PE=1 SV=3				1.067953683	1.077374286	1	1.083873281	1.313706323	1.081461905	1	1.093606221	1.176220764	NA	0.927628851	0.955436684	0.788205434	P30837	1	0.635324861	1	3
2606	9	P31942-3;P31942-2;P31942;P31942-4;P31942-6;P31942-5	HNRNPH3	sp|P31942-3|HNRH3_HUMAN Isoform 3 of Heterogeneous nuclear ribonucleoprotein H3 OS=Homo sapiens GN=HNRNPH3;sp|P31942-2|HNRH3_HUMAN Isoform 2 of Heterogeneous nuclear ribonucleoprotein H3 OS=Homo sapiens GN=HNRNPH3;sp|P31942|HNRH3_HUMAN Heterogeneous nuclea				0.968539164	0.842063108	1	0.866109218	0.863722873	0.953814043	1	0.691373387	0.713785268	0.801931452	0.668650418	0.658722645	1.060905673	P31942	0.976725794	0.999998717	0.977068097	3
2612	9	P32119;A6NIW5;P32119-2	PRDX2	sp|P32119|PRDX2_HUMAN Peroxiredoxin-2 OS=Homo sapiens GN=PRDX2 PE=1 SV=5				1.076657443	1.075294247	1	1.100368158	1.151168027	1.125507388	1	1.011439911	1.109391233	1.055868791	0.638393743	0.708679157	0.732889745	P32119	0.998866253	0.711814886	0.677571888	3
2624	26	P33991;E5RG31;E5RFJ8;E5RFR3	MCM4	sp|P33991|MCM4_HUMAN DNA replication licensing factor MCM4 OS=Homo sapiens GN=MCM4 PE=1 SV=5				1.117729641	0.938332294	1	0.927622631	0.889046576	0.968449419	1	1.001124609	0.993400645	1.03153849	0.960391512	1.021552949	1.187513131	P33991	0.950950856	0.717577418	0.897830985	3
2628	8	P34896-2;P34896;P34896-3;P34896-4;J3KRK5;J3KRZ5	SHMT1	sp|P34896-2|GLYC_HUMAN Isoform 2 of Serine hydroxymethyltransferase, cytosolic OS=Homo sapiens GN=SHMT1;sp|P34896|GLYC_HUMAN Serine hydroxymethyltransferase, cytosolic OS=Homo sapiens GN=SHMT1 PE=1 SV=1;sp|P34896-3|GLYC_HUMAN Isoform 3 of Serine hydroxymet				0.999957614	0.96979243	1	0.930419508	1.056930932	0.995024923	1	1.075957941	1.110346912	0.767738977	0.866320693	1.072310626	0.961057096	P34896	0.078864977	0.998284697	0.137093597	3
2630	3	P34910;P34910-2	EVI2B	sp|P34910|EVI2B_HUMAN Protein EVI2B OS=Homo sapiens GN=EVI2B PE=1 SV=2;sp|P34910-2|EVI2B_HUMAN Isoform 2 of Protein EVI2B OS=Homo sapiens GN=EVI2B				0.793077892	0.75754845	1	0.805539958	0.707536123	0.813611731	1	0.930063495	0.886767277	NA	0.839523328	0.310011963	0.986932916	P34910	1	0.990194172	1	3
2637	12	P35249;C9JZI1;P35249-2;C9J8M3;C9JTT7;C9JXZ7;C9JGY5;F8WE44;H7C1P0;C9JW34	RFC4	sp|P35249|RFC4_HUMAN Replication factor C subunit 4 OS=Homo sapiens GN=RFC4 PE=1 SV=2;tr|C9JZI1|C9JZI1_HUMAN Replication factor C subunit 4 OS=Homo sapiens GN=RFC4 PE=1 SV=1;sp|P35249-2|RFC4_HUMAN Isoform 2 of Replication factor C subunit 4 OS=Homo sapiens				1.043883799	0.980647349	1	0.995780087	0.996586324	1.040066318	1	0.923174718	0.958953869	0.986196876	0.795849982	0.735479477	1.042226662	P35249	0.833308462	0.979516784	0.704924745	3
2644	101	P35579;P35579-2;Q5BKV1;B1AH99;REV__S4R3H4;REV__E7EQT4;REV__Q9UKV3-5;REV__Q9UKV3	MYH9	sp|P35579|MYH9_HUMAN Myosin-9 OS=Homo sapiens GN=MYH9 PE=1 SV=4;sp|P35579-2|MYH9_HUMAN Isoform 2 of Myosin-9 OS=Homo sapiens GN=MYH9				1.00459947	1.09156639	1	1.05267751	0.991416802	1.054164019	1	1.039234533	0.997902831	1.043428871	0.977193289	0.969241524	0.979465222	P35579	0.99803584	0.981537429	0.991591754	3
2647	4	P35610;B1APM4;P35610-3;P35610-2	SOAT1	sp|P35610|SOAT1_HUMAN Sterol O-acyltransferase 1 OS=Homo sapiens GN=SOAT1 PE=1 SV=3;tr|B1APM4|B1APM4_HUMAN Sterol O-acyltransferase 1 (Fragment) OS=Homo sapiens GN=SOAT1 PE=1 SV=1;sp|P35610-3|SOAT1_HUMAN Isoform 3 of Sterol O-acyltransferase 1 OS=Homo sapi				1.037019739	1.058006236	1	0.887341117	0.843938354	0.958013301	1	1.262210679	1.141931183	1.297492358	1.303008711	0.918001701	1.111177512	P35610	0.90358612	0.378770039	0.738737626	3
2649	8	P35613-2;P35613;A0A087WUV8;P35613-3;P35613-4;A0A087X2B5;I3L192;R4GMX5;R4GN83	BSG	sp|P35613-2|BASI_HUMAN Isoform 2 of Basigin OS=Homo sapiens GN=BSG;sp|P35613|BASI_HUMAN Basigin OS=Homo sapiens GN=BSG PE=1 SV=2;tr|A0A087WUV8|A0A087WUV8_HUMAN Basigin OS=Homo sapiens GN=BSG PE=1 SV=1;sp|P35613-3|BASI_HUMAN Isoform 3 of Basigin OS=Homo sap				1.008482433	1.045186265	1	0.972300879	0.97101922	0.938165763	1	1.151707631	1.005339225	0.949185308	1.753751266	1.543588327	0.609739483	P35613	0.736983121	0.990174068	0.824261204	3
2652	2	P35754	GLRX	sp|P35754|GLRX1_HUMAN Glutaredoxin-1 OS=Homo sapiens GN=GLRX PE=1 SV=2				1.045118458	0.751921742	1	1.050478923	1.555418535	0.891540716	1	0.8356181	0.929940556	0.541435157	0.582706539	0.4612823	0.324008249	P35754	0.835915889	0.263520818	0.749738725	3
2653	2	P35790-2;P35790;E9PM06	CHKA	sp|P35790-2|CHKA_HUMAN Isoform 2 of Choline kinase alpha OS=Homo sapiens GN=CHKA;sp|P35790|CHKA_HUMAN Choline kinase alpha OS=Homo sapiens GN=CHKA PE=1 SV=3;tr|E9PM06|E9PM06_HUMAN Choline kinase alpha (Fragment) OS=Homo sapiens GN=CHKA PE=1 SV=1				1.028584103	1.077297658	1	1.017057111	0.911455814	0.949856622	1	0.906835107	NA	0.753173335	1.630234872	1.129586637	1.081149938	P35790	1	0.901671796	1	3
2660	8	P36507;G5E9C7	MAP2K2	sp|P36507|MP2K2_HUMAN Dual specificity mitogen-activated protein kinase kinase 2 OS=Homo sapiens GN=MAP2K2 PE=1 SV=1;tr|G5E9C7|G5E9C7_HUMAN Dual-specificity mitogen-activated protein kinase kinase 2 OS=Homo sapiens GN=MAP2K2 PE=1 SV=1				1.032212377	1.059844777	1	0.970751178	0.930064185	0.994371713	1	1.05751743	0.984778937	1.060299658	1.012958472	0.950114753	1.136924609	P36507	0.94306536	0.943173126	0.778947859	3
2680	2	P38432	COIL	sp|P38432|COIL_HUMAN Coilin OS=Homo sapiens GN=COIL PE=1 SV=1				0.988239377	0.985821958	1	1.004150469	1.011258199	0.982877209	1	0.993185715	1.277978868	0.92067586	0.835094301	1.137472706	0.845191166	P38432	0.819069893	0.6722406	0.9753363	3
2682	32	P38646;D6RJI2;D6RA73;H0YBG6;H0Y8S0	HSPA9	sp|P38646|GRP75_HUMAN Stress-70 protein, mitochondrial OS=Homo sapiens GN=HSPA9 PE=1 SV=2				0.959552156	1.035726597	1	1.093486986	0.968796673	1.182057226	1	1.006807043	1.015338537	1.025866763	0.935378472	0.945725177	1.136866945	P38646	0.467564216	0.785874755	0.914074582	3
2686	15	P39023;G5E9G0;B5MCW2;H7C422;H7C3M2;F8WCR1;Q92901	RPL3	sp|P39023|RL3_HUMAN 60S ribosomal protein L3 OS=Homo sapiens GN=RPL3 PE=1 SV=2;tr|G5E9G0|G5E9G0_HUMAN 60S ribosomal protein L3 OS=Homo sapiens GN=RPL3 PE=1 SV=1;tr|B5MCW2|B5MCW2_HUMAN 60S ribosomal protein L3 (Fragment) OS=Homo sapiens GN=RPL3 PE=1 SV=1;tr				1.0024099	0.985826455	1	0.820401865	1.061739325	1.026458649	1	1.157029958	1.228135962	1.186343293	1.440304826	1.636607395	1.552215636	P39023	0.882880695	0.953216786	0.98353013	3
2694	1	P40425	PBX2	sp|P40425|PBX2_HUMAN Pre-B-cell leukemia transcription factor 2 OS=Homo sapiens GN=PBX2 PE=1 SV=2				1.15024258	0.820655481	1	1.079947724	0.63537353	0.857148217	1	0.728097478	0.399042326	NA	0.734698589	0.627216759	1.18503634	P40425	1	0.180278772	1	3
2702	8	P40938;P40938-2;A0A087X270	RFC3	sp|P40938|RFC3_HUMAN Replication factor C subunit 3 OS=Homo sapiens GN=RFC3 PE=1 SV=2;sp|P40938-2|RFC3_HUMAN Isoform 2 of Replication factor C subunit 3 OS=Homo sapiens GN=RFC3				1.129733977	0.966505069	1	0.941170629	1.087991983	0.917340192	1	0.782186275	1.016862745	0.794745098	1.355294118	1.181960784	0.965794118	P40938	0.984398976	0.191503314	0.015821448	3
2708	15	P41218;H0Y6P3	MNDA	sp|P41218|MNDA_HUMAN Myeloid cell nuclear differentiation antigen OS=Homo sapiens GN=MNDA PE=1 SV=1				1.096983018	0.806794144	1	0.949888223	1.094582486	0.836181983	1	0.747064819	0.847309417	0.78708724	1.064716673	1.18161435	1.092743579	P41218	0.650728791	0.773690028	0.984534248	3
2709	3	P41223;P41223-2;F8WCN7;C9JCD9;C9JNV2	BUD31	sp|P41223|BUD31_HUMAN Protein BUD31 homolog OS=Homo sapiens GN=BUD31 PE=1 SV=2;sp|P41223-2|BUD31_HUMAN Isoform 2 of Protein BUD31 homolog OS=Homo sapiens GN=BUD31				1.118124555	0.942247943	1	0.842048448	0.79921768	0.857764452	1	0.959482181	0.849698342	0.959866809	0.990779916	0.846445487	0.972350737	P41223	0.966571222	0.92870303	0.992736339	3
2713	13	P41240;H3BUM9;H3BN15	CSK	sp|P41240|CSK_HUMAN Tyrosine-protein kinase CSK OS=Homo sapiens GN=CSK PE=1 SV=1				0.987522253	1.014833115	1	1.023661403	1.099342193	1.044331287	1	1.082512355	1.111456535	NA	0.951266576	1.029941147	1.06085782	P41240	1	0.491542928	1	3
2719	4	P42126-2;P42126;H3BS70;Q96DC0	ECI1;DCI	sp|P42126-2|ECI1_HUMAN Isoform 2 of Enoyl-CoA delta isomerase 1, mitochondrial OS=Homo sapiens GN=ECI1;sp|P42126|ECI1_HUMAN Enoyl-CoA delta isomerase 1, mitochondrial OS=Homo sapiens GN=ECI1 PE=1 SV=1;tr|H3BS70|H3BS70_HUMAN Enoyl-CoA delta isomerase 1, mit				1.096314411	1.016117749	1	1.127540676	1.181822162	1.013251629	1	1.113956588	1.224009901	1.032939832	0.868497715	1.158511043	0.544821021	P42126	0.958181899	0.985407853	0.992907164	3
2721	13	P42167;G5E972;H0YJH7	TMPO	sp|P42167|LAP2B_HUMAN Lamina-associated polypeptide 2, isoforms beta/gamma OS=Homo sapiens GN=TMPO PE=1 SV=2;tr|G5E972|G5E972_HUMAN Lamina-associated polypeptide 2, isoforms beta/gamma OS=Homo sapiens GN=TMPO PE=1 SV=1;tr|H0YJH7|H0YJH7_HUMAN Lamina-associa				0.951003748	0.647116492	1	0.74368998	0.696532575	0.993375194	1	0.957060374	0.972853788	1.031904747	1.214451999	1.29875191	1.550318432	P42167	0.939413578	0.92415649	0.999114182	3
2735	13	P42696;A2A2V2;P42696-2;Q5TCT4;H7C5M1	RBM34	sp|P42696|RBM34_HUMAN RNA-binding protein 34 OS=Homo sapiens GN=RBM34 PE=1 SV=2;tr|A2A2V2|A2A2V2_HUMAN RNA-binding protein 34 (Fragment) OS=Homo sapiens GN=RBM34 PE=1 SV=1;sp|P42696-2|RBM34_HUMAN Isoform 2 of RNA-binding protein 34 OS=Homo sapiens GN=RBM34				1.037741628	0.797797087	1	0.745166749	0.658801567	0.793503077	1	0.876963159	0.710333187	1.040730956	0.742905719	0.603943441	0.853038309	P42696	0.987767181	0.99550471	0.998095887	3
2737	14	P42765;A0A0B4J2A4;K7EME0;K7ER88;K7EJB1;K7EJ68	ACAA2	sp|P42765|THIM_HUMAN 3-ketoacyl-CoA thiolase, mitochondrial OS=Homo sapiens GN=ACAA2 PE=1 SV=2;tr|A0A0B4J2A4|A0A0B4J2A4_HUMAN 3-ketoacyl-CoA thiolase, mitochondrial OS=Homo sapiens GN=ACAA2 PE=1 SV=1;tr|K7EME0|K7EME0_HUMAN 3-ketoacyl-CoA thiolase, mitochon				1.082814945	1.046378662	1	1.100421151	1.159216651	1.012348383	1	1.06413787	1.07692991	1.013858044	1.048325486	0.942968819	0.880270054	P42765	0.97676704	0.472981304	0.650809788	3
2741	8	P43007;P43007-2	SLC1A4	sp|P43007|SATT_HUMAN Neutral amino acid transporter A OS=Homo sapiens GN=SLC1A4 PE=1 SV=1;sp|P43007-2|SATT_HUMAN Isoform 2 of Neutral amino acid transporter A OS=Homo sapiens GN=SLC1A4				1.021041803	1.066471297	1	0.947791401	0.892346546	0.951268737	1	1.009408892	0.899949723	NA	0.718451483	0.588307118	2.331896861	P43007	1	0.599807229	1	3
2755	2	P45985;P45985-2	MAP2K4	sp|P45985|MP2K4_HUMAN Dual specificity mitogen-activated protein kinase kinase 4 OS=Homo sapiens GN=MAP2K4 PE=1 SV=1;sp|P45985-2|MP2K4_HUMAN Isoform 2 of Dual specificity mitogen-activated protein kinase kinase 4 OS=Homo sapiens GN=MAP2K4				1.094063272	0.904084845	1	1.032569273	1.120653228	1.295876942	1	0.936667448	1.179174484	NA	0.347091932	0.511925422	4.491557223	P45985	1	0.955432031	1	3
2760	14	P46100;P46100-3;P46100-4;P46100-2;P46100-5;A0A096LNW1;P46100-6;A0A087WWG0;A0A096LNN3;A0A096LNL9;A0A096LPG6;A0A096LNR8;A0A096LNL7;A0A096LNX6;H0Y3T0;A0A096LNL6	ATRX	sp|P46100|ATRX_HUMAN Transcriptional regulator ATRX OS=Homo sapiens GN=ATRX PE=1 SV=5;sp|P46100-3|ATRX_HUMAN Isoform 2 of Transcriptional regulator ATRX OS=Homo sapiens GN=ATRX;sp|P46100-4|ATRX_HUMAN Isoform 3 of Transcriptional regulator ATRX OS=Homo sapi				0.918449494	0.90509284	1	0.932546748	0.869829342	0.935130997	1	0.969094106	0.758554641	0.993152586	0.853530119	0.783705006	0.96428241	P46100	0.998295732	0.814595984	0.847056892	3
2764	6	P46734-2;P46734;P46734-3;E9PRZ0;J3QR49;K7ELM6;P52564-2;J3KRV4	MAP2K3	sp|P46734-2|MP2K3_HUMAN Isoform 1 of Dual specificity mitogen-activated protein kinase kinase 3 OS=Homo sapiens GN=MAP2K3;sp|P46734|MP2K3_HUMAN Dual specificity mitogen-activated protein kinase kinase 3 OS=Homo sapiens GN=MAP2K3 PE=1 SV=2;sp|P46734-3|MP2K3				1.051861565	0.93906462	1	0.985731843	1.026849585	0.958195377	1	0.59722206	0.735617987	NA	1.179692143	1.380113961	0.762383621	P46734	1	0.951192572	1	3
2767	5	P46778;G3V1B3;M0R181	RPL21	sp|P46778|RL21_HUMAN 60S ribosomal protein L21 OS=Homo sapiens GN=RPL21 PE=1 SV=2;tr|G3V1B3|G3V1B3_HUMAN 60S ribosomal protein L21 OS=Homo sapiens GN=RPL21 PE=1 SV=1;tr|M0R181|M0R181_HUMAN 60S ribosomal protein L21 (Fragment) OS=Homo sapiens GN=RPL21 PE=1				0.951660912	0.863476607	1	0.831230229	1.058691782	0.794850621	1	0.786659963	1.042965477	1.17355874	1.080861404	1.173202614	1.203431373	P46778	0.057849501	0.156426721	0.995084706	3
2768	8	P46783;Q9NQ39	RPS10;RPS10P5	sp|P46783|RS10_HUMAN 40S ribosomal protein S10 OS=Homo sapiens GN=RPS10 PE=1 SV=1;sp|Q9NQ39|RS10L_HUMAN Putative 40S ribosomal protein S10-like OS=Homo sapiens GN=RPS10P5 PE=5 SV=1				0.973547227	0.701738078	1	1.011267542	0.972907498	0.915176375	1	1.168179104	1.011696503	1.022679271	0.743900485	0.74665346	0.730121044	P46783	0.763309679	0.845251392	0.299968774	3
2781	5	P48163;P48163-2	ME1	sp|P48163|MAOX_HUMAN NADP-dependent malic enzyme OS=Homo sapiens GN=ME1 PE=1 SV=1;sp|P48163-2|MAOX_HUMAN Isoform 2 of NADP-dependent malic enzyme OS=Homo sapiens GN=ME1				1.010752803	1.193678034	1	0.923798808	1.304350552	1.138049192	1	0.989222967	1.029704764	NA	1.077069371	1.52082956	0.813675059	P48163	1	0.562319979	1	3
2787	9	P48556;R4GMR5;K7EJR3;K7EJC1;K7ERW6;K7ENY6	PSMD8	sp|P48556|PSMD8_HUMAN 26S proteasome non-ATPase regulatory subunit 8 OS=Homo sapiens GN=PSMD8 PE=1 SV=2;tr|R4GMR5|R4GMR5_HUMAN 26S proteasome non-ATPase regulatory subunit 8 OS=Homo sapiens GN=PSMD8 PE=1 SV=1;tr|K7EJR3|K7EJR3_HUMAN 26S proteasome non-ATPas				1.080087084	0.984819045	1	1.059687333	1.15800191	0.945117836	1	1.012223909	1.012844525	0.974986978	1.029091352	0.908237563	0.8006051	P48556	0.893718492	0.509202904	0.841194338	3
2791	23	P48643;B7ZAR1;E9PCA1;E7ENZ3;P48643-2;H0Y914;D6RIZ7	CCT5	sp|P48643|TCPE_HUMAN T-complex protein 1 subunit epsilon OS=Homo sapiens GN=CCT5 PE=1 SV=1;tr|B7ZAR1|B7ZAR1_HUMAN T-complex protein 1 subunit epsilon OS=Homo sapiens GN=CCT5 PE=1 SV=1;tr|E9PCA1|E9PCA1_HUMAN T-complex protein 1 subunit epsilon OS=Homo sapie				1.0044151	1.038385977	1	1.04324189	1.107312293	1.056668954	1	1.030311778	1.059853734	1.084969207	0.804907621	0.889549654	1.004426482	P48643	0.244249883	0.112515498	0.99103652	3
2796	13	P48735;P48735-2;H0YL11	IDH2	sp|P48735|IDHP_HUMAN Isocitrate dehydrogenase [NADP], mitochondrial OS=Homo sapiens GN=IDH2 PE=1 SV=2;sp|P48735-2|IDHP_HUMAN Isoform 2 of Isocitrate dehydrogenase [NADP], mitochondrial OS=Homo sapiens GN=IDH2				1.299527045	1.191008443	1	1.084053218	1.359949968	1.243229981	1	0.960237715	1.127147423	1.051238514	0.997512984	1.084498602	1.024770276	P48735	0.999335504	0.955073964	0.965241704	3
2802	10	P49189;P49189-2	ALDH9A1	sp|P49189|AL9A1_HUMAN 4-trimethylaminobutyraldehyde dehydrogenase OS=Homo sapiens GN=ALDH9A1 PE=1 SV=3;sp|P49189-2|AL9A1_HUMAN Isoform 2 of 4-trimethylaminobutyraldehyde dehydrogenase OS=Homo sapiens GN=ALDH9A1				1.048809005	1.022800341	1	1.134729872	1.275894865	0.982551778	1	1.101977603	1.068696255	0.985314185	1.012249009	0.97761388	0.764777872	P49189	0.709163528	0.807130103	0.988626622	3
2806	26	P49321;P49321-3;P49321-4;P49321-2;Q5T624;H0YF33;E9PRH9;E9PPR5;H0YDS9;E9PI86;E9PNB5;E9PPQ8;E9PQG5;E9PAU3;E9PKR5	NASP	sp|P49321|NASP_HUMAN Nuclear autoantigenic sperm protein OS=Homo sapiens GN=NASP PE=1 SV=2;sp|P49321-3|NASP_HUMAN Isoform 3 of Nuclear autoantigenic sperm protein OS=Homo sapiens GN=NASP;sp|P49321-4|NASP_HUMAN Isoform 4 of Nuclear autoantigenic sperm prote				1.034899421	0.827286966	1	0.801514656	0.794027036	0.914911582	1	0.940436528	0.940924087	0.968536185	0.699728592	0.811087094	0.810241992	P49321	0.99751896	0.445472328	0.50739441	3
2817	29	P49588;P49588-2;H3BPK7	AARS	sp|P49588|SYAC_HUMAN Alanine--tRNA ligase, cytoplasmic OS=Homo sapiens GN=AARS PE=1 SV=2;sp|P49588-2|SYAC_HUMAN Isoform 2 of Alanine--tRNA ligase, cytoplasmic OS=Homo sapiens GN=AARS				0.951785955	1.077027652	1	1.127040308	1.053400735	1.236881269	1	1.08731709	1.159887141	1.199753264	1.100190763	1.150291857	1.293307289	P49588	0.453460111	0.788258129	0.90588595	3
2820	3	P49593;B5MCT7;P49593-2;A8MX49	PPM1F	sp|P49593|PPM1F_HUMAN Protein phosphatase 1F OS=Homo sapiens GN=PPM1F PE=1 SV=3;tr|B5MCT7|B5MCT7_HUMAN Protein phosphatase 1F OS=Homo sapiens GN=PPM1F PE=1 SV=1;sp|P49593-2|PPM1F_HUMAN Isoform 2 of Protein phosphatase 1F OS=Homo sapiens GN=PPM1F				1.157712867	0.802812945	1	0.89295024	0.874742412	0.740706301	1	0.970532168	0.919370532	NA	1.494241461	1.184273233	0.893328038	P49593	1	0.908065163	1	3
2835	2	P49757-4;P49757-2;P49757-3;P49757;G3V4S6;G3V433;G3V3R1;G3V3Z8;P49757-9;P49757-8;P49757-7;P49757-6;P49757-5	NUMB	sp|P49757-4|NUMB_HUMAN Isoform 4 of Protein numb homolog OS=Homo sapiens GN=NUMB;sp|P49757-2|NUMB_HUMAN Isoform 2 of Protein numb homolog OS=Homo sapiens GN=NUMB;sp|P49757-3|NUMB_HUMAN Isoform 3 of Protein numb homolog OS=Homo sapiens GN=NUMB;sp|P49757|NUM				1.096929332	1.038366137	1	1.036823921	0.846286334	1.113493164	1	0.79489189	0.299419215	NA	2.200545798	1.498285634	1.674760339	P49757	1	0.466374156	1	3
2838	3	P49773;D6RC06;D6REP8;D6RE99;D6RD60	HINT1	sp|P49773|HINT1_HUMAN Histidine triad nucleotide-binding protein 1 OS=Homo sapiens GN=HINT1 PE=1 SV=2;tr|D6RC06|D6RC06_HUMAN Histidine triad nucleotide-binding protein 1 OS=Homo sapiens GN=HINT1 PE=1 SV=1;tr|D6REP8|D6REP8_HUMAN Histidine triad nucleotide-b				1.311419675	1.201552342	1	1.091446841	1.366214131	1.344192711	1	0.706800258	1.214143184	1.419386171	1.529292524	1.486111258	1.824804417	P49773	0.937391986	0.32785324	0.636353447	3
2845	6	P49903;P49903-2;P49903-3;P49903-4;Q5T5U6;Q5T5U7	SEPHS1	sp|P49903|SPS1_HUMAN Selenide, water dikinase 1 OS=Homo sapiens GN=SEPHS1 PE=1 SV=2;sp|P49903-2|SPS1_HUMAN Isoform 2 of Selenide, water dikinase 1 OS=Homo sapiens GN=SEPHS1;sp|P49903-3|SPS1_HUMAN Isoform 3 of Selenide, water dikinase 1 OS=Homo sapiens GN=S				1.440561372	0.937999506	1	0.938491058	1.268475691	0.90396846	1	1.014444864	1.143693353	0.861064955	0.731042296	0.886763595	0.644637462	P49903	0.883756043	0.962721285	0.977388484	3
2847	20	P49915;P49915-2	GMPS	sp|P49915|GUAA_HUMAN GMP synthase [glutamine-hydrolyzing] OS=Homo sapiens GN=GMPS PE=1 SV=1;sp|P49915-2|GUAA_HUMAN Isoform 2 of GMP synthase [glutamine-hydrolyzing] OS=Homo sapiens GN=GMPS				1.012858863	0.928500133	1	0.932727519	1.061862694	0.982580491	1	1.001079105	1.035258104	1.020745243	0.947916667	1.021681202	1.0565429	P49915	0.976406796	0.561891838	0.727262286	3
2857	9	P50502;Q3KNR6;Q8NFI4;A0A087X1H6;H7C3I1;F6VDH7;Q8IZP2;F8WAQ7	ST13;ST13P5	sp|P50502|F10A1_HUMAN Hsc70-interacting protein OS=Homo sapiens GN=ST13 PE=1 SV=2;tr|Q3KNR6|Q3KNR6_HUMAN Hsc70-interacting protein OS=Homo sapiens GN=ST13 PE=1 SV=1;sp|Q8NFI4|F10A5_HUMAN Putative protein FAM10A5 OS=Homo sapiens GN=ST13P5 PE=5 SV=1;tr|A0A08				1.003758251	1.125212339	1	1.103880206	1.18414137	1.040593217	1	1.021698942	1.081411471	0.940899847	0.916716735	0.989023432	0.867865231	P50502	0.988074532	0.999069451	0.980514018	3
2858	8	P50552;K7EM16;K7EIG8;K7ENR7;K7ENL7	VASP	sp|P50552|VASP_HUMAN Vasodilator-stimulated phosphoprotein OS=Homo sapiens GN=VASP PE=1 SV=3;tr|K7EM16|K7EM16_HUMAN Vasodilator-stimulated phosphoprotein (Fragment) OS=Homo sapiens GN=VASP PE=1 SV=1				1.06382291	1.080887817	1	1.034366279	0.927740815	1.021513411	1	1.020512821	1.031328671	1.085128205	0.797305361	0.941258741	1.216130536	P50552	0.253272623	0.067862491	0.982352504	3
2864	8	P50749;P50749-2;Q9H2L5-3;Q9H2L5;Q9H2L5-2	RASSF2	sp|P50749|RASF2_HUMAN Ras association domain-containing protein 2 OS=Homo sapiens GN=RASSF2 PE=1 SV=1				0.959231541	1.065775198	1	1.088340877	1.104207326	0.984646053	1	1.028039222	1.055013371	0.741198671	0.980712905	1.102860649	1.004630755	P50749	0.99899434	0.444184276	0.403566995	3
2866	5	P50897;E9PIA8;E9PMG2;P50897-2;Q5T0S4;E9PSE5;E9PP28;E9PK48	PPT1	sp|P50897|PPT1_HUMAN Palmitoyl-protein thioesterase 1 OS=Homo sapiens GN=PPT1 PE=1 SV=1;tr|E9PIA8|E9PIA8_HUMAN Palmitoyl-protein thioesterase 1 (Fragment) OS=Homo sapiens GN=PPT1 PE=1 SV=8;tr|E9PMG2|E9PMG2_HUMAN Palmitoyl-protein thioesterase 1 (Fragment)				1.04198533	1.098832506	1	1.005558819	0.995158456	0.990936234	1	1.571666417	1.153588732	NA	1.485257147	1.261858382	1.118908479	P50897	1	0.9936053	1	3
2868	23	P50991;P50991-2	CCT4	sp|P50991|TCPD_HUMAN T-complex protein 1 subunit delta OS=Homo sapiens GN=CCT4 PE=1 SV=4;sp|P50991-2|TCPD_HUMAN Isoform 2 of T-complex protein 1 subunit delta OS=Homo sapiens GN=CCT4				1.116431411	1.113157796	1	1.076261499	1.252599779	1.052968245	1	1.063117947	1.048536902	0.928952362	1.057325477	1.089383801	0.909807251	P50991	0.506653116	0.716417072	0.964473078	3
2874	5	P51151;Q9NP90	RAB9A	sp|P51151|RAB9A_HUMAN Ras-related protein Rab-9A OS=Homo sapiens GN=RAB9A PE=1 SV=1				1.093873786	1.019185858	1	1.049458225	1.157416591	1.013497594	1	0.943240635	1.057812089	NA	0.896920783	0.976313712	0.896394421	P51151	1	0.97211717	1	3
2878	2	P51452;K7ELG5;K7ES89;P51452-2	DUSP3	sp|P51452|DUS3_HUMAN Dual specificity protein phosphatase 3 OS=Homo sapiens GN=DUSP3 PE=1 SV=1;tr|K7ELG5|K7ELG5_HUMAN Dual-specificity protein phosphatase 3 (Fragment) OS=Homo sapiens GN=DUSP3 PE=1 SV=1;tr|K7ES89|K7ES89_HUMAN Dual-specificity protein phosp				0.981936634	1.010751657	1	1.133317285	1.019306156	1.008142087	1	1.006191822	0.918633644	NA	0.743267952	0.718604555	0.584150598	P51452	1	0.680734865	1	3
2890	20	P51812;B1AXG1;B1AXG2;D6RHW7;D6R910;D6RA62;D6RE03;V9GXZ1;E7ERL6;E7EWQ5;J3QT34;Q96GX5-2;Q96GX5-3;Q96GX5;O60307;Q9Y2H9;Q6P0Q8-2;Q6P0Q8;O15021-2;O15021-3;O15021-1;O15021	RPS6KA3	sp|P51812|KS6A3_HUMAN Ribosomal protein S6 kinase alpha-3 OS=Homo sapiens GN=RPS6KA3 PE=1 SV=1				1.030890363	0.979837043	1	0.988183135	0.950796121	1.003085374	1	1.012104062	0.993369618	1.085441044	1.119212616	1.069123282	1.10506367	P51812	0.840154248	0.848439528	0.425759689	3
2902	8	P52597	HNRNPF	sp|P52597|HNRPF_HUMAN Heterogeneous nuclear ribonucleoprotein F OS=Homo sapiens GN=HNRNPF PE=1 SV=3				1.065843233	0.817708715	1	0.837680478	0.930602403	0.860051784	1	0.775981787	0.88028837	0.800088535	0.655612471	0.846215139	0.603516094	P52597	0.999948146	0.905580947	0.909853602	3
2904	30	P52701;P52701-3;A0A087WWJ1;P52701-4;P52701-2;A0A087WYT6;C9JH55;C9J8Y8;C9J7Y7;F8WAX8;U3KQ72;F8W7G9	MSH6	sp|P52701|MSH6_HUMAN DNA mismatch repair protein Msh6 OS=Homo sapiens GN=MSH6 PE=1 SV=2;sp|P52701-3|MSH6_HUMAN Isoform 3 of DNA mismatch repair protein Msh6 OS=Homo sapiens GN=MSH6;tr|A0A087WWJ1|A0A087WWJ1_HUMAN DNA mismatch repair protein Msh6 OS=Homo sap				1.115534318	0.975177687	1	0.913070057	0.885466536	0.986765887	1	0.900352257	0.958561148	1.03275128	0.869502734	0.81925745	0.931309835	P52701	0.75132758	0.980580967	0.607315676	3
2905	37	P52732	KIF11	sp|P52732|KIF11_HUMAN Kinesin-like protein KIF11 OS=Homo sapiens GN=KIF11 PE=1 SV=2				0.921365659	1.115180833	1	1.049989869	0.965962808	1.069150977	1	1.088061999	1.046658528	1.118106057	1.026753012	1.049578003	1.41307925	P52732	0.96725508	0.602294743	0.785179522	3
2906	8	P52756;C9JFQ5;P52756-4;P52756-2;P52756-5	RBM5	sp|P52756|RBM5_HUMAN RNA-binding protein 5 OS=Homo sapiens GN=RBM5 PE=1 SV=2				0.861541535	0.86686994	1	0.96632576	0.947204401	0.889961931	1	1.079155126	0.991833407	0.941358424	1.179548572	1.048947791	1.007325344	P52756	0.907381699	0.841634578	0.99066984	3
2918	9	P53367-2;P53367;P53367-3	ARFIP1	sp|P53367-2|ARFP1_HUMAN Isoform A of Arfaptin-1 OS=Homo sapiens GN=ARFIP1;sp|P53367|ARFP1_HUMAN Arfaptin-1 OS=Homo sapiens GN=ARFIP1 PE=1 SV=2;sp|P53367-3|ARFP1_HUMAN Isoform 3 of Arfaptin-1 OS=Homo sapiens GN=ARFIP1				1.021504078	1.050967561	1	0.989676147	1.075645734	1.061143468	1	0.961995465	1.039455782	0.922176871	0.94893424	0.965714286	0.92399093	P53367	0.334845641	0.045715042	0.956595351	3
2924	3	Q5T4U8;P53611	RABGGTB	tr|Q5T4U8|Q5T4U8_HUMAN Geranylgeranyl transferase type-2 subunit beta OS=Homo sapiens GN=RABGGTB PE=1 SV=1;sp|P53611|PGTB2_HUMAN Geranylgeranyl transferase type-2 subunit beta OS=Homo sapiens GN=RABGGTB PE=1 SV=2				0.964239229	0.919371809	1	0.911859442	0.944038567	0.914313449	1	0.952071189	1.089043371	NA	1.457104573	1.493294547	0.713034117	Q5T4U8	1	0.476037019	1	3
2926	33	P53621;P53621-2	COPA	sp|P53621|COPA_HUMAN Coatomer subunit alpha OS=Homo sapiens GN=COPA PE=1 SV=2;sp|P53621-2|COPA_HUMAN Isoform 2 of Coatomer subunit alpha OS=Homo sapiens GN=COPA				0.951365412	0.970686766	1	1.012009645	1.133740199	1.05014104	1	1.038763797	1.044856512	1.032759382	0.88406181	0.950728477	0.831743929	P53621	0.674441095	0.721181172	0.997868816	3
2931	7	P53999;D6RC37;D6R970	SUB1	sp|P53999|TCP4_HUMAN Activated RNA polymerase II transcriptional coactivator p15 OS=Homo sapiens GN=SUB1 PE=1 SV=3				1.000135395	0.92143341	1	0.907936737	0.795715475	0.974305295	1	0.800874413	0.83078489	0.899696963	0.885481968	0.914363043	0.923303801	P53999	0.56503052	0.080869599	0.868061436	3
2940	12	P54709;C9JA36;P54709-2;C9JXZ1;H7C547;F8WBY4;H7C4L9;C9J6S2	ATP1B3	sp|P54709|AT1B3_HUMAN Sodium/potassium-transporting ATPase subunit beta-3 OS=Homo sapiens GN=ATP1B3 PE=1 SV=1;tr|C9JA36|C9JA36_HUMAN Sodium/potassium-transporting ATPase subunit beta-3 (Fragment) OS=Homo sapiens GN=ATP1B3 PE=1 SV=1;sp|P54709-2|AT1B3_HUMAN				1.114951412	1.045674225	1	1.055478168	1.229808707	1.023069541	1	0.937125994	0.977457169	0.918845807	1.040085253	1.004262644	0.933273219	P54709	0.986670874	0.327917972	0.4772778	3
2942	10	P54727;Q5W0S5;P54727-2;Q5W0S4;H0Y579	RAD23B	sp|P54727|RD23B_HUMAN UV excision repair protein RAD23 homolog B OS=Homo sapiens GN=RAD23B PE=1 SV=1;tr|Q5W0S5|Q5W0S5_HUMAN UV excision repair protein RAD23 homolog B (Fragment) OS=Homo sapiens GN=RAD23B PE=1 SV=1;sp|P54727-2|RD23B_HUMAN Isoform 2 of UV ex				0.98403773	0.919063307	1	0.973482915	0.989604191	0.905910641	1	1.06598744	1.164355335	0.715460849	1.125106299	1.263311964	0.928615817	P54727	0.9996234	0.971134513	0.977314571	3
2951	7	P55081	MFAP1	sp|P55081|MFAP1_HUMAN Microfibrillar-associated protein 1 OS=Homo sapiens GN=MFAP1 PE=1 SV=2				0.84485127	0.837921081	1	0.907247281	0.769460115	0.884581235	1	0.92012956	0.890799451	1.077661353	1.063869485	0.959475193	1.184652815	P55081	0.493449918	0.752072537	0.944361217	3
2953	15	P55160;P55160-2;F8W050	NCKAP1L	sp|P55160|NCKPL_HUMAN Nck-associated protein 1-like OS=Homo sapiens GN=NCKAP1L PE=1 SV=3;sp|P55160-2|NCKPL_HUMAN Isoform 2 of Nck-associated protein 1-like OS=Homo sapiens GN=NCKAP1L				1.003276883	1.080052034	1	0.954117154	0.988226399	1.098511769	1	0.974429548	1.028411613	1.093935896	0.832628962	0.871419693	0.950279677	P55160	0.971349178	0.994853167	0.990430878	3
2954	8	P55199;U3KQ90;U3KQA3	ELL	sp|P55199|ELL_HUMAN RNA polymerase II elongation factor ELL OS=Homo sapiens GN=ELL PE=1 SV=1;tr|U3KQ90|U3KQ90_HUMAN RNA polymerase II elongation factor ELL OS=Homo sapiens GN=ELL PE=1 SV=2				1.041258851	1.06265722	1	1.095411686	0.962830922	1.013579632	1	1.044695368	1.01984791	NA	1.218427196	1.048302257	0.570840305	P55199	1	0.380836048	1	3
2957	9	P55263-3;P55263-2;P55263;P55263-4	ADK	sp|P55263-3|ADK_HUMAN Isoform 3 of Adenosine kinase OS=Homo sapiens GN=ADK;sp|P55263-2|ADK_HUMAN Isoform 2 of Adenosine kinase OS=Homo sapiens GN=ADK;sp|P55263|ADK_HUMAN Adenosine kinase OS=Homo sapiens GN=ADK PE=1 SV=2;sp|P55263-4|ADK_HUMAN Isoform 4 of A				1.054455567	0.830361491	1	1.241103268	1.354228373	0.979260751	1	1.099147207	1.118195585	1.104526979	1.122990888	1.123907441	0.976222736	P55263	0.518103529	0.95735194	0.248885273	3
2959	7	P55795	HNRNPH2	sp|P55795|HNRH2_HUMAN Heterogeneous nuclear ribonucleoprotein H2 OS=Homo sapiens GN=HNRNPH2 PE=1 SV=1				0.747570125	0.606551108	1	1.106698191	0.79441368	1.57814916	1	0.767488652	0.943291376	0.941782339	0.720708528	0.802483922	0.797381942	P55795	0.109036553	0.060968002	0.998836294	3
2968	5	P56537;B7ZBH1;P56537-2;A0A0U1RQV5	EIF6	sp|P56537|IF6_HUMAN Eukaryotic translation initiation factor 6 OS=Homo sapiens GN=EIF6 PE=1 SV=1				0.952182542	0.712880556	1	0.721723925	0.663532263	0.790197289	1	0.6328466	0.544357197	0.819657562	0.847826576	0.760045898	1.154997075	P56537	0.987776361	0.965480064	0.994280936	3
2973	2	P57081-3;P57081-2;P57081	WDR4	sp|P57081-3|WDR4_HUMAN Isoform 3 of tRNA (guanine-N(7)-)-methyltransferase non-catalytic subunit WDR4 OS=Homo sapiens GN=WDR4;sp|P57081-2|WDR4_HUMAN Isoform 2 of tRNA (guanine-N(7)-)-methyltransferase non-catalytic subunit WDR4 OS=Homo sapiens GN=WDR4;sp|P				1.173760926	0.884809227	1	0.955509826	1.105516261	0.866064138	1	1.126364361	1.291434099	NA	1.628867597	1.68089306	0.450699991	P57081	1	0.80732258	1	3
2976	5	P57772;C9J8T0;P57772-2	EEFSEC	sp|P57772|SELB_HUMAN Selenocysteine-specific elongation factor OS=Homo sapiens GN=EEFSEC PE=1 SV=4;tr|C9J8T0|C9J8T0_HUMAN Selenocysteine-specific elongation factor OS=Homo sapiens GN=EEFSEC PE=1 SV=1;sp|P57772-2|SELB_HUMAN Isoform 2 of Selenocysteine-speci				0.988930095	1.024658373	1	1.079299409	1.06149959	0.946243153	1	1.090918532	1.166415702	0.938189937	0.965148762	1.094137806	0.909579937	P57772	0.898620665	0.642615361	0.9136148	3
2991	5	P60953;P60953-1;Q5JYX0	CDC42	sp|P60953|CDC42_HUMAN Cell division control protein 42 homolog OS=Homo sapiens GN=CDC42 PE=1 SV=2;sp|P60953-1|CDC42_HUMAN Isoform 1 of Cell division control protein 42 homolog OS=Homo sapiens GN=CDC42				1.146897595	1.131616051	1	0.90988607	0.878766958	1.098820534	1	1.008914071	1.004390872	1.267578524	0.968506021	0.743164074	0.860875528	P60953	0.993277028	0.156213631	0.040822991	3
3005	9	P61163;R4GMT0	ACTR1A	sp|P61163|ACTZ_HUMAN Alpha-centractin OS=Homo sapiens GN=ACTR1A PE=1 SV=1;tr|R4GMT0|R4GMT0_HUMAN Alpha-centractin OS=Homo sapiens GN=ACTR1A PE=1 SV=1				1.037496149	1.052136361	1	1.041923756	1.014227167	1.047898523	1	1.150575816	1.126199616	1.151631478	0.875547025	0.961996161	1.384740883	P61163	0.991514299	0.506698429	0.390324707	3
3015	5	P61586;Q5JR08;P08134;Q5JR07;C9JNR4;E9PQH6;C9JX21;Q5JR05;Q5JR06;E9PN11;U3KQA9;U3KQV3;P62745	RHOA;RHOC	sp|P61586|RHOA_HUMAN Transforming protein RhoA OS=Homo sapiens GN=RHOA PE=1 SV=1;tr|Q5JR08|Q5JR08_HUMAN Rho-related GTP-binding protein RhoC (Fragment) OS=Homo sapiens GN=RHOC PE=1 SV=7;sp|P08134|RHOC_HUMAN Rho-related GTP-binding protein RhoC OS=Homo sapi				0.965738668	1.007347546	1	1.056972916	0.967136495	1.078382391	1	0.913418335	0.964125244	0.997906326	0.706885601	0.700581053	0.941682938	P61586	0.067162756	0.666053264	0.788953929	3
3026	7	P62136;E9PMD7;P62136-2;P62136-3;F5H1L6;F5H037	PPP1CA	sp|P62136|PP1A_HUMAN Serine/threonine-protein phosphatase PP1-alpha catalytic subunit OS=Homo sapiens GN=PPP1CA PE=1 SV=1;tr|E9PMD7|E9PMD7_HUMAN Serine/threonine-protein phosphatase (Fragment) OS=Homo sapiens GN=PPP1CA PE=1 SV=1;sp|P62136-2|PP1A_HUMAN Isof				1.12628095	0.965816307	1	0.987448657	1.000413397	1.038868662	1	0.93458276	1.013545321	1.162455034	0.885242261	0.871430475	1.197650664	P62136	0.994663344	0.960422257	0.926557943	3
3027	5	P62140;C9J9S3;C9JP48	PPP1CB	sp|P62140|PP1B_HUMAN Serine/threonine-protein phosphatase PP1-beta catalytic subunit OS=Homo sapiens GN=PPP1CB PE=1 SV=3				1.007001989	0.989514498	1	0.988325144	0.928077519	1.079432711	1	1.005135252	1.031184135	1.205561443	0.934790456	0.922004728	1.197992478	P62140	0.864710384	0.933990629	0.987091496	3
3052	5	P62750;H7BY10;K7EJV9;K7ERT8;A8MUS3;K7EMA7;REV__Q969S3	RPL23A	sp|P62750|RL23A_HUMAN 60S ribosomal protein L23a OS=Homo sapiens GN=RPL23A PE=1 SV=1;tr|H7BY10|H7BY10_HUMAN 60S ribosomal protein L23a (Fragment) OS=Homo sapiens GN=RPL23A PE=1 SV=1;tr|K7EJV9|K7EJV9_HUMAN 60S ribosomal protein L23a (Fragment) OS=Homo sapie				0.759074133	0.529673885	1	0.534820023	0.6317244	0.648289638	1	1.135804404	1.041297704	1.257738422	1.046939895	1.109160724	1.420970143	P62750	0.207071035	0.727731224	0.821689039	3
3053	8	P62753;A2A3R7	RPS6	sp|P62753|RS6_HUMAN 40S ribosomal protein S6 OS=Homo sapiens GN=RPS6 PE=1 SV=1				0.889612102	0.807720641	1	0.759075524	0.68483024	0.892701966	1	1.109366706	1.050525198	1.292132482	0.622195055	0.509820323	1.097881513	P62753	0.992266241	0.983991899	0.998503152	3
3060	7	P62873-2;P62873;B1AKQ8;F6X3N5;F6UT28;E7EP32;F5H8J8;F5H100;F5H0S8;E9PCP0;P16520-2;P16520;F5GZN8;B3KVK2;P62879-2	GNB1;GNB2	sp|P62873-2|GBB1_HUMAN Isoform 2 of Guanine nucleotide-binding protein G(I)/G(S)/G(T) subunit beta-1 OS=Homo sapiens GN=GNB1;sp|P62873|GBB1_HUMAN Guanine nucleotide-binding protein G(I)/G(S)/G(T) subunit beta-1 OS=Homo sapiens GN=GNB1 PE=1 SV=3;tr|B1AKQ8|B				1.048365379	1.128985982	1	0.99892831	0.950451545	1.011769904	1	1.153839849	1.028768134	1.116711745	0.929268093	0.850094255	0.842799771	P62873	0.880885141	0.245073734	0.674777431	3
3064	4	P62913-2;P62913;Q5VVC8;Q5VVC9	RPL11	sp|P62913-2|RL11_HUMAN Isoform 2 of 60S ribosomal protein L11 OS=Homo sapiens GN=RPL11;sp|P62913|RL11_HUMAN 60S ribosomal protein L11 OS=Homo sapiens GN=RPL11 PE=1 SV=2;tr|Q5VVC8|Q5VVC8_HUMAN 60S ribosomal protein L11 (Fragment) OS=Homo sapiens GN=RPL11 PE				0.997908417	0.948074955	1	1.033916986	1.479998574	1.135059003	1	1.029023009	1.126466944	1.042252837	0.954163326	1.059904755	1.049845713	P62913	0.995727937	0.736464386	0.670855275	3
3066	2	P62942;Q1JUQ3;Q1JUQ5;A0A087WTS4;Q5W0X3;A0A087WV48;A0A087WZM5	FKBP1A;FKBP12-Exin;FKBP12-Exip2	sp|P62942|FKB1A_HUMAN Peptidyl-prolyl cis-trans isomerase FKBP1A OS=Homo sapiens GN=FKBP1A PE=1 SV=2;tr|Q1JUQ3|Q1JUQ3_HUMAN FK506 binding protein12 OS=Homo sapiens GN=FKBP12-Exin PE=2 SV=1;tr|Q1JUQ5|Q1JUQ5_HUMAN Peptidyl-prolyl cis-trans isomerase OS=Homo				1.061594174	0.975495483	1	1.044534242	0.894308836	0.981762706	1	0.996571988	0.963641576	0.973865889	1.178435776	0.984902415	1.245550751	P62942	0.952328496	0.777830361	0.549018555	3
3075	3	P63167;F8VXL2;F8VRV5;F8VXI7	DYNLL1	sp|P63167|DYL1_HUMAN Dynein light chain 1, cytoplasmic OS=Homo sapiens GN=DYNLL1 PE=1 SV=1;tr|F8VXL2|F8VXL2_HUMAN Dynein light chain 1, cytoplasmic OS=Homo sapiens GN=DYNLL1 PE=1 SV=1;tr|F8VRV5|F8VRV5_HUMAN Dynein light chain 1, cytoplasmic OS=Homo sapiens				0.941202512	0.962080635	1	0.8981916	0.855002447	0.823344326	1	0.994591585	0.877912988	0.877674382	1.930247355	0.205901535	1.108725046	P63167	0.907662378	0.552280746	0.851171709	3
3078	11	P63244;J3KPE3;H0YAF8;D6RAC2;H0Y8W2;D6RHH4;H0YAM7;D6REE5;D6RFX4;D6R9Z1;D6R9L0;D6RAU2;E9PD14;D6RFZ9;D6RF23;H0Y9P0;D6RHJ5;H0Y8R5;D6RBD0;D6RGK8;D6R909;D6RDI0	GNB2L1	sp|P63244|RACK1_HUMAN Receptor of activated protein C kinase 1 OS=Homo sapiens GN=RACK1 PE=1 SV=3;tr|J3KPE3|J3KPE3_HUMAN Receptor of-activated protein C kinase 1 OS=Homo sapiens GN=RACK1 PE=1 SV=1;tr|H0YAF8|H0YAF8_HUMAN Receptor of-activated protein C kina				1.120361389	0.992940722	1	0.982159278	1.141401339	0.952733193	1	1.165654099	1.196911197	1.112423348	1.085822167	1.186151488	0.832032137	P63244	0.864228476	0.811954223	0.995383782	3
3082	16	P67936;P67936-2;K7ENT6;K7ERG3;K7EMU5;K7EPV9;K7EPB9;U3KQK2	TPM4	sp|P67936|TPM4_HUMAN Tropomyosin alpha-4 chain OS=Homo sapiens GN=TPM4 PE=1 SV=3;sp|P67936-2|TPM4_HUMAN Isoform 2 of Tropomyosin alpha-4 chain OS=Homo sapiens GN=TPM4;tr|K7ENT6|K7ENT6_HUMAN Tropomyosin alpha-4 chain (Fragment) OS=Homo sapiens GN=TPM4 PE=1				1.013893339	1.104201558	1	1.119411238	0.917184727	0.960328849	1	1.04230352	0.999802781	0.991519574	0.890740558	0.884035105	0.889438911	P67936	0.937106161	0.790498312	0.527003588	3
3085	20	Q5VTE0;P68104;A0A087WVQ9;P68104-2;A0A087WV01;Q05639;A6PW80;Q5JR01	EEF1A1P5;EEF1A1	sp|Q5VTE0|EF1A3_HUMAN Putative elongation factor 1-alpha-like 3 OS=Homo sapiens GN=EEF1A1P5 PE=5 SV=1;sp|P68104|EF1A1_HUMAN Elongation factor 1-alpha 1 OS=Homo sapiens GN=EEF1A1 PE=1 SV=1;tr|A0A087WVQ9|A0A087WVQ9_HUMAN Elongation factor 1-alpha 1 OS=Homo s				1.007332957	1.099380045	1	0.978399403	1.192587182	0.973618441	1	1.154535496	1.276739799	1.19464139	1.643337492	1.735690594	1.769467182	Q5VTE0	0.940443163	0.240472882	0.55612647	3
3087	17	P68366-2;P68366;C9JEV8;C9JQ00;C9JJQ8;C9JDL2	TUBA4A	sp|P68366-2|TBA4A_HUMAN Isoform 2 of Tubulin alpha-4A chain OS=Homo sapiens GN=TUBA4A;sp|P68366|TBA4A_HUMAN Tubulin alpha-4A chain OS=Homo sapiens GN=TUBA4A PE=1 SV=1				0.324246709	0.68861885	1	0.864482432	0.831913924	0.993342234	1	1.076287874	1.305087976	1.392110779	1.380041923	1.270291558	1.778441212	P68366	0.566015071	0.999891058	0.55378495	3
3089	2	P68402-3;P68402-2;P68402-4;P68402	PAFAH1B2	sp|P68402-3|PA1B2_HUMAN Isoform 3 of Platelet-activating factor acetylhydrolase IB subunit beta OS=Homo sapiens GN=PAFAH1B2;sp|P68402-2|PA1B2_HUMAN Isoform 2 of Platelet-activating factor acetylhydrolase IB subunit beta OS=Homo sapiens GN=PAFAH1B2;sp|P6840				0.972953499	1.096025317	1	0.895102516	1.050969019	0.933164222	1	0.956905594	1.215284715	1.042432567	1.069343157	1.109490509	0.930956543	P68402	0.995537762	0.482235382	0.397416733	3
3091	20	P78316;E9PFK5;P78316-2	NOP14	sp|P78316|NOP14_HUMAN Nucleolar protein 14 OS=Homo sapiens GN=NOP14 PE=1 SV=3;tr|E9PFK5|E9PFK5_HUMAN Nucleolar protein 14 OS=Homo sapiens GN=NOP14 PE=1 SV=1;sp|P78316-2|NOP14_HUMAN Isoform 2 of Nucleolar protein 14 OS=Homo sapiens GN=NOP14				0.974307501	0.879510916	1	0.863345365	0.829703786	0.840392693	1	0.973933818	0.919341036	1.035468074	0.856047639	0.799030096	0.871238054	P78316	0.277951307	0.596312936	0.936865715	3
3096	5	P78346;P78346-2;Q5VU10;Q5VU11	RPP30	sp|P78346|RPP30_HUMAN Ribonuclease P protein subunit p30 OS=Homo sapiens GN=RPP30 PE=1 SV=1;sp|P78346-2|RPP30_HUMAN Isoform 2 of Ribonuclease P protein subunit p30 OS=Homo sapiens GN=RPP30;tr|Q5VU10|Q5VU10_HUMAN Ribonuclease P protein subunit p30 (Fragment				1.134030127	0.898009128	1	0.943031904	1.196120675	0.902543285	1	0.975002228	0.95617592	0.852998841	1.103411015	1.065569022	0.782093842	P78346	0.485885855	0.516905529	0.999357253	3
3103	116	P78527;P78527-2;F5GX40;H0YG84	PRKDC	sp|P78527|PRKDC_HUMAN DNA-dependent protein kinase catalytic subunit OS=Homo sapiens GN=PRKDC PE=1 SV=3;sp|P78527-2|PRKDC_HUMAN Isoform 2 of DNA-dependent protein kinase catalytic subunit OS=Homo sapiens GN=PRKDC				1.063645671	1.01952902	1	1.004394754	1.054253487	1.024623675	1	0.905920452	0.92842315	1.009881259	0.819978411	0.869550776	0.844889147	P78527	0.098594525	0.993808774	0.208546866	3
3110	4	P82664	MRPS10	sp|P82664|RT10_HUMAN 28S ribosomal protein S10, mitochondrial OS=Homo sapiens GN=MRPS10 PE=1 SV=2				0.953825207	1.060517471	1	1.013993744	0.88337108	0.988358936	1	1.241382161	1.089360999	NA	1.142845334	1.006530545	0.831197818	P82664	1	0.113859876	1	3
3114	5	P82914	MRPS15	sp|P82914|RT15_HUMAN 28S ribosomal protein S15, mitochondrial OS=Homo sapiens GN=MRPS15 PE=1 SV=1				0.916355091	1.034021367	1	0.970875419	0.831727399	1.001782975	1	1.222533485	1.028363827	NA	0.922699816	0.752131664	0.700971724	P82914	1	0.129647632	1	3
3126	7	P84103-2;P84103;A0A087X2D0	SRSF3	sp|P84103-2|SRSF3_HUMAN Isoform 2 of Serine/arginine-rich splicing factor 3 OS=Homo sapiens GN=SRSF3;sp|P84103|SRSF3_HUMAN Serine/arginine-rich splicing factor 3 OS=Homo sapiens GN=SRSF3 PE=1 SV=1;tr|A0A087X2D0|A0A087X2D0_HUMAN Serine/arginine-rich-splicin				1.041166975	1.029121243	1	0.912204979	0.954604683	1.015148194	1	0.728263526	0.804166204	1.028441284	0.626363737	0.624686146	1.245194978	P84103	0.984451012	0.91123077	0.969415471	3
3141	4	Q00765;E2QRG8;B7Z510;H0Y8J8;Q00765-2	REEP5	sp|Q00765|REEP5_HUMAN Receptor expression-enhancing protein 5 OS=Homo sapiens GN=REEP5 PE=1 SV=3;tr|E2QRG8|E2QRG8_HUMAN Receptor expression-enhancing protein (Fragment) OS=Homo sapiens GN=REEP5 PE=1 SV=1				1.058614306	1.151516319	1	1.071256397	0.955746611	0.978598448	1	0.956744537	0.846345139	NA	0.903993971	0.808214017	0.86616428	Q00765	1	0.897645417	1	3
3152	13	Q01433-2;Q01433;H0Y360;Q01433-5;Q01433-3;Q01433-4;H0YCL9;E9PJF6;E9PIJ1;H0YF16	AMPD2	sp|Q01433-2|AMPD2_HUMAN Isoform Ex1A-2-3 of AMP deaminase 2 OS=Homo sapiens GN=AMPD2;sp|Q01433|AMPD2_HUMAN AMP deaminase 2 OS=Homo sapiens GN=AMPD2 PE=1 SV=2;tr|H0Y360|H0Y360_HUMAN AMP deaminase 2 (Fragment) OS=Homo sapiens GN=AMPD2 PE=1 SV=1;sp|Q01433-5|A				0.903228202	0.937975433	1	1.039313069	0.804169432	1.092515016	1	1.179185799	1.239320473	1.800559579	0.892207392	0.912033628	0.939945649	Q01433	0.572863217	0.268391225	0.943329447	3
3154	17	Q01518-2;Q01518;Q5T0R1;Q5T0R9;Q5T0R7;Q5T0R6;Q5T0R5;Q5T0R4;Q5T0R3;Q5T0R2;Q5T0S3;Q5T0R8;B7Z385;A0A087X0J3;A0A087WZ15;E9PDI2;P40123-3;P40123-2;P40123	CAP1	sp|Q01518-2|CAP1_HUMAN Isoform 2 of Adenylyl cyclase-associated protein 1 OS=Homo sapiens GN=CAP1;sp|Q01518|CAP1_HUMAN Adenylyl cyclase-associated protein 1 OS=Homo sapiens GN=CAP1 PE=1 SV=5				1.050315492	1.001368283	1	0.957919526	0.95564939	0.935732356	1	1.026680644	1.038654046	1.010791478	1.089630931	1.139580057	0.811878848	Q01518	0.85988434	0.972503096	0.955127918	3
3163	11	Q01826;Q01826-2;C9JP21;A0A087WW75;C9JGL9;C9IZC5;C9JLL5;C9J7F3;A0A087WW22;C9J3I0;H0YN86;F8WCV6	SATB1	sp|Q01826|SATB1_HUMAN DNA-binding protein SATB1 OS=Homo sapiens GN=SATB1 PE=1 SV=1;sp|Q01826-2|SATB1_HUMAN Isoform 2 of DNA-binding protein SATB1 OS=Homo sapiens GN=SATB1				0.973818205	0.891740769	1	0.865743384	0.99365993	0.865128309	1	1.130698898	1.67386857	0.630479709	1.47252839	1.320140281	0.966432866	Q01826	0.879644166	0.227883198	0.663573874	3
3182	8	Q03518	TAP1	sp|Q03518|TAP1_HUMAN Antigen peptide transporter 1 OS=Homo sapiens GN=TAP1 PE=1 SV=2				0.977921331	1.088997054	1	1.063476327	0.892723539	1.088668023	1	1.007884028	0.998474059	1.166751441	0.830128857	0.837360122	0.953119702	Q03518	0.637933106	0.556044923	0.994782973	3
3202	16	Q06187;Q06187-2;U3NG26;Q5JY90	BTK	sp|Q06187|BTK_HUMAN Tyrosine-protein kinase BTK OS=Homo sapiens GN=BTK PE=1 SV=3;sp|Q06187-2|BTK_HUMAN Isoform BTK-C of Tyrosine-protein kinase BTK OS=Homo sapiens GN=BTK;tr|U3NG26|U3NG26_HUMAN Tyrosine-protein kinase OS=Homo sapiens GN=BTK PE=1 SV=1;tr|Q5				1.042659569	1.046355696	1	1.056866441	1.096556227	1.040933489	1	1.050410837	1.041124099	0.812942887	1.105323724	1.082409707	0.994700503	Q06187	0.696781898	0.571169377	0.986749532	3
3204	23	Q06210-2;Q06210;O94808;E5RJP4	GFPT1	sp|Q06210-2|GFPT1_HUMAN Isoform 2 of Glutamine--fructose-6-phosphate aminotransferase [isomerizing] 1 OS=Homo sapiens GN=GFPT1;sp|Q06210|GFPT1_HUMAN Glutamine--fructose-6-phosphate aminotransferase [isomerizing] 1 OS=Homo sapiens GN=GFPT1 PE=1 SV=3				0.969965926	1.04219884	1	1.056919377	0.989045035	1.097372534	1	1.029611883	1.039195017	1.070340201	1.015716339	1.009391471	1.136751318	Q06210	0.624989319	0.811172057	0.963494136	3
3205	11	Q06323-3;Q06323;Q06323-2;H0YLU2;H0YKK6	PSME1	sp|Q06323-3|PSME1_HUMAN Isoform 3 of Proteasome activator complex subunit 1 OS=Homo sapiens GN=PSME1;sp|Q06323|PSME1_HUMAN Proteasome activator complex subunit 1 OS=Homo sapiens GN=PSME1 PE=1 SV=1;sp|Q06323-2|PSME1_HUMAN Isoform 2 of Proteasome activator c				1.240928764	0.97104583	1	1.086488763	1.345809422	0.933730801	1	1.009449819	1.026955017	0.98453666	0.997584631	0.922235088	0.872794731	Q06323	0.969234226	0.253300276	0.483620334	3
3208	5	Q06546	GABPA	sp|Q06546|GABPA_HUMAN GA-binding protein alpha chain OS=Homo sapiens GN=GABPA PE=1 SV=1				1.083253722	0.897095501	1	0.906551152	1.04813375	0.880788509	1	0.854239524	0.968799393	NA	0.91934139	1.12420505	0.643650981	Q06546	1	0.893804812	1	3
3214	9	Q07666;Q07666-2;Q07666-3;Q5VWX1;O75525-2;O75525	KHDRBS1	sp|Q07666|KHDR1_HUMAN KH domain-containing, RNA-binding, signal transduction-associated protein 1 OS=Homo sapiens GN=KHDRBS1 PE=1 SV=1;sp|Q07666-2|KHDR1_HUMAN Isoform 2 of KH domain-containing, RNA-binding, signal transduction-associated protein 1 OS=Homo				1.103444471	0.951170274	1	0.961131938	1.007609585	0.967738271	1	0.644383595	0.860958989	0.831065223	1.162603969	1.367248621	1.171559746	Q07666	0.705441215	0.995676842	0.636557513	3
3215	6	Q07812-5;Q07812-8;Q07812;Q07812-2;Q07812-7;K4JQN1;I6LPK7;Q07812-6;Q07812-4	BAX	sp|Q07812-5|BAX_HUMAN Isoform Epsilon of Apoptosis regulator BAX OS=Homo sapiens GN=BAX;sp|Q07812-8|BAX_HUMAN Isoform Sigma of Apoptosis regulator BAX OS=Homo sapiens GN=BAX;sp|Q07812|BAX_HUMAN Apoptosis regulator BAX OS=Homo sapiens GN=BAX PE=1 SV=1;sp|Q0				1.01463794	1.004860473	1	1.024095617	0.982769954	1.064726158	1	0.830261631	0.922314492	1.02276989	0.74286097	0.81867131	0.963478882	Q07812	0.517474222	0.642181511	0.988250525	3
3230	15	Q08945;E9PMD4;A0A0U1RRK2;E9PPZ7	SSRP1	sp|Q08945|SSRP1_HUMAN FACT complex subunit SSRP1 OS=Homo sapiens GN=SSRP1 PE=1 SV=1				1.224439498	0.91015208	1	0.919273135	1.152215419	1.006026749	1	0.850452592	0.912325135	0.921276401	0.842918533	0.904361342	0.930602542	Q08945	0.706561815	0.568845374	0.983928356	3
3236	12	Q09161;X6R941	NCBP1	sp|Q09161|NCBP1_HUMAN Nuclear cap-binding protein subunit 1 OS=Homo sapiens GN=NCBP1 PE=1 SV=1				1.024964863	0.973582031	1	0.96990726	0.870677848	1.014457663	1	0.887947821	0.870564326	1.474146895	0.766896682	0.757907175	0.936733151	Q09161	0.755465101	0.767985755	0.999813248	3
3251	19	Q12789-3;Q12789;H3BRD0;H3BU37;H3BU55	GTF3C1	sp|Q12789-3|TF3C1_HUMAN Isoform 2 of General transcription factor 3C polypeptide 1 OS=Homo sapiens GN=GTF3C1;sp|Q12789|TF3C1_HUMAN General transcription factor 3C polypeptide 1 OS=Homo sapiens GN=GTF3C1 PE=1 SV=4				1.073642527	0.955137968	1	0.924414804	1.027812583	0.970857971	1	0.779108845	0.94281129	NA	1.003681677	1.032379874	0.810676862	Q12789	1	0.176979728	1	3
3253	6	Q12797-10;Q12797;E5RG29;A0A0A0MSK8;E5RG56;Q12797-9;Q12797-6;Q12797-5;Q12797-8;Q12797-2;E5RHJ2;E5RHK2;G3XAN5;A0A087WUJ2;Q12797-7;Q12797-4;Q12797-3	ASPH	sp|Q12797-10|ASPH_HUMAN Isoform 10 of Aspartyl/asparaginyl beta-hydroxylase OS=Homo sapiens GN=ASPH;sp|Q12797|ASPH_HUMAN Aspartyl/asparaginyl beta-hydroxylase OS=Homo sapiens GN=ASPH PE=1 SV=3				1.001765464	0.885862268	1	1.122854299	0.920597389	0.951321151	1	1.139615034	1.0960463	NA	1.124550223	1.080981489	0.997171284	Q12797	1	0.663411333	1	3
3256	12	Q12872;Q12872-2;H0YFR9;F5H1A5	SFSWAP	sp|Q12872|SFSWA_HUMAN Splicing factor, suppressor of white-apricot homolog OS=Homo sapiens GN=SFSWAP PE=1 SV=3;sp|Q12872-2|SFSWA_HUMAN Isoform 2 of Splicing factor, suppressor of white-apricot homolog OS=Homo sapiens GN=SFSWAP				0.814710071	0.778402408	1	0.859100284	0.911583042	0.891577378	1	0.794678625	0.825570503	NA	0.960558047	1.339113104	0.936223219	Q12872	1	0.755861065	1	3
3262	33	Q12906-7;Q12906-4;Q12906-6;Q12906;Q12906-5;Q12906-2;Q12906-3;K7EKJ9;K7ER69;K7ERM6;K7ENK6;K7EM82;K7EJ09;K7EQR9;K7EKY0;K7EQ75	ILF3	sp|Q12906-7|ILF3_HUMAN Isoform 7 of Interleukin enhancer-binding factor 3 OS=Homo sapiens GN=ILF3;sp|Q12906-4|ILF3_HUMAN Isoform 4 of Interleukin enhancer-binding factor 3 OS=Homo sapiens GN=ILF3;sp|Q12906-6|ILF3_HUMAN Isoform 6 of Interleukin enhancer-bin				1.039471471	0.746709493	1	0.753046742	0.774815631	0.751961406	1	0.747610021	0.85117351	0.759679245	1.148349176	1.190230065	1.193093949	Q12906	0.988939918	0.411679594	0.542291625	3
3266	5	Q12965;H0YLJ4;H0YNQ8	MYO1E	sp|Q12965|MYO1E_HUMAN Unconventional myosin-Ie OS=Homo sapiens GN=MYO1E PE=1 SV=2				1.118841859	1.265782385	1	1.028666361	0.91022782	0.959734667	1	1.079066692	0.969488003	1.008974117	0.842518421	0.150935197	0.769525789	Q12965	0.997857278	0.866919014	0.83244881	3
3268	7	Q12981;Q12981-1;Q12981-2;Q12981-3	BNIP1	sp|Q12981|SEC20_HUMAN Vesicle transport protein SEC20 OS=Homo sapiens GN=BNIP1 PE=1 SV=3;sp|Q12981-1|SEC20_HUMAN Isoform 3 of Vesicle transport protein SEC20 OS=Homo sapiens GN=BNIP1;sp|Q12981-2|SEC20_HUMAN Isoform 2 of Vesicle transport protein SEC20 OS=H				1.025853952	1.144434171	1	1.064523667	1.038499597	1.065191535	1	1.076599327	1.043602694	NA	0.986026936	0.918518519	1.71986532	Q12981	1	0.5823021	1	3
3277	7	Q13057;Q13057-2;K7EN91;K7EP09;K7EPT0;K7EQ60;K7ESK6;K7ES73	COASY	sp|Q13057|COASY_HUMAN Bifunctional coenzyme A synthase OS=Homo sapiens GN=COASY PE=1 SV=4;sp|Q13057-2|COASY_HUMAN Isoform 2 of Bifunctional coenzyme A synthase OS=Homo sapiens GN=COASY				0.951277885	0.991351476	1	0.911173751	0.97532787	0.932062985	1	1.119926919	1.120645413	1.016751175	1.124956377	1.113049905	0.851107507	Q13057	0.20329345	0.15955474	0.99901089	3
3280	2	Q13111-2;Q13111-3;Q13111;K7EJF1	CHAF1A	sp|Q13111-2|CAF1A_HUMAN Isoform 2 of Chromatin assembly factor 1 subunit A OS=Homo sapiens GN=CHAF1A;sp|Q13111-3|CAF1A_HUMAN Isoform 3 of Chromatin assembly factor 1 subunit A OS=Homo sapiens GN=CHAF1A;sp|Q13111|CAF1A_HUMAN Chromatin assembly factor 1 subu				0.890439882	0.778236357	1	0.807676947	0.639713878	0.812442443	1	1.338160579	0.625795095	NA	1.275693083	1.127195263	1.265151818	Q13111	1	0.996141519	1	3
3283	3	Q13129	RLF	sp|Q13129|RLF_HUMAN Zinc finger protein Rlf OS=Homo sapiens GN=RLF PE=1 SV=2				0.88166502	1.01899839	1	1.0335967	1.048847956	0.890150061	1	1.041085889	1.671644763	NA	0.785609983	1.218637993	0.567662286	Q13129	1	0.811031816	1	3
3286	11	Q13137-5;Q13137;Q13137-3;Q13137-4;D6REB0;Q13137-2;D6RF70;D6RJE7;D6RBF9;I3L493;H0Y9G3;D6RBI4	CALCOCO2	sp|Q13137-5|CACO2_HUMAN Isoform 5 of Calcium-binding and coiled-coil domain-containing protein 2 OS=Homo sapiens GN=CALCOCO2;sp|Q13137|CACO2_HUMAN Calcium-binding and coiled-coil domain-containing protein 2 OS=Homo sapiens GN=CALCOCO2 PE=1 SV=1;sp|Q13137-3				0.947129023	1.058956766	1	1.017717723	0.941332383	0.995505855	1	1.138499506	1.027936821	0.76284304	1.729911155	1.497235933	1.316386969	Q13137	0.053356432	0.35114565	0.953722968	3
3295	8	Q13188;Q13188-2;E5RFQ9;A0A087WZ06;E5RIM6;Q8NBU1	STK3	sp|Q13188|STK3_HUMAN Serine/threonine-protein kinase 3 OS=Homo sapiens GN=STK3 PE=1 SV=2;sp|Q13188-2|STK3_HUMAN Isoform 2 of Serine/threonine-protein kinase 3 OS=Homo sapiens GN=STK3;tr|E5RFQ9|E5RFQ9_HUMAN Serine/threonine-protein kinase 3 (Fragment) OS=Ho				1.006180901	0.713816344	1	0.684428415	0.695485661	0.720448911	1	1.028390006	1.074598537	NA	0.920236507	0.967974969	0.991015967	Q13188	1	0.913860823	1	3
3304	25	Q13263;Q13263-2;M0R0K9;M0R3C0;M0R2I3	TRIM28	sp|Q13263|TIF1B_HUMAN Transcription intermediary factor 1-beta OS=Homo sapiens GN=TRIM28 PE=1 SV=5;sp|Q13263-2|TIF1B_HUMAN Isoform 2 of Transcription intermediary factor 1-beta OS=Homo sapiens GN=TRIM28;tr|M0R0K9|M0R0K9_HUMAN Transcription intermediary fac				1.000641211	0.92608763	1	0.924080427	1.160137709	0.929664777	1	0.944745406	0.972722052	0.96257657	0.957695253	0.994257274	0.838600689	Q13263	0.789889688	0.666424262	0.069179952	3
3307	9	Q13303-2;Q13303-4;Q13303;Q13303-5;Q5TG80;Q13303-3;Q5TG81;C9JQ60;Q14722-2;Q14722-3;Q14722;K7EKU4;C9JBV8;K7EIR5;Q5TG84;A0A087X1P8;F8W6W4;B7Z8E5	KCNAB2	sp|Q13303-2|KCAB2_HUMAN Isoform 2 of Voltage-gated potassium channel subunit beta-2 OS=Homo sapiens GN=KCNAB2;sp|Q13303-4|KCAB2_HUMAN Isoform 4 of Voltage-gated potassium channel subunit beta-2 OS=Homo sapiens GN=KCNAB2;sp|Q13303|KCAB2_HUMAN Voltage-gated				1.167174392	1.099746972	1	1.033799038	1.22211573	1.053161966	1	1.0126	1.0921	0.9656	1.0566	1.0856	0.96759	Q13303	0.891596004	0.619442694	0.907784494	3
3313	5	Q13356;Q13356-2	PPIL2	sp|Q13356|PPIL2_HUMAN Peptidyl-prolyl cis-trans isomerase-like 2 OS=Homo sapiens GN=PPIL2 PE=1 SV=1;sp|Q13356-2|PPIL2_HUMAN Isoform 2 of Peptidyl-prolyl cis-trans isomerase-like 2 OS=Homo sapiens GN=PPIL2				0.865871525	1.009142283	1	0.953453908	0.801748156	0.901756571	1	0.929764951	0.837702415	NA	1.278037031	1.192232425	1.18223264	Q13356	1	0.696341036	1	3
3315	2	Q13370-2;Q13370	PDE3B	sp|Q13370-2|PDE3B_HUMAN Isoform 2 of cGMP-inhibited 3,5-cyclic phosphodiesterase B OS=Homo sapiens GN=PDE3B;sp|Q13370|PDE3B_HUMAN cGMP-inhibited 3,5-cyclic phosphodiesterase B OS=Homo sapiens GN=PDE3B PE=1 SV=2				0.922193744	0.75946599	1	0.790649054	0.801536399	0.762216844	1	0.996224931	1.009830908	NA	0.793157688	0.886511994	0.444270547	Q13370	1	0.997561285	1	3
3319	12	Q13409-6;Q13409-3;Q13409-7;Q13409-2;Q13409-5;Q13409;E7EQL5;E7EV09;E7EQU2;E7EMU4;E7ESD3;E7ET01;E7ETL8;E9PGG1;E7EUM4;E7ERR6;E7ERH4;E7EU01	DYNC1I2	sp|Q13409-6|DC1I2_HUMAN Isoform 2F of Cytoplasmic dynein 1 intermediate chain 2 OS=Homo sapiens GN=DYNC1I2;sp|Q13409-3|DC1I2_HUMAN Isoform 2C of Cytoplasmic dynein 1 intermediate chain 2 OS=Homo sapiens GN=DYNC1I2;sp|Q13409-7|DC1I2_HUMAN Isoform 3 of Cytop				1.015724324	1.041623073	1	1.052839437	0.930930581	1.024969766	1	0.995997564	0.898720961	0.989645871	1.035499869	0.918037066	0.86807622	Q13409	0.986982502	0.433724432	0.283165362	3
3328	8	Q13438;Q13438-4;F8W1V2;F8W0R2;F8W1N0;F8VZI7	OS9	sp|Q13438|OS9_HUMAN Protein OS-9 OS=Homo sapiens GN=OS9 PE=1 SV=1;sp|Q13438-4|OS9_HUMAN Isoform 4 of Protein OS-9 OS=Homo sapiens GN=OS9				1.014158145	1.011954845	1	1.051258424	0.992325164	0.928373904	1	1.005319531	1.003505355	NA	1.155332343	1.035514785	0.875939118	Q13438	1	0.998295088	1	3
3343	6	Q13535-2;Q13535-3;Q13535;H0Y9K2	ATR	sp|Q13535-2|ATR_HUMAN Isoform 2 of Serine/threonine-protein kinase ATR OS=Homo sapiens GN=ATR;sp|Q13535-3|ATR_HUMAN Isoform 3 of Serine/threonine-protein kinase ATR OS=Homo sapiens GN=ATR;sp|Q13535|ATR_HUMAN Serine/threonine-protein kinase ATR OS=Homo sapi				1.012219078	0.983910176	1	0.986626743	1.062385089	1.016414979	1	0.84743083	0.996508564	NA	0.847233202	0.878656126	0.823320158	Q13535	1	0.662757635	1	3
3346	13	Q13547;Q5TEE2	HDAC1	sp|Q13547|HDAC1_HUMAN Histone deacetylase 1 OS=Homo sapiens GN=HDAC1 PE=1 SV=1;tr|Q5TEE2|Q5TEE2_HUMAN Histone deacetylase 1 (Fragment) OS=Homo sapiens GN=HDAC1 PE=1 SV=1				0.991174892	1.030890606	1	0.935794739	0.922904031	1.028223304	1	0.909122838	0.997980508	1.069716393	1.041794714	1.098164896	1.302221442	Q13547	0.766445287	0.949355136	0.929445702	3
3358	23	Q13618;Q13618-2;Q13618-3;A0A087WTG3;H7C1L6;A0A087X1R9;H7C399	CUL3	sp|Q13618|CUL3_HUMAN Cullin-3 OS=Homo sapiens GN=CUL3 PE=1 SV=2;sp|Q13618-2|CUL3_HUMAN Isoform 2 of Cullin-3 OS=Homo sapiens GN=CUL3;sp|Q13618-3|CUL3_HUMAN Isoform 3 of Cullin-3 OS=Homo sapiens GN=CUL3				1.045197577	1.052461513	1	1.024061531	0.958508444	1.053840031	1	1.011163057	1.028718634	1.0719397	0.910056292	0.98587921	1.404159908	Q13618	0.522160246	0.637213586	0.99000622	3
3373	15	Q13838;Q13838-2;A0A0G2JJZ9;Q5STU3;F6WLT2;F6S4E6;A0A0A0MT12;F6TRA5;F6UJC5;H0Y400;F6R6M7;H0YCC6;A0A0G2JHN7;F6U6E2;F6S2B7	DDX39B	sp|Q13838|DX39B_HUMAN Spliceosome RNA helicase DDX39B OS=Homo sapiens GN=DDX39B PE=1 SV=1;sp|Q13838-2|DX39B_HUMAN Isoform 2 of Spliceosome RNA helicase DDX39B OS=Homo sapiens GN=DDX39B;tr|A0A0G2JJZ9|A0A0G2JJZ9_HUMAN Spliceosome RNA helicase DDX39B (Fragmen				0.9767697	0.875917065	1	0.881472252	1.077981118	0.886376318	1	0.900622278	0.946123211	0.984517735	0.890031114	0.953154947	0.930578718	Q13838	0.070688909	0.787143992	0.670868718	3
3390	12	Q14137-2;Q14137;A0A075B729	BOP1	sp|Q14137-2|BOP1_HUMAN Isoform 2 of Ribosome biogenesis protein BOP1 OS=Homo sapiens GN=BOP1;sp|Q14137|BOP1_HUMAN Ribosome biogenesis protein BOP1 OS=Homo sapiens GN=BOP1 PE=1 SV=2				1.120089858	0.921257043	1	0.929372342	1.118316033	0.966276982	1	0.863454822	0.944927017	0.825172383	1.009223605	0.9897018	0.860445957	Q14137	0.875841726	0.215564156	0.660052496	3
3393	10	Q14146;Q5VYD0	URB2	sp|Q14146|URB2_HUMAN Unhealthy ribosome biogenesis protein 2 homolog OS=Homo sapiens GN=URB2 PE=2 SV=2				0.99003107	1.006329316	1	0.977458396	1.044603733	0.937907557	1	0.954773869	1.017839196	NA	0.817286432	0.973366834	0.753324958	Q14146	1	0.996048166	1	3
3398	12	Q14161;Q14161-5;Q14161-3;R4GNG3;Q14161-7;Q14161-8;Q14161-4;F8VXI9;Q14161-11;Q14161-9;Q14161-6;F8WAK2;Q14161-2;Q14161-10;F8W822	GIT2	sp|Q14161|GIT2_HUMAN ARF GTPase-activating protein GIT2 OS=Homo sapiens GN=GIT2 PE=1 SV=2;sp|Q14161-5|GIT2_HUMAN Isoform 5 of ARF GTPase-activating protein GIT2 OS=Homo sapiens GN=GIT2;sp|Q14161-3|GIT2_HUMAN Isoform 3 of ARF GTPase-activating protein GIT2				0.976292228	0.912011247	1	0.95857466	0.993183084	0.826454592	1	0.923883067	1.068394926	0.880088252	1.327449899	1.384721456	1.235613164	Q14161	0.810872979	0.981510353	0.90789705	3
3401	2	Q14181;Q14181-2	POLA2	sp|Q14181|DPOA2_HUMAN DNA polymerase alpha subunit B OS=Homo sapiens GN=POLA2 PE=1 SV=2;sp|Q14181-2|DPOA2_HUMAN Isoform 2 of DNA polymerase alpha subunit B OS=Homo sapiens GN=POLA2				0.981948283	0.835322402	1	1.01871743	1.06038843	0.947598052	1	0.373664187	1.057927642	NA	1.320304359	1.441587709	1.321879468	Q14181	1	0.774714718	1	3
3412	6	Q14331;E9PRR7;Q9BZ01;E9PLY7	FRG1;FRG1B	sp|Q14331|FRG1_HUMAN Protein FRG1 OS=Homo sapiens GN=FRG1 PE=1 SV=1;tr|E9PRR7|E9PRR7_HUMAN Protein FRG1 (Fragment) OS=Homo sapiens GN=FRG1 PE=1 SV=1;sp|Q9BZ01|FRG1B_HUMAN Protein FRG1B OS=Homo sapiens GN=FRG1B PE=3 SV=1				1.012095022	1.006351642	1	0.92468057	0.926681225	1.00260685	1	1.008320257	1.108674233	NA	0.940626939	0.946794147	1.134048583	Q14331	1	0.999984689	1	3
3422	40	Q14571;H7C2X9;Q14571-2	ITPR2	sp|Q14571|ITPR2_HUMAN Inositol 1,4,5-trisphosphate receptor type 2 OS=Homo sapiens GN=ITPR2 PE=1 SV=2				1.014342215	1.094862583	1	1.044812851	0.974819639	1.094752985	1	1.018415762	0.982227583	NA	0.905669481	0.849457177	1.00570969	Q14571	1	0.967211406	1	3
3432	23	Q14676;Q14676-3;Q14676-2;Q14676-4;A2AB05;H0Y6Z8	MDC1	sp|Q14676|MDC1_HUMAN Mediator of DNA damage checkpoint protein 1 OS=Homo sapiens GN=MDC1 PE=1 SV=3;sp|Q14676-3|MDC1_HUMAN Isoform 3 of Mediator of DNA damage checkpoint protein 1 OS=Homo sapiens GN=MDC1;sp|Q14676-2|MDC1_HUMAN Isoform 2 of Mediator of DNA d				1.072150234	0.792616976	1	0.745783245	0.722192683	0.965371092	1	0.286031309	0.288061242	1.488044039	0.566480303	0.578857733	0.654335111	Q14676	0.995994812	0.97620704	0.991685085	3
3442	8	Q14696;H0YLI4;Q14696-2	MESDC2	sp|Q14696|MESD_HUMAN LDLR chaperone MESD OS=Homo sapiens GN=MESDC2 PE=1 SV=2				1.063478686	0.989592271	1	0.975677487	0.876574123	1.000882728	1	1.029671623	0.979130406	NA	1.167818721	1.063653091	1.266033451	Q14696	1	0.951214932	1	3
3452	13	Q14847;C9J9W2;Q14847-3;Q14847-2;J3KSN1;F6S2S5	LASP1	sp|Q14847|LASP1_HUMAN LIM and SH3 domain protein 1 OS=Homo sapiens GN=LASP1 PE=1 SV=2;tr|C9J9W2|C9J9W2_HUMAN LIM and SH3 domain protein 1 (Fragment) OS=Homo sapiens GN=LASP1 PE=1 SV=1;sp|Q14847-3|LASP1_HUMAN Isoform 3 of LIM and SH3 domain protein 1 OS=Hom				0.886651379	0.760912434	1	0.861147376	0.820724185	0.834879354	1	0.843969719	0.828891424	0.592616406	0.93587058	0.865021259	0.860873172	Q14847	0.222925822	0.920470756	0.586173538	3
3488	7	Q15067-2;Q15067;Q15067-3;K7ELT1;I3L0T4;I3L2U4	ACOX1	sp|Q15067-2|ACOX1_HUMAN Isoform 2 of Peroxisomal acyl-coenzyme A oxidase 1 OS=Homo sapiens GN=ACOX1;sp|Q15067|ACOX1_HUMAN Peroxisomal acyl-coenzyme A oxidase 1 OS=Homo sapiens GN=ACOX1 PE=1 SV=3;sp|Q15067-3|ACOX1_HUMAN Isoform 3 of Peroxisomal acyl-coenzym				1.116381015	1.011852602	1	1.071440316	1.200765374	0.926744148	1	1.133696838	1.231016472	NA	1.225850887	1.399529358	1.248349882	Q15067	1	0.780481002	1	3
3491	6	Q15102;M0R389;M0R1K3;M0QXS6;M0R323;M0QZT2	PAFAH1B3	sp|Q15102|PA1B3_HUMAN Platelet-activating factor acetylhydrolase IB subunit gamma OS=Homo sapiens GN=PAFAH1B3 PE=1 SV=1;tr|M0R389|M0R389_HUMAN Platelet-activating factor acetylhydrolase IB subunit gamma (Fragment) OS=Homo sapiens GN=PAFAH1B3 PE=1 SV=7;tr|M				1.001495696	0.957681721	1	0.852705926	1.177619616	0.876966745	1	1.058233943	1.016655817	0.898971909	1.149754953	1.263066095	0.649134659	Q15102	0.20075323	0.589814647	0.909505854	3
3494	4	Q15126	PMVK	sp|Q15126|PMVK_HUMAN Phosphomevalonate kinase OS=Homo sapiens GN=PMVK PE=1 SV=3				1.01453317	1.065703324	1	1.004151356	0.855411413	1.082033576	1	1.054380821	1.025717866	NA	1.153364248	0.831251534	0.828991048	Q15126	1	0.171685131	1	3
3504	24	Q15233;Q15233-2;H7C367;C9JYS8;C9IZL7;C9J4X2;A0A0U1RQF9;C9JJ13	NONO	sp|Q15233|NONO_HUMAN Non-POU domain-containing octamer-binding protein OS=Homo sapiens GN=NONO PE=1 SV=4;sp|Q15233-2|NONO_HUMAN Isoform 2 of Non-POU domain-containing octamer-binding protein OS=Homo sapiens GN=NONO;tr|H7C367|H7C367_HUMAN Non-POU domain-con				1.049998286	1.006309303	1	0.993692656	0.895704595	1.071504807	1	0.874141835	0.955076533	0.97056426	0.802490716	0.770084232	1.034054886	Q15233	0.083851571	0.888389054	0.531967388	3
3507	7	Q15291;Q15291-2	RBBP5	sp|Q15291|RBBP5_HUMAN Retinoblastoma-binding protein 5 OS=Homo sapiens GN=RBBP5 PE=1 SV=2;sp|Q15291-2|RBBP5_HUMAN Isoform 2 of Retinoblastoma-binding protein 5 OS=Homo sapiens GN=RBBP5				0.989778925	0.91601673	1	0.958251497	1.001296996	0.97025971	1	0.956517809	0.930753932	0.6375339	1.058578919	1.244621226	0.489721569	Q15291	0.17620615	0.469455421	0.951861746	3
3518	34	Q15393;Q15393-3;Q15393-2;J3QL37;I3L4G7;J3QRB2;H3BMB0	SF3B3	sp|Q15393|SF3B3_HUMAN Splicing factor 3B subunit 3 OS=Homo sapiens GN=SF3B3 PE=1 SV=4				1.012488049	0.996150442	1	0.962868683	1.050637208	1.045352585	1	0.956691044	0.966378573	1.046348181	0.967518283	1.115585526	1.110931712	Q15393	0.538356714	0.999660354	0.560135915	3
3521	6	Q15404;Q15404-2	RSU1	sp|Q15404|RSU1_HUMAN Ras suppressor protein 1 OS=Homo sapiens GN=RSU1 PE=1 SV=3;sp|Q15404-2|RSU1_HUMAN Isoform 2 of Ras suppressor protein 1 OS=Homo sapiens GN=RSU1				1.00608552	0.946717666	1	1.067177655	0.968335956	0.961149433	1	1.01874768	1.089799117	0.740976777	1.561894155	1.549519449	1.069793342	Q15404	0.380509786	0.569858189	0.976765605	3
3530	5	Q15542-2;Q15542	TAF5	sp|Q15542-2|TAF5_HUMAN Isoform Short of Transcription initiation factor TFIID subunit 5 OS=Homo sapiens GN=TAF5;sp|Q15542|TAF5_HUMAN Transcription initiation factor TFIID subunit 5 OS=Homo sapiens GN=TAF5 PE=1 SV=3				1.069417937	1.033711058	1	1.0056256	0.788214025	1.154385886	1	1.268697255	0.99815695	NA	1.199437385	0.889387913	0.946066544	Q15542	1	0.276674719	1	3
3542	11	Q15691	MAPRE1	sp|Q15691|MARE1_HUMAN Microtubule-associated protein RP/EB family member 1 OS=Homo sapiens GN=MAPRE1 PE=1 SV=3				0.978456554	0.99218998	1	0.976719275	1.006721557	1.049040428	1	1.142223014	1.110502016	1.274181855	1.437492846	1.307378248	1.451610852	Q15691	0.82002854	0.185820778	0.714733204	3
3563	3	Q16134-3;Q16134	ETFDH	sp|Q16134-3|ETFD_HUMAN Isoform 2 of Electron transfer flavoprotein-ubiquinone oxidoreductase, mitochondrial OS=Homo sapiens GN=ETFDH;sp|Q16134|ETFD_HUMAN Electron transfer flavoprotein-ubiquinone oxidoreductase, mitochondrial OS=Homo sapiens GN=ETFDH PE=1				0.950998392	1.022003783	1	1.205586067	1.051658283	1.060715758	1	0.754618376	0.708616918	NA	0.867464754	0.710014584	0.319688867	Q16134	1	0.684597738	1	3
3564	3	Q16186;A0A087WX59	ADRM1	sp|Q16186|ADRM1_HUMAN Proteasomal ubiquitin receptor ADRM1 OS=Homo sapiens GN=ADRM1 PE=1 SV=2;tr|A0A087WX59|A0A087WX59_HUMAN Proteasomal ubiquitin receptor ADRM1 OS=Homo sapiens GN=ADRM1 PE=1 SV=1				0.999033244	0.724422299	1	1.005509647	1.074033488	0.713474719	1	0.917519471	0.943741527	NA	1.355891656	1.446399617	0.660907472	Q16186	1	0.997232979	1	3
3566	13	Q16222-2;Q16222-3;Q16222;Q3KQV9;A0A087X226	UAP1	sp|Q16222-2|UAP1_HUMAN Isoform AGX1 of UDP-N-acetylhexosamine pyrophosphorylase OS=Homo sapiens GN=UAP1;sp|Q16222-3|UAP1_HUMAN Isoform 3 of UDP-N-acetylhexosamine pyrophosphorylase OS=Homo sapiens GN=UAP1;sp|Q16222|UAP1_HUMAN UDP-N-acetylhexosamine pyropho				1.03910348	1.014139848	1	0.944591467	1.1027006	1.015466405	1	1.103029366	1.464920872	NA	1.466089317	1.516401189	1.232245648	Q16222	1	0.224407783	1	3
3569	12	Q16401-2;Q16401;F2Z3J2	PSMD5	sp|Q16401-2|PSMD5_HUMAN Isoform 2 of 26S proteasome non-ATPase regulatory subunit 5 OS=Homo sapiens GN=PSMD5;sp|Q16401|PSMD5_HUMAN 26S proteasome non-ATPase regulatory subunit 5 OS=Homo sapiens GN=PSMD5 PE=1 SV=3				0.96647857	1.055068273	1	1.043909151	1.037955283	1.008651432	1	1.100480345	0.984021174	NA	0.981962553	0.781933144	0.870787178	Q16401	1	0.220892513	1	3
3573	4	Q16537-2;Q16537;Q16537-3	PPP2R5E	sp|Q16537-2|2A5E_HUMAN Isoform 2 of Serine/threonine-protein phosphatase 2A 56 kDa regulatory subunit epsilon isoform OS=Homo sapiens GN=PPP2R5E;sp|Q16537|2A5E_HUMAN Serine/threonine-protein phosphatase 2A 56 kDa regulatory subunit epsilon isoform OS=Homo				0.972013694	1.14127059	1	0.969649908	1.064811955	1.076431894	1	1.285883889	1.372788793	NA	1.070758637	1.2406506	1.354505521	Q16537	1	0.952109533	1	3
3581	9	Q16643;Q16643-2;Q16643-3;D6R9W4;D6R9Q9;D6RCR4;D6RFI1	DBN1	sp|Q16643|DREB_HUMAN Drebrin OS=Homo sapiens GN=DBN1 PE=1 SV=4;sp|Q16643-2|DREB_HUMAN Isoform 2 of Drebrin OS=Homo sapiens GN=DBN1;sp|Q16643-3|DREB_HUMAN Isoform 3 of Drebrin OS=Homo sapiens GN=DBN1;tr|D6R9W4|D6R9W4_HUMAN Drebrin (Fragment) OS=Homo sapiens				1.070509709	0.925482712	1	0.956223889	0.865465971	0.810940485	1	1.048005977	1.025497338	0.730578126	0.979919679	1.06687214	0.730578126	Q16643	0.82362592	0.607160166	0.950705441	3
3583	21	Q16658;C9JFC0;A0A0A0MSB2;C9JPH9	FSCN1	sp|Q16658|FSCN1_HUMAN Fascin OS=Homo sapiens GN=FSCN1 PE=1 SV=3				1.113601002	1.065506032	1	1.071430055	1.108871208	1.033501883	1	0.894580456	0.985361265	0.890450405	1.080983411	1.178785306	1.032443843	Q16658	0.882885141	0.980913986	0.957342281	3
3591	11	Q16795;F5GY40;F5H0J3	NDUFA9	sp|Q16795|NDUA9_HUMAN NADH dehydrogenase [ubiquinone] 1 alpha subcomplex subunit 9, mitochondrial OS=Homo sapiens GN=NDUFA9 PE=1 SV=2				1.184192487	1.100222412	1	1.065168784	1.305921577	1.105938244	1	1.007636977	1.02886067	0.94139064	1.036053636	1.029926294	0.862614333	Q16795	0.564201175	0.327440536	0.964863774	3
3592	10	Q16822;A0A0A0MS74;H0YML5;B4DW73;H0YM31;Q16822-2;H0YMA5;H0YMU6;H0YNG4;P35558	PCK2	sp|Q16822|PCKGM_HUMAN Phosphoenolpyruvate carboxykinase [GTP], mitochondrial OS=Homo sapiens GN=PCK2 PE=1 SV=3;tr|A0A0A0MS74|A0A0A0MS74_HUMAN Phosphoenolpyruvate carboxykinase [GTP], mitochondrial OS=Homo sapiens GN=PCK2 PE=1 SV=1;tr|H0YML5|H0YML5_HUMAN Ph				1.126945395	1.037990256	1	1.231705619	1.329716458	1.134162137	1	1.118656756	1.171167317	NA	0.637281429	0.67658414	0.579968986	Q16822	1	0.994109979	1	3
3593	1	Q16842	ST3GAL2	sp|Q16842|SIA4B_HUMAN CMP-N-acetylneuraminate-beta-galactosamide-alpha-2,3-sialyltransferase 2 OS=Homo sapiens GN=ST3GAL2 PE=2 SV=1				1.086667566	1.100055663	1	1.239979799	0.916213746	0	1	1.019970138	0.751847704	NA	1.215098918	0.426642404	0.611216872	Q16842	1	0.524684087	1	3
3609	18	Q2NL82;I3L1Q5	TSR1	sp|Q2NL82|TSR1_HUMAN Pre-rRNA-processing protein TSR1 homolog OS=Homo sapiens GN=TSR1 PE=1 SV=1;tr|I3L1Q5|I3L1Q5_HUMAN Pre-rRNA-processing protein TSR1 homolog OS=Homo sapiens GN=TSR1 PE=1 SV=2				1.014022093	0.866304364	1	0.846136595	0.765061724	0.884451858	1	0.884328358	0.905970149	1.621426764	0.837123704	0.762964837	1.025208702	Q2NL82	0.729433072	0.900598362	0.954251061	3
3610	15	Q2PPJ7-3;Q2PPJ7-2;Q2PPJ7;H7C1F9;A0A087WYA8;H7BZA8;H0YJ04;H0YJB5	RALGAPA2	sp|Q2PPJ7-3|RGPA2_HUMAN Isoform 3 of Ral GTPase-activating protein subunit alpha-2 OS=Homo sapiens GN=RALGAPA2;sp|Q2PPJ7-2|RGPA2_HUMAN Isoform 2 of Ral GTPase-activating protein subunit alpha-2 OS=Homo sapiens GN=RALGAPA2;sp|Q2PPJ7|RGPA2_HUMAN Ral GTPase-a				0.997760715	1.028156499	1	1.028886825	0.933916244	0.99549564	1	1.181493573	1.100693736	NA	1.156702714	1.026219139	1.057335238	Q2PPJ7	1	0.894717582	1	3
3627	4	Q3MHD2;Q3MHD2-2;K7ELG9	LSM12	sp|Q3MHD2|LSM12_HUMAN Protein LSM12 homolog OS=Homo sapiens GN=LSM12 PE=1 SV=2;sp|Q3MHD2-2|LSM12_HUMAN Isoform 2 of Protein LSM12 homolog OS=Homo sapiens GN=LSM12;tr|K7ELG9|K7ELG9_HUMAN Protein LSM12 homolog OS=Homo sapiens GN=LSM12 PE=1 SV=1				0.998971741	0.987260209	1	0.966976725	0.905540687	1.058474953	1	0.770883751	0.980542351	1.484550562	0.898660328	0.916194901	1.727960242	Q3MHD2	0.764572109	0.909341586	0.963417547	3
3630	13	Q3V6T2-5;Q3V6T2-4;Q3V6T2-2;Q3V6T2-3;Q3V6T2;A0A087WXD9;H7C2C6;H0Y7U8;H0Y470	CCDC88A	sp|Q3V6T2-5|GRDN_HUMAN Isoform 5 of Girdin OS=Homo sapiens GN=CCDC88A;sp|Q3V6T2-4|GRDN_HUMAN Isoform 4 of Girdin OS=Homo sapiens GN=CCDC88A;sp|Q3V6T2-2|GRDN_HUMAN Isoform 2 of Girdin OS=Homo sapiens GN=CCDC88A;sp|Q3V6T2-3|GRDN_HUMAN Isoform 3 of Girdin OS=				0.96688437	1.14481186	1	1.088066407	0.923144436	1.114216963	1	0.959247902	0.85377663	NA	1.038411879	1.008957392	1.068189154	Q3V6T2	1	0.92098602	1	3
3633	8	Q49A26-2;Q49A26-3;Q49A26;K7EMM8;Q49A26-5;Q49A26-4;K7EQB2;K7EPU6;K7ELL0	GLYR1	sp|Q49A26-2|GLYR1_HUMAN Isoform 2 of Putative oxidoreductase GLYR1 OS=Homo sapiens GN=GLYR1;sp|Q49A26-3|GLYR1_HUMAN Isoform 3 of Putative oxidoreductase GLYR1 OS=Homo sapiens GN=GLYR1;sp|Q49A26|GLYR1_HUMAN Putative oxidoreductase GLYR1 OS=Homo sapiens GN=G				1.109905262	1.039049353	1	1.002276426	1.129908729	1.012841305	1	0.797700601	0.837610915	NA	0.949775785	0.96145406	0.922698216	Q49A26	1	0.679478893	1	3
3652	5	Q53F19;Q53F19-2;K7ELP6	C17orf85	sp|Q53F19|NCBP3_HUMAN Nuclear cap-binding protein subunit 3 OS=Homo sapiens GN=NCBP3 PE=1 SV=2;sp|Q53F19-2|NCBP3_HUMAN Isoform 2 of Nuclear cap-binding protein subunit 3 OS=Homo sapiens GN=NCBP3				0.971460872	0.858393753	1	0.896665583	0.888198663	0.793653355	1	0.910496065	0.946263981	0.809820319	0.524492543	0.848591549	0.381666839	Q53F19	0.946154967	0.683540344	0.883018089	3
3657	8	Q53HL2	CDCA8	sp|Q53HL2|BOREA_HUMAN Borealin OS=Homo sapiens GN=CDCA8 PE=1 SV=2				0.926326163	0.990672397	1	1.151521086	0.989943308	1.184454827	1	1.285951161	0.827956989	1.375339162	1.830620038	1.453723244	1.516229525	Q53HL2	0.999981718	0.496972073	0.50221021	3
3659	7	Q53R41;Q53R41-2;C9JMM4;E7EW60;C9JTP4	FASTKD1	sp|Q53R41|FAKD1_HUMAN FAST kinase domain-containing protein 1 OS=Homo sapiens GN=FASTKD1 PE=1 SV=1;sp|Q53R41-2|FAKD1_HUMAN Isoform 2 of FAST kinase domain-containing protein 1 OS=Homo sapiens GN=FASTKD1				1.008849185	1.161299008	1	1.064495354	1.046877321	1.188209877	1	0.948941888	0.85312395	NA	1.210194827	1.125629829	1.194659053	Q53R41	1	0.448237004	1	3
3670	16	Q5C9Z4	NOM1	sp|Q5C9Z4|NOM1_HUMAN Nucleolar MIF4G domain-containing protein 1 OS=Homo sapiens GN=NOM1 PE=1 SV=1				0.979041787	0.953913107	1	1.000630124	1.082497226	0.904157577	1	0.89630137	0.862318982	0.732162427	0.910508806	0.799931507	0.417113503	Q5C9Z4	0.781489466	0.770258881	0.999841539	3
3672	2	Q5FBB7-7;Q5FBB7-5;Q5FBB7-4;Q5FBB7-3;Q5FBB7-2;Q5FBB7-6;Q5FBB7;F8WB17	SGOL1	sp|Q5FBB7-7|SGOL1_HUMAN Isoform 7 of Shugoshin-like 1 OS=Homo sapiens GN=SGOL1;sp|Q5FBB7-5|SGOL1_HUMAN Isoform 5 of Shugoshin-like 1 OS=Homo sapiens GN=SGOL1;sp|Q5FBB7-4|SGOL1_HUMAN Isoform 4 of Shugoshin-like 1 OS=Homo sapiens GN=SGOL1;sp|Q5FBB7-3|SGOL1_H				0.753588712	0.805078107	1	0.767188169	0.847333034	0.655896813	1	0.374287578	0.873280971	NA	0.862335895	0.920747441	0.551053393	Q5FBB7	1	0.960375633	1	3
3682	15	Q5JRX3;Q5JRX3-2;Q5JRX3-3;A0A0A0MRX9;B1APQ0;H0Y4F7;H0Y7L7;B1APQ1	PITRM1	sp|Q5JRX3|PREP_HUMAN Presequence protease, mitochondrial OS=Homo sapiens GN=PITRM1 PE=1 SV=3;sp|Q5JRX3-2|PREP_HUMAN Isoform 2 of Presequence protease, mitochondrial OS=Homo sapiens GN=PITRM1;sp|Q5JRX3-3|PREP_HUMAN Isoform 3 of Presequence protease, mitocho				0.968957294	1.073935668	1	1.093169164	0.984756022	1.146442232	1	0.983919598	0.964550023	NA	1.044769301	0.974143444	1.816719963	Q5JRX3	1	0.800669619	1	3
3690	15	Q5JTV8-3;J3KN66;Q5JTV8-2	TOR1AIP1	sp|Q5JTV8-3|TOIP1_HUMAN Isoform 3 of Torsin-1A-interacting protein 1 OS=Homo sapiens GN=TOR1AIP1;tr|J3KN66|J3KN66_HUMAN Torsin-1A-interacting protein 1 OS=Homo sapiens GN=TOR1AIP1 PE=1 SV=1				1.019551195	1.026810553	1	0.956938453	0.84678946	1.052649049	1	1.003251721	0.988618975	1.051740627	0.937748661	0.930853099	1.438886764	Q5JTV8	0.942495642	0.851353673	0.977725496	3
3691	12	Q5JTZ9	AARS2	sp|Q5JTZ9|SYAM_HUMAN Alanine--tRNA ligase, mitochondrial OS=Homo sapiens GN=AARS2 PE=1 SV=1				0.988603789	1.125762298	1	1.153838127	0.923737045	1.203015138	1	0.923921822	0.846632208	NA	0.819092231	0.605411081	0.68253917	Q5JTZ9	1	0.661119639	1	3
3707	5	Q5QPM7;Q92530;Q5QPM9;H0Y555;F5H4Z3	PSMF1	tr|Q5QPM7|Q5QPM7_HUMAN Proteasome inhibitor PI31 subunit OS=Homo sapiens GN=PSMF1 PE=1 SV=2;sp|Q92530|PSMF1_HUMAN Proteasome inhibitor PI31 subunit OS=Homo sapiens GN=PSMF1 PE=1 SV=2;tr|Q5QPM9|Q5QPM9_HUMAN Proteasome inhibitor PI31 subunit (Fragment) OS=Ho				0.968810098	0.950403037	1	1.00000435	1.014410854	0.972456504	1	1.027288624	1.021747162	0.891695195	1.134694481	1.239317292	0.931790754	Q5QPM7	0.928365827	0.999993696	0.92967973	3
3711	8	Q5RKV6	EXOSC6	sp|Q5RKV6|EXOS6_HUMAN Exosome complex component MTR3 OS=Homo sapiens GN=EXOSC6 PE=1 SV=1				0.893528508	0.951339982	1	1.065836047	0.904401313	1.035334544	1	0.930119904	0.848201439	0.79694964	0.914877698	0.347568345	0.609755396	Q5RKV6	0.305959818	0.925479163	0.643792456	3
3717	4	Q5SXM2	SNAPC4	sp|Q5SXM2|SNPC4_HUMAN snRNA-activating protein complex subunit 4 OS=Homo sapiens GN=SNAPC4 PE=1 SV=1				1.137735282	0.980940295	1	0.950567862	1.177709948	1.052011001	1	1.765998407	1.908966189	NA	2.215215082	2.583200566	1.790582404	Q5SXM2	1	0.517507396	1	3
3740	13	Q5T6F2;A2A305;F5H2U4;Q5T6F2-2;A0A0D9SFI5;Q5JV08;H0YDN2	UBAP2	sp|Q5T6F2|UBAP2_HUMAN Ubiquitin-associated protein 2 OS=Homo sapiens GN=UBAP2 PE=1 SV=1;tr|A2A305|A2A305_HUMAN Ubiquitin-associated protein 2 (Fragment) OS=Homo sapiens GN=UBAP2 PE=1 SV=1;tr|F5H2U4|F5H2U4_HUMAN Ubiquitin-associated protein 2 OS=Homo sapien				0.819255564	0.843659472	1	0.934918943	1.094360006	0.950250008	1	1.326203956	1.638271476	NA	1.173132033	1.548682463	1.497099322	Q5T6F2	1	0.672728608	1	3
3764	8	Q5VT52-2;Q5VT52;Q5VT52-3;Q5VT52-5;Q5VT52-4	RPRD2	sp|Q5VT52-2|RPRD2_HUMAN Isoform 2 of Regulation of nuclear pre-mRNA domain-containing protein 2 OS=Homo sapiens GN=RPRD2;sp|Q5VT52|RPRD2_HUMAN Regulation of nuclear pre-mRNA domain-containing protein 2 OS=Homo sapiens GN=RPRD2 PE=1 SV=1;sp|Q5VT52-3|RPRD2_H				0.938000311	0.967831996	1	0.956071053	0.753994354	0.957167196	1	0.797527095	0.792845582	NA	0.970988957	0.838667049	1.185641992	Q5VT52	1	0.793010436	1	3
3772	3	Q5VW32;F5GXQ0;Q5VW32-2;Q5VW33	BROX	sp|Q5VW32|BROX_HUMAN BRO1 domain-containing protein BROX OS=Homo sapiens GN=BROX PE=1 SV=1;tr|F5GXQ0|F5GXQ0_HUMAN BRO1 domain-containing protein BROX OS=Homo sapiens GN=BROX PE=1 SV=1;sp|Q5VW32-2|BROX_HUMAN Isoform 2 of BRO1 domain-containing protein BROX				0.979595967	1.09812433	1	1.079747846	0.887786115	1.134454819	1	1.00688883	0.951874167	NA	0.95628899	0.758005865	1.215249267	Q5VW32	1	0.925928775	1	3
3773	22	Q5VW36;S4R400;S4R450;S4R3N8	FOCAD	sp|Q5VW36|FOCAD_HUMAN Focadhesin OS=Homo sapiens GN=FOCAD PE=1 SV=1;tr|S4R400|S4R400_HUMAN Focadhesin OS=Homo sapiens GN=FOCAD PE=1 SV=2				1.106366322	1.101378184	1	1.040112221	1.323323942	1.060020555	1	1.09396803	1.131943831	0.601457211	1.148282257	1.051664753	0.874882982	Q5VW36	0.501036889	0.10449446	0.913043705	3
3779	8	Q5VY60;Q7Z4H7;Q7Z4H7-3;Q5SYF9;Q7Z4H7-2	HAUS6	tr|Q5VY60|Q5VY60_HUMAN HAUS augmin-like complex subunit 6 OS=Homo sapiens GN=HAUS6 PE=1 SV=1;sp|Q7Z4H7|HAUS6_HUMAN HAUS augmin-like complex subunit 6 OS=Homo sapiens GN=HAUS6 PE=1 SV=2;sp|Q7Z4H7-3|HAUS6_HUMAN Isoform 3 of HAUS augmin-like complex subunit 6				0.94705446	0.770694075	1	0.758804868	0.871778965	0.753195657	1	1.063691886	1.182849308	NA	1.135032237	1.175257498	1.073595232	Q5VY60	1	0.824458074	1	3
3784	3	Q5VZM0;Q7L523;Q5VZM2-2;Q5VZM2	RRAGB;RRAGA	tr|Q5VZM0|Q5VZM0_HUMAN Ras-related GTP-binding protein B (Fragment) OS=Homo sapiens GN=RRAGB PE=1 SV=1;sp|Q7L523|RRAGA_HUMAN Ras-related GTP-binding protein A OS=Homo sapiens GN=RRAGA PE=1 SV=1;sp|Q5VZM2-2|RRAGB_HUMAN Isoform 2 of Ras-related GTP-binding p				1.065934349	1.022489885	1	1.046759569	1.098049294	0.959230087	1	0.750699328	0.760995654	NA	0.959541683	1.349111023	0.671457922	Q5VZM0	1	0.97231721	1	3
3797	6	Q66LE6	PPP2R2D	sp|Q66LE6|2ABD_HUMAN Serine/threonine-protein phosphatase 2A 55 kDa regulatory subunit B delta isoform OS=Homo sapiens GN=PPP2R2D PE=2 SV=1				0.935158933	1.016160148	1	0.982898643	0.819934173	1.189860578	1	0.886427984	0.926477304	1.168051877	0.889432825	0.911224769	0.911717965	Q66LE6	0.832687153	0.08782482	0.624734616	3
3798	9	Q68CP9-3;Q68CP9;F8WCU9;F8W108;F8VWP4;A0A087WY37	ARID2	sp|Q68CP9-3|ARID2_HUMAN Isoform 2 of AT-rich interactive domain-containing protein 2 OS=Homo sapiens GN=ARID2;sp|Q68CP9|ARID2_HUMAN AT-rich interactive domain-containing protein 2 OS=Homo sapiens GN=ARID2 PE=1 SV=2;tr|F8WCU9|F8WCU9_HUMAN AT-rich interactiv				0.974799564	1.008977757	1	0.978785539	0.874220717	1.054380709	1	0.970639033	0.953022453	NA	1.074784111	0.9791019	1.115112263	Q68CP9	1	0.990463715	1	3
3800	5	Q68CQ7;C9J880;Q68CQ7-2;C9JPK4;C9JA13;H7C4V6;C9JNB0;C9JY96;A0A0A0MSE5	GLT8D1	sp|Q68CQ7|GL8D1_HUMAN Glycosyltransferase 8 domain-containing protein 1 OS=Homo sapiens GN=GLT8D1 PE=1 SV=2;tr|C9J880|C9J880_HUMAN Glycosyltransferase 8 domain-containing protein 1 (Fragment) OS=Homo sapiens GN=GLT8D1 PE=1 SV=1;sp|Q68CQ7-2|GL8D1_HUMAN Isof				1.017526562	1.180613868	1	1.127697109	0.950142677	1.04364198	1	1.224098312	0.950164852	NA	1.619042861	0.879908083	1.141472675	Q68CQ7	1	0.980491257	1	3
3807	6	Q68E01-2;Q68E01;Q68E01-3;Q68E01-4;A0A096LNW8	INTS3	sp|Q68E01-2|INT3_HUMAN Isoform 2 of Integrator complex subunit 3 OS=Homo sapiens GN=INTS3;sp|Q68E01|INT3_HUMAN Integrator complex subunit 3 OS=Homo sapiens GN=INTS3 PE=1 SV=1;sp|Q68E01-3|INT3_HUMAN Isoform 3 of Integrator complex subunit 3 OS=Homo sapiens				1.008830624	1.055166152	1	1.048671919	1.121021907	1.060301299	1	0.895562908	0.990667685	NA	0.943157716	0.951471961	0.779002291	Q68E01	1	0.40421864	1	3
3824	10	Q6IA86-4;Q6IA86-2;Q6IA86-3;Q6IA86-5;Q6IA86;Q6IA86-6;Q6IA86-7;F5GWY6;F5GX79;K7ER35;F5GYE9	ELP2	sp|Q6IA86-4|ELP2_HUMAN Isoform 4 of Elongator complex protein 2 OS=Homo sapiens GN=ELP2;sp|Q6IA86-2|ELP2_HUMAN Isoform 2 of Elongator complex protein 2 OS=Homo sapiens GN=ELP2;sp|Q6IA86-3|ELP2_HUMAN Isoform 3 of Elongator complex protein 2 OS=Homo sapiens				0.993881667	1.064470123	1	1.078064103	1.059932083	1.070153474	1	1.176221977	1.057883131	NA	1.903619993	1.601249541	1.459665564	Q6IA86	1	0.610174983	1	3
3839	7	Q6NUQ1	RINT1	sp|Q6NUQ1|RINT1_HUMAN RAD50-interacting protein 1 OS=Homo sapiens GN=RINT1 PE=1 SV=1				0.971409859	1.012746842	1	1.02423645	1.022101532	1.044076461	1	1.362603012	1.150042626	NA	1.065264753	0.976887373	1.282087714	Q6NUQ1	1	0.980651584	1	3
3849	17	Q6P1J9	CDC73	sp|Q6P1J9|CDC73_HUMAN Parafibromin OS=Homo sapiens GN=CDC73 PE=1 SV=1				0.784362465	0.845069186	1	0.933869079	0.892288218	0.907934898	1	1.00089872	0.940163608	0.985497922	0.931911721	0.888895697	0.874025961	Q6P1J9	0.913453824	0.807066161	0.496934053	3
3853	7	Q6P1N0-2;Q6P1N0;K7EMP1;K7EJY5	CC2D1A	sp|Q6P1N0-2|C2D1A_HUMAN Isoform 2 of Coiled-coil and C2 domain-containing protein 1A OS=Homo sapiens GN=CC2D1A;sp|Q6P1N0|C2D1A_HUMAN Coiled-coil and C2 domain-containing protein 1A OS=Homo sapiens GN=CC2D1A PE=1 SV=1;tr|K7EMP1|K7EMP1_HUMAN Coiled-coil and				0.777379188	0.953138544	1	1.074686408	1.000757405	0.943435502	1	1.049218055	0.984162352	NA	1.311679481	1.091165856	1.137507192	Q6P1N0	1	0.795292653	1	3
3862	3	Q6P4A7;Q6P4A7-3;Q6P4A7-2	SFXN4	sp|Q6P4A7|SFXN4_HUMAN Sideroflexin-4 OS=Homo sapiens GN=SFXN4 PE=1 SV=1				1.066017439	1.057524001	1	1.000143947	0.946050143	1.057141796	1	1.025933006	0.920039897	NA	0.820663287	0.758856288	0.966752556	Q6P4A7	1	0.977012548	1	3
3868	5	Q6P9B9	INTS5	sp|Q6P9B9|INT5_HUMAN Integrator complex subunit 5 OS=Homo sapiens GN=INTS5 PE=1 SV=1				0.995701043	1.057650165	1	1.079712086	0.921413837	1.100142224	1	1.388788969	1.034072742	NA	1.382693845	1.09432454	1.322342126	Q6P9B9	1	0.954044166	1	3
3870	16	Q6PD62;H0YCE8	CTR9	sp|Q6PD62|CTR9_HUMAN RNA polymerase-associated protein CTR9 homolog OS=Homo sapiens GN=CTR9 PE=1 SV=1				1.055315992	0.922980267	1	1.010396932	1.040301758	0.978718719	1	0.930245281	0.937995806	0.814160664	0.915473694	0.964438771	0.928421629	Q6PD62	0.899977023	0.697970292	0.315970854	3
3878	15	Q6PJT7-5;Q6PJT7-9;Q6PJT7-2;Q6PJT7;G3V256;Q6PJT7-4;Q6PJT7-3;H0YJA2;Q6PJT7-11;Q6PJT7-10;G3V5I6;G3V3Y4;G3V3R9;G3V572;A0A087WTC9;G3V473;H0YJ87;G3V240;G3V411;H0YJ51;G3V4R5;Q6PJT7-8;Q6PJT7-6	ZC3H14	sp|Q6PJT7-5|ZC3HE_HUMAN Isoform 5 of Zinc finger CCCH domain-containing protein 14 OS=Homo sapiens GN=ZC3H14;sp|Q6PJT7-9|ZC3HE_HUMAN Isoform 9 of Zinc finger CCCH domain-containing protein 14 OS=Homo sapiens GN=ZC3H14;sp|Q6PJT7-2|ZC3HE_HUMAN Isoform 2 of Z				0.866421875	0.778266477	1	0.888322106	0.789683117	0.818352415	1	1.007815263	0.995131669	NA	1.188674352	1.156293467	0.989296744	Q6PJT7	1	0.379347059	1	3
3883	7	Q6RFH5;E9PS41;Q6RFH5-2;H0YFP2;F5GYL6	WDR74	sp|Q6RFH5|WDR74_HUMAN WD repeat-containing protein 74 OS=Homo sapiens GN=WDR74 PE=1 SV=1;tr|E9PS41|E9PS41_HUMAN WD repeat-containing protein 74 OS=Homo sapiens GN=WDR74 PE=1 SV=1;sp|Q6RFH5-2|WDR74_HUMAN Isoform 2 of WD repeat-containing protein 74 OS=Homo				0.930165755	0.990974704	1	0.991287018	0.796992098	1.026961217	1	0.942670041	0.923686754	NA	1.202202409	0.893908624	0.948501862	Q6RFH5	1	0.518990723	1	3
3888	9	Q6UN15-3;Q6UN15-5;Q6UN15;Q6UN15-4;A0A0B4J203;H0Y8P7	FIP1L1	sp|Q6UN15-3|FIP1_HUMAN Isoform 3 of Pre-mRNA 3-end-processing factor FIP1 OS=Homo sapiens GN=FIP1L1;sp|Q6UN15-5|FIP1_HUMAN Isoform 5 of Pre-mRNA 3-end-processing factor FIP1 OS=Homo sapiens GN=FIP1L1;sp|Q6UN15|FIP1_HUMAN Pre-mRNA 3-end-processing factor				0.961958809	0.745395583	1	0.832526956	0.997335528	0.741790994	1	1.082373211	1.174978956	0.743963068	0.764362374	0.869581229	0.443786827	Q6UN15	0.88519045	0.900479386	0.999423166	3
3907	22	Q6ZMZ3-2;Q6ZMZ3;G3V533;Q6ZMZ3-3	SYNE3	sp|Q6ZMZ3-2|SYNE3_HUMAN Isoform 2 of Nesprin-3 OS=Homo sapiens GN=SYNE3;sp|Q6ZMZ3|SYNE3_HUMAN Nesprin-3 OS=Homo sapiens GN=SYNE3 PE=1 SV=2;tr|G3V533|G3V533_HUMAN Nesprin-3 OS=Homo sapiens GN=SYNE3 PE=1 SV=1;sp|Q6ZMZ3-3|SYNE3_HUMAN Isoform 3 of Nesprin-3 OS				1.049098076	1.046410891	1	1.03916664	1.00238719	0.95356151	1	1.033410784	0.987581123	NA	1.022514222	0.825975483	0.662158481	Q6ZMZ3	1	0.991109608	1	3
3922	27	Q709C8-4;Q709C8-2;Q709C8-3;Q709C8	VPS13C	sp|Q709C8-4|VP13C_HUMAN Isoform 4 of Vacuolar protein sorting-associated protein 13C OS=Homo sapiens GN=VPS13C;sp|Q709C8-2|VP13C_HUMAN Isoform 2 of Vacuolar protein sorting-associated protein 13C OS=Homo sapiens GN=VPS13C;sp|Q709C8-3|VP13C_HUMAN Isoform 3				0.989306652	1.120911155	1	1.114207931	0.967763534	1.09895346	1	1.052469663	0.924542813	NA	1.220560588	1.108613912	1.062980687	Q709C8	1	0.327092897	1	3
3946	6	Q7L2J0;Q7L2J0-2	MEPCE	sp|Q7L2J0|MEPCE_HUMAN 7SK snRNA methylphosphate capping enzyme OS=Homo sapiens GN=MEPCE PE=1 SV=1;sp|Q7L2J0-2|MEPCE_HUMAN Isoform 2 of 7SK snRNA methylphosphate capping enzyme OS=Homo sapiens GN=MEPCE				1.130801012	0.824169084	1	0.939165966	0.995062358	0.782013656	1	0.752929373	0.741008827	0.664803335	1.073589661	0.861468449	0.862650948	Q7L2J0	0.928375142	0.259944944	0.600195015	3
3952	10	Q7L5N7;Q7L5N7-2;H3BU68;A0A087X0A3	LPCAT2	sp|Q7L5N7|PCAT2_HUMAN Lysophosphatidylcholine acyltransferase 2 OS=Homo sapiens GN=LPCAT2 PE=1 SV=1;sp|Q7L5N7-2|PCAT2_HUMAN Isoform 2 of Lysophosphatidylcholine acyltransferase 2 OS=Homo sapiens GN=LPCAT2				1.129298344	1.090984963	1	1.050034351	0.998242395	1.033640915	1	1.209086227	1.124710987	1.389232843	1.037749701	0.486012339	1.126902552	Q7L5N7	0.502342251	0.903218003	0.824824932	3
3958	13	Q7LBC6;Q7LBC6-2;H0Y9V5	KDM3B	sp|Q7LBC6|KDM3B_HUMAN Lysine-specific demethylase 3B OS=Homo sapiens GN=KDM3B PE=1 SV=2;sp|Q7LBC6-2|KDM3B_HUMAN Isoform 2 of Lysine-specific demethylase 3B OS=Homo sapiens GN=KDM3B				0.942321284	0.980052407	1	0.981801362	0.907117928	0.931407178	1	1.018146531	1.061814653	0.660213489	1.052207666	1.037942746	1.030664726	Q7LBC6	0.099713042	0.788174417	0.690975939	3
3967	4	Q7Z2W9;Q7Z2W9-2;F5H7V8;H3BUY0	MRPL21	sp|Q7Z2W9|RM21_HUMAN 39S ribosomal protein L21, mitochondrial OS=Homo sapiens GN=MRPL21 PE=1 SV=2;sp|Q7Z2W9-2|RM21_HUMAN Isoform 2 of 39S ribosomal protein L21, mitochondrial OS=Homo sapiens GN=MRPL21				1.050143041	1.302783002	1	1.006925597	0.976578026	1.042697018	1	1.130697051	1.047587131	NA	1.182784374	1.037437763	1.164400613	Q7Z2W9	1	0.772944405	1	3
3979	11	Q7Z417	NUFIP2	sp|Q7Z417|NUFP2_HUMAN Nuclear fragile X mental retardation-interacting protein 2 OS=Homo sapiens GN=NUFIP2 PE=1 SV=1				0.753001211	0.856904409	1	0.977608361	0.961274035	0.915009503	1	1.143883825	1.1572354	1.067104027	1.540095934	1.460810655	1.337399245	Q7Z417	0.924172212	0.989605621	0.859634833	3
4006	6	Q7Z7K6-3;A0A0M3HER2	CENPV	sp|Q7Z7K6-3|CENPV_HUMAN Isoform 3 of Centromere protein V OS=Homo sapiens GN=CENPV;tr|A0A0M3HER2|A0A0M3HER2_HUMAN Centromere protein V OS=Homo sapiens GN=CENPV PE=1 SV=1				1.100861942	1.026198392	1	0.9857304	0.850126817	0.999670399	1	0.91945098	0.94622549	1.390392157	0.946068627	0.836666667	1.270392157	Q7Z7K6	0.529014245	0.753271986	0.956632102	3
4007	14	Q7Z7L1;K7EJJ3;Q08AF3;C9JDG6;C9J902;K7ER38;C9JUT2;K7EIM3	SLFN11	sp|Q7Z7L1|SLN11_HUMAN Schlafen family member 11 OS=Homo sapiens GN=SLFN11 PE=1 SV=2				0.953944001	0.933353638	1	0.975401755	0.965595336	1.033774375	1	0.954153132	0.946450116	1.096426914	0.908575406	0.976890951	0.988584687	Q7Z7L1	0.996148285	0.501986112	0.575888905	3
4009	6	Q86SF2;H0YAH3;H0YAK0;E9PBY3	GALNT7	sp|Q86SF2|GALT7_HUMAN N-acetylgalactosaminyltransferase 7 OS=Homo sapiens GN=GALNT7 PE=1 SV=1;tr|H0YAH3|H0YAH3_HUMAN Polypeptide N-acetylgalactosaminyltransferase (Fragment) OS=Homo sapiens GN=GALNT7 PE=1 SV=1				0.98358347	1.072236694	1	1.0119544	0.956246749	1.066419914	1	1.094644375	1.077925758	NA	1.201567961	0.923349391	0.939217909	Q86SF2	1	0.057278829	1	3
4013	9	Q86TI2-4;Q86TI2;Q86TI2-2;M0R2A8;M0R3C4;M0R2G6;M0QXG6;M0R0I1;M0QXA6;M0R145;M0R1L4	DPP9	sp|Q86TI2-4|DPP9_HUMAN Isoform 3 of Dipeptidyl peptidase 9 OS=Homo sapiens GN=DPP9;sp|Q86TI2|DPP9_HUMAN Dipeptidyl peptidase 9 OS=Homo sapiens GN=DPP9 PE=1 SV=3;sp|Q86TI2-2|DPP9_HUMAN Isoform 2 of Dipeptidyl peptidase 9 OS=Homo sapiens GN=DPP9				0.958667382	1.025632257	1	1.018903448	0.881670269	1.075971641	1	1.105415578	0.983895543	NA	1.164545977	1.112176221	1.342643512	Q86TI2	1	0.858235726	1	3
4014	3	Q86TJ2;Q86TJ2-3;Q86TJ2-2	TADA2B	sp|Q86TJ2|TAD2B_HUMAN Transcriptional adapter 2-beta OS=Homo sapiens GN=TADA2B PE=1 SV=2;sp|Q86TJ2-3|TAD2B_HUMAN Isoform 3 of Transcriptional adapter 2-beta OS=Homo sapiens GN=TADA2B;sp|Q86TJ2-2|TAD2B_HUMAN Isoform 2 of Transcriptional adapter 2-beta OS=Ho				1.134553703	0.973075514	1	0.96917674	1.301594915	1.028727092	1	1.053554624	1.022841988	0.765891009	0.972623834	1.067584909	0.655419625	Q86TJ2	0.254612516	0.545185636	0.949498206	3
4016	7	Q86TU7;Q6NXR6;Q86TU7-3;Q86TU7-2	SETD3	sp|Q86TU7|SETD3_HUMAN Histone-lysine N-methyltransferase setd3 OS=Homo sapiens GN=SETD3 PE=1 SV=1				0.944058872	0.967910085	1	0.974513636	0.942128941	1.005068985	1	1.194376669	1.074896846	NA	0.983572003	0.941237337	1.062876049	Q86TU7	1	0.981912825	1	3
4057	6	Q86X55-1;Q86X55;Q86X55-2;K7EQA8;K7EK20;K7EPK1;K7EQB9	CARM1	sp|Q86X55-1|CARM1_HUMAN Isoform 1 of Histone-arginine methyltransferase CARM1 OS=Homo sapiens GN=CARM1;sp|Q86X55|CARM1_HUMAN Histone-arginine methyltransferase CARM1 OS=Homo sapiens GN=CARM1 PE=1 SV=3;sp|Q86X55-2|CARM1_HUMAN Isoform 2 of Histone-arginine m				1.082091122	1.043738672	1	1.005313077	1.135069235	1.090882649	1	0.918944532	0.996097742	0.994611168	1.190746075	1.359379355	1.323237016	Q86X55	0.947759986	0.990693507	0.982357141	3
4074	12	Q86YV0-2;Q86YV0;V9GYD1;M0QX12;H0Y638;H0Y3A3;A0A0A0MQZ2;B7ZCA0;Q5VWQ8-3;Q5VWQ8-4;Q5VWQ8-2;Q5VWQ8-5;Q9UJF2;Q5VWQ8;Q96PV0-3;Q96PV0-2;Q96PV0-4;Q96PV0	RASAL3	sp|Q86YV0-2|RASL3_HUMAN Isoform 2 of RAS protein activator like-3 OS=Homo sapiens GN=RASAL3;sp|Q86YV0|RASL3_HUMAN RAS protein activator like-3 OS=Homo sapiens GN=RASAL3 PE=1 SV=2				0.94649515	1.034946802	1	1.020789144	0.992136873	1.032054498	1	0.96304964	0.838822592	NA	1.05615688	0.527281531	0.926664178	Q86YV0	1	0.870632607	1	3
4077	17	X6RLX0;Q8IUD2-3;Q8IUD2;G8JLD3;Q8IUD2-2;X6RM00;Q8IUD2-4;Q8IUD2-5;K7EPD6;A0A0U1RQN0;K7EPP6;A0A0U1RQM4	ERC1	tr|X6RLX0|X6RLX0_HUMAN ELKS/Rab6-interacting/CAST family member 1 OS=Homo sapiens GN=ERC1 PE=1 SV=1;sp|Q8IUD2-3|RB6I2_HUMAN Isoform 3 of ELKS/Rab6-interacting/CAST family member 1 OS=Homo sapiens GN=ERC1;sp|Q8IUD2|RB6I2_HUMAN ELKS/Rab6-interacting/CAST fam				0.96556567	1.114081666	1	1.102124728	1.055588416	1.070466817	1	1.099973077	0.860594095	NA	1.02171767	0.950462174	1.136408508	X6RLX0	1	0.183259584	1	3
4080	4	Q8IUH3-3;Q8IUH3-2;Q8IUH3	RBM45	sp|Q8IUH3-3|RBM45_HUMAN Isoform 3 of RNA-binding protein 45 OS=Homo sapiens GN=RBM45;sp|Q8IUH3-2|RBM45_HUMAN Isoform 2 of RNA-binding protein 45 OS=Homo sapiens GN=RBM45;sp|Q8IUH3|RBM45_HUMAN RNA-binding protein 45 OS=Homo sapiens GN=RBM45 PE=1 SV=1				1.007318968	1.061847347	1	0.834436286	0.794034819	1.073329953	1	0.958051623	0.892981211	NA	0.864779052	0.681732721	2.059691457	Q8IUH3	1	0.999932466	1	3
4090	5	Q8IV50;Q8IV50-2;Q96S90	LYSMD2	sp|Q8IV50|LYSM2_HUMAN LysM and putative peptidoglycan-binding domain-containing protein 2 OS=Homo sapiens GN=LYSMD2 PE=1 SV=1				1.019606532	0.895324652	1	1.056990399	1.098418194	0.935985393	1	0.822847559	1.044912411	NA	0.567284756	0.965523668	0.48268729	Q8IV50	1	0.805397475	1	3
4093	4	Q8IVB5	LIX1L	sp|Q8IVB5|LIX1L_HUMAN LIX1-like protein OS=Homo sapiens GN=LIX1L PE=2 SV=1				0.865413366	0.969000565	1	0.974280898	0.889159686	0.883629471	1	0.324828032	0.26029161	NA	0.380945382	0.30007643	0.317949321	Q8IVB5	1	0.964728067	1	3
4103	6	Q8IWI9-3;Q8IWI9;Q8IWI9-4;Q8IWI9-2;H3BTN2;H3BP52;H3BTF4	MGA	sp|Q8IWI9-3|MGAP_HUMAN Isoform 3 of MAX gene-associated protein OS=Homo sapiens GN=MGA;sp|Q8IWI9|MGAP_HUMAN MAX gene-associated protein OS=Homo sapiens GN=MGA PE=1 SV=3;sp|Q8IWI9-4|MGAP_HUMAN Isoform 4 of MAX gene-associated protein OS=Homo sapiens GN=MGA				1.077075699	1.043525627	1	1.066422143	1.102995251	1.075424979	1	0.909002652	0.983676125	NA	0.89191813	1.079417505	1.498073362	Q8IWI9	1	0.021759908	1	3
4109	18	Q8IWZ3;Q8IWZ3-4;Q8IWZ3-6;H0Y4P6;H0Y785;H0Y472;A0A0A0MQZ8;H0Y7Y3;H7C0V5	ANKHD1	sp|Q8IWZ3|ANKH1_HUMAN Ankyrin repeat and KH domain-containing protein 1 OS=Homo sapiens GN=ANKHD1 PE=1 SV=1;sp|Q8IWZ3-4|ANKH1_HUMAN Isoform 4 of Ankyrin repeat and KH domain-containing protein 1 OS=Homo sapiens GN=ANKHD1;sp|Q8IWZ3-6|ANKH1_HUMAN Isoform 6 o				0.895486208	0.94732267	1	0.949826092	1.089519253	0.893771785	1	1.01703646	1.078071211	0.622521798	1.22381084	1.148579039	0.65185818	Q8IWZ3	0.801059456	0.631901266	0.970122963	3
4114	2	Q8IXB1;Q8IXB1-2	DNAJC10	sp|Q8IXB1|DJC10_HUMAN DnaJ homolog subfamily C member 10 OS=Homo sapiens GN=DNAJC10 PE=1 SV=2;sp|Q8IXB1-2|DJC10_HUMAN Isoform 2 of DnaJ homolog subfamily C member 10 OS=Homo sapiens GN=DNAJC10				1.053932883	0.991800565	1	1.147043701	1.336639684	0.939356571	1	0.808876812	1.079145663	NA	1.269756879	1.432865995	0.677050515	Q8IXB1	1	0.958014197	1	3
4123	13	Q8IY18	SMC5	sp|Q8IY18|SMC5_HUMAN Structural maintenance of chromosomes protein 5 OS=Homo sapiens GN=SMC5 PE=1 SV=2				1.027041374	1.048897984	1	1.029057022	0.928971966	1.017602417	1	0.997270173	0.946848655	NA	0.828020875	0.812284223	1.126134083	Q8IY18	1	0.446958404	1	3
4133	6	Q8IYQ7	THNSL1	sp|Q8IYQ7|THNS1_HUMAN Threonine synthase-like 1 OS=Homo sapiens GN=THNSL1 PE=1 SV=2				0.944298716	1.10036386	1	1.280772244	1.126738032	1.212666996	1	1.005918728	0.935689046	NA	1.151855124	1.102473498	0.860839223	Q8IYQ7	1	0.092378485	1	3
4138	2	Q8IZ21-3;Q8IZ21;Q8IZ21-2;A0A0J9YVR0	PHACTR4	sp|Q8IZ21-3|PHAR4_HUMAN Isoform 3 of Phosphatase and actin regulator 4 OS=Homo sapiens GN=PHACTR4;sp|Q8IZ21|PHAR4_HUMAN Phosphatase and actin regulator 4 OS=Homo sapiens GN=PHACTR4 PE=1 SV=1;sp|Q8IZ21-2|PHAR4_HUMAN Isoform 2 of Phosphatase and actin regula				0.837692532	0.839213982	1	0.820120254	0.959734338	0.808824632	1	1.043756806	1.390092449	NA	1.35510554	1.490998401	1.105180843	Q8IZ21	1	0.810746021	1	3
4171	4	Q8N490;Q8N490-4;Q8N490-3	PNKD	sp|Q8N490|PNKD_HUMAN Probable hydrolase PNKD OS=Homo sapiens GN=PNKD PE=1 SV=2;sp|Q8N490-4|PNKD_HUMAN Isoform 4 of Probable hydrolase PNKD OS=Homo sapiens GN=PNKD;sp|Q8N490-3|PNKD_HUMAN Isoform 3 of Probable hydrolase PNKD OS=Homo sapiens GN=PNKD				1.007623629	1.002419276	1	1.206709682	1.046497363	1.002144286	1	0.937286557	0.967789506	0.885982614	0.952499224	1.013505123	0.822260168	Q8N490	0.346021301	0.401915618	0.998183663	3
4184	6	Q8N5K1;I3L1N9;D6RCF4	CISD2	sp|Q8N5K1|CISD2_HUMAN CDGSH iron-sulfur domain-containing protein 2 OS=Homo sapiens GN=CISD2 PE=1 SV=1;tr|I3L1N9|I3L1N9_HUMAN CDGSH iron-sulfur domain-containing protein 2 OS=Homo sapiens GN=CISD2 PE=1 SV=1				1.192536648	1.064047486	1	1.181481457	1.46312592	1.088332391	1	0.909655708	0.914574165	0.822098542	1.079040469	1.459228579	0.752325481	Q8N5K1	0.725585685	0.971586806	0.867838927	3
4188	2	Q8N5U6;Q8N5U6-2;F5H3A4;F5H510;H0YF69;H0YFN9;H0YFQ9;H0YGX5	RNF10	sp|Q8N5U6|RNF10_HUMAN RING finger protein 10 OS=Homo sapiens GN=RNF10 PE=1 SV=2;sp|Q8N5U6-2|RNF10_HUMAN Isoform 2 of RING finger protein 10 OS=Homo sapiens GN=RNF10;tr|F5H3A4|F5H3A4_HUMAN RING finger protein 10 (Fragment) OS=Homo sapiens GN=RNF10 PE=1 SV=7				0.864713334	1.008266147	1	0.900948454	0.884865141	1.059348593	1	0.564751349	0.454141753	NA	1.220358757	0.698847893	0.932040251	Q8N5U6	1	0.022534774	1	3
4190	2	Q8N5Y2-4;Q8N5Y2-6;Q8N5Y2-2;Q8N5Y2-3;Q8N5Y2	MSL3	sp|Q8N5Y2-4|MS3L1_HUMAN Isoform 4 of Male-specific lethal 3 homolog OS=Homo sapiens GN=MSL3;sp|Q8N5Y2-6|MS3L1_HUMAN Isoform 6 of Male-specific lethal 3 homolog OS=Homo sapiens GN=MSL3;sp|Q8N5Y2-2|MS3L1_HUMAN Isoform 2 of Male-specific lethal 3 homolog OS=H				1.411364958	0.754644875	1	0.856883077	2.031642735	1.039685485	1	0.738965464	1.263280161	NA	0.731763977	0.80052656	0.70346136	Q8N5Y2	1	0.907906279	1	3
4200	4	Q8N884-2;Q8N884	MB21D1	sp|Q8N884-2|CGAS_HUMAN Isoform 2 of Cyclic GMP-AMP synthase OS=Homo sapiens GN=MB21D1;sp|Q8N884|CGAS_HUMAN Cyclic GMP-AMP synthase OS=Homo sapiens GN=MB21D1 PE=1 SV=2				1.002818112	1.077841455	1	1.067114752	1.172605689	1.045769863	1	1.026898607	0.935008456	0.651195941	0.985745349	0.986631231	0.828058307	Q8N884	0.430104073	0.633647071	0.970944351	3
4212	13	Q8N9T8;H0YFD2;F8WFC1;H0YH26;H0YG91	KRI1	sp|Q8N9T8|KRI1_HUMAN Protein KRI1 homolog OS=Homo sapiens GN=KRI1 PE=1 SV=3				0.8779689	0.726969687	1	0.698451787	0.714134349	0.688180156	1	0.944247245	0.901196026	0.791230096	1.319662433	1.215327375	1.148669261	Q8N9T8	0.606075374	0.27373512	0.930930847	3
4219	8	Q8NB90;Q8NB90-3;Q8NB90-2	SPATA5	sp|Q8NB90|SPAT5_HUMAN Spermatogenesis-associated protein 5 OS=Homo sapiens GN=SPATA5 PE=1 SV=3;sp|Q8NB90-3|SPAT5_HUMAN Isoform 3 of Spermatogenesis-associated protein 5 OS=Homo sapiens GN=SPATA5;sp|Q8NB90-2|SPAT5_HUMAN Isoform 2 of Spermatogenesis-associat				1.041654955	1.051207466	1	1.065997164	1.032102055	1.04404441	1	1.069959273	1.033439458	1.060242707	0.931942693	0.914215129	0.927270472	Q8NB90	0.907829405	0.906696029	0.999996369	3
4222	11	Q8NBJ4-2;Q8NBJ4;F8WAT9;C9JYM4;C9J941	GOLM1	sp|Q8NBJ4-2|GOLM1_HUMAN Isoform 2 of Golgi membrane protein 1 OS=Homo sapiens GN=GOLM1;sp|Q8NBJ4|GOLM1_HUMAN Golgi membrane protein 1 OS=Homo sapiens GN=GOLM1 PE=1 SV=1				1.012832962	1.032058021	1	0.970181906	0.927655764	0.847683982	1	1.150488281	0.984667969	0.949384766	1.347949219	1.137109375	0.962871094	Q8NBJ4	0.861160348	0.973778036	0.954224979	3
4223	14	Q8NBJ5;M0QYH0;M0QX72	COLGALT1	sp|Q8NBJ5|GT251_HUMAN Procollagen galactosyltransferase 1 OS=Homo sapiens GN=COLGALT1 PE=1 SV=1				1.024457497	1.03713121	1	0.988406762	1.080791364	1.040560219	1	0.995632092	1.041893547	1.00817507	0.938554164	1.144259005	1.31358921	Q8NBJ5	0.945151902	0.608292614	0.315677611	3
4226	6	Q8NBN3-3;Q8NBN3;Q8NBN3-2	TMEM87A	sp|Q8NBN3-3|TM87A_HUMAN Isoform 3 of Transmembrane protein 87A OS=Homo sapiens GN=TMEM87A;sp|Q8NBN3|TM87A_HUMAN Transmembrane protein 87A OS=Homo sapiens GN=TMEM87A PE=1 SV=3				0.909787521	0.97999264	1	0.970855079	0.858661483	1.021829214	1	1.163802978	1.145122918	NA	1.503832937	1.102035422	1.189796458	Q8NBN3	1	0.410099374	1	3
4228	10	Q8NBS9;Q8NBS9-2	TXNDC5	sp|Q8NBS9|TXND5_HUMAN Thioredoxin domain-containing protein 5 OS=Homo sapiens GN=TXNDC5 PE=1 SV=2;sp|Q8NBS9-2|TXND5_HUMAN Isoform 2 of Thioredoxin domain-containing protein 5 OS=Homo sapiens GN=TXNDC5				1.039067375	1.023230492	1	0.978741258	1.030077972	0.967560958	1	1.119856429	1.029323164	0.970180105	1.203195103	1.036774132	0.580582618	Q8NBS9	0.047959002	0.417759136	0.927547654	3
4232	15	Q8NC51-4;Q8NC51-3	SERBP1	sp|Q8NC51-4|PAIRB_HUMAN Isoform 4 of Plasminogen activator inhibitor 1 RNA-binding protein OS=Homo sapiens GN=SERBP1;sp|Q8NC51-3|PAIRB_HUMAN Isoform 3 of Plasminogen activator inhibitor 1 RNA-binding protein OS=Homo sapiens GN=SERBP1				0.777421465	0.880029682	1	0.883689469	0.902078282	0.874156214	1	1.309862461	1.30716331	1.180279773	1.300356757	1.40452049	1.017368446	Q8NC51	0.749872188	0.90402042	0.96071929	3
4255	10	Q8NEJ9-2;Q8NEJ9;H0YJ17;G3V4G1	NGDN	sp|Q8NEJ9-2|NGDN_HUMAN Isoform 2 of Neuroguidin OS=Homo sapiens GN=NGDN;sp|Q8NEJ9|NGDN_HUMAN Neuroguidin OS=Homo sapiens GN=NGDN PE=1 SV=1;tr|H0YJ17|H0YJ17_HUMAN Neuroguidin (Fragment) OS=Homo sapiens GN=NGDN PE=1 SV=1;tr|G3V4G1|G3V4G1_HUMAN Neuroguidin (F				0.937265696	0.74943225	1	0.754302399	0.736525555	0.703579886	1	0.719484241	0.698462273	0.453161414	0.769245463	0.674508118	0.490916905	Q8NEJ9	0.960618443	0.999936219	0.963695489	3
4261	4	Q8NFA0;K7EKK3;K7EQL6;Q8NFA0-2;K7EN13;K7EKZ1	USP32	sp|Q8NFA0|UBP32_HUMAN Ubiquitin carboxyl-terminal hydrolase 32 OS=Homo sapiens GN=USP32 PE=1 SV=1;tr|K7EKK3|K7EKK3_HUMAN Ubiquitin carboxyl-terminal hydrolase 32 (Fragment) OS=Homo sapiens GN=USP32 PE=1 SV=1;tr|K7EQL6|K7EQL6_HUMAN Ubiquitin carboxyl-termin				1.097787568	1.024332431	1	0.999104288	0.953175522	1.095748631	1	2.00944704	0.993941572	NA	1.346922011	1.029008574	1.151922781	Q8NFA0	1	0.189714909	1	3
4262	28	Q8NFC6;H0Y9Y2;E7EPK0;E9PDJ9;H0Y8P3;D6RD46;G5EA03;Q9UPQ0-9;Q9UPQ0-8;Q9UPQ0-6;Q9UPQ0-5;Q9UPQ0-10;Q9UPQ0-2;Q9UPQ0-4;Q9UPQ0;Q9UPQ0-3	BOD1L1	sp|Q8NFC6|BD1L1_HUMAN Biorientation of chromosomes in cell division protein 1-like 1 OS=Homo sapiens GN=BOD1L1 PE=1 SV=2				0.904420287	0.872719838	1	0.895720277	0.738193333	0.921379988	1	0.929978407	0.840271113	NA	1.083229367	0.907137716	0.873104607	Q8NFC6	1	0.240061615	1	3
4266	5	Q8NFH5-2;Q8NFH5;Q8NFH5-3;C9IYQ7;F8WCF5;F8WEL4;C9JIY9	NUP35	sp|Q8NFH5-2|NUP53_HUMAN Isoform 2 of Nucleoporin NUP53 OS=Homo sapiens GN=NUP35;sp|Q8NFH5|NUP53_HUMAN Nucleoporin NUP53 OS=Homo sapiens GN=NUP35 PE=1 SV=1;sp|Q8NFH5-3|NUP53_HUMAN Isoform 3 of Nucleoporin NUP53 OS=Homo sapiens GN=NUP35				1.632446051	0.370280349	1	0.367237752	0.288678304	0.573949284	1	0.334984423	0.422217944	0.833181643	0.226887668	0.256589771	0.761403017	Q8NFH5	0.907075562	0.949459695	0.99336885	3
4268	5	Q8NFQ8	TOR1AIP2	sp|Q8NFQ8|TOIP2_HUMAN Torsin-1A-interacting protein 2 OS=Homo sapiens GN=TOR1AIP2 PE=1 SV=1				0.958211551	1.116241894	1	1.060310438	0.83298044	0.997407684	1	1.150158849	1.008129322	NA	1.491029714	1.064567371	1.353298449	Q8NFQ8	1	0.998715116	1	3
4279	4	R4GMN1;Q8NHP6;Q8NHP6-2;R4GMW5	MOSPD2	tr|R4GMN1|R4GMN1_HUMAN Motile sperm domain-containing protein 2 OS=Homo sapiens GN=MOSPD2 PE=1 SV=1;sp|Q8NHP6|MSPD2_HUMAN Motile sperm domain-containing protein 2 OS=Homo sapiens GN=MOSPD2 PE=1 SV=1;sp|Q8NHP6-2|MSPD2_HUMAN Isoform 2 of Motile sperm domain-				0.962261999	1.018740708	1	0.934379482	0.750880083	1.06835404	1	0.911807937	0.874081333	NA	0.703856653	0.695786379	0.740463358	R4GMN1	1	0.903418485	1	3
4293	13	Q8TAT6;Q8TAT6-2;I3L283;I3L3I1;A0A0D9SFI9;I3L4U9;I3L281	NPLOC4	sp|Q8TAT6|NPL4_HUMAN Nuclear protein localization protein 4 homolog OS=Homo sapiens GN=NPLOC4 PE=1 SV=3;sp|Q8TAT6-2|NPL4_HUMAN Isoform 2 of Nuclear protein localization protein 4 homolog OS=Homo sapiens GN=NPLOC4				1.000855964	1.127011074	1	0.990279532	0.897059211	1.060190249	1	0.833535856	0.903111479	1.138635736	0.954064255	0.843302955	1.1117555	Q8TAT6	0.678387992	0.983320325	0.80070226	3
4300	2	Q8TBM8-2;Q8TBM8	DNAJB14	sp|Q8TBM8-2|DJB14_HUMAN Isoform 2 of DnaJ homolog subfamily B member 14 OS=Homo sapiens GN=DNAJB14;sp|Q8TBM8|DJB14_HUMAN DnaJ homolog subfamily B member 14 OS=Homo sapiens GN=DNAJB14 PE=1 SV=1				1.103498489	1.048937002	1	1.05974877	0.9177696	1.026894995	1	0.730026832	0.501693778	NA	2.33875566	1.448431997	1.503857119	Q8TBM8	1	0.718774735	1	3
4301	2	Q8TBP6	SLC25A40	sp|Q8TBP6|S2540_HUMAN Solute carrier family 25 member 40 OS=Homo sapiens GN=SLC25A40 PE=1 SV=1				1.030568363	1.151213849	1	1.047904369	1.303221716	0.841388841	1	1.085276968	1.186771137	NA	1.200528426	1.334730321	1.321246356	Q8TBP6	1	0.151706622	1	3
4306	3	Q8TCC3-3;Q8TCC3;Q8TCC3-2;B8ZZV5	MRPL30	sp|Q8TCC3-3|RM30_HUMAN Isoform 3 of 39S ribosomal protein L30, mitochondrial OS=Homo sapiens GN=MRPL30;sp|Q8TCC3|RM30_HUMAN 39S ribosomal protein L30, mitochondrial OS=Homo sapiens GN=MRPL30 PE=1 SV=1;sp|Q8TCC3-2|RM30_HUMAN Isoform 2 of 39S ribosomal prote				1.108838394	1.00590492	1	1.014270047	1.009021892	1.092305787	1	1.234788306	0.96093686	NA	0.504184751	0.46526902	1.929162231	Q8TCC3	1	0.999456849	1	3
4308	19	Q8TCJ2	STT3B	sp|Q8TCJ2|STT3B_HUMAN Dolichyl-diphosphooligosaccharide--protein glycosyltransferase subunit STT3B OS=Homo sapiens GN=STT3B PE=1 SV=1				0.971955553	1.011480291	1	1.056196098	1.051641978	1.098713587	1	1.018789144	0.986004794	1.631330704	0.895925153	0.775303487	0.968916725	Q8TCJ2	0.999088193	0.838175312	0.81412568	3
4310	9	Q8TCT9-5;Q8TCT9;Q8TCT9-2;A0A075B6F6;Q8TCT9-4;A0A0C4DGU3	HM13	sp|Q8TCT9-5|HM13_HUMAN Isoform 5 of Minor histocompatibility antigen H13 OS=Homo sapiens GN=HM13;sp|Q8TCT9|HM13_HUMAN Minor histocompatibility antigen H13 OS=Homo sapiens GN=HM13 PE=1 SV=1;sp|Q8TCT9-2|HM13_HUMAN Isoform 2 of Minor histocompatibility antige				1.07427031	1.073149418	1	0.968747578	0.997327112	1.113849683	1	1.04255688	1.012931254	2.060536219	1.056936272	1.182475499	1.367571922	Q8TCT9	0.977647118	0.974490312	0.905520768	3
4343	15	Q8WU90;F8WB26;Q8WU90-2;H7C466;F8WF67	ZC3H15	sp|Q8WU90|ZC3HF_HUMAN Zinc finger CCCH domain-containing protein 15 OS=Homo sapiens GN=ZC3H15 PE=1 SV=1				0.974711551	1.095851808	1	1.040675875	1.098586544	1.094539808	1	1.231541525	1.474694457	1.320099483	0.903050092	0.912067624	0.937853797	Q8WU90	0.815903106	0.654302422	0.096602041	3
4344	8	Q8WUA2	PPIL4	sp|Q8WUA2|PPIL4_HUMAN Peptidyl-prolyl cis-trans isomerase-like 4 OS=Homo sapiens GN=PPIL4 PE=1 SV=1				0.829121804	0.901373261	1	0.884078874	0.704493249	0.884044681	1	0.942454112	0.7602722	NA	0.948051248	0.784968617	0.640122511	Q8WUA2	1	0.034337366	1	3
4347	7	Q8WUD1;Q5HYI5;Q8WUD1-2	RAB2B;DKFZp313C1541	sp|Q8WUD1|RAB2B_HUMAN Ras-related protein Rab-2B OS=Homo sapiens GN=RAB2B PE=1 SV=1;tr|Q5HYI5|Q5HYI5_HUMAN Putative uncharacterized protein DKFZp313C1541 OS=Homo sapiens GN=DKFZp313C1541 PE=1 SV=1;sp|Q8WUD1-2|RAB2B_HUMAN Isoform 2 of Ras-related protein Ra				0.933298838	0.89047408	1	1.117652016	1.089964116	1.075532759	1	1.063369941	1.048789063	NA	1.247647412	0.759591322	0.836497694	Q8WUD1	1	0.881902592	1	3
4359	4	Q8WV22;H3BV05;I3L1I3;H3BR31;H3BN81;H3BSL0;H3BR73	NSMCE1	sp|Q8WV22|NSE1_HUMAN Non-structural maintenance of chromosomes element 1 homolog OS=Homo sapiens GN=NSMCE1 PE=1 SV=5;tr|H3BV05|H3BV05_HUMAN Non-structural maintenance of chromosomes element 1 homolog (Fragment) OS=Homo sapiens GN=NSMCE1 PE=1 SV=1;tr|I3L1I3				0.958034278	1.039621217	1	0.934369902	0.847944936	0.999218457	1	1.078913213	0.920048455	NA	1.151077269	0.878515186	0.894003634	Q8WV22	1	0.13238149	1	3
4366	13	Q8WVM8;Q8WVM8-3;H0YJY1;G3V3K9;G3V4I1;G3V5E2;G3V363;H0YJS6;G3V5F3;J3KNG4;G3V2M8	SCFD1	sp|Q8WVM8|SCFD1_HUMAN Sec1 family domain-containing protein 1 OS=Homo sapiens GN=SCFD1 PE=1 SV=4;sp|Q8WVM8-3|SCFD1_HUMAN Isoform 3 of Sec1 family domain-containing protein 1 OS=Homo sapiens GN=SCFD1				1.015747118	0.96229743	1	1.005211085	0.956602584	1.025221743	1	1.09137538	1.115881459	1.718370061	1.003799392	0.998575228	1.246010638	Q8WVM8	0.700829152	0.737625134	0.99859651	3
4378	4	Q8WWV3-2;Q8WWV3;G3V1R2;Q8WWV3-3	RTN4IP1	sp|Q8WWV3-2|RT4I1_HUMAN Isoform 2 of Reticulon-4-interacting protein 1, mitochondrial OS=Homo sapiens GN=RTN4IP1;sp|Q8WWV3|RT4I1_HUMAN Reticulon-4-interacting protein 1, mitochondrial OS=Homo sapiens GN=RTN4IP1 PE=1 SV=2				0.934231741	1.111460415	1	1.126399815	1.164444777	0.870751889	1	0.905916283	1.00046769	NA	0.759669499	0.790708551	0.707303765	Q8WWV3	1	0.966992836	1	3
4391	6	Q8WZA0;Q8WZA0-2;K7ES95	LZIC	sp|Q8WZA0|LZIC_HUMAN Protein LZIC OS=Homo sapiens GN=LZIC PE=1 SV=1;sp|Q8WZA0-2|LZIC_HUMAN Isoform 2 of Protein LZIC OS=Homo sapiens GN=LZIC;tr|K7ES95|K7ES95_HUMAN Protein LZIC (Fragment) OS=Homo sapiens GN=LZIC PE=1 SV=1				0.939129437	0.783164808	1	0.890722841	0.946655425	0.849582479	1	1.070079296	1.6001716	NA	0.799850542	0.961888155	0.745671939	Q8WZA0	1	0.98149674	1	3
4393	21	Q92499;F1T0B3;A0A087X2G1;Q92499-3;Q92499-2	DDX1	sp|Q92499|DDX1_HUMAN ATP-dependent RNA helicase DDX1 OS=Homo sapiens GN=DDX1 PE=1 SV=2;tr|F1T0B3|F1T0B3_HUMAN ATP-dependent RNA helicase DDX1 OS=Homo sapiens GN=DDX1 PE=1 SV=1;tr|A0A087X2G1|A0A087X2G1_HUMAN ATP-dependent RNA helicase DDX1 OS=Homo sapiens G				1.012035371	1.02581108	1	1.009815691	1.126321567	0.986731762	1	1.073571468	1.097487992	0.956186165	1.072036659	1.077546514	0.886236405	Q92499	0.742810139	0.647098909	0.99110411	3
4409	46	Q92608;E7ERW7;E5RFJ0;F6S220;Q92608-2;H0YB76	DOCK2	sp|Q92608|DOCK2_HUMAN Dedicator of cytokinesis protein 2 OS=Homo sapiens GN=DOCK2 PE=1 SV=2;tr|E7ERW7|E7ERW7_HUMAN Dedicator of cytokinesis protein 2 OS=Homo sapiens GN=DOCK2 PE=1 SV=1;tr|E5RFJ0|E5RFJ0_HUMAN Dedicator of cytokinesis protein 2 OS=Homo sapie				1.072614312	1.056024926	1	1.048650373	1.06523413	1.024393966	1	1.037615585	1.040667924	0.937157734	0.997037436	1.035281444	0.895421492	Q92608	0.925045757	0.989093825	0.97090478	3
4423	5	Q92688-2;Q92688	ANP32B	sp|Q92688-2|AN32B_HUMAN Isoform 2 of Acidic leucine-rich nuclear phosphoprotein 32 family member B OS=Homo sapiens GN=ANP32B;sp|Q92688|AN32B_HUMAN Acidic leucine-rich nuclear phosphoprotein 32 family member B OS=Homo sapiens GN=ANP32B PE=1 SV=1				1.259511033	0.836809811	1	0.91204365	1.158217302	1.014539957	1	0.890226107	0.909635813	0.943214448	0.587877171	0.625598218	0.701103074	Q92688	0.270722157	0.234772308	0.999309691	3
4426	5	Q92747;E9PF58;Q92747-2	ARPC1A	sp|Q92747|ARC1A_HUMAN Actin-related protein 2/3 complex subunit 1A OS=Homo sapiens GN=ARPC1A PE=1 SV=2;tr|E9PF58|E9PF58_HUMAN Actin-related protein 2/3 complex subunit 1A OS=Homo sapiens GN=ARPC1A PE=1 SV=1;sp|Q92747-2|ARC1A_HUMAN Isoform 2 of Actin-relate				1.036683803	1.073892966	1	1.08628488	1.133940313	0.994178222	1	0.575018958	1.426172679	NA	1.418156213	1.570902394	0.956862745	Q92747	1	0.994928267	1	3
4429	10	Q92769-3;Q92769;H3BM24;E5RK19;E5RFI6;E5RJ04;E5RGV4;E5RHE7;E5RH52;E5RG37;E5RFP9;E7ESJ6	HDAC2	sp|Q92769-3|HDAC2_HUMAN Isoform 2 of Histone deacetylase 2 OS=Homo sapiens GN=HDAC2;sp|Q92769|HDAC2_HUMAN Histone deacetylase 2 OS=Homo sapiens GN=HDAC2 PE=1 SV=2				0.939933536	1.064868225	1	0.963158464	0.818185976	1.106459094	1	1.005339168	0.998424508	1.021094092	0.990722101	1.002100656	1.159037199	Q92769	0.974838672	0.832347298	0.934954054	3
4431	8	Q92793-2;Q92793;I3L466	CREBBP	sp|Q92793-2|CBP_HUMAN Isoform 2 of CREB-binding protein OS=Homo sapiens GN=CREBBP;sp|Q92793|CBP_HUMAN CREB-binding protein OS=Homo sapiens GN=CREBBP PE=1 SV=3;tr|I3L466|I3L466_HUMAN CREB-binding protein (Fragment) OS=Homo sapiens GN=CREBBP PE=1 SV=2				0.952384716	0.937461265	1	1.039603379	0.884636287	0.915573354	1	1.646066827	1.009165183	1.196292029	1.351419294	0.849146329	1.517125799	Q92793	0.994993191	0.455416723	0.542113395	3
4434	10	Q92820	GGH	sp|Q92820|GGH_HUMAN Gamma-glutamyl hydrolase OS=Homo sapiens GN=GGH PE=1 SV=2				0.696126411	0.934367672	1	1.055389774	0.945275595	0.907740054	1	1.287866082	1.165639917	NA	1.003564056	0.992678364	0.892804154	Q92820	1	0.757804804	1	3
4439	2	Q92854	SEMA4D	sp|Q92854|SEM4D_HUMAN Semaphorin-4D OS=Homo sapiens GN=SEMA4D PE=1 SV=1				0.820372983	0.892414448	1	0.828558327	0.939400301	0.821356047	1	1.339388059	1.784239746	NA	2.331159381	2.422788767	1.675452308	Q92854	1	0.637064571	1	3
4445	37	Q92900-2;Q92900	UPF1	sp|Q92900-2|RENT1_HUMAN Isoform 2 of Regulator of nonsense transcripts 1 OS=Homo sapiens GN=UPF1;sp|Q92900|RENT1_HUMAN Regulator of nonsense transcripts 1 OS=Homo sapiens GN=UPF1 PE=1 SV=2				1.033705762	1.092444086	1	1.048086634	1.072621534	1.084403929	1	1.092141151	1.162018733	1.176395966	1.108104108	1.196270377	1.267839398	Q92900	0.986680029	0.990201607	0.954295643	3
4456	34	Q93009;Q93009-3;H3BND8;F5H2X1;H3BMF6;H3BRA2;H3BUV0;H3BTM1;H3BQD1	USP7	sp|Q93009|UBP7_HUMAN Ubiquitin carboxyl-terminal hydrolase 7 OS=Homo sapiens GN=USP7 PE=1 SV=2;sp|Q93009-3|UBP7_HUMAN Isoform 3 of Ubiquitin carboxyl-terminal hydrolase 7 OS=Homo sapiens GN=USP7;tr|H3BND8|H3BND8_HUMAN Ubiquitin carboxyl-terminal hydrolase				1.047627005	1.02024563	1	0.943297271	0.932816222	1.048675667	1	0.985750291	1.011438542	1.051570376	0.919658782	0.930515704	0.98032183	Q93009	0.887249693	0.968793142	0.97390153	3
4465	4	Q969N2-5;Q969N2;Q969N2-4;Q969N2-6;Q969N2-3;Q969N2-2;B7Z7C5;F6W983	PIGT	sp|Q969N2-5|PIGT_HUMAN Isoform 5 of GPI transamidase component PIG-T OS=Homo sapiens GN=PIGT;sp|Q969N2|PIGT_HUMAN GPI transamidase component PIG-T OS=Homo sapiens GN=PIGT PE=1 SV=1;sp|Q969N2-4|PIGT_HUMAN Isoform 4 of GPI transamidase component PIG-T OS=Hom				1.027088224	1.077172241	1	1.080156413	1.16336164	1.093172872	1	1.088604119	1.102974828	1.033135011	1.267551487	1.217940503	1.027551487	Q969N2	0.542786387	0.179625257	0.923708525	3
4470	15	Q969V3-2;Q969V3;K7EMW4;K7ELZ9;A0A0C4DGP7;K7ENM2;K7EQ66;K7EN96	NCLN	sp|Q969V3-2|NCLN_HUMAN Isoform 2 of Nicalin OS=Homo sapiens GN=NCLN;sp|Q969V3|NCLN_HUMAN Nicalin OS=Homo sapiens GN=NCLN PE=1 SV=2;tr|K7EMW4|K7EMW4_HUMAN Nicalin OS=Homo sapiens GN=NCLN PE=1 SV=1;tr|K7ELZ9|K7ELZ9_HUMAN Nicalin (Fragment) OS=Homo sapiens GN				0.999084439	1.053493254	1	1.025280925	0.983335784	1.139365235	1	1.049553137	1.046986992	1.59003628	1.002831608	1.000707902	1.125387134	Q969V3	0.966737491	0.969437227	0.999941951	3
4474	4	Q969Y2-3;Q969Y2;Q969Y2-4;Q969Y2-2	GTPBP3	sp|Q969Y2-3|GTPB3_HUMAN Isoform 3 of tRNA modification GTPase GTPBP3, mitochondrial OS=Homo sapiens GN=GTPBP3;sp|Q969Y2|GTPB3_HUMAN tRNA modification GTPase GTPBP3, mitochondrial OS=Homo sapiens GN=GTPBP3 PE=1 SV=2;sp|Q969Y2-4|GTPB3_HUMAN Isoform 4 of tRNA				1.070388846	0.928076639	1	1.248073221	1.223366967	1.307697142	1	1.037246826	0.621115711	NA	1.154143418	0.991244137	1.295910049	Q969Y2	1	0.962512375	1	3
4477	15	Q96A33;Q96A33-2;A0A087WYW6;J3QR89	CCDC47	sp|Q96A33|CCD47_HUMAN Coiled-coil domain-containing protein 47 OS=Homo sapiens GN=CCDC47 PE=1 SV=1;sp|Q96A33-2|CCD47_HUMAN Isoform 2 of Coiled-coil domain-containing protein 47 OS=Homo sapiens GN=CCDC47;tr|A0A087WYW6|A0A087WYW6_HUMAN Coiled-coil domain-con				0.941253512	1.063255059	1	1.019369226	0.90158401	1.07769384	1	1.050778996	0.99422966	1.077157695	1.022998928	1.005193306	1.162723601	Q96A33	0.999894567	0.818076942	0.809639609	3
4482	25	Q96AE4-2;E9PEB5;Q96AE4;C9JSZ1	FUBP1	sp|Q96AE4-2|FUBP1_HUMAN Isoform 2 of Far upstream element-binding protein 1 OS=Homo sapiens GN=FUBP1;tr|E9PEB5|E9PEB5_HUMAN Far upstream element-binding protein 1 OS=Homo sapiens GN=FUBP1 PE=1 SV=1;sp|Q96AE4|FUBP1_HUMAN Far upstream element-binding protein				0.892794018	1.00089437	1	0.980997702	0.984543854	0.989344811	1	0.808101718	0.842526139	0.974959281	0.965533547	1.038963905	1.096306415	Q96AE4	0.971248098	0.987625265	0.921892184	3
4486	6	Q96AQ6-3;Q96AQ6-2;Q96AQ6	PBXIP1	sp|Q96AQ6-3|PBIP1_HUMAN Isoform 3 of Pre-B-cell leukemia transcription factor-interacting protein 1 OS=Homo sapiens GN=PBXIP1;sp|Q96AQ6-2|PBIP1_HUMAN Isoform 2 of Pre-B-cell leukemia transcription factor-interacting protein 1 OS=Homo sapiens GN=PBXIP1;sp|Q				0.875811089	0.988724502	1	1.059699777	0.891529262	1.009977301	1	1.263794473	1.081310144	NA	1.10488214	1.050057385	0.91418734	Q96AQ6	1	0.051250584	1	3
4495	5	Q96BK5;E5RJG9;E5RGR1;Q9BT81-2;A0A0A6YYK5;Q96BK5-2	PINX1	sp|Q96BK5|PINX1_HUMAN PIN2/TERF1-interacting telomerase inhibitor 1 OS=Homo sapiens GN=PINX1 PE=1 SV=2				0.906640068	0.947588187	1	0.849032461	0.820921277	0.816545054	1	0.75170553	0.604722838	NA	1.196174348	0.863140808	0.68732314	Q96BK5	1	0.975318049	1	3
4497	4	Q96BN2	TADA1	sp|Q96BN2|TADA1_HUMAN Transcriptional adapter 1 OS=Homo sapiens GN=TADA1 PE=1 SV=1				1.001396403	0.912391408	1	0.943902603	0.907635417	0.863061524	1	1.229042984	1.017187516	0.88544335	1.323770204	1.497654421	0.646043657	Q96BN2	0.981421352	0.790734867	0.658592314	3
4500	4	Q96BS2;Q96BS2-3;E9PQ58;Q96BS2-2	TESC	sp|Q96BS2|CHP3_HUMAN Calcineurin B homologous protein 3 OS=Homo sapiens GN=TESC PE=1 SV=3;sp|Q96BS2-3|CHP3_HUMAN Isoform 3 of Calcineurin B homologous protein 3 OS=Homo sapiens GN=TESC;tr|E9PQ58|E9PQ58_HUMAN Calcineurin B homologous protein 3 OS=Homo sapie				0.956917924	0.96821797	1	0.925169621	0.950072023	1.023688873	1	1.09734688	1.174844716	NA	1.062523729	1.27814479	1.685118532	Q96BS2	1	0.994755115	1	3
4501	2	Q96BW5-2;Q96BW5;A0A0A0MSI3	PTER	sp|Q96BW5-2|PTER_HUMAN Isoform 2 of Phosphotriesterase-related protein OS=Homo sapiens GN=PTER;sp|Q96BW5|PTER_HUMAN Phosphotriesterase-related protein OS=Homo sapiens GN=PTER PE=1 SV=1;tr|A0A0A0MSI3|A0A0A0MSI3_HUMAN Phosphotriesterase-related protein OS=Ho				0.976946177	0.957591339	1	1.0174477	1.121958402	1.011808548	1	1.001142178	1.103093267	NA	0.779684884	0.906920345	0.680424953	Q96BW5	1	0.918336974	1	3
4503	3	Q96BX8;K7ELH3;K7ESI3;K7EPX7;K7EKK6;K7ELS3;K7ESA9	MOB3A	sp|Q96BX8|MOB3A_HUMAN MOB kinase activator 3A OS=Homo sapiens GN=MOB3A PE=1 SV=1				1.222170583	1.149305713	1	1.19073421	1.272962208	1.304781883	1	0.759083728	0.88186765	NA	0.435439705	0.441951905	1.967702299	Q96BX8	1	0.718075632	1	3
4511	9	Q96CN9	GCC1	sp|Q96CN9|GCC1_HUMAN GRIP and coiled-coil domain-containing protein 1 OS=Homo sapiens GN=GCC1 PE=1 SV=1				0.955489553	0.953691494	1	0.941444473	0.938992161	0.801677985	1	1.162940217	0.963631129	NA	1.373380674	1.100086364	0.91689857	Q96CN9	1	0.812862788	1	3
4514	10	Q96CT7;M0R2F5	CCDC124	sp|Q96CT7|CC124_HUMAN Coiled-coil domain-containing protein 124 OS=Homo sapiens GN=CCDC124 PE=1 SV=1;tr|M0R2F5|M0R2F5_HUMAN Coiled-coil domain-containing protein 124 (Fragment) OS=Homo sapiens GN=CCDC124 PE=1 SV=7				0.819356899	0.928140624	1	0.802993113	0.731472592	0.824029528	1	1.391703696	1.525283618	1.61549537	1.170195864	1.197502669	1.26634064	Q96CT7	0.106895856	0.446571589	0.937357852	3
4515	6	Q96CU9-3;Q96CU9;Q96CU9-2;E9PP78	FOXRED1	sp|Q96CU9-3|FXRD1_HUMAN Isoform 3 of FAD-dependent oxidoreductase domain-containing protein 1 OS=Homo sapiens GN=FOXRED1;sp|Q96CU9|FXRD1_HUMAN FAD-dependent oxidoreductase domain-containing protein 1 OS=Homo sapiens GN=FOXRED1 PE=1 SV=2;sp|Q96CU9-2|FXRD1_H				1.022290809	1.104440522	1	1.104466432	0.995249201	1.031977081	1	1.199135611	1.009540895	NA	0.953355623	0.842942184	0.993313219	Q96CU9	1	0.565427662	1	3
4519	5	Q96D96-4;Q96D96;Q96D96-3;Q96D96-2;F8VPF7;F8W0B3	HVCN1	sp|Q96D96-4|HVCN1_HUMAN Isoform 4 of Voltage-gated hydrogen channel 1 OS=Homo sapiens GN=HVCN1;sp|Q96D96|HVCN1_HUMAN Voltage-gated hydrogen channel 1 OS=Homo sapiens GN=HVCN1 PE=1 SV=1;sp|Q96D96-3|HVCN1_HUMAN Isoform 3 of Voltage-gated hydrogen channel 1 O				1.054524003	1.032215492	1	1.031239899	1.025238659	1.012685319	1	1.014636343	0.797943406	0.881558208	0.750544172	0.586482024	0.497958418	Q96D96	0.438124678	0.931566608	0.734961192	3
4530	1	Q96EC8	YIPF6	sp|Q96EC8|YIPF6_HUMAN Protein YIPF6 OS=Homo sapiens GN=YIPF6 PE=1 SV=2				0.947657733	1.025069893	1	1.049480084	0.783636606	1.116403103	1	0.973734232	0.62347503	NA	0.838439606	0.758484534	0.91247624	Q96EC8	1	0.952290455	1	3
4544	13	Q96EY7;Q96EY7-2;B8ZZQ4;F8WE76	PTCD3	sp|Q96EY7|PTCD3_HUMAN Pentatricopeptide repeat domain-containing protein 3, mitochondrial OS=Homo sapiens GN=PTCD3 PE=1 SV=3				0.991815431	1.039865738	1	1.051859389	1.074226966	1.046252828	1	1.0021953	0.94446703	0.898772258	0.962354663	1.089438166	0.828685259	Q96EY7	0.12316932	0.940185491	0.453871032	3
4558	3	Q96GA3	LTV1	sp|Q96GA3|LTV1_HUMAN Protein LTV1 homolog OS=Homo sapiens GN=LTV1 PE=1 SV=1				0.866128802	0.88178479	1	0.907030765	0.816394113	0.874272119	1	1.566500274	1.065311136	NA	2.572981732	1.713561404	2.617149727	Q96GA3	1	0.917797103	1	3
4564	13	Q96GM5;Q96GM5-2;F8VRQ4;F8VZ70;F8VUB0;F8VW95;H0YHV1;C9JYI7	SMARCD1	sp|Q96GM5|SMRD1_HUMAN SWI/SNF-related matrix-associated actin-dependent regulator of chromatin subfamily D member 1 OS=Homo sapiens GN=SMARCD1 PE=1 SV=2;sp|Q96GM5-2|SMRD1_HUMAN Isoform 2 of SWI/SNF-related matrix-associated actin-dependent regulator of chr				1.065095785	1.015363227	1	1.115207611	1.152332258	1.019561695	1	0.882175227	0.883765304	NA	0.765471458	0.779885514	0.731396088	Q96GM5	1	0.999815134	1	3
4583	7	Q96I59;E9PRK2;H0YEL9;Q96I59-2;H0YE96	NARS2	sp|Q96I59|SYNM_HUMAN Probable asparagine--tRNA ligase, mitochondrial OS=Homo sapiens GN=NARS2 PE=1 SV=3;tr|E9PRK2|E9PRK2_HUMAN Probable asparagine--tRNA ligase, mitochondrial (Fragment) OS=Homo sapiens GN=NARS2 PE=1 SV=1				1.133146459	1.09319909	1	1.107043801	1.155241131	1.122814779	1	1.129927595	1.379827031	NA	1.085478681	1.245273532	1.094328238	Q96I59	1	0.961774918	1	3
4596	6	Q96JG6;Q96JG6-3;C9JA29;Q96JG6-2;F8WDT1;F2Z3F0;H7BZP1;H0Y7Q2	CCDC132	sp|Q96JG6|VPS50_HUMAN Syndetin OS=Homo sapiens GN=VPS50 PE=1 SV=3;sp|Q96JG6-3|VPS50_HUMAN Isoform 3 of Syndetin OS=Homo sapiens GN=VPS50;tr|C9JA29|C9JA29_HUMAN Syndetin (Fragment) OS=Homo sapiens GN=VPS50 PE=1 SV=1;sp|Q96JG6-2|VPS50_HUMAN Isoform 2 of Synd				1.00012915	1.066147134	1	1.108130942	0.903459904	0.933282807	1	1.064974142	1.050117536	NA	1.084626234	0.859191349	0.816737189	Q96JG6	1	0.960154731	1	3
4602	3	Q96JZ2-2;Q96JZ2;K7EP18	HSH2D	sp|Q96JZ2-2|HSH2D_HUMAN Isoform 2 of Hematopoietic SH2 domain-containing protein OS=Homo sapiens GN=HSH2D;sp|Q96JZ2|HSH2D_HUMAN Hematopoietic SH2 domain-containing protein OS=Homo sapiens GN=HSH2D PE=1 SV=1				1.231701673	0.93135551	1	1.086816005	1.096547073	1.09003737	1	1.556261521	1.750924945	NA	1.746349244	2.224444706	2.226797924	Q96JZ2	1	0.751456372	1	3
4610	12	Q96KP4;Q96KP4-2;J3QKT2;J3QR27;J3QLU1;J3QKQ0;J3QRD0;J3QL02;J3KSV5;A0A087WYZ1;J3QQN6;J3QRA8;J3KSS4;J3KRD5;A0A087WVS2;J3QRH4;J3QRP4	CNDP2	sp|Q96KP4|CNDP2_HUMAN Cytosolic non-specific dipeptidase OS=Homo sapiens GN=CNDP2 PE=1 SV=2;sp|Q96KP4-2|CNDP2_HUMAN Isoform 2 of Cytosolic non-specific dipeptidase OS=Homo sapiens GN=CNDP2;tr|J3QKT2|J3QKT2_HUMAN Cytosolic non-specific dipeptidase (Fragment				1.012255656	1.045112095	1	1.020390534	1.06805455	0.973678862	1	1.060241116	1.090027491	0.559257484	0.963946127	1.045928018	0.93163762	Q96KP4	0.887242935	0.971331266	0.752141346	3
4617	6	Q96LB3;Q96LB3-2;E5RIF0;E5RH29;E5RGX6	IFT74	sp|Q96LB3|IFT74_HUMAN Intraflagellar transport protein 74 homolog OS=Homo sapiens GN=IFT74 PE=1 SV=1;sp|Q96LB3-2|IFT74_HUMAN Isoform 2 of Intraflagellar transport protein 74 homolog OS=Homo sapiens GN=IFT74				0.833224759	0.923821722	1	1.057415819	0.958684186	1.024269103	1	1.187250635	1.104824084	NA	1.419205658	1.252811026	0.934620965	Q96LB3	1	0.156571009	1	3
4623	4	Q96MG7	NDNL2	sp|Q96MG7|NSE3_HUMAN Non-structural maintenance of chromosomes element 3 homolog OS=Homo sapiens GN=NSMCE3 PE=1 SV=1				1.008359979	1.003942716	1	1.110737047	0.859150705	0.953877363	1	1.118630359	1.007818819	NA	0.969803181	0.771034421	1.203289296	Q96MG7	1	0.329364416	1	3
4635	9	Q96NW4;K7ELM1;K7EPM2;A0A087WX52	ANKRD27	sp|Q96NW4|ANR27_HUMAN Ankyrin repeat domain-containing protein 27 OS=Homo sapiens GN=ANKRD27 PE=1 SV=2				0.968828497	1.062940899	1	1.024775641	0.926748395	1.007601335	1	0.959147737	0.773516464	NA	1.043845747	0.965751013	1.09499912	Q96NW4	1	0.842647897	1	3
4645	9	Q96PU4;Q96PU4-2;B1AL33;A0A0A0MSQ3	UHRF2	sp|Q96PU4|UHRF2_HUMAN E3 ubiquitin-protein ligase UHRF2 OS=Homo sapiens GN=UHRF2 PE=1 SV=1;sp|Q96PU4-2|UHRF2_HUMAN Isoform 2 of E3 ubiquitin-protein ligase UHRF2 OS=Homo sapiens GN=UHRF2				1.033406914	1.012072008	1	1.063735102	1.199066856	1.03712257	1	0.841818515	0.908543174	NA	0.869105393	0.886686201	0.879040381	Q96PU4	1	0.730007187	1	3
4650	8	Q96QC0	PPP1R10	sp|Q96QC0|PP1RA_HUMAN Serine/threonine-protein phosphatase 1 regulatory subunit 10 OS=Homo sapiens GN=PPP1R10 PE=1 SV=1				1.013198629	0.922185914	1	0.933139711	0.828759907	0.999822231	1	0.842122158	0.778181008	NA	1.016139099	0.769451627	1.438163174	Q96QC0	1	0.961936886	1	3
4668	9	Q96RS6-3;Q96RS6-2;Q96RS6	NUDCD1	sp|Q96RS6-3|NUDC1_HUMAN Isoform 3 of NudC domain-containing protein 1 OS=Homo sapiens GN=NUDCD1;sp|Q96RS6-2|NUDC1_HUMAN Isoform 2 of NudC domain-containing protein 1 OS=Homo sapiens GN=NUDCD1;sp|Q96RS6|NUDC1_HUMAN NudC domain-containing protein 1 OS=Homo s				1.076683375	0.927354735	1	0.978100394	1.181541532	0.98971742	1	0.981499801	1.021182422	0.509571354	1.061262786	1.294198036	0.723496476	Q96RS6	0.516283885	0.777498484	0.939997903	3
4672	4	Q96S44;Q5JZ02	TP53RK	sp|Q96S44|PRPK_HUMAN TP53-regulating kinase OS=Homo sapiens GN=TP53RK PE=1 SV=2				1.206757417	0.87583176	1	0.972430182	0.936172125	0.899361196	1	1.031353163	1.030591342	NA	0.852900845	0.789297263	0.704091825	Q96S44	1	0.996861588	1	3
4685	5	Q96SU4-7;Q96SU4-2;Q96SU4;A0A096LPC8;Q96SU4-5;Q96SU4-4;Q96SU4-3;Q96SU4-6;H0YE19	OSBPL9	sp|Q96SU4-7|OSBL9_HUMAN Isoform 7 of Oxysterol-binding protein-related protein 9 OS=Homo sapiens GN=OSBPL9;sp|Q96SU4-2|OSBL9_HUMAN Isoform 2 of Oxysterol-binding protein-related protein 9 OS=Homo sapiens GN=OSBPL9;sp|Q96SU4|OSBL9_HUMAN Oxysterol-binding pr				1.001159562	1.099526688	1	1.036179835	0.832103009	1.070452439	1	0.910714483	0.865889824	0.93736013	1.090542284	1.160634557	1.280688796	Q96SU4	0.970280109	0.280131193	0.504101605	3
4691	15	Q96T76;Q96T76-8;Q96T76-9;Q96T76-5;Q5T454;H0Y746;Q96T76-7;H7C1W5;B0QZ77;H0Y7V3;F8WCH8	MMS19	sp|Q96T76|MMS19_HUMAN MMS19 nucleotide excision repair protein homolog OS=Homo sapiens GN=MMS19 PE=1 SV=2;sp|Q96T76-8|MMS19_HUMAN Isoform 5 of MMS19 nucleotide excision repair protein homolog OS=Homo sapiens GN=MMS19;sp|Q96T76-9|MMS19_HUMAN Isoform 6 of MM				1.073394982	1.037142015	1	1.027451364	1.150271759	1.059077263	1	0.95827593	1.004428262	NA	0.866099193	1.065341468	0.666502657	Q96T76	1	0.714641554	1	3
4693	13	Q96TA2-3;Q96TA2-2;Q96TA2;Q96I63;R4GNA5;Q5T8D1;Q5T8D2	YME1L1	sp|Q96TA2-3|YMEL1_HUMAN Isoform 3 of ATP-dependent zinc metalloprotease YME1L1 OS=Homo sapiens GN=YME1L1;sp|Q96TA2-2|YMEL1_HUMAN Isoform 2 of ATP-dependent zinc metalloprotease YME1L1 OS=Homo sapiens GN=YME1L1;sp|Q96TA2|YMEL1_HUMAN ATP-dependent zinc metal				1.044554877	1.090295661	1	1.05034674	1.047142465	1.07638306	1	1.063397129	1.007276715	1.23046252	0.912360447	0.861383573	0.998106061	Q96TA2	0.989643575	0.961674362	0.991074459	3
4698	28	Q99459	CDC5L	sp|Q99459|CDC5L_HUMAN Cell division cycle 5-like protein OS=Homo sapiens GN=CDC5L PE=1 SV=2				0.888897208	0.944915465	1	0.980950331	0.966821462	0.952284485	1	0.983222066	1.005007027	0.931834153	1.01493324	1.014142656	0.974789178	Q99459	0.689847386	0.878465006	0.951917246	3
4703	9	Q99497;K7ELW0;K7EN27	PARK7	sp|Q99497|PARK7_HUMAN Protein deglycase DJ-1 OS=Homo sapiens GN=PARK7 PE=1 SV=2;tr|K7ELW0|K7ELW0_HUMAN Protein deglycase DJ-1 OS=Homo sapiens GN=PARK7 PE=1 SV=1;tr|K7EN27|K7EN27_HUMAN Protein deglycase DJ-1 (Fragment) OS=Homo sapiens GN=PARK7 PE=1 SV=1				1.095321529	0.924893734	1	1.057245151	1.283535404	0.991912825	1	1.055258515	0.980444708	0.900593931	0.722023946	0.71013185	0.605136631	Q99497	0.231782985	0.602110825	0.916228813	3
4707	12	Q99567;J3KMX1;I3L4K7;I3L2W3;I3L245	NUP88	sp|Q99567|NUP88_HUMAN Nuclear pore complex protein Nup88 OS=Homo sapiens GN=NUP88 PE=1 SV=2;tr|J3KMX1|J3KMX1_HUMAN Nuclear pore complex protein Nup88 (Fragment) OS=Homo sapiens GN=NUP88 PE=1 SV=1				1.034446888	1.017298455	1	0.946316386	0.934173919	1.0283116	1	1.042926131	1.147290288	1.312198176	0.858299052	0.805625112	0.953317832	Q99567	0.871103482	0.971168682	0.728913563	3
4710	9	Q99575;E5RK39	POP1	sp|Q99575|POP1_HUMAN Ribonucleases P/MRP protein subunit POP1 OS=Homo sapiens GN=POP1 PE=1 SV=2				1.005835701	0.937192168	1	0.925524606	0.850182514	0.943504599	1	0.938723327	0.906998846	1.0525762	0.758796642	0.758796642	1.065089494	Q99575	0.7925032	0.6489344	0.978297032	3
4718	6	Q99653;H0YKE7;F5GX29;H0YNG9;H0YLY7;H0YLX1	CHP1	sp|Q99653|CHP1_HUMAN Calcineurin B homologous protein 1 OS=Homo sapiens GN=CHP1 PE=1 SV=3;tr|H0YKE7|H0YKE7_HUMAN Calcineurin B homologous protein 1 OS=Homo sapiens GN=CHP1 PE=1 SV=1;tr|F5GX29|F5GX29_HUMAN Calcineurin B homologous protein 1 OS=Homo sapiens				1.070703438	1.150748433	1	0.989459379	0.864979423	1.004987979	1	1.155076026	1.125818451	NA	1.081942964	0.898751387	0.888092493	Q99653	1	0.364717791	1	3
4720	22	Q99666;J3KQ37;O14715;F8W705;Q99666-2	RGPD5;RGPD8	sp|Q99666|RGPD5_HUMAN RANBP2-like and GRIP domain-containing protein 5/6 OS=Homo sapiens GN=RGPD5 PE=1 SV=3;tr|J3KQ37|J3KQ37_HUMAN RANBP2-like and GRIP domain-containing protein 8 OS=Homo sapiens GN=RGPD8 PE=1 SV=1;sp|O14715|RGPD8_HUMAN RANBP2-like and GRI				0.858949171	0.793415212	1	0.804340552	0.70646671	0.792266648	1	0.979565656	0.9509759	NA	1.21048291	1.065609823	0.918262623	Q99666	1	0.108268373	1	3
4737	10	Q99961;Q99961-3;Q99961-2;M0R0I3;M0QYE0;Q99962;M0R2K6	SH3GL1;SH3GL2	sp|Q99961|SH3G1_HUMAN Endophilin-A2 OS=Homo sapiens GN=SH3GL1 PE=1 SV=1;sp|Q99961-3|SH3G1_HUMAN Isoform 3 of Endophilin-A2 OS=Homo sapiens GN=SH3GL1;sp|Q99961-2|SH3G1_HUMAN Isoform 2 of Endophilin-A2 OS=Homo sapiens GN=SH3GL1;tr|M0R0I3|M0R0I3_HUMAN Endophi				1.026965347	1.099655455	1	1.013546612	0.990981776	1.072060864	1	1.103525788	1.031948549	1.296674021	0.985826083	0.99496316	1.114244682	Q99961	0.999963298	0.94381852	0.946615145	3
4739	45	Q99996-3;H7BYL6	AKAP9	sp|Q99996-3|AKAP9_HUMAN Isoform 3 of A-kinase anchor protein 9 OS=Homo sapiens GN=AKAP9				0.976222317	1.070473821	1	1.116810389	1.014676914	1.069181625	1	1.04551408	0.868041912	0.875409299	1.040438769	0.996725606	0.818925999	Q99996	0.864947051	0.147989952	0.624340517	3
4742	7	Q9BPX5	ARPC5L	sp|Q9BPX5|ARP5L_HUMAN Actin-related protein 2/3 complex subunit 5-like protein OS=Homo sapiens GN=ARPC5L PE=1 SV=1				1.023805979	1.046362984	1	1.008647947	0.912033797	0.974254201	1	1.003715655	0.931876406	0.922411264	1.044392295	0.872709494	0.869912975	Q9BPX5	0.700268409	0.763313093	0.99571081	3
4759	6	Q9BQY4	RHOXF2	sp|Q9BQY4|RHXF2_HUMAN Rhox homeobox family member 2 OS=Homo sapiens GN=RHOXF2 PE=1 SV=1				1.082561445	0.906616802	1	0.925203681	0.962052379	0.872100005	1	1.062368283	1.132681083	NA	0.959242844	1.085243892	0.821810379	Q9BQY4	1	0.996888491	1	3
4763	4	Q9BRF8;Q9BRF8-2;Q9BRF8-3	CPPED1	sp|Q9BRF8|CPPED_HUMAN Serine/threonine-protein phosphatase CPPED1 OS=Homo sapiens GN=CPPED1 PE=1 SV=3;sp|Q9BRF8-2|CPPED_HUMAN Isoform 2 of Serine/threonine-protein phosphatase CPPED1 OS=Homo sapiens GN=CPPED1				0.950935433	1.105824075	1	1.037643834	0.901630029	1.045468309	1	1.162070185	1.056085919	NA	0.982571673	0.932496538	0.918515572	Q9BRF8	1	0.263005088	1	3
4766	6	Q9BRK5-6;Q9BRK5;H0Y3T6;G3V1E2;Q9BRK5-4;Q9BRK5-3;Q9BRK5-2;Q9BRK5-5	SDF4	sp|Q9BRK5-6|CAB45_HUMAN Isoform 6 of 45 kDa calcium-binding protein OS=Homo sapiens GN=SDF4;sp|Q9BRK5|CAB45_HUMAN 45 kDa calcium-binding protein OS=Homo sapiens GN=SDF4 PE=1 SV=1;tr|H0Y3T6|H0Y3T6_HUMAN 45 kDa calcium-binding protein (Fragment) OS=Homo sapi				0.888951531	1.118370742	1	1.12677232	0.94893962	1.143983581	1	1.183505524	0.910237488	1.267379281	1.742922313	1.239709587	1.580571582	Q9BRK5	0.989257261	0.920530562	0.853531344	3
4775	6	Q9BRT9;E5RFF9;E5RH56;Q9BRT9-2	GINS4	sp|Q9BRT9|SLD5_HUMAN DNA replication complex GINS protein SLD5 OS=Homo sapiens GN=GINS4 PE=1 SV=1;tr|E5RFF9|E5RFF9_HUMAN DNA replication complex GINS protein SLD5 OS=Homo sapiens GN=GINS4 PE=1 SV=1				1.271078892	1.030047283	1	0.938590744	1.115388931	0.958796907	1	0.915764034	0.951180929	NA	0.94486433	0.950510821	0.539283753	Q9BRT9	1	0.41775989	1	3
4778	5	Q9BRX5;Q9BRX5-3;Q9BRX5-2	GINS3	sp|Q9BRX5|PSF3_HUMAN DNA replication complex GINS protein PSF3 OS=Homo sapiens GN=GINS3 PE=1 SV=1;sp|Q9BRX5-3|PSF3_HUMAN Isoform 3 of DNA replication complex GINS protein PSF3 OS=Homo sapiens GN=GINS3;sp|Q9BRX5-2|PSF3_HUMAN Isoform 2 of DNA replication com				0.870824973	0.80675815	1	0.918308198	0.840239109	0.900959117	1	0.98378617	0.91341253	NA	1.066139583	0.981618975	1.12062046	Q9BRX5	1	0.818104383	1	3
4792	4	Q9BT09;A0A0C4DFY8	CNPY3	sp|Q9BT09|CNPY3_HUMAN Protein canopy homolog 3 OS=Homo sapiens GN=CNPY3 PE=1 SV=1;tr|A0A0C4DFY8|A0A0C4DFY8_HUMAN Protein canopy homolog 3 OS=Homo sapiens GN=CNPY3 PE=1 SV=1				1.078543507	0.976533852	1	1.013036062	1.135415466	0.946551153	1	0.937718924	1.098618824	0.491940766	1.613555461	1.440410081	1.036821871	Q9BT09	0.90730112	0.548934411	0.84951474	3
4813	12	Q9BUF5;K7ESM5;K7ESQ3;K7EQT3;K7EJ64;K7ERA8;K7EJZ4;K7EL29;K7EN98;K7EPE5	TUBB6	sp|Q9BUF5|TBB6_HUMAN Tubulin beta-6 chain OS=Homo sapiens GN=TUBB6 PE=1 SV=1;tr|K7ESM5|K7ESM5_HUMAN Tubulin beta-6 chain (Fragment) OS=Homo sapiens GN=TUBB6 PE=1 SV=1				0.939509246	1.008272305	1	1.023395376	1.047083816	1.053808083	1	1.060594796	1.068587361	1.136710037	0.837565056	0.789563197	1.322118959	Q9BUF5	0.738824483	0.608428311	0.984333065	3
4815	2	Q9BUK6-5;Q9BUK6-7;Q9BUK6-3;Q9BUK6-2;Q9BUK6	MSTO1	sp|Q9BUK6-5|MSTO1_HUMAN Isoform 5 of Protein misato homolog 1 OS=Homo sapiens GN=MSTO1;sp|Q9BUK6-7|MSTO1_HUMAN Isoform 7 of Protein misato homolog 1 OS=Homo sapiens GN=MSTO1;sp|Q9BUK6-3|MSTO1_HUMAN Isoform 3 of Protein misato homolog 1 OS=Homo sapiens GN=M				2.688082281	1.180802339	1	0.922596535	0.782847455	1.023987386	1	1.004963963	0.759973607	NA	1.299665009	1.018170744	NA	Q9BUK6	1	1	1	3
4817	29	Q9BUQ8;F8VVA2;H0YI52;H0YIL9;F8W1J5	DDX23	sp|Q9BUQ8|DDX23_HUMAN Probable ATP-dependent RNA helicase DDX23 OS=Homo sapiens GN=DDX23 PE=1 SV=3				1.03625019	1.062998309	1	1.030181046	1.009983648	1.053289783	1	1.034251738	1.001256176	1.146135165	0.882003182	0.97939871	1.10434637	Q9BUQ8	0.964883824	0.592222852	0.783084605	3
4822	5	Q9BV44;H7C3J3;H7C0R6;C9J9V2	THUMPD3	sp|Q9BV44|THUM3_HUMAN THUMP domain-containing protein 3 OS=Homo sapiens GN=THUMPD3 PE=1 SV=1;tr|H7C3J3|H7C3J3_HUMAN THUMP domain-containing protein 3 (Fragment) OS=Homo sapiens GN=THUMPD3 PE=1 SV=1				1.033603225	1.068767156	1	1.104403987	1.19759778	1.049267607	1	1.120690072	1.134981999	NA	1.127540049	1.155350714	1.041450214	Q9BV44	1	0.907162992	1	3
4835	24	Q9BVJ6;Q9BVJ6-3;Q9BVJ6-2;Q5TAP6;X6RJY0	UTP14A	sp|Q9BVJ6|UT14A_HUMAN U3 small nucleolar RNA-associated protein 14 homolog A OS=Homo sapiens GN=UTP14A PE=1 SV=1;sp|Q9BVJ6-3|UT14A_HUMAN Isoform 3 of U3 small nucleolar RNA-associated protein 14 homolog A OS=Homo sapiens GN=UTP14A;sp|Q9BVJ6-2|UT14A_HUMAN I				0.892493066	0.824709326	1	0.84142839	0.813157901	0.780575574	1	1.099310733	1.106983465	0.766927966	1.03014105	1.091433394	0.724152483	Q9BVJ6	0.876394243	0.802629816	0.99068034	3
4842	3	Q9BVW5;H3BU04;H3BTH1	TIPIN	sp|Q9BVW5|TIPIN_HUMAN TIMELESS-interacting protein OS=Homo sapiens GN=TIPIN PE=1 SV=2;tr|H3BU04|H3BU04_HUMAN TIMELESS-interacting protein (Fragment) OS=Homo sapiens GN=TIPIN PE=1 SV=1				0.974623265	0.726966674	1	0.765698032	0.754414641	0.66724036	1	1.131540543	0.661851275	NA	2.025088136	1.835533328	0.998655407	Q9BVW5	1	0.997584635	1	3
4858	4	Q9BX40;Q9BX40-2;Q5TBP9;Q5TBQ0;A0A0C4DFV2;Q5TBQ1;Q9BX40-3	LSM14B	sp|Q9BX40|LS14B_HUMAN Protein LSM14 homolog B OS=Homo sapiens GN=LSM14B PE=1 SV=1;sp|Q9BX40-2|LS14B_HUMAN Isoform 2 of Protein LSM14 homolog B OS=Homo sapiens GN=LSM14B;tr|Q5TBP9|Q5TBP9_HUMAN Protein LSM14 homolog B (Fragment) OS=Homo sapiens GN=LSM14B PE=				0.941937763	0.962135778	1	0.998372078	1.15001166	0.911087198	1	1.047154045	1.129556222	NA	0.812281598	0.876686786	0.673416113	Q9BX40	1	0.934944692	1	3
4874	6	Q9BY43;Q9BY43-2;H0YIN6	CHMP4A	sp|Q9BY43|CHM4A_HUMAN Charged multivesicular body protein 4a OS=Homo sapiens GN=CHMP4A PE=1 SV=3;sp|Q9BY43-2|CHM4A_HUMAN Isoform 2 of Charged multivesicular body protein 4a OS=Homo sapiens GN=CHMP4A				1.020960853	0.602788564	1	0.820367555	0.906122622	0.666270862	1	1.052294256	1.009203897	0.729916023	1.622707424	1.841719852	1.216083305	Q9BY43	0.885154983	0.999964831	0.889026174	3
4892	3	Q9BYW2;C9JG86;H7BXT4;Q9BYW2-3;Q9BYW2-2	SETD2	sp|Q9BYW2|SETD2_HUMAN Histone-lysine N-methyltransferase SETD2 OS=Homo sapiens GN=SETD2 PE=1 SV=3				0.875591455	0.918483449	1	1.062868847	0.865659034	0.916926239	1	0.979478585	0.794785851	NA	1.39199343	1.278787139	1.47778604	Q9BYW2	1	0.326485297	1	3
4900	7	Q9BZH6;S4R3Z0	WDR11	sp|Q9BZH6|WDR11_HUMAN WD repeat-containing protein 11 OS=Homo sapiens GN=WDR11 PE=1 SV=1				1.227018887	1.264035895	1	0.871391016	0.920813732	1.300886484	1	1.02965709	1.056449575	NA	0.657789199	0.744603589	0.744451934	Q9BZH6	1	0.587067642	1	3
4909	4	Q9C037-2;Q9C037;H7C0Q6;Q9C037-3	TRIM4	sp|Q9C037-2|TRIM4_HUMAN Isoform Beta of E3 ubiquitin-protein ligase TRIM4 OS=Homo sapiens GN=TRIM4;sp|Q9C037|TRIM4_HUMAN E3 ubiquitin-protein ligase TRIM4 OS=Homo sapiens GN=TRIM4 PE=1 SV=2;tr|H7C0Q6|H7C0Q6_HUMAN E3 ubiquitin-protein ligase TRIM4 (Fragment				1.027506114	1.10059	1	1.130785398	0.964293884	1.013420098	1	1.180433509	1.068172449	NA	0.964611946	0.842923474	0.754811343	Q9C037	1	0.750023421	1	3
4911	3	Q9C0B7	TANGO6	sp|Q9C0B7|TNG6_HUMAN Transport and Golgi organization protein 6 homolog OS=Homo sapiens GN=TANGO6 PE=1 SV=2				1.047696689	1.119096888	1	1.113657807	0.909020213	0.975338538	1	0.822698804	0.656063769	NA	1.130669956	0.989276903	1.179825394	Q9C0B7	1	0.561095348	1	3
4912	12	Q9C0C2;Q9C0C2-2	TNKS1BP1	sp|Q9C0C2|TB182_HUMAN 182 kDa tankyrase-1-binding protein OS=Homo sapiens GN=TNKS1BP1 PE=1 SV=4;sp|Q9C0C2-2|TB182_HUMAN Isoform 2 of 182 kDa tankyrase-1-binding protein OS=Homo sapiens GN=TNKS1BP1				0.939078259	0.843572121	1	0.853498342	0.825272781	0.835936196	1	0.874633745	0.576647462	NA	1.114293553	0.876663923	0.786534979	Q9C0C2	1	0.794381755	1	3
4930	3	Q9GZY4;C9J6J1;C9JA07	COA1	sp|Q9GZY4|COA1_HUMAN Cytochrome c oxidase assembly factor 1 homolog OS=Homo sapiens GN=COA1 PE=1 SV=1				1.031652027	1.010492016	1	1.105372361	1.089274444	1.011068057	1	1.036126518	0.991080797	0.777319742	0.965297557	0.885024734	0.752960576	Q9GZY4	0.999994275	0.975137592	0.975881829	3
4939	25	Q9H0A0;Q9H0A0-2;A0A087WV29;E9PJN6;E9PMU0	NAT10	sp|Q9H0A0|NAT10_HUMAN RNA cytidine acetyltransferase OS=Homo sapiens GN=NAT10 PE=1 SV=2;sp|Q9H0A0-2|NAT10_HUMAN Isoform 2 of RNA cytidine acetyltransferase OS=Homo sapiens GN=NAT10;tr|A0A087WV29|A0A087WV29_HUMAN RNA cytidine acetyltransferase OS=Homo sapie				0.943920217	0.889488018	1	0.862661292	0.927925544	0.855752532	1	0.92993537	1.03515472	1.039267528	0.877947513	0.964864865	0.975705053	Q9H0A0	0.392695039	0.329174459	0.997679979	3
4946	10	Q9H0H5;F8VRD2;F8VWY4;F8VZ66;F8VV37;F8W1E5;F8VV47;F8VVE5;F8VQZ5;F8VWX0;F8W1T4;F8W0L1;F8VYH6;F8VUW9;F8VV39;F8VS54;F8VQF5;H0YIK5;F8VVY0;F8VXH1	RACGAP1	sp|Q9H0H5|RGAP1_HUMAN Rac GTPase-activating protein 1 OS=Homo sapiens GN=RACGAP1 PE=1 SV=1;tr|F8VRD2|F8VRD2_HUMAN Rac GTPase-activating protein 1 (Fragment) OS=Homo sapiens GN=RACGAP1 PE=1 SV=7;tr|F8VWY4|F8VWY4_HUMAN Rac GTPase-activating protein 1 (Fragme				0.873161145	1.051704862	1	1.091822851	1.053071638	0.973848384	1	0.974795616	0.851165614	NA	0.984470387	0.864231909	0.841847845	Q9H0H5	1	0.840443808	1	3
4950	5	Q9H0Q0;C9JPE5;C9IYV6	FAM49A	sp|Q9H0Q0|FA49A_HUMAN Protein FAM49A OS=Homo sapiens GN=FAM49A PE=2 SV=1				1.035357664	1.00528357	1	1.154277904	0.874977209	1.184193028	1	0.990731116	0.931739432	NA	0.983714484	0.839284477	0.872401247	Q9H0Q0	1	0.610283558	1	3
4958	12	Q9H1A4;H0Y564;F8WAS1	ANAPC1	sp|Q9H1A4|APC1_HUMAN Anaphase-promoting complex subunit 1 OS=Homo sapiens GN=ANAPC1 PE=1 SV=1;tr|H0Y564|H0Y564_HUMAN Anaphase-promoting complex subunit 1 (Fragment) OS=Homo sapiens GN=ANAPC1 PE=1 SV=1				1.043611915	1.017256566	1	0.98467024	1.154976562	0.977523171	1	0.985946674	1.129848879	NA	1.00731543	1.048031572	0.87412648	Q9H1A4	1	0.706762252	1	3
4961	4	Q9H1D9	POLR3F	sp|Q9H1D9|RPC6_HUMAN DNA-directed RNA polymerase III subunit RPC6 OS=Homo sapiens GN=POLR3F PE=1 SV=1				0.998473171	0.963103977	1	0.910645483	1.003133932	0.972235286	1	0.788990129	0.827211465	NA	0.516410402	0.734310934	NA	Q9H1D9	1	1	1	3
4962	4	Q9H1E3;Q9H1E3-2	NUCKS1	sp|Q9H1E3|NUCKS_HUMAN Nuclear ubiquitous casein and cyclin-dependent kinase substrate 1 OS=Homo sapiens GN=NUCKS1 PE=1 SV=1;sp|Q9H1E3-2|NUCKS_HUMAN Isoform 2 of Nuclear ubiquitous casein and cyclin-dependent kinase substrate 1 OS=Homo sapiens GN=NUCKS1				1.585611044	0.436971373	1	0.218874448	0.277287674	1.113846981	1	0.362641016	0.334404575	0.570358386	0.794476828	1.181364835	1.274075223	Q9H1E3	0.985895475	0.69268585	0.562207613	3
4971	9	Q9H269;Q9H269-2;Q5JUA9	VPS16	sp|Q9H269|VPS16_HUMAN Vacuolar protein sorting-associated protein 16 homolog OS=Homo sapiens GN=VPS16 PE=1 SV=2;sp|Q9H269-2|VPS16_HUMAN Isoform 2 of Vacuolar protein sorting-associated protein 16 homolog OS=Homo sapiens GN=VPS16				0.998958442	1.060163884	1	1.077991723	0.976767969	1.098877633	1	1.048601431	1.021652263	NA	1.084099991	1.004925193	1.238174891	Q9H269	1	0.854437713	1	3
4979	9	Q9H2U1-3;Q9H2U1-2;Q9H2U1;E7EWK3;A0A0G2JQU7;A0A0G2JRP3;H7C514;H7C5F5	DHX36	sp|Q9H2U1-3|DHX36_HUMAN Isoform 3 of ATP-dependent RNA helicase DHX36 OS=Homo sapiens GN=DHX36;sp|Q9H2U1-2|DHX36_HUMAN Isoform 2 of ATP-dependent RNA helicase DHX36 OS=Homo sapiens GN=DHX36;sp|Q9H2U1|DHX36_HUMAN ATP-dependent RNA helicase DHX36 OS=Homo sap				1.064831893	1.041220886	1	0.884853497	1.023100449	1.098979678	1	1.097135533	1.148461881	2.30283103	0.962572448	1.013497548	1.109150691	Q9H2U1	0.794536748	0.942423538	0.951856365	3
4981	5	Q9H2W6;A0A087WT90	MRPL46	sp|Q9H2W6|RM46_HUMAN 39S ribosomal protein L46, mitochondrial OS=Homo sapiens GN=MRPL46 PE=1 SV=1				1.104141246	1.035110201	1	1.005262343	1.209409427	0.878455553	1	1.017948718	1.110875332	NA	0.881414677	1.04571176	0.929177719	Q9H2W6	1	0.780101881	1	3
4983	29	Q9H307;Q9H307-2;G3V5F0;G3V579	PNN	sp|Q9H307|PININ_HUMAN Pinin OS=Homo sapiens GN=PNN PE=1 SV=4;sp|Q9H307-2|PININ_HUMAN Isoform 2 of Pinin OS=Homo sapiens GN=PNN				0.72832182	0.66671294	1	0.774092751	0.66180898	0.85607735	1	1.085849035	0.985772495	1.259314288	1.020069337	1.057056347	1.090261363	Q9H307	0.970504662	0.391900308	0.602138694	3
4988	6	Q9H3K2;Q9Y6G2	GHITM	sp|Q9H3K2|GHITM_HUMAN Growth hormone-inducible transmembrane protein OS=Homo sapiens GN=GHITM PE=1 SV=2;tr|Q9Y6G2|Q9Y6G2_HUMAN Growth hormone-inducible transmembrane protein OS=Homo sapiens GN=GHITM PE=1 SV=1				0.93034338	1.025180247	1	1.012925508	0.944507508	1.045946751	1	1.037411892	0.998192662	1.055304536	0.093683354	0.215109344	0.260898247	Q9H3K2	0.999908334	0.069290522	0.055776986	3
4992	16	Q9H3S7;R4GMM7	PTPN23	sp|Q9H3S7|PTN23_HUMAN Tyrosine-protein phosphatase non-receptor type 23 OS=Homo sapiens GN=PTPN23 PE=1 SV=1				1.020121403	1.017386783	1	1.07696861	0.934675298	1.02134783	1	1.099428357	1.129322463	2.697216756	1.171961391	0.884012745	1.155468091	Q9H3S7	0.108760876	0.940313905	0.440558965	3
4998	2	Q9H467	CUEDC2	sp|Q9H467|CUED2_HUMAN CUE domain-containing protein 2 OS=Homo sapiens GN=CUEDC2 PE=1 SV=1				0.832215515	0.911001268	1	0.967003304	0.813919933	0.786179543	1	0.78055597	0.755840249	NA	1.403153201	1.134021718	0.521632923	Q9H467	1	0.824304724	1	3
4999	5	Q9H488;Q9H488-2	POFUT1	sp|Q9H488|OFUT1_HUMAN GDP-fucose protein O-fucosyltransferase 1 OS=Homo sapiens GN=POFUT1 PE=1 SV=1;sp|Q9H488-2|OFUT1_HUMAN Isoform 2 of GDP-fucose protein O-fucosyltransferase 1 OS=Homo sapiens GN=POFUT1				1.0087611	1.047541141	1	1.093441395	1.01698357	1.027231483	1	0.964297764	0.845442934	NA	1.640640062	1.556776557	1.069356083	Q9H488	1	0.510847821	1	3
5002	15	Q9H4A4;A6NKB8;C9JMZ3;A0A087WU27;A0A087WUS4;H7C2T3	RNPEP	sp|Q9H4A4|AMPB_HUMAN Aminopeptidase B OS=Homo sapiens GN=RNPEP PE=1 SV=2;tr|A6NKB8|A6NKB8_HUMAN Aminopeptidase B OS=Homo sapiens GN=RNPEP PE=1 SV=1				1.04123649	1.000683003	1	0.98188546	1.115791541	0.964917527	1	1.02222861	1.074829932	0.778451662	1.006515282	0.962920379	0.779438536	Q9H4A4	0.712835062	0.43005226	0.939721404	3
5004	3	Q9H4A6;D6REM1	GOLPH3	sp|Q9H4A6|GOLP3_HUMAN Golgi phosphoprotein 3 OS=Homo sapiens GN=GOLPH3 PE=1 SV=1				0.971046158	0.988826282	1	1.068354643	0.869951606	0.957083635	1	1.188500431	1.124665578	NA	0.971398449	0.672584229	1.003140162	Q9H4A6	1	0.777031085	1	3
5009	4	Q9H4L7-3;Q9H4L7;Q9H4L7-2	SMARCAD1	sp|Q9H4L7-3|SMRCD_HUMAN Isoform 3 of SWI/SNF-related matrix-associated actin-dependent regulator of chromatin subfamily A containing DEAD/H box 1 OS=Homo sapiens GN=SMARCAD1;sp|Q9H4L7|SMRCD_HUMAN SWI/SNF-related matrix-associated actin-dependent regulator				1.008664914	1.01989592	1	0.945591373	1.363802115	0.934537196	1	0.475535616	0.870976012	NA	0.412387841	0.877449185	0.654971617	Q9H4L7	1	0.841283701	1	3
5010	10	Q9H4W6-2;Q9H4W6;E5RFQ1;Q9HAK2;Q9UH73;Q9UH73-2;A0A0A0MSW2;E9PEI2;X6R549;Q9BQW3;Q9BQW3-1;A0A087WTE5;B7Z934;V9GYU8;Q9HAK2-2	EBF3;EBF1;EBF2	sp|Q9H4W6-2|COE3_HUMAN Isoform Short of Transcription factor COE3 OS=Homo sapiens GN=EBF3;sp|Q9H4W6|COE3_HUMAN Transcription factor COE3 OS=Homo sapiens GN=EBF3 PE=1 SV=2;tr|E5RFQ1|E5RFQ1_HUMAN Transcription factor COE1 OS=Homo sapiens GN=EBF1 PE=1 SV=1;sp				1.02945741	0.950672074	1	0.939213735	0.835803903	1.005769338	1	1.003766997	0.717116869	NA	0.722317163	0.708057699	0.852857405	Q9H4W6	1	0.847956165	1	3
5017	5	Q9H5Q4	TFB2M	sp|Q9H5Q4|TFB2M_HUMAN Dimethyladenosine transferase 2, mitochondrial OS=Homo sapiens GN=TFB2M PE=1 SV=1				1.074544426	1.168587719	1	1.113360235	1.086570631	1.034029451	1	1.136169661	0.964264868	NA	1.435890784	1.128114664	1.25420585	Q9H5Q4	1	0.427970093	1	3
5035	5	Q9H7N4;E9PJ24;B7ZM65;F8WEF5;A0A0J9YYB5;A0A0J9YWD5;Q9P1Y6-3;Q9P1Y6	SCAF1	sp|Q9H7N4|SFR19_HUMAN Splicing factor, arginine/serine-rich 19 OS=Homo sapiens GN=SCAF1 PE=1 SV=3				1.052476734	0.845503418	1	1.036250166	1.088737062	0.865401103	1	0.802739591	1.014105924	NA	0.360152309	1.22748739	0.565535061	Q9H7N4	1	0.498366643	1	3
5038	5	Q9H814	PHAX	sp|Q9H814|PHAX_HUMAN Phosphorylated adapter RNA export protein OS=Homo sapiens GN=PHAX PE=1 SV=1				0.970663555	0.980713904	1	0.919072918	0.779452865	0.969421131	1	0.939643694	0.903240839	NA	0.905384533	0.762595867	0.759400298	Q9H814	1	0.243305122	1	3
5044	16	Q9H8H0;J3QR28;J3QLQ6;Q9H8H0-2	NOL11	sp|Q9H8H0|NOL11_HUMAN Nucleolar protein 11 OS=Homo sapiens GN=NOL11 PE=1 SV=1;tr|J3QR28|J3QR28_HUMAN Nucleolar protein 11 (Fragment) OS=Homo sapiens GN=NOL11 PE=1 SV=1				1.012253779	1.056151696	1	0.989875062	1.215680517	1.056507515	1	1.039018504	1.063354787	0.649859212	1.10267498	1.206456154	0.990436444	Q9H8H0	0.280971562	0.669353331	0.901084779	3
5056	8	Q9H9B1;Q9H9B1-3;A0A0C4DGF8;Q9H9B1-4;A0A0D9SEQ1;A0A0D9SEP2;A0A0D9SFS4;A0A0D9SER3;A0A0D9SFG7;A0A0D9SER9;A0A0D9SFX4	EHMT1	sp|Q9H9B1|EHMT1_HUMAN Histone-lysine N-methyltransferase EHMT1 OS=Homo sapiens GN=EHMT1 PE=1 SV=4;sp|Q9H9B1-3|EHMT1_HUMAN Isoform 3 of Histone-lysine N-methyltransferase EHMT1 OS=Homo sapiens GN=EHMT1;tr|A0A0C4DGF8|A0A0C4DGF8_HUMAN Histone-lysine N-methylt				0.927078697	0.962643704	1	1.018564976	1.082812951	0.983464313	1	0.912002129	0.9787989	NA	0.945090038	1.19010024	0.853384192	Q9H9B1	1	0.996019374	1	3
5057	7	Q9H9B4;D6RDG7;S4R2X2;D6RFI0;D6RAE9	SFXN1	sp|Q9H9B4|SFXN1_HUMAN Sideroflexin-1 OS=Homo sapiens GN=SFXN1 PE=1 SV=4				1.063488145	1.080800915	1	1.113825927	0.982262156	1.140368347	1	1.052512705	0.992256191	1.138581915	0.707114625	0.737904332	0.918932	Q9H9B4	0.892606738	0.519330082	0.84883024	3
5061	4	Q9H9Y2;X6R7Q1	RPF1	sp|Q9H9Y2|RPF1_HUMAN Ribosome production factor 1 OS=Homo sapiens GN=RPF1 PE=1 SV=2				1.17552187	1.007504756	1	1.162650555	0.966320849	1.023054905	1	0.979370228	0.805018657	0.686740618	0.949294887	0.807672364	0.624556445	Q9H9Y2	0.766129452	0.635747063	0.983152454	3
5086	9	Q9HC21;Q9HC21-2;J3KRY6;J3QLV3;J3KSI7;J3QL84;J3KS44;J3KSB1;J3KTL0	SLC25A19	sp|Q9HC21|TPC_HUMAN Mitochondrial thiamine pyrophosphate carrier OS=Homo sapiens GN=SLC25A19 PE=1 SV=1;sp|Q9HC21-2|TPC_HUMAN Isoform 2 of Mitochondrial thiamine pyrophosphate carrier OS=Homo sapiens GN=SLC25A19;tr|J3KRY6|J3KRY6_HUMAN Mitochondrial thiamine				1.154920587	1.031963236	1	1.123778283	1.32370752	1.022524563	1	0.971428571	1.014853896	NA	0.590162338	0.656542208	0.272946429	Q9HC21	1	0.85360129	1	3
5104	11	Q9HD26-2;Q9HD26;F5H1Y4;Q9HD26-3;A0A0J9YVX5	GOPC	sp|Q9HD26-2|GOPC_HUMAN Isoform 2 of Golgi-associated PDZ and coiled-coil motif-containing protein OS=Homo sapiens GN=GOPC;sp|Q9HD26|GOPC_HUMAN Golgi-associated PDZ and coiled-coil motif-containing protein OS=Homo sapiens GN=GOPC PE=1 SV=1;tr|F5H1Y4|F5H1Y4_				0.997346054	1.048317529	1	0.963542279	0.94273111	0.99403825	1	0.986926206	1.102944025	1.160371877	1.172767771	1.262153787	1.466782878	Q9HD26	0.425523733	0.754376127	0.915050724	3
5129	5	Q9NPJ6;Q5T911;Q9NPJ6-2	MED4	sp|Q9NPJ6|MED4_HUMAN Mediator of RNA polymerase II transcription subunit 4 OS=Homo sapiens GN=MED4 PE=1 SV=1;tr|Q5T911|Q5T911_HUMAN Mediator of RNA polymerase II transcription subunit 4 (Fragment) OS=Homo sapiens GN=MED4 PE=1 SV=1;sp|Q9NPJ6-2|MED4_HUMAN Is				1.056796329	1.080852427	1	1.017235809	0.94470307	1.058926919	1	0.891145196	0.693158935	NA	1.224992943	1.052884163	1.048743766	Q9NPJ6	1	0.13366133	1	3
5141	13	Q9NQS7-2;Q9NQS7;E9PM67	INCENP	sp|Q9NQS7-2|INCE_HUMAN Isoform 2 of Inner centromere protein OS=Homo sapiens GN=INCENP;sp|Q9NQS7|INCE_HUMAN Inner centromere protein OS=Homo sapiens GN=INCENP PE=1 SV=3				1.131815756	0.981563721	1	0.932071044	0.850930874	0.97495665	1	1.230204557	1.016740522	NA	1.310326306	0.86401683	1.380555929	Q9NQS7	1	0.97552528	1	3
5149	5	Q9NR12-2;Q9NR12;D6RAN1;D6RF83;H7BYK4;D6RH06;Q9NR12-3;Q9NR12-5;Q9NR12-6;Q9NR12-4	PDLIM7	sp|Q9NR12-2|PDLI7_HUMAN Isoform 2 of PDZ and LIM domain protein 7 OS=Homo sapiens GN=PDLIM7;sp|Q9NR12|PDLI7_HUMAN PDZ and LIM domain protein 7 OS=Homo sapiens GN=PDLIM7 PE=1 SV=1				1.047649436	0.93921981	1	0.894007956	1.07448122	0.943675611	1	0.819505902	0.972136148	NA	1.696909777	2.193178119	2.257201075	Q9NR12	1	0.635505119	1	3
5156	2	Q9NR82-7	KCNQ5	sp|Q9NR82-7|KCNQ5_HUMAN Isoform 7 of Potassium voltage-gated channel subfamily KQT member 5 OS=Homo sapiens GN=KCNQ5				0.206479361	0.20134158	1	0.624746755	0.49536955	0.386757271	1	0.962884756	0.944124096	NA	2.545683424	0.910663526	0.348241696	Q9NR82	1	0.97493763	1	3
5192	17	Q9NTZ6;A6PVI1;A6PVI0;Q5JX62	RBM12	sp|Q9NTZ6|RBM12_HUMAN RNA-binding protein 12 OS=Homo sapiens GN=RBM12 PE=1 SV=1				1.2003238	0.950167085	1	0.982674957	1.173882921	0.994845062	1	0.987251359	1.068689003	0.731186152	1.005606041	1.072902537	0.933039626	Q9NTZ6	0.64424614	0.82407944	0.964159827	3
5198	8	Q9NUL7	DDX28	sp|Q9NUL7|DDX28_HUMAN Probable ATP-dependent RNA helicase DDX28 OS=Homo sapiens GN=DDX28 PE=1 SV=2				1.075819521	1.040206075	1	1.008317635	1.150005767	0.937061394	1	1.043829584	1.111412488	NA	0.070927435	1.411466963	NA	Q9NUL7	1	1	1	3
5203	12	Q9NUQ8;Q9NUQ8-2	ABCF3	sp|Q9NUQ8|ABCF3_HUMAN ATP-binding cassette sub-family F member 3 OS=Homo sapiens GN=ABCF3 PE=1 SV=2;sp|Q9NUQ8-2|ABCF3_HUMAN Isoform 2 of ATP-binding cassette sub-family F member 3 OS=Homo sapiens GN=ABCF3				0.982736178	1.088675593	1	1.091608654	0.965997254	1.104702884	1	1.161705363	0.988549038	NA	1.210012281	1.207789929	1.254693257	Q9NUQ8	1	0.606140705	1	3
5204	10	Q9NUQ9;Q9NUQ9-2;A0A087X178;E5RGI7;E5RJE1;E5RIR8;E5RJL8;E5RI16;E5RK61;E5RFS4;E5RHU5;E5RK81;E5RH75	FAM49B	sp|Q9NUQ9|FA49B_HUMAN Protein FAM49B OS=Homo sapiens GN=FAM49B PE=1 SV=1;sp|Q9NUQ9-2|FA49B_HUMAN Isoform 2 of Protein FAM49B OS=Homo sapiens GN=FAM49B				0.966032209	0.970655202	1	1.0118654	0.976439272	0.975665501	1	1.053677932	1.002417925	0.863016496	1.042555478	1.008779754	0.921487292	Q9NUQ9	0.72088732	0.728431468	0.999940072	3
5220	24	Q9NVI7-2;Q9NVI7;H0Y2W2;Q9NVI7-3;Q5SV16	ATAD3A	sp|Q9NVI7-2|ATD3A_HUMAN Isoform 2 of ATPase family AAA domain-containing protein 3A OS=Homo sapiens GN=ATAD3A;sp|Q9NVI7|ATD3A_HUMAN ATPase family AAA domain-containing protein 3A OS=Homo sapiens GN=ATAD3A PE=1 SV=2;tr|H0Y2W2|H0Y2W2_HUMAN ATPase family AAA				0.954233257	1.040954274	1	1.037697369	0.980888431	1.084080219	1	1.04700669	0.990789817	1.141541402	0.837431575	0.772725693	0.968720132	Q9NVI7	0.979268674	0.968429543	0.998849797	3
5222	4	Q9NVK5-2;Q9NVK5;Q9NVK5-3;F5GX47	FGFR1OP2	sp|Q9NVK5-2|FGOP2_HUMAN Isoform 2 of FGFR1 oncogene partner 2 OS=Homo sapiens GN=FGFR1OP2;sp|Q9NVK5|FGOP2_HUMAN FGFR1 oncogene partner 2 OS=Homo sapiens GN=FGFR1OP2 PE=1 SV=1;sp|Q9NVK5-3|FGOP2_HUMAN Isoform 3 of FGFR1 oncogene partner 2 OS=Homo sapiens GN=				0.919131517	1.007709553	1	0.957692827	0.894804662	0.966663407	1	1.037708669	0.957630709	NA	1.009829675	0.951953224	0.936191848	Q9NVK5	1	0.202710804	1	3
5223	4	Q9NVM6	DNAJC17	sp|Q9NVM6|DJC17_HUMAN DnaJ homolog subfamily C member 17 OS=Homo sapiens GN=DNAJC17 PE=1 SV=1				0.941994734	1.006141608	1	1.065754381	0.893151169	0.935520726	1	0.864254018	0.75369293	NA	0.896312001	0.200848043	0.580850015	Q9NVM6	1	0.942961153	1	3
5234	5	Q9NVX0-3;Q9NVX0;Q9NVX0-2;J3QT48;H3BP24;H3BP16;H3BQU2	HAUS2	sp|Q9NVX0-3|HAUS2_HUMAN Isoform 3 of HAUS augmin-like complex subunit 2 OS=Homo sapiens GN=HAUS2;sp|Q9NVX0|HAUS2_HUMAN HAUS augmin-like complex subunit 2 OS=Homo sapiens GN=HAUS2 PE=1 SV=1;sp|Q9NVX0-2|HAUS2_HUMAN Isoform 2 of HAUS augmin-like complex subun				1.066573523	1.056153426	1	1.13603736	1.111129816	0.995404884	1	1.453012296	1.274405113	NA	1.9835973	1.379598018	1.243037195	Q9NVX0	1	0.760742675	1	3
5239	9	Q9NW64-2;Q9NW64;E5RJW4;E5RHA8	RBM22	sp|Q9NW64-2|RBM22_HUMAN Isoform 2 of Pre-mRNA-splicing factor RBM22 OS=Homo sapiens GN=RBM22;sp|Q9NW64|RBM22_HUMAN Pre-mRNA-splicing factor RBM22 OS=Homo sapiens GN=RBM22 PE=1 SV=1				0.982119358	0.960123299	1	0.908638661	0.880742468	0.967517516	1	1.084747182	1.033461373	1.171514397	1.104424186	1.412976356	1.381995541	Q9NW64	0.998433457	0.111762084	0.055985501	3
5241	7	Q9NW82;D6RIW8	WDR70	sp|Q9NW82|WDR70_HUMAN WD repeat-containing protein 70 OS=Homo sapiens GN=WDR70 PE=1 SV=1;tr|D6RIW8|D6RIW8_HUMAN WD repeat-containing protein 70 OS=Homo sapiens GN=WDR70 PE=1 SV=1				0.883111054	0.886960807	1	0.87758692	0.864091559	0.838422198	1	0.857184808	0.818931088	NA	1.003132341	0.945154659	0.885395458	Q9NW82	1	0.985780701	1	3
5246	6	Q9NWK9-2;Q9NWK9	ZNHIT6	sp|Q9NWK9-2|BCD1_HUMAN Isoform 2 of Box C/D snoRNA protein 1 OS=Homo sapiens GN=ZNHIT6;sp|Q9NWK9|BCD1_HUMAN Box C/D snoRNA protein 1 OS=Homo sapiens GN=ZNHIT6 PE=1 SV=1				0.91405224	0.973870579	1	0.964864209	0.828633431	0.953346719	1	1.431595956	1.142488298	NA	1.507137741	1.1583629	1.109506438	Q9NWK9	1	0.467984577	1	3
5250	1	Q9NWU1	OXSM	sp|Q9NWU1|OXSM_HUMAN 3-oxoacyl-[acyl-carrier-protein] synthase, mitochondrial OS=Homo sapiens GN=OXSM PE=1 SV=1				1.15822556	0.927933305	1	0.993530695	1.058456952	0.951080242	1	0.928157957	1.066291333	NA	0.86519705	0.906827373	0.807945444	Q9NWU1	1	0.977775064	1	3
5263	5	Q9NX40;D6RDK6;D6RBN5;D6RG39;D6RIT9;Q9NX40-3;Q9NX40-2;Q9NX40-4;D6RI08;D6RDK1;D6RIV2;D6R9T5;D6RF07;D6R918;D6RBC5;D6RDI5;D6RA54;D6RC55	OCIAD1	sp|Q9NX40|OCAD1_HUMAN OCIA domain-containing protein 1 OS=Homo sapiens GN=OCIAD1 PE=1 SV=1;tr|D6RDK6|D6RDK6_HUMAN OCIA domain-containing protein 1 (Fragment) OS=Homo sapiens GN=OCIAD1 PE=1 SV=1;tr|D6RBN5|D6RBN5_HUMAN OCIA domain-containing protein 1 OS=Hom				0.92493812	0.879320267	1	0.87431781	0.82371357	0.850453072	1	1.049942721	0.903505016	0.486559669	1.908608061	1.274488249	1.589580995	Q9NX40	0.218608847	0.999338725	0.25394568	3
5265	3	Q9NX55;J3QT56;Q9NX55-3	HYPK	sp|Q9NX55|HYPK_HUMAN Huntingtin-interacting protein K OS=Homo sapiens GN=HYPK PE=1 SV=2				0.957651941	0.985192178	1	0.959797947	1.037198396	1.041314179	1	1.257991819	1.325090685	NA	1.097028633	1.282349309	1.880682257	Q9NX55	1	0.715013952	1	3
5275	5	Q9NXG0;Q9NXG0-2;Q9NXG0-3	CNTLN	sp|Q9NXG0|CNTLN_HUMAN Centlein OS=Homo sapiens GN=CNTLN PE=1 SV=5;sp|Q9NXG0-2|CNTLN_HUMAN Isoform 2 of Centlein OS=Homo sapiens GN=CNTLN;sp|Q9NXG0-3|CNTLN_HUMAN Isoform 3 of Centlein OS=Homo sapiens GN=CNTLN				0.892504265	0.892405269	1	0.927378984	0.84215971	0.93871563	1	1.475745611	0.627587306	NA	1.544019754	1.046699514	0.938052594	Q9NXG0	1	0.244549812	1	3
5276	6	Q9NXG2;H3BNW0	THUMPD1	sp|Q9NXG2|THUM1_HUMAN THUMP domain-containing protein 1 OS=Homo sapiens GN=THUMPD1 PE=1 SV=2				1.149129729	0.846773428	1	0.879963336	0.92530379	0.846829462	1	1.031735491	1.055564135	0.779179665	1.145720728	1.662136702	0.80518578	Q9NXG2	0.860118769	0.999597319	0.845297969	3
5281	3	Q9NXR7;Q9NXR7-4;Q9NXR7-3;Q9NXR7-1;C9J2G0;A0A075B7D2;F8W733	BRE	sp|Q9NXR7|BRE_HUMAN BRCA1-A complex subunit BRE OS=Homo sapiens GN=BRE PE=1 SV=2;sp|Q9NXR7-4|BRE_HUMAN Isoform 4 of BRCA1-A complex subunit BRE OS=Homo sapiens GN=BRE;sp|Q9NXR7-3|BRE_HUMAN Isoform 3 of BRCA1-A complex subunit BRE OS=Homo sapiens GN=BRE;sp|				1.228504087	1.026664205	1	0.950703556	1.517054549	0.998975575	1	0.99601707	1.215173068	NA	0.227662399	0.697486961	1.036794689	Q9NXR7	1	0.168994361	1	3
5282	8	Q9NXV6;J3KNE1;D6RGD2	CDKN2AIP	sp|Q9NXV6|CARF_HUMAN CDKN2A-interacting protein OS=Homo sapiens GN=CDKN2AIP PE=1 SV=3				1.007127773	0.943660291	1	0.953792568	0.794378462	0.93321439	1	0.958221191	0.952331618	NA	0.841589622	0.771556627	0.899618248	Q9NXV6	1	0.831789567	1	3
5283	6	Q9NXX6;Q9NXX6-2;F8WEH8	NSMCE4A	sp|Q9NXX6|NSE4A_HUMAN Non-structural maintenance of chromosomes element 4 homolog A OS=Homo sapiens GN=NSMCE4A PE=1 SV=2;sp|Q9NXX6-2|NSE4A_HUMAN Isoform 2 of Non-structural maintenance of chromosomes element 4 homolog A OS=Homo sapiens GN=NSMCE4A				0.992820851	0.969994476	1	1.258063507	1.164887802	1.003826866	1	1.081083725	1.014573552	NA	0.969620501	0.816872066	0.83393975	Q9NXX6	1	0.711832026	1	3
5287	13	Q9NY65-2;C9J2C0;Q9NY65;V9GZ17;C9K0S6	TUBA8	sp|Q9NY65-2|TBA8_HUMAN Isoform 2 of Tubulin alpha-8 chain OS=Homo sapiens GN=TUBA8;tr|C9J2C0|C9J2C0_HUMAN Tubulin alpha-8 chain (Fragment) OS=Homo sapiens GN=TUBA8 PE=1 SV=1;sp|Q9NY65|TBA8_HUMAN Tubulin alpha-8 chain OS=Homo sapiens GN=TUBA8 PE=1 SV=1				1.051708835	1.180560995	1	1.22795665	1.214688564	1.348000435	1	1.052329053	1.299392854	1.394819349	1.297277794	1.168582661	1.884642182	Q9NY65	0.649157486	0.99688754	0.587169515	3
5288	12	Q9NY93-2;Q9NY93;H7C3E9;H7BZN7;G3V0G3;F8WDT8;F8WEI3	DDX56	sp|Q9NY93-2|DDX56_HUMAN Isoform 2 of Probable ATP-dependent RNA helicase DDX56 OS=Homo sapiens GN=DDX56;sp|Q9NY93|DDX56_HUMAN Probable ATP-dependent RNA helicase DDX56 OS=Homo sapiens GN=DDX56 PE=1 SV=1;tr|H7C3E9|H7C3E9_HUMAN Probable ATP-dependent RNA hel				1.022951511	0.928870295	1	0.927520339	0.824752841	0.974550134	1	1.018906972	0.903508081	0.972691179	0.851409869	0.735493595	0.769685859	Q9NY93	0.75102498	0.481831453	0.940441555	3
5292	15	Q9NYH9	UTP6	sp|Q9NYH9|UTP6_HUMAN U3 small nucleolar RNA-associated protein 6 homolog OS=Homo sapiens GN=UTP6 PE=2 SV=2				1.035307361	1.049946395	1	1.073859135	1.115296067	1.00408543	1	1.0673258	1.072740113	0.87037037	0.742208098	0.718024168	0.702055869	Q9NYH9	0.937974179	0.524453959	0.787122465	3
5303	9	Q9NZ01;M0QXM3;M0R3C3;Q9NZ01-2	TECR	sp|Q9NZ01|TECR_HUMAN Very-long-chain enoyl-CoA reductase OS=Homo sapiens GN=TECR PE=1 SV=1				1.064381892	1.154103086	1	1.014102607	1.016586571	1.058619888	1	1.018609885	1.019302346	1.0455293	1.316021813	1.190340171	1.360685536	Q9NZ01	0.999632693	0.666527657	0.686486304	3
5305	5	Q9NZ32;V9GYX7;G3V2Q5;G3V5Y4;F6S9Y6;G3V524;H0YJD9	ACTR10	sp|Q9NZ32|ARP10_HUMAN Actin-related protein 10 OS=Homo sapiens GN=ACTR10 PE=1 SV=1;tr|V9GYX7|V9GYX7_HUMAN Actin-related protein 10 (Fragment) OS=Homo sapiens GN=ACTR10 PE=1 SV=1;tr|G3V2Q5|G3V2Q5_HUMAN Actin-related protein 10 OS=Homo sapiens GN=ACTR10 PE=1				0.847079266	0.769572164	1	1.136969824	1.870056558	1.088844224	1	0.930785869	1.207191781	NA	1.346701514	1.388788753	0.693475126	Q9NZ32	1	0.591238031	1	3
5312	22	Q9NZI8;Q9NZI8-2;REV__M0QZ54;REV__M0R118;REV__M0R0M7;Q2L6G8;G8JLG2;REV__A0A087WWS7;REV__Q15833;F8W930;Q9Y6M1-5;Q15517;Q9Y6M1-6;Q9Y6M1-3;Q9Y6M1-4;Q9Y6M1-1;Q9Y6M1	IGF2BP1	sp|Q9NZI8|IF2B1_HUMAN Insulin-like growth factor 2 mRNA-binding protein 1 OS=Homo sapiens GN=IGF2BP1 PE=1 SV=2;sp|Q9NZI8-2|IF2B1_HUMAN Isoform 2 of Insulin-like growth factor 2 mRNA-binding protein 1 OS=Homo sapiens GN=IGF2BP1				0.980589565	1.139651185	1	1.173825574	1.225719136	1.162667713	1	1.379325486	1.511677504	1.317770297	0.956509921	1.259016873	1.227131118	Q9NZI8	0.988879716	0.437745482	0.299165842	3
5316	10	Q9NZL9;Q9NZL9-3;Q9NZL9-4;Q9NZL9-2;H7C0X7;E5RJR3;Q9NZL9-5	MAT2B	sp|Q9NZL9|MAT2B_HUMAN Methionine adenosyltransferase 2 subunit beta OS=Homo sapiens GN=MAT2B PE=1 SV=1;sp|Q9NZL9-3|MAT2B_HUMAN Isoform 3 of Methionine adenosyltransferase 2 subunit beta OS=Homo sapiens GN=MAT2B;sp|Q9NZL9-4|MAT2B_HUMAN Isoform 4 of Methioni				1.129152691	0.94496433	1	0.989961018	1.04544157	0.93936378	1	1.013781351	1.06332506	0.983267267	0.703379889	0.870188567	0.606120105	Q9NZL9	0.993976804	0.992280832	0.999894588	3
5325	3	Q9P000-2;Q9P000	COMMD9	sp|Q9P000-2|COMD9_HUMAN Isoform 2 of COMM domain-containing protein 9 OS=Homo sapiens GN=COMMD9;sp|Q9P000|COMD9_HUMAN COMM domain-containing protein 9 OS=Homo sapiens GN=COMMD9 PE=1 SV=2				0.997463844	1.009469642	1	1.134968868	1.100104074	0.963128741	1	1.11748747	1.076642755	NA	1.166827608	1.001620913	0.683714995	Q9P000	1	0.988772499	1	3
5337	9	Q9P0L0;Q9P0L0-2;J3QKM9	VAPA	sp|Q9P0L0|VAPA_HUMAN Vesicle-associated membrane protein-associated protein A OS=Homo sapiens GN=VAPA PE=1 SV=3;sp|Q9P0L0-2|VAPA_HUMAN Isoform 2 of Vesicle-associated membrane protein-associated protein A OS=Homo sapiens GN=VAPA				1.056345936	0.988595461	1	1.062912049	1.13681331	1.043604036	1	1.029639295	1.144561469	0.915257713	0.18793923	0.978469568	0.494622052	Q9P0L0	0.947738504	0.829582284	0.60807553	3
5345	8	Q9P265;Q14689-5	DIP2B	sp|Q9P265|DIP2B_HUMAN Disco-interacting protein 2 homolog B OS=Homo sapiens GN=DIP2B PE=1 SV=3				1.003884544	1.076609221	1	1.046014934	1.003126325	1.009690378	1	1.027564941	1.025976453	NA	1.135114932	0.982713511	0.904494487	Q9P265	1	0.885823015	1	3
5348	5	Q9P2B2	PTGFRN	sp|Q9P2B2|FPRP_HUMAN Prostaglandin F2 receptor negative regulator OS=Homo sapiens GN=PTGFRN PE=1 SV=2				0.994832742	1.129867915	1	1.088620711	0.937724191	1.098735582	1	0.897929936	0.811703822	NA	0.813375796	0.698726115	0.665557325	Q9P2B2	1	0.249344788	1	3
5349	8	Q9P2D1;A0A087WU44	CHD7	sp|Q9P2D1|CHD7_HUMAN Chromodomain-helicase-DNA-binding protein 7 OS=Homo sapiens GN=CHD7 PE=1 SV=3				0.768045836	0.907142163	1	0.818396885	0.707326567	0.858019814	1	0.893644844	0.802920408	NA	0.841434923	0.80129021	0.844006625	Q9P2D1	1	0.979525933	1	3
5355	17	Q9P2N5;U3KPZ7	RBM27	sp|Q9P2N5|RBM27_HUMAN RNA-binding protein 27 OS=Homo sapiens GN=RBM27 PE=1 SV=2;tr|U3KPZ7|U3KPZ7_HUMAN Uncharacterized protein OS=Homo sapiens PE=4 SV=1				0.9645934	0.909017277	1	0.970127531	0.878793282	0.906616914	1	1.028311806	1.064725349	0.811855984	1.145864462	1.168221713	1.035063253	Q9P2N5	0.088174825	0.06441179	0.999716006	3
5359	1	Q9P2X0;Q9P2X0-2	DPM3	sp|Q9P2X0|DPM3_HUMAN Dolichol-phosphate mannosyltransferase subunit 3 OS=Homo sapiens GN=DPM3 PE=1 SV=2;sp|Q9P2X0-2|DPM3_HUMAN Isoform 2 of Dolichol-phosphate mannosyltransferase subunit 3 OS=Homo sapiens GN=DPM3				1.082362439	0.844411547	1	1.095676236	0.929981894	1.031771361	1	NA	0.971058042	0.978016764	NA	0.168725289	0.314154673	Q9P2X0	1	1	1	3
5363	4	Q9UBC3-7;Q9UBC3-8;Q9UBC3-3;Q9UBC3-2;Q9UBC3-6;Q9UBC3;Q9UBC3-4;Q9UBC3-5	DNMT3B	sp|Q9UBC3-7|DNM3B_HUMAN Isoform 7 of DNA (cytosine-5)-methyltransferase 3B OS=Homo sapiens GN=DNMT3B;sp|Q9UBC3-8|DNM3B_HUMAN Isoform 8 of DNA (cytosine-5)-methyltransferase 3B OS=Homo sapiens GN=DNMT3B;sp|Q9UBC3-3|DNM3B_HUMAN Isoform 3 of DNA (cytosine-5)-				0.922578674	1.018819201	1	0.954440817	0.842301038	0.934797207	1	0.990744672	0.630933175	NA	1.136537319	0.770357476	0.62539696	Q9UBC3	1	0.398259187	1	3
5368	6	Q9UBG0;E7EME3	MRC2	sp|Q9UBG0|MRC2_HUMAN C-type mannose receptor 2 OS=Homo sapiens GN=MRC2 PE=1 SV=2				1.027488677	1.066375425	1	1.14906841	0.952986055	0.974400545	1	1.149467405	NA	1.131316574	0.85820196	0.823050703	0.515568811	Q9UBG0	1	0.494505571	1	3
5369	6	Q9UBM7;E9PM00;E9PJ54;E9PRL8;E9PQ71;E9PIP9;H0YE57	DHCR7	sp|Q9UBM7|DHCR7_HUMAN 7-dehydrocholesterol reductase OS=Homo sapiens GN=DHCR7 PE=1 SV=1;tr|E9PM00|E9PM00_HUMAN 7-dehydrocholesterol reductase (Fragment) OS=Homo sapiens GN=DHCR7 PE=1 SV=1;tr|E9PJ54|E9PJ54_HUMAN 7-dehydrocholesterol reductase (Fragment) OS=				1.062506719	1.06688173	1	0.857935097	0.988233002	0.969566522	1	0.885801503	0.936365059	NA	0.707224483	0.962429555	0.899342517	Q9UBM7	1	0.994309632	1	3
5371	7	Q9UBP0-4;Q9UBP0-3;Q9UBP0-2;Q9UBP0	SPAST	sp|Q9UBP0-4|SPAST_HUMAN Isoform 4 of Spastin OS=Homo sapiens GN=SPAST;sp|Q9UBP0-3|SPAST_HUMAN Isoform 3 of Spastin OS=Homo sapiens GN=SPAST;sp|Q9UBP0-2|SPAST_HUMAN Isoform 2 of Spastin OS=Homo sapiens GN=SPAST;sp|Q9UBP0|SPAST_HUMAN Spastin OS=Homo sapiens				1.045172998	0.93673743	1	1.076738206	1.100743654	1.015054224	1	0.972246702	1.346217986	0.708786963	1.351098879	1.094540179	0.947638868	Q9UBP0	0.939927715	0.578234756	0.264982299	3
5377	12	Q9UBT2;Q9UBT2-2;K7ESK7;K7EPL2;U3KQ93;U3KQ55;K7ES38	UBA2	sp|Q9UBT2|SAE2_HUMAN SUMO-activating enzyme subunit 2 OS=Homo sapiens GN=UBA2 PE=1 SV=2;sp|Q9UBT2-2|SAE2_HUMAN Isoform 2 of SUMO-activating enzyme subunit 2 OS=Homo sapiens GN=UBA2;tr|K7ESK7|K7ESK7_HUMAN SUMO-activating enzyme subunit 2 (Fragment) OS=Homo				1.074554276	0.927658629	1	0.820641405	0.770012383	0.976328123	1	0.895166387	1.010594958	1.292665546	0.913613445	0.78487395	1.009492437	Q9UBT2	0.865930329	0.932255471	0.626308377	3
5389	5	Q9UEU0;Q9UEU0-2;H0YJL5;J3KMW2;G3V5I2;H0YJJ5	VTI1B	sp|Q9UEU0|VTI1B_HUMAN Vesicle transport through interaction with t-SNAREs homolog 1B OS=Homo sapiens GN=VTI1B PE=1 SV=3;sp|Q9UEU0-2|VTI1B_HUMAN Isoform Short of Vesicle transport through interaction with t-SNAREs homolog 1B OS=Homo sapiens GN=VTI1B				1.028151648	0.933720543	1	0.968443684	0.92443588	0.926837991	1	1.227864359	1.0323729	1.198535584	1.363788064	0.893536545	1.005835415	Q9UEU0	0.653127767	0.983462864	0.779471962	3
5390	5	Q9UEW8-2;Q9UEW8	STK39	sp|Q9UEW8-2|STK39_HUMAN Isoform 2 of STE20/SPS1-related proline-alanine-rich protein kinase OS=Homo sapiens GN=STK39;sp|Q9UEW8|STK39_HUMAN STE20/SPS1-related proline-alanine-rich protein kinase OS=Homo sapiens GN=STK39 PE=1 SV=3				1.04075645	1.085443779	1	1.045657489	0.922906458	1.180302896	1	1.045622431	0.983519742	NA	0.854611663	0.839140613	1.502366956	Q9UEW8	1	0.888611097	1	3
5399	20	Q9UGP8;A6PVC9	SEC63	sp|Q9UGP8|SEC63_HUMAN Translocation protein SEC63 homolog OS=Homo sapiens GN=SEC63 PE=1 SV=2				1.013433924	1.106175415	1	1.006543322	1.074061009	1.060092261	1	1.023730461	1.037094031	1.178180935	0.871952701	0.981857941	1.03401636	Q9UGP8	0.393570361	0.868834181	0.797093017	3
5409	11	Q9UHD1-2;Q9UHD1;E9PHZ2;E9PPQ5;E9PIZ4;E9PSD5	CHORDC1	sp|Q9UHD1-2|CHRD1_HUMAN Isoform 2 of Cysteine and histidine-rich domain-containing protein 1 OS=Homo sapiens GN=CHORDC1;sp|Q9UHD1|CHRD1_HUMAN Cysteine and histidine-rich domain-containing protein 1 OS=Homo sapiens GN=CHORDC1 PE=1 SV=2;tr|E9PHZ2|E9PHZ2_HUMA				0.967850293	1.030366396	1	0.977785121	0.979700962	1.064038595	1	1.066244338	1.060595362	1.234805766	1.123541101	0.998043033	1.097111961	Q9UHD1	0.998848871	0.298442507	0.343880986	3
5411	24	Q9UHD8-7;Q9UHD8-2;Q9UHD8-5;Q9UHD8;Q9UHD8-3;Q9UHD8-4;Q9UHD8-9;Q9UHD8-8;K7ENL0;K7EJV0;K7EPY1;K7EL40;K7EJ51;K7EK18;K7ER52;K7EIE4;K7EQD7;K7ELJ9;K7ER14;K7EIR4;K7EKN4;K7EN52;K7ENQ5;K7EJZ2;K7ERG1;K7ER34;K7EJL9	Sep-09	sp|Q9UHD8-7|SEPT9_HUMAN Isoform 7 of Septin-9 OS=Homo sapiens GN=SEPT9;sp|Q9UHD8-2|SEPT9_HUMAN Isoform 2 of Septin-9 OS=Homo sapiens GN=SEPT9;sp|Q9UHD8-5|SEPT9_HUMAN Isoform 5 of Septin-9 OS=Homo sapiens GN=SEPT9;sp|Q9UHD8|SEPT9_HUMAN Septin-9 OS=Homo sapi				1.086186455	0.976700592	1	0.925559077	0.94475172	0.977426501	1	0.952799018	0.963844048	0.983857264	0.951099783	0.973661852	1.12546021	Q9UHD8	0.999868277	0.967564649	0.971537408	3
5448	5	Q9UJY4;H3BMM6	GGA2	sp|Q9UJY4|GGA2_HUMAN ADP-ribosylation factor-binding protein GGA2 OS=Homo sapiens GN=GGA2 PE=1 SV=3				0.972886352	0.940371749	1	0.945755433	0.846323544	0.889578632	1	1.052264228	0.931317909	NA	1.213421812	0.787682435	2.499453085	Q9UJY4	1	0.165537503	1	3
5462	5	Q9UKK3	PARP4	sp|Q9UKK3|PARP4_HUMAN Poly [ADP-ribose] polymerase 4 OS=Homo sapiens GN=PARP4 PE=1 SV=3				0.90262757	1.032874585	1	1.008901139	0.990620367	1.018119435	1	1.043868558	0.751660538	NA	1.549290842	1.205743302	1.197922139	Q9UKK3	1	0.16773355	1	3
5484	5	Q9ULL5-3;Q9ULL5;Q9ULL5-2	PRR12	sp|Q9ULL5-3|PRR12_HUMAN Isoform 3 of Proline-rich protein 12 OS=Homo sapiens GN=PRR12;sp|Q9ULL5|PRR12_HUMAN Proline-rich protein 12 OS=Homo sapiens GN=PRR12 PE=1 SV=2;sp|Q9ULL5-2|PRR12_HUMAN Isoform 2 of Proline-rich protein 12 OS=Homo sapiens GN=PRR12				0.938164822	0.954808656	1	1.077305579	0.925108662	0.938257876	1	0.916921243	0.518925564	NA	1.224126369	0.949407645	0.615103196	Q9ULL5	1	0.791176439	1	3
5489	3	Q9ULW3	ABT1	sp|Q9ULW3|ABT1_HUMAN Activator of basal transcription 1 OS=Homo sapiens GN=ABT1 PE=1 SV=1				0.938424788	0.81630687	1	0.766867673	0.696315596	0.804717531	1	0.704020412	0.366023033	NA	0.509240742	0.455065168	0.59528998	Q9ULW3	1	0.954466225	1	3
5501	10	Q9UN37;I3L4J1	VPS4A	sp|Q9UN37|VPS4A_HUMAN Vacuolar protein sorting-associated protein 4A OS=Homo sapiens GN=VPS4A PE=1 SV=1;tr|I3L4J1|I3L4J1_HUMAN Uncharacterized protein (Fragment) OS=Homo sapiens PE=1 SV=3				0.937027877	0.991897089	1	0.926180021	1.162629717	1.013042931	1	1.079981827	1.094693118	1.084308677	1.036507799	1.115245657	1.244510309	Q9UN37	0.996686819	0.230202763	0.150289487	3
5511	12	Q9UNQ2;A0A0C4DGB1;D6RCL3	DIMT1	sp|Q9UNQ2|DIM1_HUMAN Probable dimethyladenosine transferase OS=Homo sapiens GN=DIMT1 PE=1 SV=1;tr|A0A0C4DGB1|A0A0C4DGB1_HUMAN rRNA adenine N(6)-methyltransferase OS=Homo sapiens GN=DIMT1 PE=1 SV=1;tr|D6RCL3|D6RCL3_HUMAN rRNA adenine N(6)-methyltransferase				1.145219627	0.833485986	1	0.838752852	1.04426971	0.817872734	1	0.794133245	0.818649873	NA	0.74324384	0.793680256	0.763827201	Q9UNQ2	1	0.876900212	1	3
5512	10	Q9UNS1-2;Q9UNS1	TIMELESS	sp|Q9UNS1-2|TIM_HUMAN Isoform 2 of Protein timeless homolog OS=Homo sapiens GN=TIMELESS;sp|Q9UNS1|TIM_HUMAN Protein timeless homolog OS=Homo sapiens GN=TIMELESS PE=1 SV=2				1.055144987	0.910614072	1	0.829911611	0.850864191	0.936700347	1	0.90328066	1.040085438	NA	1.094521173	1.145949981	1.353427896	Q9UNS1	1	0.999996867	1	3
5514	23	Q9UNX4;Q6PDA5	WDR3	sp|Q9UNX4|WDR3_HUMAN WD repeat-containing protein 3 OS=Homo sapiens GN=WDR3 PE=1 SV=1				1.023699206	0.975212715	1	0.981583241	1.14864501	0.958846707	1	0.985445355	0.940561269	0.622834234	0.875980478	0.896200105	0.811661147	Q9UNX4	0.496647826	0.760817967	0.941129458	3
5521	15	Q9UPN9-2	TRIM33	sp|Q9UPN9-2|TRI33_HUMAN Isoform Beta of E3 ubiquitin-protein ligase TRIM33 OS=Homo sapiens GN=TRIM33				1.048426112	1.026351903	1	1.005053644	1.063348341	1.003572632	1	0.946523192	1.007418277	NA	0.827749246	1.15578381	0.977908209	Q9UPN9	1	0.879218093	1	3
5522	8	Q9UPP1-5;Q9UPP1-2;Q9UPP1;H0Y3N9;Q9UPP1-4;Q9UPP1-3;H0Y589;H0Y7M8;H7BZB7;Q5JPR8;B0QZZ2;B0QZZ3;B0QZE1;A0A087WYX2	PHF8	sp|Q9UPP1-5|PHF8_HUMAN Isoform 5 of Histone lysine demethylase PHF8 OS=Homo sapiens GN=PHF8;sp|Q9UPP1-2|PHF8_HUMAN Isoform 2 of Histone lysine demethylase PHF8 OS=Homo sapiens GN=PHF8;sp|Q9UPP1|PHF8_HUMAN Histone lysine demethylase PHF8 OS=Homo sapiens GN=				1.004559446	1.039171426	1	0.978197087	0.93096665	0.933993222	1	1.096183944	0.961471802	NA	1.099335105	0.839122717	0.908973457	Q9UPP1	1	0.979049697	1	3
5528	8	Q9UPW6;C9JR56;Q9UPW6-2	SATB2	sp|Q9UPW6|SATB2_HUMAN DNA-binding protein SATB2 OS=Homo sapiens GN=SATB2 PE=1 SV=2;tr|C9JR56|C9JR56_HUMAN DNA-binding protein SATB OS=Homo sapiens GN=SATB2 PE=1 SV=1;sp|Q9UPW6-2|SATB2_HUMAN Isoform 2 of DNA-binding protein SATB2 OS=Homo sapiens GN=SATB2				1.072920834	0.99524041	1	0.931837918	0.807160118	1.003499131	1	0.979396023	0.822255341	NA	1.252774031	1.046288238	1.146381794	Q9UPW6	1	0.61362509	1	3
5532	17	Q9UQ35;Q9UQ35-2;I3L4D8;I3L0N7;I3L1I8;I3L182;Q9UQ35-3;I3L1C0;A0A087X1W1	SRRM2	sp|Q9UQ35|SRRM2_HUMAN Serine/arginine repetitive matrix protein 2 OS=Homo sapiens GN=SRRM2 PE=1 SV=2;sp|Q9UQ35-2|SRRM2_HUMAN Isoform 2 of Serine/arginine repetitive matrix protein 2 OS=Homo sapiens GN=SRRM2				0.66280079	0.508264448	1	0.624737667	0.544895042	0.634013818	1	0.794758012	0.970701959	1.431996886	1.279434281	1.33315168	1.506396782	Q9UQ35	0.34083036	0.380170064	0.999110549	3
5544	23	Q9Y230;Q9Y230-2;M0R0Y3;X6R2L4;M0QXI6;M0R0Z0	RUVBL2	sp|Q9Y230|RUVB2_HUMAN RuvB-like 2 OS=Homo sapiens GN=RUVBL2 PE=1 SV=3;sp|Q9Y230-2|RUVB2_HUMAN Isoform 2 of RuvB-like 2 OS=Homo sapiens GN=RUVBL2;tr|M0R0Y3|M0R0Y3_HUMAN RuvB-like 2 OS=Homo sapiens GN=RUVBL2 PE=1 SV=1				0.949286524	1.026884337	1	1.000923283	0.968238326	1.093801434	1	1.016845724	0.990631715	1.111559948	0.878040395	0.864288784	0.872625698	Q9Y230	0.998939271	0.36688775	0.323662589	3
5546	4	Q9Y237;Q9Y237-2;H0Y4T6;J3KMW3;H0Y8P6;Q9Y237-3;H0Y610	PIN4	sp|Q9Y237|PIN4_HUMAN Peptidyl-prolyl cis-trans isomerase NIMA-interacting 4 OS=Homo sapiens GN=PIN4 PE=1 SV=1;sp|Q9Y237-2|PIN4_HUMAN Isoform 2 of Peptidyl-prolyl cis-trans isomerase NIMA-interacting 4 OS=Homo sapiens GN=PIN4;tr|H0Y4T6|H0Y4T6_HUMAN Peptidyl				1.094946785	0.994723015	1	0.864448308	0.875796292	0.919280023	1	0.979339121	1.025248447	1.274199699	1.00743657	1.100993786	1.572896337	Q9Y237	0.998641741	0.999102864	0.999952332	3
5562	7	Q9Y2G2-4;Q9Y2G2-5;Q9Y2G2;Q9Y2G2-3;E5RHJ3;Q9Y2G2-2;E5RGG3;E5RJG3;E5RFV9;H0YB90;E5RGC9;E5RFI5;E5RIN1;E5RHZ3;F8W6F7	CARD8	sp|Q9Y2G2-4|CARD8_HUMAN Isoform 4 of Caspase recruitment domain-containing protein 8 OS=Homo sapiens GN=CARD8;sp|Q9Y2G2-5|CARD8_HUMAN Isoform 5 of Caspase recruitment domain-containing protein 8 OS=Homo sapiens GN=CARD8;sp|Q9Y2G2|CARD8_HUMAN Caspase recrui				0.932432628	0.960595984	1	1.029528946	0.905247888	1.007186099	1	0.92414279	0.819119193	0.994743788	1.199199266	0.995068107	0.992809054	Q9Y2G2	0.836273449	0.631507608	0.102968073	3
5565	3	Q9Y2H6-2;Q9Y2H6;A0A087X1M6;G5E9X3	FNDC3A	sp|Q9Y2H6-2|FND3A_HUMAN Isoform 2 of Fibronectin type-III domain-containing protein 3A OS=Homo sapiens GN=FNDC3A;sp|Q9Y2H6|FND3A_HUMAN Fibronectin type-III domain-containing protein 3A OS=Homo sapiens GN=FNDC3A PE=1 SV=4				1.085887706	1.135659978	1	1.048679154	0.846099036	1.166845227	1	1.297408167	1.10917397	NA	1.280253589	0.587805333	1.918981913	Q9Y2H6	1	0.991883029	1	3
5572	5	Q9Y2Q9;H7C5V3;H0YAT2;E5RFT8;E5RGC7;E5RK86;E5RFH3	MRPS28	sp|Q9Y2Q9|RT28_HUMAN 28S ribosomal protein S28, mitochondrial OS=Homo sapiens GN=MRPS28 PE=1 SV=1;tr|H7C5V3|H7C5V3_HUMAN 28S ribosomal protein S28, mitochondrial (Fragment) OS=Homo sapiens GN=MRPS28 PE=1 SV=7;tr|H0YAT2|H0YAT2_HUMAN 28S ribosomal protein S2				1.033432555	1.126357753	1	1.061315125	0.95619436	1.076753796	1	1.001943005	0.93078044	NA	0.845207254	0.794187176	1.483565415	Q9Y2Q9	1	0.650312723	1	3
5602	9	Q9Y3A4;Q9NSQ0	RRP7A	sp|Q9Y3A4|RRP7A_HUMAN Ribosomal RNA-processing protein 7 homolog A OS=Homo sapiens GN=RRP7A PE=1 SV=2				0.860299037	0.706467496	1	0.835927029	0.832795773	0.692069862	1	0.829224888	0.771856051	0.686765094	1.184247298	1.08958608	0.812799895	Q9Y3A4	0.923893546	0.973966593	0.986584895	3
5608	4	Q9Y3C6	PPIL1	sp|Q9Y3C6|PPIL1_HUMAN Peptidyl-prolyl cis-trans isomerase-like 1 OS=Homo sapiens GN=PPIL1 PE=1 SV=1				0.896705301	1.003307861	1	1.021943253	0.879534937	1.086620712	1	0.951485858	0.99480845	1.261278195	1.103920516	1.0839599	1.163802363	Q9Y3C6	0.647501413	0.880231432	0.93158461	3
5614	13	Q9Y3F4;Q9Y3F4-2;H0YH33	STRAP	sp|Q9Y3F4|STRAP_HUMAN Serine-threonine kinase receptor-associated protein OS=Homo sapiens GN=STRAP PE=1 SV=1;sp|Q9Y3F4-2|STRAP_HUMAN Isoform 2 of Serine-threonine kinase receptor-associated protein OS=Homo sapiens GN=STRAP				0.946454684	1.01282051	1	0.968084083	0.976757876	1.055720239	1	0.985561503	1.084832743	1.082834699	0.940195388	0.928396412	1.048899498	Q9Y3F4	0.561276306	0.984047053	0.405080239	3
5615	16	Q9Y3I0	RTCB	sp|Q9Y3I0|RTCB_HUMAN tRNA-splicing ligase RtcB homolog OS=Homo sapiens GN=RTCB PE=1 SV=1				0.937761106	0.997094666	1	0.979018039	1.008560873	0.978433379	1	0.98146288	1.039996347	0.97726235	0.906227742	1.000182632	0.962286549	Q9Y3I0	0.999077592	0.795043202	0.768263615	3
5622	4	Q9Y3R5-2;Q9Y3R5	DOPEY2	sp|Q9Y3R5-2|DOP2_HUMAN Isoform 2 of Protein dopey-2 OS=Homo sapiens GN=DOPEY2;sp|Q9Y3R5|DOP2_HUMAN Protein dopey-2 OS=Homo sapiens GN=DOPEY2 PE=1 SV=5				0.99932385	1.056788954	1	1.047797311	0.978157451	0.961278359	1	1.114737025	0.962332928	NA	1.023433432	0.897500434	0.961465023	Q9Y3R5	1	0.753238861	1	3
5635	5	Q9Y4B6-2;Q9Y4B6;Q9Y4B6-3	VPRBP	sp|Q9Y4B6-2|VPRBP_HUMAN Isoform 2 of Protein VPRBP OS=Homo sapiens GN=VPRBP;sp|Q9Y4B6|VPRBP_HUMAN Protein VPRBP OS=Homo sapiens GN=VPRBP PE=1 SV=3;sp|Q9Y4B6-3|VPRBP_HUMAN Isoform 3 of Protein VPRBP OS=Homo sapiens GN=VPRBP				1.000321966	0.990386362	1	0.946068334	0.93632645	0.979486869	1	0.845604396	0.779568289	NA	0.909497645	0.813343799	0.876687598	Q9Y4B6	1	0.387759276	1	3
5647	10	Q9Y4W2-2;Q9Y4W2;Q9Y4W2-3;Q9Y4W2-4	LAS1L	sp|Q9Y4W2-2|LAS1L_HUMAN Isoform 2 of Ribosomal biogenesis protein LAS1L OS=Homo sapiens GN=LAS1L;sp|Q9Y4W2|LAS1L_HUMAN Ribosomal biogenesis protein LAS1L OS=Homo sapiens GN=LAS1L PE=1 SV=2;sp|Q9Y4W2-3|LAS1L_HUMAN Isoform 3 of Ribosomal biogenesis protein L				1.023186107	0.960994788	1	0.993134768	0.879277618	0.940562582	1	1.076013821	0.959810875	NA	0.937079469	0.840852882	0.796990362	Q9Y4W2	1	0.6380747	1	3
5651	11	Q9Y512	SAMM50	sp|Q9Y512|SAM50_HUMAN Sorting and assembly machinery component 50 homolog OS=Homo sapiens GN=SAMM50 PE=1 SV=3				1.124475796	1.115350261	1	0.960852029	1.043445776	1.057387454	1	0.981778362	1.009286027	0.984932107	0.939640823	1.01848445	1.069207184	Q9Y512	0.474627719	0.965107423	0.227586097	3
5662	8	Q9Y5K6	CD2AP	sp|Q9Y5K6|CD2AP_HUMAN CD2-associated protein OS=Homo sapiens GN=CD2AP PE=1 SV=1				0.974590624	0.989876151	1	1.020897252	1.108176415	0.995407785	1	1.007113715	1.061187246	NA	0.902535133	1.023607769	0.973207332	Q9Y5K6	1	0.669561124	1	3
5685	11	Q9Y617;Q9Y617-2	PSAT1	sp|Q9Y617|SERC_HUMAN Phosphoserine aminotransferase OS=Homo sapiens GN=PSAT1 PE=1 SV=2;sp|Q9Y617-2|SERC_HUMAN Isoform 2 of Phosphoserine aminotransferase OS=Homo sapiens GN=PSAT1				1.134417852	0.996656121	1	0.925279103	1.531666605	0.879342464	1	0.981570661	1.032598629	0.734024819	0.776748781	0.783776831	0.713012698	Q9Y617	0.679567559	0.626445791	0.997537833	3
5686	2	Q9Y619	SLC25A15	sp|Q9Y619|ORNT1_HUMAN Mitochondrial ornithine transporter 1 OS=Homo sapiens GN=SLC25A15 PE=1 SV=1				1.182556091	1.014035716	1	1.055432193	1.524142938	0.863982741	1	2.607459502	3.294863703	NA	3.071559523	3.276229976	1.715985935	Q9Y619	1	0.801794201	1	3
5695	11	Q9Y697-2;Q9Y697;Q9Y697-3;F2Z2E7;A2A2M1;H7C0I5;H0YGN5;F8WER8;F8WB23;Q8WV90	NFS1	sp|Q9Y697-2|NFS1_HUMAN Isoform Cytoplasmic of Cysteine desulfurase, mitochondrial OS=Homo sapiens GN=NFS1;sp|Q9Y697|NFS1_HUMAN Cysteine desulfurase, mitochondrial OS=Homo sapiens GN=NFS1 PE=1 SV=3;sp|Q9Y697-3|NFS1_HUMAN Isoform 3 of Cysteine desulfurase, m				1.098979196	1.07877523	1	1.0324638	1.148773543	1.132327657	1	1.019312721	1.071720011	NA	0.860476924	0.961374558	0.920119684	Q9Y697	1	0.958884371	1	3
5696	4	Q9Y6A4;H3BPA3	CFAP20	sp|Q9Y6A4|CFA20_HUMAN Cilia- and flagella-associated protein 20 OS=Homo sapiens GN=CFAP20 PE=1 SV=1				1.04054225	0.906627371	1	0.971525426	1.106788706	0.991899229	1	0.876246295	0.886587173	NA	1.226196892	1.316693614	0.716428636	Q9Y6A4	1	0.500118665	1	3
5697	15	Q9Y6A5;H0Y8F2;E7EMT0;C9JA91;Q8IX09;C9JWI7	TACC3	sp|Q9Y6A5|TACC3_HUMAN Transforming acidic coiled-coil-containing protein 3 OS=Homo sapiens GN=TACC3 PE=1 SV=1				0.7239553	0.88982009	1	0.978184864	0.975211157	0.879278939	1	1.133968344	0.661833002	NA	1.731589423	1.662828168	1.301156289	Q9Y6A5	1	0.992468421	1	3
5703	23	Q9Y6D9;Q9Y6D9-3;C9K086;C9JPS1;C9JTA2;C9JP81;C9JIR0;C9JX80;C9JJ38;C9J9H5;C9JKI7	MAD1L1	sp|Q9Y6D9|MD1L1_HUMAN Mitotic spindle assembly checkpoint protein MAD1 OS=Homo sapiens GN=MAD1L1 PE=1 SV=2;sp|Q9Y6D9-3|MD1L1_HUMAN Isoform 2 of Mitotic spindle assembly checkpoint protein MAD1 OS=Homo sapiens GN=MAD1L1				0.990499054	1.045809687	1	1.011703976	0.883550134	1.046810402	1	0.960815177	0.990390191	1.045480905	1.052439732	0.90564162	1.497970342	Q9Y6D9	0.369042495	0.82463737	0.830059341	3
5708	5	Q9Y6J9;E9PP94;E9PLV8;E9PK90	TAF6L	sp|Q9Y6J9|TAF6L_HUMAN TAF6-like RNA polymerase II p300/CBP-associated factor-associated factor 65 kDa subunit 6L OS=Homo sapiens GN=TAF6L PE=1 SV=1;tr|E9PP94|E9PP94_HUMAN TAF6-like RNA polymerase II p300/CBP-associated factor-associated factor 65 kDa subun				0.985163835	1.031066998	1	0.998400411	0.798213074	1.085387301	1	1.132155616	0.98957698	NA	0.522741134	0.354567831	0.317134269	Q9Y6J9	1	0.051995833	1	3
5711	16	Q9Y6N5;H3BNX3;H3BMS6;H3BNP9;H3BV36	SQRDL	sp|Q9Y6N5|SQRD_HUMAN Sulfide:quinone oxidoreductase, mitochondrial OS=Homo sapiens GN=SQRDL PE=1 SV=1;tr|H3BNX3|H3BNX3_HUMAN Uncharacterized protein (Fragment) OS=Homo sapiens PE=4 SV=1				1.036695034	1.074129141	1	1.005289438	1.000536138	1.09409958	1	0.980815143	0.945429741	1.158253752	0.78614427	0.805022169	0.851475102	Q9Y6N5	0.993883287	0.94614577	0.90460596	3
5712	5	Q9Y6R9;Q9Y6R9-2;M0QYL5	CCDC61	sp|Q9Y6R9|CCD61_HUMAN Coiled-coil domain-containing protein 61 OS=Homo sapiens GN=CCDC61 PE=1 SV=3;sp|Q9Y6R9-2|CCD61_HUMAN Isoform 2 of Coiled-coil domain-containing protein 61 OS=Homo sapiens GN=CCDC61				0.844512817	1.212627231	1	1.188887227	1.008721647	1.212661714	1	1.047355529	0.91309081	NA	1.0060782	0.790483534	0.698357979	Q9Y6R9	1	0.120547186	1	3
5716	4	Q9Y6X3;Q9Y6X3-3;Q9Y6X3-2;V9GYS3;V9GZ52	MAU2	sp|Q9Y6X3|SCC4_HUMAN MAU2 chromatid cohesion factor homolog OS=Homo sapiens GN=MAU2 PE=1 SV=2;sp|Q9Y6X3-3|SCC4_HUMAN Isoform 3 of MAU2 chromatid cohesion factor homolog OS=Homo sapiens GN=MAU2;sp|Q9Y6X3-2|SCC4_HUMAN Isoform 2 of MAU2 chromatid cohesion fac				1.084879206	1.096891066	1	1.037522148	1.067591279	1.007850953	1	0.998377648	1.180621902	NA	1.683190626	1.831095088	1.144118973	Q9Y6X3	1	0.948774562	1	3
5719	21	Q9Y6Y8;Q9Y6Y8-2;A0A0C4DH82;H7C4C4;H7C0V8	SEC23IP	sp|Q9Y6Y8|S23IP_HUMAN SEC23-interacting protein OS=Homo sapiens GN=SEC23IP PE=1 SV=1;sp|Q9Y6Y8-2|S23IP_HUMAN Isoform 2 of SEC23-interacting protein OS=Homo sapiens GN=SEC23IP				1.061274719	1.049526167	1	0.950824406	0.925651033	1.056012726	1	1.061350274	1.023244318	1.164424624	1.025968426	1.152749876	1.225322633	Q9Y6Y8	0.996731052	0.650650751	0.587172853	3
0	17	A0A024QZP7;P06493;A0A087WZZ9;P06493-2;E5RIU6	CDC2;CDK1	tr|A0A024QZP7|A0A024QZP7_HUMAN Cyclin-dependent kinase 1 OS=Homo sapiens GN=CDK1 PE=1 SV=1;sp|P06493|CDK1_HUMAN Cyclin-dependent kinase 1 OS=Homo sapiens GN=CDK1 PE=1 SV=3;tr|A0A087WZZ9|A0A087WZZ9_HUMAN Cyclin-dependent kinase 1 OS=Homo sapiens GN=CDK1 PE=				0.849208625	0.995557944	1	1.036212319	1.092367977	0.995017008	1	1.058139535	1.039273063	1.032650547	1.202294779	1.262128446	1.182273217	A0A024QZP7	0.163826729	0.981668106	-0.027199724	2
26	14	V9HW75;A0A087WSV8;Q2L696;P80303-2;P80303;E9PKG6;E9PLR0;E9PLE9;H0YEG8;E9PJP3;E9PM22;H0YD18	HEL-S-109;NUCB2;Nucb2	tr|V9HW75|V9HW75_HUMAN Epididymis secretory protein Li 109 OS=Homo sapiens GN=HEL-S-109 PE=1 SV=1;tr|A0A087WSV8|A0A087WSV8_HUMAN Nucleobindin 2, isoform CRA_b OS=Homo sapiens GN=NUCB2 PE=1 SV=1;tr|Q2L696|Q2L696_HUMAN Nucb2 splice variant OS=Homo sapiens GN				0.992049684	0.939547975	1	0.80510029	0.821119069	0.827472489	1	1.083167921	0.977888566	1.130976011	1.502715844	1.370678115	1.378556371	V9HW75	0.065665213	-0.945272281	0.263506852	2
27	11	E9PIR7;F8W809;A0A087WSW9;E9PNQ6;A0A087WSY9;Q16881-5;Q16881-2;Q16881-4;Q16881-3;Q16881-6;Q16881;E2QRB9;Q16881-7;E9PKD3;A0A0B4J225;E9PIZ5;E9PQI3;E9PLT3;E9PKI4;E9PRI8	TXNRD1	tr|E9PIR7|E9PIR7_HUMAN Thioredoxin reductase 1, cytoplasmic OS=Homo sapiens GN=TXNRD1 PE=1 SV=1;tr|F8W809|F8W809_HUMAN Thioredoxin reductase 1, cytoplasmic OS=Homo sapiens GN=TXNRD1 PE=1 SV=1;tr|A0A087WSW9|A0A087WSW9_HUMAN Thioredoxin reductase 1, cytoplas				1.002228346	1.012540885	1	1.034023432	1.077477957	1.023960019	1	1.008901191	1.091791379	1.048835954	1.027542008	0.995635545	0.941860866	E9PIR7	0.777315825	0.318502441	-0.348770787	2
34	18	A0A087WT45;Q4V328;A0A075B793;Q4V328-4;Q4V328-3;Q4V328-2;A0A087WXA6;A0A087WW92	GRIPAP1	tr|A0A087WT45|A0A087WT45_HUMAN GRIP1-associated protein 1 OS=Homo sapiens GN=GRIPAP1 PE=1 SV=1;sp|Q4V328|GRAP1_HUMAN GRIP1-associated protein 1 OS=Homo sapiens GN=GRIPAP1 PE=1 SV=1;tr|A0A075B793|A0A075B793_HUMAN GRIP1-associated protein 1 OS=Homo sapiens G				0.910811869	1.017406426	1	1.066031918	0.931308218	0.931508893	1	1.088753851	1.036716878	NA	1.005734338	0.88916467	1.415782266	A0A087WT45	1	-0.305058235	1	2
47	11	A0A087WVR3;A0A087WTW0;Q96T88;Q96T88-2;A0A087WWG9	UHRF1	tr|A0A087WVR3|A0A087WVR3_HUMAN E3 ubiquitin-protein ligase UHRF1 OS=Homo sapiens GN=UHRF1 PE=1 SV=1;tr|A0A087WTW0|A0A087WTW0_HUMAN E3 ubiquitin-protein ligase UHRF1 OS=Homo sapiens GN=UHRF1 PE=1 SV=1;sp|Q96T88|UHRF1_HUMAN E3 ubiquitin-protein ligase UHRF1				1.184983595	0.972452864	1	0.917311841	1.114692773	0.973391833	1	1.143788004	1.071614077	0.766558325	1.400214609	1.831640825	1.639114816	A0A087WVR3	0.063044404	0.953462602	-0.240801033	2
51	2	A0A087WTY9;Q9Y605;Q96HT8	MRFAP1;MRFAP1L1	tr|A0A087WTY9|A0A087WTY9_HUMAN MORF4 family-associated protein 1 OS=Homo sapiens GN=MRFAP1 PE=1 SV=1;sp|Q9Y605|MOFA1_HUMAN MORF4 family-associated protein 1 OS=Homo sapiens GN=MRFAP1 PE=1 SV=1;sp|Q96HT8|MR1L1_HUMAN MORF4 family-associated protein 1-like 1				1.806744358	0.862574039	1	1.205664421	1.047374393	0.429674266	1	1.312545567	0.853943507	0.725178995	2.986745929	2.000822538	3.202662031	A0A087WTY9	0.80037305	-0.478252283	0.143716149	2
53	3	F8W0R1;F8VR88;F8VUZ2;F8VPA6;A0A087WU02;Q96RQ1;F8VRW9	ERGIC2	tr|F8W0R1|F8W0R1_HUMAN Endoplasmic reticulum-Golgi intermediate compartment protein 2 (Fragment) OS=Homo sapiens GN=ERGIC2 PE=1 SV=1;tr|F8VR88|F8VR88_HUMAN Endoplasmic reticulum-Golgi intermediate compartment protein 2 (Fragment) OS=Homo sapiens GN=ERGIC2				1.006809589	1.033188623	1	0.992138552	0.840508863	1.172781101	1	1.170586715	0.964331869	NA	1.117256828	1.284138882	1.455673301	F8W0R1	1	0.549616641	-1	2
68	10	A0A087WUL0;Q3LXA3;H0YCY6;Q3LXA3-2;I3L252;E9PJG8	TKFC;DAK	tr|A0A087WUL0|A0A087WUL0_HUMAN Triokinase/FMN cyclase OS=Homo sapiens GN=TKFC PE=1 SV=1;sp|Q3LXA3|TKFC_HUMAN Triokinase/FMN cyclase OS=Homo sapiens GN=TKFC PE=1 SV=2;tr|H0YCY6|H0YCY6_HUMAN Triokinase/FMN cyclase (Fragment) OS=Homo sapiens GN=TKFC PE=1 SV=1				1.056421184	1.015025524	1	1.119974862	1.156221211	0.998012994	1	1.056266837	1.234440525	NA	0.935123726	1.015483101	2.285527814	A0A087WUL0	1	-0.962830278	1	2
70	1	A0A087WUL7;Q96F24-2;Q96F24-3;Q96F24	NRBF2	tr|A0A087WUL7|A0A087WUL7_HUMAN Nuclear receptor-binding factor 2 OS=Homo sapiens GN=NRBF2 PE=1 SV=1;sp|Q96F24-2|NRBF2_HUMAN Isoform 2 of Nuclear receptor-binding factor 2 OS=Homo sapiens GN=NRBF2;sp|Q96F24-3|NRBF2_HUMAN Isoform 3 of Nuclear receptor-bindin				0.956694897	1.008383245	1	1.047775977	1.069008649	0.900211696	1	0.96004166	0.960278832	NA	0.591094704	1.68062201	1.361573998	A0A087WUL7	1	-0.118796091	1	2
73	7	A0A087WUQ6;P07203;P07203-2	GPX1	tr|A0A087WUQ6|A0A087WUQ6_HUMAN Glutathione peroxidase OS=Homo sapiens GN=GPX1 PE=1 SV=1;sp|P07203|GPX1_HUMAN Glutathione peroxidase 1 OS=Homo sapiens GN=GPX1 PE=1 SV=4				0.918187053	0.960386667	1	1.081653349	0.971536449	1.044396155	1	0.940288107	1.095445355	0.535693478	0.920250865	0.856986189	0.732593075	A0A087WUQ6	-0.440650358	0.152561107	0.81994452	2
75	3	H0YBT0;A0A087WUS5;P01106;P01106-2	MYC	tr|H0YBT0|H0YBT0_HUMAN Myc proto-oncogene protein OS=Homo sapiens GN=MYC PE=1 SV=1;tr|A0A087WUS5|A0A087WUS5_HUMAN Myc proto-oncogene protein OS=Homo sapiens GN=MYC PE=1 SV=1;sp|P01106|MYC_HUMAN Myc proto-oncogene protein OS=Homo sapiens GN=MYC PE=1 SV=1;sp				1.149165149	0.848658715	1	0.693873176	0.724074473	0.605537514	1	1.155946288	NA	0.406334148	1.564741338	0.892451451	1.185512777	H0YBT0	1	-0.172932322	1	2
81	3	Q5T123;A0A087WV23;Q9H299	SH3BGRL3	tr|Q5T123|Q5T123_HUMAN SH3 domain-binding glutamic acid-rich-like protein 3 OS=Homo sapiens GN=SH3BGRL3 PE=1 SV=1;tr|A0A087WV23|A0A087WV23_HUMAN SH3 domain-binding glutamic acid-rich-like protein 3 OS=Homo sapiens GN=SH3BGRL3 PE=1 SV=1;sp|Q9H299|SH3L3_HUMA				0.9725905	0.806477183	1	1.044469797	1.363275481	0.869447757	1	1.082063349	1.105318308	NA	1.318160928	1.191940732	1.152434877	Q5T123	1	0.063635524	-1	2
86	3	J3KRZ8;A0A087WVA8;Q8IWB9;Q8IWB9-2	TEX2	tr|J3KRZ8|J3KRZ8_HUMAN Testis-expressed sequence 2 protein (Fragment) OS=Homo sapiens GN=TEX2 PE=1 SV=1;tr|A0A087WVA8|A0A087WVA8_HUMAN Testis-expressed sequence 2 protein OS=Homo sapiens GN=TEX2 PE=1 SV=1;sp|Q8IWB9|TEX2_HUMAN Testis-expressed sequence 2 pr				0.996077606	0.8532945	1	0.920536725	0.970337394	0.75319093	1	1.444368585	1.34408542	NA	1.378557758	1.146764861	0.74472562	J3KRZ8	-1	0.830698177	1	2
93	46	A0A087WVQ6;Q00610-2;Q00610;J3KS13;K7EJJ5;J3KSQ2;J3KRF5;J3QL20;F5H5N6	CLTC	tr|A0A087WVQ6|A0A087WVQ6_HUMAN Clathrin heavy chain OS=Homo sapiens GN=CLTC PE=1 SV=1;sp|Q00610-2|CLH1_HUMAN Isoform 2 of Clathrin heavy chain 1 OS=Homo sapiens GN=CLTC;sp|Q00610|CLH1_HUMAN Clathrin heavy chain 1 OS=Homo sapiens GN=CLTC PE=1 SV=5				1.044291538	1.054896488	1	1.030605362	1.140922177	1.054717956	1	1.037951962	1.025044876	1.107359603	0.913069493	0.974527737	0.99572613	A0A087WVQ6	-0.444387019	0.464911571	0.586533145	2
98	5	A0A087WW40;Q9Y371;Q9Y371-2;Q9Y371-3	SH3GLB1	tr|A0A087WW40|A0A087WW40_HUMAN Endophilin-B1 OS=Homo sapiens GN=SH3GLB1 PE=1 SV=1;sp|Q9Y371|SHLB1_HUMAN Endophilin-B1 OS=Homo sapiens GN=SH3GLB1 PE=1 SV=1;sp|Q9Y371-2|SHLB1_HUMAN Isoform 2 of Endophilin-B1 OS=Homo sapiens GN=SH3GLB1				0.972157908	1.023363003	1	1.097560445	1.066948679	0.991310226	1	1.106812933	0.968341032	NA	1.234411085	1.493071594	0.807245958	A0A087WW40	1	0.786095571	-1	2
105	3	A0A087WWF5;K7ESB6;U3KQA5;A0A0U1RQT7;Q8IXA3;A0A0U1RQY7;U3KQB3;Q9Y6M4-5;Q9HCP0-2;P78368;Q9HCP0;Q9Y6M4-3;Q9Y6M4-4;Q9Y6M4;Q9Y6M4-2;A0A087WXD7;Q9Y6M4-6;A0A087WZK4;A0A0U1RQK2;A0A0U1RR14	CSNK1G2;hCG_2004507;CSNK1G1;CSNK1G3	tr|A0A087WWF5|A0A087WWF5_HUMAN Casein kinase I isoform gamma-2 (Fragment) OS=Homo sapiens GN=CSNK1G2 PE=1 SV=1;tr|K7ESB6|K7ESB6_HUMAN Casein kinase I isoform gamma-2 (Fragment) OS=Homo sapiens GN=CSNK1G2 PE=1 SV=1;tr|U3KQA5|U3KQA5_HUMAN Casein kinase I iso				1.059195769	1.108717659	1	1.177508365	1.183043049	1.107896447	1	0.571553186	0.617591471	NA	0.639302157	0.628543736	0.387579355	A0A087WWF5	1	0.994604145	-1	2
106	5	F8W8R3;A0A087WWF6;P49005;C9IZD2;C9J8Z7;C9JLE1;H7C1B3;C9JHC7	POLD2	tr|F8W8R3|F8W8R3_HUMAN DNA polymerase delta subunit 2 OS=Homo sapiens GN=POLD2 PE=1 SV=1;tr|A0A087WWF6|A0A087WWF6_HUMAN DNA polymerase delta subunit 2 OS=Homo sapiens GN=POLD2 PE=1 SV=1;sp|P49005|DPOD2_HUMAN DNA polymerase delta subunit 2 OS=Homo sapiens G				1.026779323	1.024724957	1	1.020009982	0.947303878	1.037427229	1	0.973096416	0.913465075	0.745657416	1.017400989	0.989465402	0.97938039	F8W8R3	-0.436038153	0.081419825	0.861438173	2
110	7	A0A087WWM0;O43617;O43617-2;A0A087WYS5;A6NKE1	TRAPPC3	tr|A0A087WWM0|A0A087WWM0_HUMAN Trafficking protein particle complex subunit 3 OS=Homo sapiens GN=TRAPPC3 PE=1 SV=1;sp|O43617|TPPC3_HUMAN Trafficking protein particle complex subunit 3 OS=Homo sapiens GN=TRAPPC3 PE=1 SV=1;sp|O43617-2|TPPC3_HUMAN Isoform 2 o				1.041111072	0.991843568	1	1.032700458	1.089484992	1.044196312	1	0.902859705	1.084250348	1.054537928	0.827210321	0.849207171	0.910034841	A0A087WWM0	0.764038592	-0.07163408	0.588781885	2
111	5	H0YMB3;A0A087WWM4;F8WAN9;Q9P2T1;H0YLV5;H0YNJ6;Q9P2T1-3;Q9P2T1-2;H0YMR9;H0YMV5;H0YNH0;A0A0B4J281;H0YMG3;H0YK13;H0YK71;H0YL68;H0YN22;H0YKK3;H0YMW6;H0YN74;H0YLB8	GMPR2	tr|H0YMB3|H0YMB3_HUMAN GMP reductase OS=Homo sapiens GN=GMPR2 PE=1 SV=1;tr|A0A087WWM4|A0A087WWM4_HUMAN GMP reductase OS=Homo sapiens GN=GMPR2 PE=1 SV=1;tr|F8WAN9|F8WAN9_HUMAN GMP reductase OS=Homo sapiens GN=GMPR2 PE=1 SV=1;sp|Q9P2T1|GMPR2_HUMAN GMP reduct				0.955960705	1.090533493	1	1.040162724	1.090682447	1.14511143	1	1.325479375	1.915092337	NA	1.002292507	1.044661431	0.412905965	H0YMB3	1	-0.846127343	1	2
115	12	A0A087WWS1;Q96FV9;R4GMN4;A0A087WY84;Q96FV9-2;R4GN58;J3KT14	THOC1	tr|A0A087WWS1|A0A087WWS1_HUMAN THO complex subunit 1 OS=Homo sapiens GN=THOC1 PE=1 SV=1;sp|Q96FV9|THOC1_HUMAN THO complex subunit 1 OS=Homo sapiens GN=THOC1 PE=1 SV=1;tr|R4GMN4|R4GMN4_HUMAN THO complex subunit 1 (Fragment) OS=Homo sapiens GN=THOC1 PE=1 SV=				1.006871439	1.033420393	1	1.011509539	0.986991918	1.034881625	1	1.051637979	1.1301129	NA	0.884295762	1.024615954	1.134184712	A0A087WWS1	-1	0.424907334	1	2
143	12	A0A087WY71;E9PFW3;Q96CW1-2;Q96CW1;C9JJ47;C9JTK4;C9JGT8;C9JJD3;C9JPV8;H7C4C3	AP2M1	tr|A0A087WY71|A0A087WY71_HUMAN AP-2 complex subunit mu OS=Homo sapiens GN=AP2M1 PE=1 SV=1;tr|E9PFW3|E9PFW3_HUMAN AP-2 complex subunit mu OS=Homo sapiens GN=AP2M1 PE=1 SV=1;sp|Q96CW1-2|AP2M1_HUMAN Isoform 2 of AP-2 complex subunit mu OS=Homo sapiens GN=AP2M				1.094766876	1.086524188	1	1.039907059	1.116196501	1.061811325	1	0.933833223	1.005273566	1.165705339	1.057432432	1.154499011	0.854564931	A0A087WY71	0.064459889	0.534335048	-0.809071677	2
144	1	D6RAW0;D6RFM0;D6RAH7;H9KV45;A0A0A0MQU3;A0A087WY85;P62837-2;P62837;P61077;P61077-2;P61077-3	UBE2D3;UBE2D2	tr|D6RAW0|D6RAW0_HUMAN Ubiquitin-conjugating enzyme E2 D3 (Fragment) OS=Homo sapiens GN=UBE2D3 PE=3 SV=1;tr|D6RFM0|D6RFM0_HUMAN Ubiquitin-conjugating enzyme E2 D2 (Fragment) OS=Homo sapiens GN=UBE2D2 PE=3 SV=1;tr|D6RAH7|D6RAH7_HUMAN Ubiquitin-conjugating e				1.156028872	0.924077913	1	1.049085318	1.273561493	0.958513096	1	1.123130405	0.89747999	2.45840189	0.01602687	1.210322517	1.029319709	D6RAW0	-0.807971709	0.372502408	0.24584434	2
148	7	E9PFH7;A0A087WYG2;Q9UPT6;Q9UPT6-2	MAPK8IP3	tr|E9PFH7|E9PFH7_HUMAN C-Jun-amino-terminal kinase-interacting protein 3 OS=Homo sapiens GN=MAPK8IP3 PE=1 SV=1;tr|A0A087WYG2|A0A087WYG2_HUMAN C-Jun-amino-terminal kinase-interacting protein 3 OS=Homo sapiens GN=MAPK8IP3 PE=1 SV=1;sp|Q9UPT6|JIP3_HUMAN C-Jun				0.971265254	1.149641309	1	1.00315968	0.944942837	1.276894247	1	0.978916688	1.017207187	NA	0.839796879	1.066685363	0.992127562	E9PFH7	-1	0.030407979	1	2
152	2	F8WF57;F8WDM4;C9JR33;C9J3U7;F8WCF4;C9JZQ0;B5MCS1;A0A0A0MRF5;E7EWX6;A0A087WYM3;Q8IXJ6-4;Q8IXJ6-2;Q8IXJ6-3;Q8IXJ6	SIRT2	tr|F8WF57|F8WF57_HUMAN NAD-dependent protein deacetylase sirtuin-2 OS=Homo sapiens GN=SIRT2 PE=1 SV=1;tr|F8WDM4|F8WDM4_HUMAN NAD-dependent protein deacetylase sirtuin-2 OS=Homo sapiens GN=SIRT2 PE=1 SV=1;tr|C9JR33|C9JR33_HUMAN NAD-dependent protein deacety				0.976042754	0.615986639	1	1.01857353	1.251817155	0.70673942	1	0.555052082	0.9474483	NA	1.20760815	1.040104383	0.992225886	F8WF57	1	0.29202582	-1	2
154	3	A0A087WYP2;Q8IZQ5;H0YE28;H3BV83	C11orf31;SELH	tr|A0A087WYP2|A0A087WYP2_HUMAN Selenoprotein H OS=Homo sapiens GN=C11orf31 PE=1 SV=1;sp|Q8IZQ5|SELH_HUMAN Selenoprotein H OS=Homo sapiens GN=SELH PE=1 SV=2;tr|H0YE28|H0YE28_HUMAN Selenoprotein H (Fragment) OS=Homo sapiens GN=C11orf31 PE=1 SV=1				0.988042959	1.047022899	1	0.979289266	0.919174548	0.955965684	1	1.030827544	1.01875018	1.378750757	0.444095351	0.609143055	0.846496411	A0A087WYP2	0.157512093	-0.287482093	0.900548119	2
157	3	A0A087WYT5;P20338	RAB4A	tr|A0A087WYT5|A0A087WYT5_HUMAN Ras-related protein Rab-4A OS=Homo sapiens GN=RAB4A PE=1 SV=1;sp|P20338|RAB4A_HUMAN Ras-related protein Rab-4A OS=Homo sapiens GN=RAB4A PE=1 SV=3				0.948783341	1.095851887	1	1.076311705	0.872201958	1.18945069	1	1.005804989	0.960634921	2.068571429	1.334058957	0.747020408	0.830712018	A0A087WYT5	0.795091018	0.291919931	-0.347970175	2
158	4	A0A087WYU1;Q9Y5X1	SNX9	tr|A0A087WYU1|A0A087WYU1_HUMAN Sorting nexin OS=Homo sapiens GN=SNX9 PE=1 SV=1;sp|Q9Y5X1|SNX9_HUMAN Sorting nexin-9 OS=Homo sapiens GN=SNX9 PE=1 SV=1				1.010425402	1.11629097	1	1.044082312	0.962569424	1.239062189	1	1.373899824	1.052808449	NA	1.002800448	0.85237638	0.570131221	A0A087WYU1	1	-0.80183589	1	2
161	19	A0A087WZ13;E9PAU2;Q8IY67-2;Q8IY67;K7EKR9;Q8IY67-3;K7EQG2	RAVER1	tr|A0A087WZ13|A0A087WZ13_HUMAN Ribonucleoprotein PTB-binding 1 OS=Homo sapiens GN=RAVER1 PE=1 SV=1;tr|E9PAU2|E9PAU2_HUMAN Ribonucleoprotein PTB-binding 1 OS=Homo sapiens GN=RAVER1 PE=1 SV=1;sp|Q8IY67-2|RAVR1_HUMAN Isoform 2 of Ribonucleoprotein PTB-binding				1.132644407	0.829076572	1	0.868814874	0.785258265	0.895846783	1	1.000826871	1.031471528	1.008379635	0.782159748	0.935151106	1.064445542	A0A087WZ13	-0.889090467	0.187106472	0.283293233	2
166	13	A0A087WZN1;O43837;A0A087X2E5;O43837-2;O43837-3;A0A0D9SG66	IDH3B	tr|A0A087WZN1|A0A087WZN1_HUMAN Isocitrate dehydrogenase [NAD] subunit, mitochondrial OS=Homo sapiens GN=IDH3B PE=1 SV=1;sp|O43837|IDH3B_HUMAN Isocitrate dehydrogenase [NAD] subunit beta, mitochondrial OS=Homo sapiens GN=IDH3B PE=1 SV=2;tr|A0A087X2E5|A0A087				1.01991063	1.11344067	1	1.0230229	1.186942741	1.02881782	1	1.06090535	1.071604938	1.078372199	1.227617741	1.298673983	1.197073617	A0A087WZN1	0.159724347	0.946532123	-0.16728358	2
171	8	A0A087WZV0;O43314-2;O43314;D6RBU4;H0Y9S9;F8W9A8;B7WPL9;Q6PFW1-6;Q6PFW1-5;Q6PFW1-7;Q6PFW1-4;Q6PFW1-3;Q6PFW1-2;Q6PFW1;H0Y9M0	PPIP5K2	tr|A0A087WZV0|A0A087WZV0_HUMAN Inositol hexakisphosphate and diphosphoinositol-pentakisphosphate kinase 2 OS=Homo sapiens GN=PPIP5K2 PE=1 SV=1;sp|O43314-2|VIP2_HUMAN Isoform 2 of Inositol hexakisphosphate and diphosphoinositol-pentakisphosphate kinase 2 OS				1.00414489	1.049554042	1	0.988501798	0.940947407	1.000504206	1	1.071001337	0.980296953	NA	0.984659771	1.020235833	1.276777547	A0A087WZV0	1	0.567495366	-1	2
186	34	A0A087X0X3;P52272-2;P52272;M0R2T0;M0R2I7;M0R0N3;M0QYQ7;M0QY96;M0R0Y6;M0QYL3	HNRNPM	tr|A0A087X0X3|A0A087X0X3_HUMAN Heterogeneous nuclear ribonucleoprotein M OS=Homo sapiens GN=HNRNPM PE=1 SV=1;sp|P52272-2|HNRPM_HUMAN Isoform 2 of Heterogeneous nuclear ribonucleoprotein M OS=Homo sapiens GN=HNRNPM;sp|P52272|HNRPM_HUMAN Heterogeneous nuclea				0.966032175	0.918988986	1	0.983672574	0.974822851	0.984062141	1	0.875277838	0.944693833	0.944410547	0.867901504	0.87012421	1.123992155	A0A087X0X3	-0.470498698	0.525526614	0.503466764	2
191	10	A0A0A0MT10;A0A087X188;Q9UBW5-2;Q9UBW5;S4R418;F5H0W4;S4R3J0;O00499-9;O00499-10;O00499-7;O00499-8;O00499-4;O00499-6;O00499-11;O00499-3;O00499-2;O00499-5;O00499;P49418-2;P49418	BIN2	tr|A0A0A0MT10|A0A0A0MT10_HUMAN Bridging integrator 2 (Fragment) OS=Homo sapiens GN=BIN2 PE=1 SV=1;tr|A0A087X188|A0A087X188_HUMAN Bridging integrator 2 OS=Homo sapiens GN=BIN2 PE=1 SV=1;sp|Q9UBW5-2|BIN2_HUMAN Isoform 2 of Bridging integrator 2 OS=Homo sapie				1.069498311	1.029339542	1	0.960254228	0.88980931	1.060961763	1	1.074759077	1.060936435	NA	1.108731627	1.088873747	0.887384406	A0A0A0MT10	1	-0.876125655	1	2
199	9	A0A087X1H5;Q15057;A0A0U1RQT1;H7C3Q8;H7C3K3	ACAP2	tr|A0A087X1H5|A0A087X1H5_HUMAN Arf-GAP with coiled-coil, ANK repeat and PH domain-containing protein 2 OS=Homo sapiens GN=ACAP2 PE=1 SV=1;sp|Q15057|ACAP2_HUMAN Arf-GAP with coiled-coil, ANK repeat and PH domain-containing protein 2 OS=Homo sapiens GN=ACAP2				0.984818351	1.13806141	1	1.062994969	0.929447745	1.157517814	1	1.118087278	0.942657207	NA	1.141315969	1.027893867	1.002721353	A0A087X1H5	1	-0.072775438	1	2
202	20	A0A087X1N2;Q03701;C9J9W7	CEBPZ	tr|A0A087X1N2|A0A087X1N2_HUMAN CCAAT/enhancer-binding protein zeta OS=Homo sapiens GN=CEBPZ PE=1 SV=1;sp|Q03701|CEBPZ_HUMAN CCAAT/enhancer-binding protein zeta OS=Homo sapiens GN=CEBPZ PE=1 SV=3				0.976295585	0.869753917	1	0.831015197	0.940828466	0.786981486	1	0.831031947	0.822125991	0.830051475	0.894354114	0.762382548	0.70244301	A0A087X1N2	-0.92786931	0.068126456	0.308826721	2
215	15	A0A087X2H1;Q9ULT8;H0YJP0;G3V4V5;A0A087WVU6;H0YJD4;H0YJV8	HECTD1	tr|A0A087X2H1|A0A087X2H1_HUMAN E3 ubiquitin-protein ligase HECTD1 OS=Homo sapiens GN=HECTD1 PE=1 SV=1;sp|Q9ULT8|HECD1_HUMAN E3 ubiquitin-protein ligase HECTD1 OS=Homo sapiens GN=HECTD1 PE=1 SV=3;tr|H0YJP0|H0YJP0_HUMAN E3 ubiquitin-protein ligase HECTD1 (Fr				0.943955231	1.122109562	1	1.047311468	0.942323212	1.062012704	1	1.091358926	0.866574223	NA	1.761494672	1.522697416	1.170179536	A0A087X2H1	1	-0.221578516	1	2
250	3	A0A0A0MRJ8;Q7Z6I6-3;Q7Z6I6;A0A0A0MRJ9;Q7Z6I6-2;Q2M1Z3	ARHGAP30	tr|A0A0A0MRJ8|A0A0A0MRJ8_HUMAN Rho GTPase-activating protein 30 OS=Homo sapiens GN=ARHGAP30 PE=1 SV=1;sp|Q7Z6I6-3|RHG30_HUMAN Isoform 3 of Rho GTPase-activating protein 30 OS=Homo sapiens GN=ARHGAP30;sp|Q7Z6I6|RHG30_HUMAN Rho GTPase-activating protein 30 O				0.882682617	0.873601649	1	0.963959266	0.828131896	0.81015055	1	0.943671306	0.950049702	0.490970842	0.941600398	0.92445328	0.93480782	A0A0A0MRJ8	0.579896182	0.731634437	-0.131100122	2
253	19	A0A0A0MRM9;Q14978-2;Q14978;Q14978-3;S4R349;S4R402;S4R341;S4R3C2	NOLC1	tr|A0A0A0MRM9|A0A0A0MRM9_HUMAN Nucleolar and coiled-body phosphoprotein 1 (Fragment) OS=Homo sapiens GN=NOLC1 PE=1 SV=1;sp|Q14978-2|NOLC1_HUMAN Isoform Beta of Nucleolar and coiled-body phosphoprotein 1 OS=Homo sapiens GN=NOLC1;sp|Q14978|NOLC1_HUMAN Nucleo				1.060120869	0.468399098	1	0.655254508	0.693387667	0.696257209	1	0.55031465	0.560959831	0.698923719	0.566041287	0.375874846	0.610162912	A0A0A0MRM9	0.605642655	-0.278986814	0.595175653	2
255	11	A0A0A0MRP0;Q8IWC1-2;Q8IWC1-4;Q8IWC1;Q8IWC1-3	MAP7D3	tr|A0A0A0MRP0|A0A0A0MRP0_HUMAN MAP7 domain-containing protein 3 (Fragment) OS=Homo sapiens GN=MAP7D3 PE=1 SV=1;sp|Q8IWC1-2|MA7D3_HUMAN Isoform 2 of MAP7 domain-containing protein 3 OS=Homo sapiens GN=MAP7D3;sp|Q8IWC1-4|MA7D3_HUMAN Isoform 4 of MAP7 domain-				0.998761955	1.077619448	1	0.985837208	0.886580446	1.062983058	1	1.014914031	0.965897217	NA	1.039422438	1.024888382	0.978531395	A0A0A0MRP0	1	-0.677534832	1	2
257	3	A0A0A0MRS4;Q9NVV0;H7C4C1;H7C3B3	TMEM38B	tr|A0A0A0MRS4|A0A0A0MRS4_HUMAN Transmembrane protein 38B, isoform CRA_b OS=Homo sapiens GN=TMEM38B PE=1 SV=1;sp|Q9NVV0|TM38B_HUMAN Trimeric intracellular cation channel type B OS=Homo sapiens GN=TMEM38B PE=1 SV=1				1.171612973	1.073839917	1	0.882351213	0.817327645	1.053134855	1	1.022643367	0.709131184	NA	0.925342522	0.656444335	0.664336697	A0A0A0MRS4	1	-0.22562673	1	2
268	2	A0A0A0MS41;Q9BWM7;S4R3N9	SFXN3	tr|A0A0A0MS41|A0A0A0MS41_HUMAN Sideroflexin OS=Homo sapiens GN=SFXN3 PE=1 SV=1;sp|Q9BWM7|SFXN3_HUMAN Sideroflexin-3 OS=Homo sapiens GN=SFXN3 PE=1 SV=2;tr|S4R3N9|S4R3N9_HUMAN Sideroflexin-3 OS=Homo sapiens GN=SFXN3 PE=1 SV=1				1.096047101	1.072176004	1	1.204275537	0.902977587	1.227682401	1	1.199162401	1.059934853	NA	1.083573755	0.967333644	0.724457887	A0A0A0MS41	1	-0.262410891	1	2
269	10	A0A0A0MS45;J3KNI1;Q9H9E3;Q9H9E3-3;Q9H9E3-2;E9PRT5;H3BSD2;H3BMV9;J3QLW1;J3KRB5;H3BQB2	COG4	tr|A0A0A0MS45|A0A0A0MS45_HUMAN Conserved oligomeric Golgi complex subunit 4 OS=Homo sapiens GN=COG4 PE=1 SV=1;tr|J3KNI1|J3KNI1_HUMAN Conserved oligomeric Golgi complex subunit 4 OS=Homo sapiens GN=COG4 PE=1 SV=1;sp|Q9H9E3|COG4_HUMAN Conserved oligomeric Go				0.970312174	1.11025814	1	1.029793294	0.935719608	1.054658519	1	1.08914418	1.030100632	NA	1.005788583	1.026716538	1.0390952	A0A0A0MS45	1	0.052345146	-1	2
277	12	A0A0A0MSB8;Q9UPT5-2;Q9UPT5-5;Q9UPT5-1;Q9UPT5-6;Q9UPT5;A0A0A0MRE1;B4DJ07;Q9UPT5-4;C9JME6;B5MCY9;K7ERQ5;C9JKC2	EXOC7	tr|A0A0A0MSB8|A0A0A0MSB8_HUMAN Exocyst complex component 7 OS=Homo sapiens GN=EXOC7 PE=1 SV=1;sp|Q9UPT5-2|EXOC7_HUMAN Isoform 2 of Exocyst complex component 7 OS=Homo sapiens GN=EXOC7;sp|Q9UPT5-5|EXOC7_HUMAN Isoform 5 of Exocyst complex component 7 OS=Homo				0.998384075	1.024992168	1	1.078638012	1.036184938	0.984578411	1	1.052180326	1.122983313	NA	0.983589933	1.008112842	0.944869549	A0A0A0MSB8	-1	0.65078327	1	2
283	8	A0A0A0MSJ9;Q15283-2;Q15283	RASA2	tr|A0A0A0MSJ9|A0A0A0MSJ9_HUMAN Ras GTPase-activating protein 2 OS=Homo sapiens GN=RASA2 PE=1 SV=1;sp|Q15283-2|RASA2_HUMAN Isoform 2 of Ras GTPase-activating protein 2 OS=Homo sapiens GN=RASA2;sp|Q15283|RASA2_HUMAN Ras GTPase-activating protein 2 OS=Homo sa				1.027490654	1.103764604	1	1.033297764	1.072938937	0.994059258	1	0.949411135	1.005888651	NA	1.026677373	0.960117773	0.916845111	A0A0A0MSJ9	1	0.388355282	-1	2
292	2	Q5T6K7;E9PI99;A0A0A0MT00;Q5T6K5;Q13952-6;Q13952-7;Q13952-2;Q13952-5;Q13952-3;Q13952;E9PJA8;E9PQR2;Q13952-4	NFYC	tr|Q5T6K7|Q5T6K7_HUMAN Nuclear transcription factor Y subunit gamma (Fragment) OS=Homo sapiens GN=NFYC PE=1 SV=1;tr|E9PI99|E9PI99_HUMAN Nuclear transcription factor Y subunit gamma (Fragment) OS=Homo sapiens GN=NFYC PE=1 SV=1;tr|A0A0A0MT00|A0A0A0MT00_HUMAN				1.160956264	0.7353413	1	1.03824711	1.120702193	0.892267799	1	0.795974775	0.929209714	NA	0.824124514	0.809110425	0.601583255	Q5T6K7	1	0.911121696	-1	2
295	13	M0R116;A0A0A0MT26;P13637;P13637-2;P13637-3	ATP1A3	tr|M0R116|M0R116_HUMAN Sodium/potassium-transporting ATPase subunit alpha OS=Homo sapiens GN=ATP1A3 PE=1 SV=1;tr|A0A0A0MT26|A0A0A0MT26_HUMAN Sodium/potassium-transporting ATPase subunit alpha-3 OS=Homo sapiens GN=ATP1A3 PE=1 SV=1;sp|P13637|AT1A3_HUMAN Sodi				1.100619265	1.127908683	1	1.416813012	0.893907085	1.085971222	1	0.962757593	0.947033022	0.98262021	1.065629397	0.877927667	0.848133742	M0R116	0.299836396	0.878430218	-0.192498768	2
303	12	E7EVI1;A0A0A0MTD1;F8VPI7;E7EPX0;E7EVJ4;E9PH62;A0A0A0MTC5;Q9NUL3-8;Q9NUL3-3;Q9NUL3-2;Q9NUL3;E5RJN7;A0A0A0MTC4;A0A0A0MTC6;Q9NUL3-6;Q9NUL3-7;Q9NUL3-4;G5EA18;E5RFK1;E5RJ67;E5RGQ5;E5RGT3;Q9NUL3-5	STAU2	tr|E7EVI1|E7EVI1_HUMAN Double-stranded RNA-binding protein Staufen homolog 2 OS=Homo sapiens GN=STAU2 PE=1 SV=1;tr|A0A0A0MTD1|A0A0A0MTD1_HUMAN Double-stranded RNA-binding protein Staufen homolog 2 OS=Homo sapiens GN=STAU2 PE=1 SV=1;tr|F8VPI7|F8VPI7_HUMAN D				0.956314986	0.965164524	1	0.986116393	1.026594766	1.061470263	1	1.067955535	1.176094654	NA	0.990351992	1.041664096	0.984664355	E7EVI1	1	-0.04778306	1	2
308	3	B8ZWD1;A0A0A0MTI5;P07108;P07108-3;P07108-2;P07108-4;P07108-5;P07108-6	DBI	tr|B8ZWD1|B8ZWD1_HUMAN Acyl-CoA-binding protein OS=Homo sapiens GN=DBI PE=1 SV=1;tr|A0A0A0MTI5|A0A0A0MTI5_HUMAN Acyl-CoA-binding protein OS=Homo sapiens GN=DBI PE=1 SV=1;sp|P07108|ACBP_HUMAN Acyl-CoA-binding protein OS=Homo sapiens GN=DBI PE=1 SV=2;sp|P071				0.80907726	0.586105682	1	1.029836112	1.885129591	0.688912503	1	1.389522554	1.427561567	NA	2.609999809	2.448940601	1.21014119	B8ZWD1	1	0.643091163	-1	2
327	6	F5H5K2;A0A0B4J1W0;O75448-2;O75448;B4DDR8;F5GY88;E9PFL1;J3KTL3;J3KSU0;F5H2D6	MED24	tr|F5H5K2|F5H5K2_HUMAN Mediator of RNA polymerase II transcription subunit 24 (Fragment) OS=Homo sapiens GN=MED24 PE=1 SV=2;tr|A0A0B4J1W0|A0A0B4J1W0_HUMAN Mediator of RNA polymerase II transcription subunit 24 OS=Homo sapiens GN=MED24 PE=1 SV=1;sp|O75448-2				0.996674293	1.028615411	1	0.989619323	0.988281542	1.008789617	1	0.973614308	0.970692403	NA	1.060208961	0.893748893	0.918540818	F5H5K2	1	-0.32101333	1	2
338	2	F8WF49;A0A0B4J2C2;Q9Y2H0-3;Q9Y2H0-1;Q9Y2H0	DLGAP4	tr|F8WF49|F8WF49_HUMAN Disks large-associated protein 4 OS=Homo sapiens GN=DLGAP4 PE=1 SV=1;tr|A0A0B4J2C2|A0A0B4J2C2_HUMAN Discs, large (Drosophila) homolog-associated protein 4, isoform CRA_b OS=Homo sapiens GN=DLGAP4 PE=1 SV=1;sp|Q9Y2H0-3|DLGP4_HUMAN Iso				1.366771128	1.099987028	1	1.062107566	1.326850606	1.07755286	1	0.893920416	1.908970036	NA	1.721880721	1.739878601	1.828499855	F8WF49	1	-0.308174478	1	2
442	3	E9PLH9;E9PP14;A0A0J9YX13;E9PKL9;Q13630;E9PP60	TSTA3	tr|E9PLH9|E9PLH9_HUMAN GDP-L-fucose synthase (Fragment) OS=Homo sapiens GN=TSTA3 PE=1 SV=7;tr|E9PP14|E9PP14_HUMAN GDP-L-fucose synthase (Fragment) OS=Homo sapiens GN=TSTA3 PE=1 SV=1;tr|A0A0J9YX13|A0A0J9YX13_HUMAN GDP-L-fucose synthase (Fragment) OS=Homo sa				1.013554936	0.972254324	1	1.059057132	0.849355324	1.215089702	1	1.122938464	1.107347638	NA	0.949355678	1.482827925	2.684577644	E9PLH9	1	0.611433364	-1	2
469	3	A0JNU9;H0Y8P0;Q86TI0;Q86TI0-2;H7C380	TBC1D1	tr|A0JNU9|A0JNU9_HUMAN TBC1 domain family member 1 OS=Homo sapiens GN=TBC1D1 PE=1 SV=1;tr|H0Y8P0|H0Y8P0_HUMAN TBC1 domain family member 1 (Fragment) OS=Homo sapiens GN=TBC1D1 PE=1 SV=3;sp|Q86TI0|TBCD1_HUMAN TBC1 domain family member 1 OS=Homo sapiens GN=TB				1.090911796	1.049710066	1	1.021591629	1.504596632	0.955128732	1	1.034035656	1.042565896	NA	1.146293611	1.058773352	0.676175041	A0JNU9	1	0.442784879	-1	2
478	4	A2A2Q9;Q9Y312	AAR2	tr|A2A2Q9|A2A2Q9_HUMAN Protein AAR2 homolog OS=Homo sapiens GN=AAR2 PE=1 SV=1;sp|Q9Y312|AAR2_HUMAN Protein AAR2 homolog OS=Homo sapiens GN=AAR2 PE=1 SV=2				0.992923959	1.051922242	1	1.07799061	1.151523158	1.156204984	1	1.103348016	1.294074251	NA	1.485017467	1.105951787	1.945234014	A2A2Q9	1	0.108937873	-1	2
481	3	A2IDC7;Q4TT37;A2IDC6;Q13084	MRPL28	tr|A2IDC7|A2IDC7_HUMAN 39S ribosomal protein L28, mitochondrial (Fragment) OS=Homo sapiens GN=MRPL28 PE=1 SV=1;tr|Q4TT37|Q4TT37_HUMAN 39S ribosomal protein L28, mitochondrial (Fragment) OS=Homo sapiens GN=MRPL28 PE=1 SV=1;tr|A2IDC6|A2IDC6_HUMAN 39S ribosom				1.058501325	1.06635332	1	0.986017416	0.977100828	0.983572986	1	0.99828353	0.927362097	1.485136928	1.080674105	0.921900601	0.798158695	A2IDC7	0.363635443	0.333443871	-0.756977174	2
488	7	A3KFL2;Q13868-2;Q13868;A3KFL5;Q13868-3;A3KFL1	EXOSC2	tr|A3KFL2|A3KFL2_HUMAN Exosome complex component RRP4 OS=Homo sapiens GN=EXOSC2 PE=1 SV=1;sp|Q13868-2|EXOS2_HUMAN Isoform 2 of Exosome complex component RRP4 OS=Homo sapiens GN=EXOSC2;sp|Q13868|EXOS2_HUMAN Exosome complex component RRP4 OS=Homo sapiens GN=				0.930681119	0.965964342	1	0.917494724	0.878224186	1.087353405	1	0.804565235	0.791329337	NA	0.58578701	0.672690697	0.650775926	A3KFL2	1	0.100961163	-1	2
516	3	A6NIT2;A6NMN0;P46020-3;P46020-2;P46020	PHKA1	tr|A6NIT2|A6NIT2_HUMAN Phosphorylase b kinase regulatory subunit alpha, skeletal muscle isoform OS=Homo sapiens GN=PHKA1 PE=1 SV=1;tr|A6NMN0|A6NMN0_HUMAN Phosphorylase b kinase regulatory subunit alpha, skeletal muscle isoform OS=Homo sapiens GN=PHKA1 PE=1				0.972969882	1.157697523	1	1.058414285	1.079962781	1.205567375	1	1.095382356	0.87480033	NA	0.91948958	0.845047278	1.840907004	A6NIT2	-1	0.979437747	1	2
517	17	A6NIW2;Q5JSL3;A0A0J9YW64;A0A0J9YXQ7	DOCK11	tr|A6NIW2|A6NIW2_HUMAN Dedicator of cytokinesis protein 11 OS=Homo sapiens GN=DOCK11 PE=1 SV=2;sp|Q5JSL3|DOC11_HUMAN Dedicator of cytokinesis protein 11 OS=Homo sapiens GN=DOCK11 PE=1 SV=2;tr|A0A0J9YW64|A0A0J9YW64_HUMAN Dedicator of cytokinesis protein 11				0.988620099	1.068733206	1	1.038857438	1.004733044	1.091507669	1	0.861279141	0.801739958	NA	0.819547339	0.825664378	1.076395025	A6NIW2	1	0.912342284	-1	2
522	27	J3KNE0;A6NKT7	RGPD3	tr|J3KNE0|J3KNE0_HUMAN RanBP2-like and GRIP domain-containing protein 3 OS=Homo sapiens GN=RGPD3 PE=4 SV=2;sp|A6NKT7|RGPD3_HUMAN RanBP2-like and GRIP domain-containing protein 3 OS=Homo sapiens GN=RGPD3 PE=3 SV=2				0.881303584	0.929938219	1	0.898475844	0.779837098	0.861001239	1	1.014744308	0.959033221	1.205953714	1.150802538	1.044886152	0.93514371	J3KNE0	0.413481535	0.299207983	-0.745083055	2
526	5	A6NMA8;O95825;A6NND8;A6NHJ8;C9JAL0;F8WF64;C9JZK8;O95825-2;C9JQD0;A0A0C4DG14;C9K0F7;H7C3I5;H7C3S0;H7C0X3	CRYZL1	tr|A6NMA8|A6NMA8_HUMAN Quinone oxidoreductase-like protein 1 OS=Homo sapiens GN=CRYZL1 PE=1 SV=1;sp|O95825|QORL1_HUMAN Quinone oxidoreductase-like protein 1 OS=Homo sapiens GN=CRYZL1 PE=1 SV=2;tr|A6NND8|A6NND8_HUMAN Quinone oxidoreductase-like protein 1 OS				0.974459328	1.072245779	1	0.96275889	0.864404375	1.131965336	1	0.906934703	1.085350193	NA	1.233330041	1.354736738	1.381803813	A6NMA8	-1	0.31808356	1	2
528	1	E9PM31;H0YEE2;E9PJK1;E9PRJ8;H0YDL9;H0YDJ9;E9PIF1;A6NMH8;P60033	CD81	tr|E9PM31|E9PM31_HUMAN CD81 antigen (Fragment) OS=Homo sapiens GN=CD81 PE=1 SV=7;tr|H0YEE2|H0YEE2_HUMAN Tetraspanin (Fragment) OS=Homo sapiens GN=CD81 PE=1 SV=1;tr|E9PJK1|E9PJK1_HUMAN Tetraspanin OS=Homo sapiens GN=CD81 PE=1 SV=1;tr|E9PRJ8|E9PRJ8_HUMAN Tet				1.093870025	0.932594554	1	1.198419051	1.047448391	0.821419512	1	1.221411826	1.092298342	NA	0.975774941	0.835243553	1.020925588	E9PM31	1	-0.342648275	1	2
529	20	A6NML8;K4DI95;C9J6U3;O60879-2;O60879-3;O60879;REV__H0YE60;REV__Q6PI97;REV__Q6PI97-2;REV__E9PN74;REV__Q6PI97-3	DIAPH2	tr|A6NML8|A6NML8_HUMAN Diaphanous homolog 2 (Drosophila), isoform CRA_c OS=Homo sapiens GN=DIAPH2 PE=1 SV=3;tr|K4DI95|K4DI95_HUMAN Diaphanous homolog 2 (Drosophila), isoform CRA_a OS=Homo sapiens GN=DIAPH2 PE=1 SV=1;tr|C9J6U3|C9J6U3_HUMAN Protein diaphanou				1.01341376	1.076097049	1	1.104368368	0.981909338	1.063625667	1	0.879295679	0.99421572	1.079193603	0.835420211	0.823145628	0.875978224	A6NML8	-0.406882273	0.402877846	0.672142703	2
539	4	A8MUH2;P18859;P18859-2	ATP5J	tr|A8MUH2|A8MUH2_HUMAN ATP synthase-coupling factor 6, mitochondrial OS=Homo sapiens GN=ATP5J PE=1 SV=1;sp|P18859|ATP5J_HUMAN ATP synthase-coupling factor 6, mitochondrial OS=Homo sapiens GN=ATP5J PE=1 SV=1;sp|P18859-2|ATP5J_HUMAN Isoform 2 of ATP synthase				1.134826486	1.026934108	1	0.962845854	1.048895976	1.063138094	1	1.123909798	1.191404102	NA	0.912705272	0.959141982	0.730258506	A8MUH2	1	-0.445839806	1	2
546	5	A8MXV4	NUDT19	sp|A8MXV4|NUD19_HUMAN Nucleoside diphosphate-linked moiety X motif 19 OS=Homo sapiens GN=NUDT19 PE=1 SV=1				1.048400541	1.025486875	1	1.041860663	1.090879375	1.126260416	1	1.31036071	1.519562688	NA	1.113970232	1.161240667	0.831196063	A8MXV4	1	-0.732072288	1	2
566	2	B1AH87;P30536	TSPO	tr|B1AH87|B1AH87_HUMAN Putative peripheral benzodiazepine receptor-related protein (Fragment) OS=Homo sapiens GN=TSPO PE=1 SV=1;sp|P30536|TSPOA_HUMAN Translocator protein OS=Homo sapiens GN=TSPO PE=1 SV=3				0.960454036	1.102584055	1	1.033168191	0.868697167	1.142948829	1	1.086967356	0.98205831	NA	0.333217045	0.482564997	0.538225766	B1AH87	1	0.150431657	-1	2
575	3	B1AKR6;Q9NP97;H3BQI1;Q8TF09	DYNLRB1	tr|B1AKR6|B1AKR6_HUMAN Dynein light chain roadblock-type 1 OS=Homo sapiens GN=DYNLRB1 PE=1 SV=1;sp|Q9NP97|DLRB1_HUMAN Dynein light chain roadblock-type 1 OS=Homo sapiens GN=DYNLRB1 PE=1 SV=3				0.882822656	0.840500571	1	1.04314767	0.949278041	0.868885458	1	1.110588776	1.107872634	NA	1.105469893	1.062638419	1.281078935	B1AKR6	1	-0.728745375	1	2
583	2	B1ANH5;B1ANH0;B1ANG9;B1ANH6;B1ANH2;B1ANH3;Q16774;Q16774-2;Q16774-3	GUK1	tr|B1ANH5|B1ANH5_HUMAN Guanylate kinase OS=Homo sapiens GN=GUK1 PE=1 SV=1;tr|B1ANH0|B1ANH0_HUMAN Guanylate kinase (Fragment) OS=Homo sapiens GN=GUK1 PE=1 SV=1;tr|B1ANG9|B1ANG9_HUMAN Guanylate kinase OS=Homo sapiens GN=GUK1 PE=1 SV=2;tr|B1ANH6|B1ANH6_HUMAN				1.035663016	1.077365539	1	1.148405159	0.927511475	1.185183382	1	0.957987499	0.706719438	NA	0.589929808	0.625653243	0.75537965	B1ANH5	1	0.43433741	-1	2
588	19	B2R5W2;P07910-2;G3V4W0;B4DY08;G3V4C1;P07910;G3V2Q1;P07910-4;G3V2D6;G3V576;P07910-3;G3V5V7;G3V5X6;G3V3K6;G3V251;G3V555;G3V575;B4DSU6;G3V4M8	HNRNPC	tr|B2R5W2|B2R5W2_HUMAN Heterogeneous nuclear ribonucleoproteins C1/C2 OS=Homo sapiens GN=HNRNPC PE=1 SV=1;sp|P07910-2|HNRPC_HUMAN Isoform C1 of Heterogeneous nuclear ribonucleoproteins C1/C2 OS=Homo sapiens GN=HNRNPC;tr|G3V4W0|G3V4W0_HUMAN Heterogeneous nu				0.997185181	0.820005874	1	0.809093264	0.758723583	0.815078077	1	0.590830915	0.639814098	0.673896204	0.624453518	0.624597934	0.770602213	B2R5W2	-0.006377651	0.580683309	0.810409579	2
591	8	B3KQ25;K7ESG5;K9J957;P61289;P61289-3;P61289-2;A0A087WTV2;K7ENH2;K7EMD0;K7EPX6;K7EKR3	PSME3	tr|B3KQ25|B3KQ25_HUMAN Proteasome activator complex subunit 3 OS=Homo sapiens GN=PSME3 PE=1 SV=1;tr|K7ESG5|K7ESG5_HUMAN Proteasome activator complex subunit 3 OS=Homo sapiens GN=PSME3 PE=1 SV=1;tr|K9J957|K9J957_HUMAN Proteasome activator complex subunit 3				0.98789965	0.950258164	1	0.919341653	0.79543935	1.007457701	1	0.931195178	0.919022763	0.917763547	1.118226336	1.169133079	0.833084002	B3KQ25	0.012165352	-0.887113963	0.450724241	2
593	1	B3KR00;Q96FJ0;Q96FJ0-2	STAMBPL1	tr|B3KR00|B3KR00_HUMAN AMSH-like protease OS=Homo sapiens GN=STAMBPL1 PE=1 SV=1;sp|Q96FJ0|STALP_HUMAN AMSH-like protease OS=Homo sapiens GN=STAMBPL1 PE=1 SV=2;sp|Q96FJ0-2|STALP_HUMAN Isoform 2 of AMSH-like protease OS=Homo sapiens GN=STAMBPL1				0.93796315	0.813100537	1	1.309930511	1.174123147	0.744763747	1	1.004823927	1.207670043	NA	1.16055636	1.300771828	1.077906416	B3KR00	-1	0.61855998	1	2
598	4	B3KVZ3;Q9H3R5;H0Y9E6;D6RBJ6	CENPH	tr|B3KVZ3|B3KVZ3_HUMAN Centromere protein H OS=Homo sapiens GN=CENPH PE=1 SV=1;sp|Q9H3R5|CENPH_HUMAN Centromere protein H OS=Homo sapiens GN=CENPH PE=1 SV=1;tr|H0Y9E6|H0Y9E6_HUMAN Centromere protein H (Fragment) OS=Homo sapiens GN=CENPH PE=1 SV=1				1.027523115	0.902386748	1	0.911598505	1.0391824	0.914426618	1	0.798129532	0.893375082	NA	1.163727752	1.088744232	0.774382004	B3KVZ3	1	0.316164943	-1	2
602	13	B4DGM3;Q969G3-6;Q969G3-5;Q969G3-3;Q969G3-2;Q969G3-4;Q969G3;J3QKS7;J3KT85;J3QR61;H7C048;K7EMQ8;J3QKX6	SMARCE1	tr|B4DGM3|B4DGM3_HUMAN SWI/SNF-related matrix-associated actin-dependent regulator of chromatin subfamily E member 1 OS=Homo sapiens GN=SMARCE1 PE=1 SV=1;sp|Q969G3-6|SMCE1_HUMAN Isoform 6 of SWI/SNF-related matrix-associated actin-dependent regulator of ch				1.198272492	0.940179643	1	1.012484001	0.997435099	0.950858274	1	0.957122978	0.908505827	0.92503044	1.008784136	1.175856671	0.998521482	B4DGM3	0.407032629	0.332330541	-0.726228539	2
614	8	B4DR80;Q9Y6E0-2;Q9Y6E0;H0Y630;Q5JV98;Q5JV99	STK24	tr|B4DR80|B4DR80_HUMAN Serine/threonine-protein kinase 24 OS=Homo sapiens GN=STK24 PE=1 SV=1;sp|Q9Y6E0-2|STK24_HUMAN Isoform A of Serine/threonine-protein kinase 24 OS=Homo sapiens GN=STK24;sp|Q9Y6E0|STK24_HUMAN Serine/threonine-protein kinase 24 OS=Homo s				1.058480613	1.05576265	1	0.958787383	0.955746731	1.135479038	1	1.080865015	1.104205283	NA	0.971351113	1.127205094	1.296765652	B4DR80	-1	0.870755114	1	2
625	2	B4E0T2;P50542-2;P50542-3;P50542;P50542-4	PEX5	tr|B4E0T2|B4E0T2_HUMAN Peroxisomal targeting signal 1 receptor OS=Homo sapiens GN=PEX5 PE=1 SV=1;sp|P50542-2|PEX5_HUMAN Isoform 2 of Peroxisomal targeting signal 1 receptor OS=Homo sapiens GN=PEX5;sp|P50542-3|PEX5_HUMAN Isoform 3 of Peroxisomal targeting s				0.999173241	1.078425041	1	1.023999002	1.134983684	1.150071309	1	0.953243848	NA	2.089388192	0.913208832	1.184515125	0.907859158	B4E0T2	1	0.386558054	-1	2
626	9	Q8NBY1;B4E0Y9;Q9P289;Q9P289-2;Q9P289-3;C9JDH9;C9J6L2;C9JCC0;C9J232;H7C279;O00506-3;O00506;C9JJV0	STK26	tr|Q8NBY1|Q8NBY1_HUMAN Serine/threonine-protein kinase 26 OS=Homo sapiens GN=STK26 PE=1 SV=1;tr|B4E0Y9|B4E0Y9_HUMAN Serine/threonine-protein kinase 26 OS=Homo sapiens GN=STK26 PE=1 SV=1;sp|Q9P289|STK26_HUMAN Serine/threonine-protein kinase 26 OS=Homo sapie				1.000715197	1.016223079	1	0.97344917	1.050137498	0.970682826	1	1.077352815	1.111744122	1.109349868	0.997212843	0.859365216	1.216759777	Q8NBY1	0.527203655	-0.811463538	0.0687835	2
628	6	H0Y9V7;B4E2Q0;P98194-2;P98194-4;P98194;P98194-3;P98194-5;P98194-8;P98194-9;P98194-6;P98194-7;H0Y8X9;H0Y9S7	ATP2C1	tr|H0Y9V7|H0Y9V7_HUMAN Calcium-transporting ATPase type 2C member 1 (Fragment) OS=Homo sapiens GN=ATP2C1 PE=1 SV=1;tr|B4E2Q0|B4E2Q0_HUMAN Calcium-transporting ATPase OS=Homo sapiens GN=ATP2C1 PE=1 SV=1;sp|P98194-2|AT2C1_HUMAN Isoform 2 of Calcium-transport				1.018236054	1.010792218	1	1.055810786	1.085416944	0.906782379	1	0.80267462	1.063883009	NA	1.270444487	0.715816817	0.859919184	H0Y9V7	1	0.115042172	-1	2
632	6	B5MD17;J3KS05;P83916;K7ELA4;C9JWS9	CBX1	tr|B5MD17|B5MD17_HUMAN Chromobox protein homolog 1 (Fragment) OS=Homo sapiens GN=CBX1 PE=1 SV=1;tr|J3KS05|J3KS05_HUMAN Chromobox protein homolog 1 (Fragment) OS=Homo sapiens GN=CBX1 PE=1 SV=7;sp|P83916|CBX1_HUMAN Chromobox protein homolog 1 OS=Homo sapiens				1.297467894	0.792728939	1	0.748302718	0.706248594	0.78138397	1	1.053043996	0.882736731	NA	1.276340152	1.151031564	0.729368718	B5MD17	1	-0.687419333	1	2
635	4	B5MDU6;Q9H6V9;Q9H6V9-2;B5MCE2;B4DRG3;C9JUM0;A0A0A0MSH6;Q9H6V9-3;C9JHU6;D3YTH1;B5MCU4;Q9H6V9-4	LDAH;C2orf43;FLJ21820	tr|B5MDU6|B5MDU6_HUMAN Lipid droplet-associated hydrolase OS=Homo sapiens GN=LDAH PE=1 SV=1;sp|Q9H6V9|LDAH_HUMAN Lipid droplet-associated hydrolase OS=Homo sapiens GN=LDAH PE=1 SV=1;sp|Q9H6V9-2|LDAH_HUMAN Isoform 2 of Lipid droplet-associated hydrolase OS=				0.978710189	1.169579464	1	1.126301373	1.0110484	1.158849018	1	0.986414982	0.976605232	NA	0.98131193	0.925921522	0.805965121	B5MDU6	1	-0.408295611	1	2
639	1	F8VY51;B7WPL0;Q9NVN3-3;Q9NVN3;Q9NVN3-1	RIC8B	tr|F8VY51|F8VY51_HUMAN Synembryn-B (Fragment) OS=Homo sapiens GN=RIC8B PE=1 SV=1;tr|B7WPL0|B7WPL0_HUMAN Synembryn-B OS=Homo sapiens GN=RIC8B PE=1 SV=1;sp|Q9NVN3-3|RIC8B_HUMAN Isoform 3 of Synembryn-B OS=Homo sapiens GN=RIC8B;sp|Q9NVN3|RIC8B_HUMAN Synembryn				0.907604776	1.118477928	1	1.187700518	1.062857944	1.197840836	1	1.739810337	1.095747652	NA	1.049068996	1.038468842	0.966099612	F8VY51	1	-0.455955878	1	2
642	12	B7Z2Y2;Q14746-2;Q14746;V9GY21	COG2	tr|B7Z2Y2|B7Z2Y2_HUMAN Conserved oligomeric Golgi complex subunit 2 OS=Homo sapiens GN=COG2 PE=1 SV=1;sp|Q14746-2|COG2_HUMAN Isoform 2 of Conserved oligomeric Golgi complex subunit 2 OS=Homo sapiens GN=COG2;sp|Q14746|COG2_HUMAN Conserved oligomeric Golgi c				1.012312142	1.031505811	1	0.965177923	0.972213395	0.980035167	1	1.006874005	0.907955403	NA	1.080308492	0.888674658	1.26389471	B7Z2Y2	-1	0.515646962	1	2
652	14	B7Z7F3;Q9H6Z4-2;Q9H6Z4-3;Q9H6Z4;K7EIJ4;K7ESQ0;K7EN31;K7EMH9	RANBP3	tr|B7Z7F3|B7Z7F3_HUMAN Ran-binding protein 3 OS=Homo sapiens GN=RANBP3 PE=1 SV=1;sp|Q9H6Z4-2|RANB3_HUMAN Isoform 2 of Ran-binding protein 3 OS=Homo sapiens GN=RANBP3;sp|Q9H6Z4-3|RANB3_HUMAN Isoform 3 of Ran-binding protein 3 OS=Homo sapiens GN=RANBP3;sp|Q9				0.983061593	0.827229312	1	0.765436858	0.796461839	0.76062927	1	0.720833436	0.865076247	1.010215357	0.649154041	0.922721803	0.680573632	B7Z7F3	-0.125367574	0.973883701	0.103162675	2
653	12	B7Z7P8;P62495-2;P62495;I3L492;D6RJE8;D6RCB3	ETF1	tr|B7Z7P8|B7Z7P8_HUMAN Eukaryotic peptide chain release factor subunit 1 OS=Homo sapiens GN=ETF1 PE=1 SV=1;sp|P62495-2|ERF1_HUMAN Isoform 2 of Eukaryotic peptide chain release factor subunit 1 OS=Homo sapiens GN=ETF1;sp|P62495|ERF1_HUMAN Eukaryotic peptide				0.962244823	1.148415957	1	1.087343649	1.303961752	1.215988817	1	1.15933987	1.171364782	1.118081759	1.012703842	0.976851066	0.976994686	B7Z7P8	0.108643382	-0.916265297	0.298654742	2
655	14	B7Z9I1;Q5T4U5;P11310;P11310-2;E9PJM9;H0YDT5;E9PRX4	ACADM	tr|B7Z9I1|B7Z9I1_HUMAN Medium-chain-specific acyl-CoA dehydrogenase, mitochondrial OS=Homo sapiens GN=ACADM PE=1 SV=1;tr|Q5T4U5|Q5T4U5_HUMAN Acyl-Coenzyme A dehydrogenase, C-4 to C-12 straight chain, isoform CRA_a OS=Homo sapiens GN=ACADM PE=1 SV=1;sp|P113				1.022630823	1.141857371	1	1.121024388	0.974093398	1.094139397	1	1.088278713	1.096053538	1.153528196	0.922310796	1.015549651	1.140832595	B7Z9I1	0.239279812	-0.088107245	0.946092336	2
658	6	B7ZC38;Q9NR46;B7ZC39;Q9NR46-2;F8WFB9;G5E9J1;H7C1Z6	SH3GLB2	tr|B7ZC38|B7ZC38_HUMAN Endophilin-B2 OS=Homo sapiens GN=SH3GLB2 PE=1 SV=1;sp|Q9NR46|SHLB2_HUMAN Endophilin-B2 OS=Homo sapiens GN=SH3GLB2 PE=1 SV=1;tr|B7ZC39|B7ZC39_HUMAN Endophilin-B2 OS=Homo sapiens GN=SH3GLB2 PE=1 SV=1;sp|Q9NR46-2|SHLB2_HUMAN Isoform 2 o				1.018109687	1.020267562	1	1.11492213	1.081458204	0.994111179	1	1.079099739	0.898029511	NA	0.980668659	1.239820695	0.932685842	B7ZC38	1	0.387345033	-1	2
674	15	B9A018;Q53GS9;A0A087X1B2;Q53GS9-2;Q53GS9-3;F8WC91;A0A087WW31;C9JIU2;C9J0X5	USP39	tr|B9A018|B9A018_HUMAN U4/U6.U5 tri-snRNP-associated protein 2 OS=Homo sapiens GN=USP39 PE=1 SV=1;sp|Q53GS9|SNUT2_HUMAN U4/U6.U5 tri-snRNP-associated protein 2 OS=Homo sapiens GN=USP39 PE=1 SV=2;tr|A0A087X1B2|A0A087X1B2_HUMAN U4/U6.U5 tri-snRNP-associated				1.047305822	1.030383714	1	1.000744569	0.896038093	1.061714957	1	0.954238493	1.004976009	0.989870268	0.84646348	0.931313311	1.009063444	B9A018	-0.430810569	0.34021684	0.702039987	2
675	14	J3KMX2;B9EGA3;Q92925-3;Q92925;Q92925-2;J3QWB6;J3QQL7	SMARCD2	tr|J3KMX2|J3KMX2_HUMAN SWI/SNF-related matrix-associated actin-dependent regulator of chromatin subfamily D member 2 OS=Homo sapiens GN=SMARCD2 PE=1 SV=1;tr|B9EGA3|B9EGA3_HUMAN SMARCD2 protein OS=Homo sapiens GN=SMARCD2 PE=1 SV=1;sp|Q92925-3|SMRD2_HUMAN Is				1.116888884	0.877767886	1	0.92731294	1.020669309	1.006111986	1	0.985345367	0.986775087	0.949513002	0.970690734	1.099276204	0.940755965	J3KMX2	-0.337543601	0.470944265	0.671424505	2
676	7	B9ZVT1;Q8IXT5;E5RJW8;E5RHG1;E5RJ83;E5RJV8	RBM12B	tr|B9ZVT1|B9ZVT1_HUMAN RNA-binding protein 12B OS=Homo sapiens GN=RBM12B PE=1 SV=2;sp|Q8IXT5|RB12B_HUMAN RNA-binding protein 12B OS=Homo sapiens GN=RBM12B PE=1 SV=2				0.911145457	0.930002115	1	0.93125893	0.917267172	0.976222024	1	0.835191113	1.036433817	NA	0.780709847	0.811250235	1.183957823	B9ZVT1	-1	0.956166646	1	2
684	6	E9PN67;C9J066;Q8N4C6-4;Q8N4C6-9;Q8N4C6-2;Q8N4C6;Q8N4C6-5;Q8N4C6-10;Q8N4C6-7;H0YDJ4;H9KV85;Q8N4C6-6;Q8N4C6-11;E9PJH9;R4GN85;A0A0B4J215;H7C162	NIN	tr|E9PN67|E9PN67_HUMAN Ninein OS=Homo sapiens GN=NIN PE=1 SV=1;tr|C9J066|C9J066_HUMAN Ninein OS=Homo sapiens GN=NIN PE=1 SV=1;sp|Q8N4C6-4|NIN_HUMAN Isoform 4 of Ninein OS=Homo sapiens GN=NIN;sp|Q8N4C6-9|NIN_HUMAN Isoform 8 of Ninein OS=Homo sapiens GN=NIN;				1.042541678	0.985131798	1	0.986734646	1.097000621	0.987758793	1	0.436697753	0.56295812	NA	0.491276369	0.425169483	0.287270725	E9PN67	1	0.191182365	-1	2
696	4	C9J494;Q9H000-2;Q9H000	MKRN2	tr|C9J494|C9J494_HUMAN Probable E3 ubiquitin-protein ligase makorin-2 OS=Homo sapiens GN=MKRN2 PE=1 SV=1;sp|Q9H000-2|MKRN2_HUMAN Isoform 2 of Probable E3 ubiquitin-protein ligase makorin-2 OS=Homo sapiens GN=MKRN2;sp|Q9H000|MKRN2_HUMAN Probable E3 ubiquiti				0.931473264	0.864355123	1	1.133929382	1.166069906	0.899561272	1	0.955382764	1.303804499	NA	1.293066741	1.230676664	0.886374155	C9J494	1	0.96801531	-1	2
702	9	C9J5N1;Q9BTE6;Q9BTE6-2;Q9BTE6-3;L7N2F4;K7EQ85;K7N799;H7C054	PTGES3L-AARSD1;AARSD1	tr|C9J5N1|C9J5N1_HUMAN Protein PTGES3L-AARSD1 OS=Homo sapiens GN=PTGES3L-AARSD1 PE=1 SV=1;sp|Q9BTE6|AASD1_HUMAN Alanyl-tRNA editing protein Aarsd1 OS=Homo sapiens GN=AARSD1 PE=1 SV=2;sp|Q9BTE6-2|AASD1_HUMAN Isoform 2 of Alanyl-tRNA editing protein Aarsd1 O				0.946564843	1.03489946	1	1.021321323	0.912368816	1.077988488	1	1.086429832	1.073455428	NA	1.238415711	1.219549868	1.046105472	C9J5N1	1	-0.701718152	1	2
715	3	C9J8Z4;Q969P0-3;Q969P0	IGSF8	tr|C9J8Z4|C9J8Z4_HUMAN Immunoglobulin superfamily member 8 (Fragment) OS=Homo sapiens GN=IGSF8 PE=1 SV=1;sp|Q969P0-3|IGSF8_HUMAN Isoform 3 of Immunoglobulin superfamily member 8 OS=Homo sapiens GN=IGSF8;sp|Q969P0|IGSF8_HUMAN Immunoglobulin superfamily memb				0.983810514	1.010775535	1	1.027314457	1.155306032	0.792626852	1	1.02419723	0.93456095	NA	0.896286714	0.78351849	0.708910364	C9J8Z4	-1	0.543667085	1	2
721	5	C9JBI3;P78330;C9JEJ7;F8WD74	PSPH	tr|C9JBI3|C9JBI3_HUMAN Phosphoserine phosphatase (Fragment) OS=Homo sapiens GN=PSPH PE=1 SV=1;sp|P78330|SERB_HUMAN Phosphoserine phosphatase OS=Homo sapiens GN=PSPH PE=1 SV=2				1.157834292	0.998206493	1	0.940868342	1.084527519	0.939615664	1	0.997109276	1.091293095	NA	0.794321632	0.79645046	1.18318002	C9JBI3	1	-0.502392261	1	2
724	3	C9JCC6;Q14919;Q14919-2;E9PNC7;E9PQX9;E9PMW2	DRAP1	tr|C9JCC6|C9JCC6_HUMAN Dr1-associated corepressor OS=Homo sapiens GN=DRAP1 PE=1 SV=1;sp|Q14919|NC2A_HUMAN Dr1-associated corepressor OS=Homo sapiens GN=DRAP1 PE=1 SV=3;sp|Q14919-2|NC2A_HUMAN Isoform 2 of Dr1-associated corepressor OS=Homo sapiens GN=DRAP1;				1.065284416	0.78393455	1	0.862544615	0.866014634	0.795850972	1	0.806469169	0.803748048	NA	1.157789504	0.846753585	0.941992807	C9JCC6	-1	0.175354451	1	2
726	3	C9JE12;C9JCW7;Q9BVT8	TMUB1	tr|C9JE12|C9JE12_HUMAN Transmembrane and ubiquitin-like domain-containing protein 1 (Fragment) OS=Homo sapiens GN=TMUB1 PE=1 SV=1;tr|C9JCW7|C9JCW7_HUMAN Transmembrane and ubiquitin-like domain-containing protein 1 (Fragment) OS=Homo sapiens GN=TMUB1 PE=1 S				0.971187448	0.914974702	1	0.849400813	0.782065195	0.923087148	1	1.306984441	1.129901318	NA	0.663088007	0.583486368	0.446088027	C9JE12	1	-0.645877271	1	2
727	4	H7C131;C9JDE9;P09110;H0Y4D4;P09110-2	ACAA1	tr|H7C131|H7C131_HUMAN 3-ketoacyl-CoA thiolase, peroxisomal (Fragment) OS=Homo sapiens GN=ACAA1 PE=1 SV=1;tr|C9JDE9|C9JDE9_HUMAN 3-ketoacyl-CoA thiolase, peroxisomal OS=Homo sapiens GN=ACAA1 PE=1 SV=1;sp|P09110|THIK_HUMAN 3-ketoacyl-CoA thiolase, peroxisom				1.034709062	1.003267753	1	1.089638848	1.075280234	1.014686035	1	0.928016823	0.963927532	NA	0.698374313	0.751625687	0.611776124	H7C131	-1	0.842843892	1	2
733	6	C9JG41;Q9NQX7-2;Q9NQX7;Q9NQX7-3;F5H4I5;E7EUS6;B8ZZM6	ITM2C	tr|C9JG41|C9JG41_HUMAN Integral membrane protein 2C (Fragment) OS=Homo sapiens GN=ITM2C PE=1 SV=1;sp|Q9NQX7-2|ITM2C_HUMAN Isoform 2 of Integral membrane protein 2C OS=Homo sapiens GN=ITM2C;sp|Q9NQX7|ITM2C_HUMAN Integral membrane protein 2C OS=Homo sapiens				1.112034837	1.061335962	1	0.988786282	1.217270877	1.031459389	1	1.013776764	0.90979291	0.437381537	1.073008073	0.906370656	0.727141102	C9JG41	0.176064527	-0.154903354	0.945223826	2
738	1	C9JJ54;Q8IWB7	WDFY1	tr|C9JJ54|C9JJ54_HUMAN WD repeat and FYVE domain-containing protein 1 (Fragment) OS=Homo sapiens GN=WDFY1 PE=1 SV=1;sp|Q8IWB7|WDFY1_HUMAN WD repeat and FYVE domain-containing protein 1 OS=Homo sapiens GN=WDFY1 PE=1 SV=1				0.96027355	0.851493251	1	2.160270751	2.396092669	0.784900071	1	0.879929181	0.88781587	NA	1.119507484	0.9532432	0.651456623	C9JJ54	1	0.88049923	-1	2
739	3	C9JJN9;Q8N3P4-2;Q8N3P4-3;Q8N3P4	VPS8	tr|C9JJN9|C9JJN9_HUMAN Vacuolar protein sorting-associated protein 8 homolog OS=Homo sapiens GN=VPS8 PE=1 SV=1;sp|Q8N3P4-2|VPS8_HUMAN Isoform 2 of Vacuolar protein sorting-associated protein 8 homolog OS=Homo sapiens GN=VPS8;sp|Q8N3P4-3|VPS8_HUMAN Isoform				0.970472177	1.146944646	1	0.878098835	1.442164921	0.736745466	1	0.845961025	1.081345516	0.154224954	0.956739711	1.287943721	1.409719415	C9JJN9	0.819667814	0.070269987	-0.513825035	2
743	3	C9JLI6;H0YMV8;Q71UM5	RPS27L	tr|C9JLI6|C9JLI6_HUMAN 40S ribosomal protein S27 OS=Homo sapiens GN=RPS27L PE=1 SV=1;tr|H0YMV8|H0YMV8_HUMAN 40S ribosomal protein S27 OS=Homo sapiens GN=RPS27L PE=1 SV=1;sp|Q71UM5|RS27L_HUMAN 40S ribosomal protein S27-like OS=Homo sapiens GN=RPS27L PE=1 SV				0.942832324	1.036254099	1	0.917227141	0.756408766	0.992881827	1	0.841686757	0.957351718	1.220699573	1.255791002	1.221291714	1.242918975	C9JLI6	0.514027698	0.766959953	-0.156190334	2
748	2	C9JXC3;C9JNE2;Q9Y530;H7C5Q1;C9J5P1	OARD1	tr|C9JXC3|C9JXC3_HUMAN O-acetyl-ADP-ribose deacetylase 1 OS=Homo sapiens GN=OARD1 PE=1 SV=1;tr|C9JNE2|C9JNE2_HUMAN O-acetyl-ADP-ribose deacetylase 1 (Fragment) OS=Homo sapiens GN=OARD1 PE=1 SV=1;sp|Q9Y530|OARD1_HUMAN O-acetyl-ADP-ribose deacetylase 1 OS=Ho				0.999886358	1.002336866	1	1.009025451	1.202199136	0.91017034	1	0.919480887	1.029542237	NA	0.831505427	0.78386975	0.727494101	C9JXC3	1	0.378079935	-1	2
769	10	C9JW69;P18754;P18754-2;C9JRH2;C9JMJ4;C9J3R0;C9JQZ4;M0R1Q8	RCC1	tr|C9JW69|C9JW69_HUMAN Regulator of chromosome condensation (Fragment) OS=Homo sapiens GN=RCC1 PE=1 SV=1;sp|P18754|RCC1_HUMAN Regulator of chromosome condensation OS=Homo sapiens GN=RCC1 PE=1 SV=1;sp|P18754-2|RCC1_HUMAN Isoform 2 of Regulator of chromosome				1.053605482	1.050442512	1	0.931076272	1.004186711	0.958248948	1	0.931432323	0.896613826	0.969608855	0.951599287	1.056936498	1.255885939	C9JW69	-0.600528059	0.199352085	0.663837461	2
773	5	C9JZE3;C9JYJ8;Q9BWE0;Q9BWE0-4;E7EVL6	REPIN1	tr|C9JZE3|C9JZE3_HUMAN Replication initiator 1 (Fragment) OS=Homo sapiens GN=REPIN1 PE=1 SV=1;tr|C9JYJ8|C9JYJ8_HUMAN Replication initiator 1 (Fragment) OS=Homo sapiens GN=REPIN1 PE=1 SV=7;sp|Q9BWE0|REPI1_HUMAN Replication initiator 1 OS=Homo sapiens GN=REP				1.04983388	0.935949228	1	0.844911288	0.807011249	0.911736082	1	0.816892964	0.85875507	0.944277905	0.724272615	0.681167343	0.704311409	C9JZE3	0.768882162	0.396840976	-0.28176453	2
774	2	C9JYM0;O75817	POP7	tr|C9JYM0|C9JYM0_HUMAN Ribonuclease P protein subunit p20 (Fragment) OS=Homo sapiens GN=POP7 PE=1 SV=1;sp|O75817|POP7_HUMAN Ribonuclease P protein subunit p20 OS=Homo sapiens GN=POP7 PE=1 SV=2				1.074078436	0.952108877	1	0.98942689	0.974448032	0.892311523	1	0.988338773	0.735515408	0.723425121	1.15354204	0.47794174	1.232764829	C9JYM0	0.650134496	-0.457780165	0.377910252	2
836	3	D3DQ64;P27144	AK4	tr|D3DQ64|D3DQ64_HUMAN Adenylate kinase 4, mitochondrial OS=Homo sapiens GN=AK4 PE=1 SV=1;sp|P27144|KAD4_HUMAN Adenylate kinase 4, mitochondrial OS=Homo sapiens GN=AK4 PE=1 SV=1				1.038208121	1.100051918	1	1.084094993	0.930184643	1.100567029	1	1.015280311	1.254316229	NA	1.078994161	1.271179635	1.940783059	D3DQ64	-1	0.386941258	1	2
842	4	F6U1T9;D3YTA9;H7BYZ3;P63098;Q96LZ3	PPP3R1	tr|F6U1T9|F6U1T9_HUMAN Calcineurin subunit B type 1 OS=Homo sapiens GN=PPP3R1 PE=1 SV=1;tr|D3YTA9|D3YTA9_HUMAN Calcineurin subunit B type 1 OS=Homo sapiens GN=PPP3R1 PE=1 SV=1;tr|H7BYZ3|H7BYZ3_HUMAN Uncharacterized protein OS=Homo sapiens PE=4 SV=1;sp|P630				0.982910931	1.091820909	1	0.989062629	0.900881677	1.066906876	1	1.088860737	1.070581848	NA	0.833263958	0.873604199	1.021536513	F6U1T9	1	0.721772854	-1	2
846	3	D6R938;E9PBG7;E9PF82;Q13557-8;Q13557-12;Q13557-10;Q13557;Q13557-6;Q13557-11;H0Y9J2	CAMK2D	tr|D6R938|D6R938_HUMAN Calcium/calmodulin-dependent protein kinase (CaM kinase) II delta, isoform CRA_e OS=Homo sapiens GN=CAMK2D PE=1 SV=1;tr|E9PBG7|E9PBG7_HUMAN Calcium/calmodulin-dependent protein kinase type II subunit delta OS=Homo sapiens GN=CAMK2D P				0.903676234	0.907164507	1	1.03441725	1.902589214	0.929505449	1	1.072651508	0.95479663	NA	1.013316424	0.942295498	0.682779237	D6R938	-1	0.404505277	1	2
847	1	D6R941;P82909	MRPS36	tr|D6R941|D6R941_HUMAN 28S ribosomal protein S36, mitochondrial OS=Homo sapiens GN=MRPS36 PE=1 SV=1;sp|P82909|RT36_HUMAN 28S ribosomal protein S36, mitochondrial OS=Homo sapiens GN=MRPS36 PE=1 SV=2				1.034463644	1.045538767	1	1.221974265	1.209770927	0.991277227	1	0.980847893	0.941782668	NA	1.668727738	1.346249379	10.04058725	D6R941	1	-0.996822665	1	2
849	1	D6R9C3;D6RIE3;D6RGV5;H0UI06;P14406	COX7A2	tr|D6R9C3|D6R9C3_HUMAN Cytochrome c oxidase subunit 7A2, mitochondrial OS=Homo sapiens GN=COX7A2 PE=1 SV=1;tr|D6RIE3|D6RIE3_HUMAN Cytochrome c oxidase subunit 7A2, mitochondrial OS=Homo sapiens GN=COX7A2 PE=1 SV=1;tr|D6RGV5|D6RGV5_HUMAN Cytochrome c oxidas				1.065748606	0.639239183	1	1.050849607	1.287876446	0.780954136	1	1.080746716	1.085272877	NA	1.656474422	1.531150047	1.483575064	D6R9C3	1	0.302201846	-1	2
871	3	D6REA0;O75879;D6RDU9;H0Y9W6	PET112;GATB	tr|D6REA0|D6REA0_HUMAN Glutamyl-tRNA(Gln) amidotransferase subunit B, mitochondrial OS=Homo sapiens GN=GATB PE=1 SV=1;sp|O75879|GATB_HUMAN Glutamyl-tRNA(Gln) amidotransferase subunit B, mitochondrial OS=Homo sapiens GN=GATB PE=1 SV=1;tr|D6RDU9|D6RDU9_HUMAN				0.963450484	0.999708633	1	1.039624351	0.932612888	1.087558052	1	0.770179675	1.108384853	NA	1.022604328	1.144899536	1.240823029	D6REA0	-1	0.235041886	1	2
878	3	D6RFG8;P27707;D6RCP9	DCK	tr|D6RFG8|D6RFG8_HUMAN Deoxycytidine kinase OS=Homo sapiens GN=DCK PE=1 SV=1;sp|P27707|DCK_HUMAN Deoxycytidine kinase OS=Homo sapiens GN=DCK PE=1 SV=1				1.078332264	1.070015746	1	1.045109714	0.967362782	1.082920986	1	0.956693318	1.043569009	0.659374751	0.84948162	0.750390638	0.771468002	D6RFG8	-0.87602841	0.389625737	0.1028249	2
891	4	E5RFJ1;Q96MF7;E5RIM1;A0A087WTZ8;E5RHW9;H0YB96	NSMCE2	tr|E5RFJ1|E5RFJ1_HUMAN E3 SUMO-protein ligase NSE2 OS=Homo sapiens GN=NSMCE2 PE=1 SV=1;sp|Q96MF7|NSE2_HUMAN E3 SUMO-protein ligase NSE2 OS=Homo sapiens GN=NSMCE2 PE=1 SV=2;tr|E5RIM1|E5RIM1_HUMAN E3 SUMO-protein ligase NSE2 (Fragment) OS=Homo sapiens GN=NSM				1.103679115	1.098378758	1	1.076034562	1.080739445	1.096859811	1	0.854566837	0.770960408	NA	0.695099961	0.667871423	0.760133281	E5RFJ1	-1	0.873528727	1	2
893	5	E5RG17;Q6P1N9;H0YBX2;G5EA19;U3KQS5;E5RGF2;A0A0D9SGD3;Q6P1N9-2;E5RID7;E5RI69;E5RJY6;E5RG62;E5RK70	TATDN1	tr|E5RG17|E5RG17_HUMAN Putative deoxyribonuclease TATDN1 (Fragment) OS=Homo sapiens GN=TATDN1 PE=1 SV=1;sp|Q6P1N9|TATD1_HUMAN Putative deoxyribonuclease TATDN1 OS=Homo sapiens GN=TATDN1 PE=1 SV=2;tr|H0YBX2|H0YBX2_HUMAN Putative deoxyribonuclease TATDN1 (Fr				0.92931042	0.986979983	1	1.019311454	1.004158554	0.942424165	1	1.275874725	1.253731343	NA	1.221066797	1.368118424	1.125691216	E5RG17	1	0.672533655	-1	2
920	4	E7EMM4;Q13510-3;Q13510;Q13510-2	ASAH1	tr|E7EMM4|E7EMM4_HUMAN Acid ceramidase OS=Homo sapiens GN=ASAH1 PE=1 SV=1;sp|Q13510-3|ASAH1_HUMAN Isoform 3 of Acid ceramidase OS=Homo sapiens GN=ASAH1;sp|Q13510|ASAH1_HUMAN Acid ceramidase OS=Homo sapiens GN=ASAH1 PE=1 SV=5;sp|Q13510-2|ASAH1_HUMAN Isoform				1.024968829	1.300731049	1	1.084112051	0.833147457	1.178155835	1	1.105276252	1.237670564	NA	0.733106233	0.828832794	0.883202878	E7EMM4	-1	0.108826657	1	2
926	4	E7ENF1;F5H7W8;Q96C57;F5H3K2;F5H8B7;G5EA44	C12orf43	tr|E7ENF1|E7ENF1_HUMAN Uncharacterized protein C12orf43 OS=Homo sapiens GN=C12orf43 PE=1 SV=3;tr|F5H7W8|F5H7W8_HUMAN Chromosome 12 open reading frame 43, isoform CRA_a OS=Homo sapiens GN=C12orf43 PE=1 SV=2;sp|Q96C57|CL043_HUMAN Uncharacterized protein C12o				1.037709526	0.620242982	1	0.662940091	0.829037087	0.607238878	1	0.750515869	0.594084701	0.602397563	0.66815368	0.693996266	0.602338607	E7ENF1	-0.321267173	0.864579139	0.198097729	2
931	16	E7ES33;E7EPK1;Q16181-2;Q16181;G3V1Q4;A0A0U1RRM2;Q5JXL7;A0A0U1RRH9;A0A0U1RRE1;A0A0U1RQK0;A0A0U1RRD1;J3QRT6;J3KSZ7;O43236-5;Q6ZU15;O43236-2;O43236-3;O43236;O43236-4	Sep-07	tr|E7ES33|E7ES33_HUMAN Septin-7 OS=Homo sapiens GN=SEPT7 PE=1 SV=3;tr|E7EPK1|E7EPK1_HUMAN Septin-7 OS=Homo sapiens GN=SEPT7 PE=1 SV=2;sp|Q16181-2|SEPT7_HUMAN Isoform 2 of Septin-7 OS=Homo sapiens GN=SEPT7;sp|Q16181|SEPT7_HUMAN Septin-7 OS=Homo sapiens GN=S				1.139282056	1.067228433	1	1.062128724	1.141282159	1.061622607	1	1.050336826	1.014782934	1.007952844	1.16373503	1.12696482	1.057260479	E7ES33	-0.359227959	0.181232646	0.852691629	2
934	6	E7EPT4;P19404	NDUFV2	tr|E7EPT4|E7EPT4_HUMAN NADH dehydrogenase [ubiquinone] flavoprotein 2, mitochondrial OS=Homo sapiens GN=NDUFV2 PE=1 SV=1;sp|P19404|NDUV2_HUMAN NADH dehydrogenase [ubiquinone] flavoprotein 2, mitochondrial OS=Homo sapiens GN=NDUFV2 PE=1 SV=2				0.964098436	0.85832467	1	1.092993675	1.046941216	0.992572016	1	0.984330244	0.982982308	NA	0.845408593	0.9	0.6610615	E7EPT4	1	0.767672199	-1	2
939	8	E7EQI7;Q12768;E5RFU6	KIAA0196	tr|E7EQI7|E7EQI7_HUMAN WASH complex subunit strumpellin OS=Homo sapiens GN=KIAA0196 PE=1 SV=1;sp|Q12768|STRUM_HUMAN WASH complex subunit strumpellin OS=Homo sapiens GN=KIAA0196 PE=1 SV=1				1.035895609	0.985578945	1	1.022028016	1.075296129	0.925954825	1	1.100822685	0.953614563	NA	1.070278313	0.926308419	0.682618589	E7EQI7	-1	0.741318986	1	2
942	31	E7EQT4;S4R3H4;Q9UKV3;Q9UKV3-5;Q9UKV3-3;Q9UKV3-2;G3V3B0;G3V3T3	ACIN1	tr|E7EQT4|E7EQT4_HUMAN Apoptotic chromatin condensation inducer in the nucleus OS=Homo sapiens GN=ACIN1 PE=1 SV=2;tr|S4R3H4|S4R3H4_HUMAN Apoptotic chromatin condensation inducer in the nucleus OS=Homo sapiens GN=ACIN1 PE=1 SV=1;sp|Q9UKV3|ACINU_HUMAN Apopto				0.812509713	0.696435585	1	0.807459039	0.804962014	0.815540369	1	0.774339883	0.832954154	0.816766632	1.02972768	1.002123406	1.088024819	E7EQT4	0.02515895	0.995733846	-0.067191104	2
944	3	E7EQY1;Q96C01;C9J2Y4	FAM136A	tr|E7EQY1|E7EQY1_HUMAN Protein FAM136A OS=Homo sapiens GN=FAM136A PE=1 SV=1;sp|Q96C01|F136A_HUMAN Protein FAM136A OS=Homo sapiens GN=FAM136A PE=1 SV=1				1.009442768	0.893499779	1	1.064499779	1.147317557	0.90417883	1	1.073962644	1.096039512	NA	1.504307556	1.163810365	1.09265097	E7EQY1	1	0.337652496	-1	2
947	1	E7ER26;P57071-3;P57071-2;P57071	PRDM15	tr|E7ER26|E7ER26_HUMAN PR domain zinc finger protein 15 OS=Homo sapiens GN=PRDM15 PE=1 SV=2;sp|P57071-3|PRD15_HUMAN Isoform 3 of PR domain zinc finger protein 15 OS=Homo sapiens GN=PRDM15;sp|P57071-2|PRD15_HUMAN Isoform 2 of PR domain zinc finger protein 1				1.482180675	1.21527058	1	1.023127118	1.124243318	0.911156669	1	0.615101427	0.720961683	NA	0.591343184	0.732949328	0.936639118	E7ER26	1	-0.610297149	1	2
953	16	E7ESC6;Q9UIA9;E5RIW1;H0YBE1	XPO7	tr|E7ESC6|E7ESC6_HUMAN Exportin-7 OS=Homo sapiens GN=XPO7 PE=1 SV=1;sp|Q9UIA9|XPO7_HUMAN Exportin-7 OS=Homo sapiens GN=XPO7 PE=1 SV=3				1.044503772	1.048840076	1	1.026421736	1.039828814	1.069254482	1	0.980926189	0.99671753	NA	0.92033357	0.919978708	0.937633073	E7ESC6	1	0.946518202	-1	2
956	5	E7ESY0;P32019-3;P32019-4;P32019-2;P32019	INPP5B	tr|E7ESY0|E7ESY0_HUMAN Type II inositol 1,4,5-trisphosphate 5-phosphatase OS=Homo sapiens GN=INPP5B PE=1 SV=2;sp|P32019-3|I5P2_HUMAN Isoform 3 of Type II inositol 1,4,5-trisphosphate 5-phosphatase OS=Homo sapiens GN=INPP5B;sp|P32019-4|I5P2_HUMAN Isoform 4				0.924913414	1.076803518	1	0.975741942	0.881730491	1.02600935	1	0.981056564	1.036197083	NA	0.935699039	1.0575418	1.530683031	E7ESY0	-1	0.627890976	1	2
961	21	E7ETD6;Q12830-4;Q12830;Q12830-2;F5GXF5;A0A0A0MR81;F5H176;J3KSK9;J3QQK4	BPTF	tr|E7ETD6|E7ETD6_HUMAN Nucleosome-remodeling factor subunit BPTF (Fragment) OS=Homo sapiens GN=BPTF PE=1 SV=3;sp|Q12830-4|BPTF_HUMAN Isoform 4 of Nucleosome-remodeling factor subunit BPTF OS=Homo sapiens GN=BPTF;sp|Q12830|BPTF_HUMAN Nucleosome-remodeling f				0.951889511	1.019668975	1	0.938261856	0.828628186	1.015847839	1	1.131239539	1.228020085	NA	0.841951364	0.874520035	0.955892488	E7ETD6	-1	0.619039549	1	2
962	5	E9PF06;H0Y9G6;E7ETU7;P09001;D6RC14	MRPL3	tr|E9PF06|E9PF06_HUMAN 39S ribosomal protein L3, mitochondrial (Fragment) OS=Homo sapiens GN=MRPL3 PE=1 SV=1;tr|H0Y9G6|H0Y9G6_HUMAN 39S ribosomal protein L3, mitochondrial (Fragment) OS=Homo sapiens GN=MRPL3 PE=1 SV=1;tr|E7ETU7|E7ETU7_HUMAN 39S ribosomal p				1.020724657	1.115478193	1	0.898345893	0.884103275	1.039661379	1	1.095331374	0.954782893	NA	0.930460333	0.860267711	0.863369246	E9PF06	1	-0.390875595	1	2
965	9	E7EU96;Q5U5J2;P68400;Q8NEV1;P68400-2;V9GYA2;V9GY80;A0A087WY74	CSNK2A1;CSNK2A3	tr|E7EU96|E7EU96_HUMAN Casein kinase II subunit alpha OS=Homo sapiens GN=CSNK2A1 PE=1 SV=1;tr|Q5U5J2|Q5U5J2_HUMAN CSNK2A1 protein OS=Homo sapiens GN=CSNK2A1 PE=1 SV=1;sp|P68400|CSK21_HUMAN Casein kinase II subunit alpha OS=Homo sapiens GN=CSNK2A1 PE=1 SV=1				1.059630264	0.953563895	1	0.883217625	0.99147536	0.963398897	1	0.962362064	0.93840342	0.97068297	0.853106671	0.895556218	1.057560394	E7EU96	-0.50145785	0.452038796	0.545062519	2
974	3	E7EVH9;Q08623-3;Q08623;Q08623-4;Q08623-2	HDHD1	tr|E7EVH9|E7EVH9_HUMAN Pseudouridine-5-phosphatase (Fragment) OS=Homo sapiens GN=PUDP PE=1 SV=1;sp|Q08623-3|HDHD1_HUMAN Isoform 3 of Pseudouridine-5-phosphatase OS=Homo sapiens GN=PUDP;sp|Q08623|HDHD1_HUMAN Pseudouridine-5-phosphatase OS=Homo sapiens GN				1.01980392	1.012511302	1	1.034124925	0.919821412	1.051376132	1	0.927762221	0.957912062	1.100079089	1.164311823	1.438129235	1.44635872	E7EVH9	0.461767864	-0.368152753	0.654701483	2
979	3	E7EW05;Q9NVU7-2;Q9NVU7	SDAD1	tr|E7EW05|E7EW05_HUMAN Protein SDA1 homolog OS=Homo sapiens GN=SDAD1 PE=1 SV=1;sp|Q9NVU7-2|SDA1_HUMAN Isoform 2 of Protein SDA1 homolog OS=Homo sapiens GN=SDAD1;sp|Q9NVU7|SDA1_HUMAN Protein SDA1 homolog OS=Homo sapiens GN=SDAD1 PE=1 SV=3				0.884728795	0.693943019	1	0.771163221	0.764418377	0.641999292	1	0.667018703	0.538797851	NA	0.713987213	0.893469151	0.550176586	E7EW05	1	0.827390491	-1	2
981	12	E7EW84;Q8TAG9-2;Q8TAG9;F2Z3K0;B1AP46;J3QT38;A0A0U1RRB6;Q9Y2D4-2;Q9Y2D4	EXOC6	tr|E7EW84|E7EW84_HUMAN Exocyst complex component 6 OS=Homo sapiens GN=EXOC6 PE=1 SV=1;sp|Q8TAG9-2|EXOC6_HUMAN Isoform 2 of Exocyst complex component 6 OS=Homo sapiens GN=EXOC6;sp|Q8TAG9|EXOC6_HUMAN Exocyst complex component 6 OS=Homo sapiens GN=EXOC6 PE=1				1.054606396	1.005737775	1	1.033560985	1.357195516	0.94266805	1	0.846457327	0.910386473	NA	0.933333333	0.909742351	0.804476651	E7EW84	1	0.531980728	-1	2
982	3	E7EWP0;H0Y886;O43674-2;O43674	NDUFB5	tr|E7EWP0|E7EWP0_HUMAN NADH dehydrogenase [ubiquinone] 1 beta subcomplex subunit 5, mitochondrial OS=Homo sapiens GN=NDUFB5 PE=1 SV=1;tr|H0Y886|H0Y886_HUMAN NADH dehydrogenase [ubiquinone] 1 beta subcomplex subunit 5, mitochondrial (Fragment) OS=Homo sapie				1.051559199	0.981235468	1	1.012963215	0.951058742	0.989979248	1	1.009901794	0.935070205	1.01339177	1.165733301	1.098936775	0.844006168	E7EWP0	0.914916251	0.050428625	-0.356992184	2
991	7	E9PC74;Q13144;H7C2X0;C9JRD9	EIF2B5	tr|E9PC74|E9PC74_HUMAN Translation initiation factor eIF-2B subunit epsilon OS=Homo sapiens GN=EIF2B5 PE=1 SV=1;sp|Q13144|EI2BE_HUMAN Translation initiation factor eIF-2B subunit epsilon OS=Homo sapiens GN=EIF2B5 PE=1 SV=3				0.916964407	0.968596386	1	0.968094115	1.042599013	1.00921145	1	1.045890879	1.192132352	1.05922018	1.140719334	1.116849805	0.947422068	E9PC74	0.877145603	-0.172451133	0.32176508	2
996	13	E9PCY7;G8JLB6;P31943;D6RBM0;D6RIU0;E7EQJ0;D6RAM1;D6R9T0;D6RFM3;D6RIT2;E7EN40;D6RDU3;D6RJ04;D6RIH9;E5RGV0;H0YB39;D6RDL0;H0YBD7;D6RF17;E5RGH4;H0YBG7;D6R9D3;H0YAQ2;E5RJ94	HNRNPH1	tr|E9PCY7|E9PCY7_HUMAN Heterogeneous nuclear ribonucleoprotein H OS=Homo sapiens GN=HNRNPH1 PE=1 SV=1;tr|G8JLB6|G8JLB6_HUMAN Heterogeneous nuclear ribonucleoprotein H OS=Homo sapiens GN=HNRNPH1 PE=1 SV=1;sp|P31943|HNRH1_HUMAN Heterogeneous nuclear ribonucl				1.007829267	0.759320529	1	0.889808497	0.983046007	0.898097182	1	0.76672962	0.834189412	0.69270188	0.677893926	0.713199649	0.736933274	E9PCY7	0.807562177	0.191883638	-0.423864951	2
1004	11	E9PEQ6;Q9UNP9;Q9UNP9-2;Q9UNP9-3;E9PKY5;E9PIB0;E9PK21	PPIE	tr|E9PEQ6|E9PEQ6_HUMAN Peptidyl-prolyl cis-trans isomerase OS=Homo sapiens GN=PPIE PE=1 SV=1;sp|Q9UNP9|PPIE_HUMAN Peptidyl-prolyl cis-trans isomerase E OS=Homo sapiens GN=PPIE PE=1 SV=1;sp|Q9UNP9-2|PPIE_HUMAN Isoform B of Peptidyl-prolyl cis-trans isomeras				0.988176196	1.12499072	1	1.034082952	0.908342871	1.068866124	1	0.964875674	0.937141367	NA	0.916623196	0.856842288	0.796044166	E9PEQ6	1	-0.210709518	1	2
1005	2	E9PER6;Q6A1A2;O15530-4;O15530-5;O15530-2;O15530-3;O15530;H3BPW1	PDPK1;PDPK2P	tr|E9PER6|E9PER6_HUMAN 3-phosphoinositide-dependent protein kinase 1 OS=Homo sapiens GN=PDPK1 PE=1 SV=1;sp|Q6A1A2|PDPK2_HUMAN Putative 3-phosphoinositide-dependent protein kinase 2 OS=Homo sapiens GN=PDPK2P PE=5 SV=1;sp|O15530-4|PDPK1_HUMAN Isoform 4 of 3-				1.150616145	0.747694707	1	0.96539106	2.308177123	0.821916904	1	0.994859462	0.859010972	NA	1.067889173	1.053259181	0.894724185	E9PER6	-1	0.509813835	1	2
1009	8	E9PF19;Q9Y4P3;Q96E41;A0A087WXC6;F8WCR3;F8WDI9	TBL2	tr|E9PF19|E9PF19_HUMAN Transducin beta-like protein 2 OS=Homo sapiens GN=TBL2 PE=1 SV=1;sp|Q9Y4P3|TBL2_HUMAN Transducin beta-like protein 2 OS=Homo sapiens GN=TBL2 PE=1 SV=1;tr|Q96E41|Q96E41_HUMAN TBL2 protein OS=Homo sapiens GN=TBL2 PE=1 SV=1				1.084877074	1.109078496	1	1.049019851	1.295012833	1.126598084	1	1.122943964	1.039494471	0.667354335	0.905436298	0.839968404	0.880522256	E9PF19	0.037164133	-0.997337396	0.035809873	2
1020	3	E9PH64;Q9Y6M9;E7EWZ0;E9PF49	NDUFB9	tr|E9PH64|E9PH64_HUMAN NADH dehydrogenase [ubiquinone] 1 beta subcomplex subunit 9 OS=Homo sapiens GN=NDUFB9 PE=1 SV=1;sp|Q9Y6M9|NDUB9_HUMAN NADH dehydrogenase [ubiquinone] 1 beta subcomplex subunit 9 OS=Homo sapiens GN=NDUFB9 PE=1 SV=3;tr|E7EWZ0|E7EWZ0_HU				2.190767329	0.770495122	1	1.22086615	2.402360023	0.771021884	1	0.951175264	0.816295946	0.864095283	0.856917495	0.82725982	0.68759268	E9PH64	-0.57318783	0.588404249	0.325292983	2
1027	2	H7C2K3;H0Y6N5;H0Y742;E9PHI4;O94901-6;O94901-5;O94901-8;O94901;O94901-9	SUN1	tr|H7C2K3|H7C2K3_HUMAN SUN domain-containing protein 1 (Fragment) OS=Homo sapiens GN=SUN1 PE=1 SV=1;tr|H0Y6N5|H0Y6N5_HUMAN SUN domain-containing protein 1 (Fragment) OS=Homo sapiens GN=SUN1 PE=1 SV=1;tr|H0Y742|H0Y742_HUMAN SUN domain-containing protein 1 (				1.091699264	0.928618499	1	0.974988175	1.192545323	0.917932553	1	1.06231003	1.062056738	NA	0.954491726	0.744005404	0.590822357	H7C2K3	-1	0.107226187	1	2
1029	3	F8WDS9;E9PHS0;O43813	LANCL1	tr|F8WDS9|F8WDS9_HUMAN LanC-like protein 1 OS=Homo sapiens GN=LANCL1 PE=1 SV=1;tr|E9PHS0|E9PHS0_HUMAN LanC-like protein 1 (Fragment) OS=Homo sapiens GN=LANCL1 PE=1 SV=1;sp|O43813|LANC1_HUMAN LanC-like protein 1 OS=Homo sapiens GN=LANCL1 PE=1 SV=1				0.975208745	1.058849885	1	1.063446532	0.990679955	1.054956562	1	0.769018981	0.845019733	NA	0.841693291	0.874018042	1.482803984	F8WDS9	-1	0.363424522	1	2
1039	16	E9PIF2;Q13206	DDX10	tr|E9PIF2|E9PIF2_HUMAN Probable ATP-dependent RNA helicase DDX10 OS=Homo sapiens GN=DDX10 PE=1 SV=1;sp|Q13206|DDX10_HUMAN Probable ATP-dependent RNA helicase DDX10 OS=Homo sapiens GN=DDX10 PE=1 SV=2				1.009579356	0.89771232	1	0.870271147	1.08763953	0.880909057	1	0.967161321	0.859569172	NA	0.819837243	0.811938727	0.613987554	E9PIF2	-1	0.431642979	1	2
1045	3	E9PJB8;E9PN30;Q9BQE4	VIMP	tr|E9PJB8|E9PJB8_HUMAN Selenoprotein S OS=Homo sapiens GN=VIMP PE=1 SV=1;tr|E9PN30|E9PN30_HUMAN Selenoprotein S (Fragment) OS=Homo sapiens GN=VIMP PE=1 SV=1;sp|Q9BQE4|SELS_HUMAN Selenoprotein S OS=Homo sapiens GN=VIMP PE=1 SV=3				1.350304553	0.928350723	1	1.066258137	1.097178302	0.916957818	1	1.049724771	0.840944954	NA	0.612293578	0.306981651	0.215880734	E9PJB8	-1	0.55108677	1	2
1054	7	H7BXH2;E9PKF6;Q5H9R7-3;Q5H9R7-4;Q5H9R7-6;Q5H9R7-2;Q5H9R7;Q5H9R7-5;E9PQP7;H0YEN2;H0YDW1;E9PK08;E9PNN8	PPP6R3	tr|H7BXH2|H7BXH2_HUMAN Serine/threonine-protein phosphatase 6 regulatory subunit 3 OS=Homo sapiens GN=PPP6R3 PE=1 SV=1;tr|E9PKF6|E9PKF6_HUMAN Serine/threonine-protein phosphatase 6 regulatory subunit 3 OS=Homo sapiens GN=PPP6R3 PE=1 SV=1;sp|Q5H9R7-3|PP6R3_				0.964066313	1.052638989	1	1.044691185	1.079539824	1.078103585	1	0.988010322	1.053476272	NA	1.55110561	1.576595477	1.166344984	H7BXH2	1	-0.418411232	1	2
1055	2	E9PKQ5;E9PPJ7;J3KN19	CCDC90B	tr|E9PKQ5|E9PKQ5_HUMAN Coiled-coil domain-containing protein 90B, mitochondrial OS=Homo sapiens GN=CCDC90B PE=1 SV=1;tr|E9PPJ7|E9PPJ7_HUMAN Coiled-coil domain-containing protein 90B, mitochondrial OS=Homo sapiens GN=CCDC90B PE=1 SV=1;tr|J3KN19|J3KN19_HUMAN				1.052877523	0.616253676	1	0.635227861	0.668194521	0.590966637	1	0.48538934	0.73308818	NA	0.993782698	0.921373872	0.685631966	E9PKQ5	1	0.786306052	-1	2
1057	3	E9PKV8;Q8N5M4;H0YDR3;E7EST3;Q8N5M4-2	TTC9C	tr|E9PKV8|E9PKV8_HUMAN Tetratricopeptide repeat protein 9C (Fragment) OS=Homo sapiens GN=TTC9C PE=1 SV=1;sp|Q8N5M4|TTC9C_HUMAN Tetratricopeptide repeat protein 9C OS=Homo sapiens GN=TTC9C PE=1 SV=1;tr|H0YDR3|H0YDR3_HUMAN Tetratricopeptide repeat protein 9C				0.966074221	0.851610822	1	1.059843035	1.292042694	0.841865673	1	1.172086991	1.151636073	NA	1.772047087	1.761372706	1.703910615	E9PKV8	-1	0.772523362	1	2
1060	3	F8VSA6;E9PS38;S4R3E9;E9PL57;Q15843	NEDD8;NEDD8-MDP1	tr|F8VSA6|F8VSA6_HUMAN NEDD8 OS=Homo sapiens GN=NEDD8 PE=4 SV=1;tr|E9PS38|E9PS38_HUMAN Protein NEDD8-MDP1 OS=Homo sapiens GN=NEDD8-MDP1 PE=4 SV=2;tr|S4R3E9|S4R3E9_HUMAN Protein NEDD8-MDP1 OS=Homo sapiens GN=NEDD8-MDP1 PE=4 SV=1;tr|E9PL57|E9PL57_HUMAN Prote				1.20784987	0.90856419	1	1.041514182	0.983826096	0.978856342	1	1.097557967	1.040638875	0.865429206	0.882128762	0.79125555	0.952651702	F8VSA6	0.739591746	0.001264867	-0.672119732	2
1066	4	E9PLL6;P46776;E9PJD9;E9PLX7	RPL27A	tr|E9PLL6|E9PLL6_HUMAN 60S ribosomal protein L27a OS=Homo sapiens GN=RPL27A PE=1 SV=1;sp|P46776|RL27A_HUMAN 60S ribosomal protein L27a OS=Homo sapiens GN=RPL27A PE=1 SV=2;tr|E9PJD9|E9PJD9_HUMAN 60S ribosomal protein L27a OS=Homo sapiens GN=RPL27A PE=1 SV=1				0.875797776	0.720761399	1	0.633314292	0.96122258	0.730829306	1	1.656684903	1.285024155	1.174520907	1.198419554	1.427328278	0.543558243	E9PLL6	-0.562042054	0.463573341	0.472318985	2
1067	7	E9PM19;P29597;E9PPF2;K7EJR6;H0YCT7;H0YE41	TYK2	tr|E9PM19|E9PM19_HUMAN Tyrosine-protein kinase OS=Homo sapiens GN=TYK2 PE=1 SV=1;sp|P29597|TYK2_HUMAN Non-receptor tyrosine-protein kinase TYK2 OS=Homo sapiens GN=TYK2 PE=1 SV=3;tr|E9PPF2|E9PPF2_HUMAN Tyrosine-protein kinase OS=Homo sapiens GN=TYK2 PE=1 SV				0.980869508	1.096613052	1	0.921871993	0.894817252	1.01233684	1	0.933727811	0.867624683	NA	0.984446323	0.903550296	0.492857143	E9PM19	1	-0.93026347	1	2
[truncated: 4,368 more rows]
